# Supplementary material for: Identification of Genes Uniquely Expressed in the Germ-Line Tissues of the Jewel Wasp Nasonia vitripennis
Source: G3 (Bethesda). 2015 Oct 9;5(12):2647–53. doi: 10.1534/g3.115.021386 (PMC4683638; doi:10.1534/g3.115.021386)
Supplement: Supporting Information [file supp_g3.115.021386_Ferree_TableS1.xlsx]

## Sheet: Sheet2
Biological Sample ID	Sample Description	Sample Sex	Strain	Read type/length	Total reads mapped to junctions	% Total reads mapped to junctions	Total reads mapped to exons	% Total reads mapped to exons	Total reads mapped uniquely	% Total reads mapped uniquely	Total reads mapped to multimple locations	%Total reads mapped to multimple locations	Total Reads Mapped	% of Total Reads Mapped	Total Quality Reads Produced	Total Locations Mapped
12853	Nasonia Vitripennis testes	Male	AsympC -Wild Type	Paired End/ 100bp X 2	13392631	0.369697	29693086	0.819663	33303077	0.919315	177998	0.00491354	33481075	0.924228	36225986	62414605
14406	Nasonia Vitripennis Male Carcass (lacking Testes)	Male	AsympC -Wild Type	Paired End/ 100bp X 2	11912891	0.364219	27433843	0.838749	30372146	0.928583	176840	0.00540662	30548986	0.93399	32708044	58602782
14401	Nasonia Vitripennis Ovaries	Female	AsympC -Wild Type	Paired End/ 100bp X 2	15537949	0.363508	33693067	0.788243	38528294	0.901362	133049	0.00311266	38661343	0.904475	42744507	73881927
14400	Nasonia Vitripennis Female Carcass (lacking ovaries)	Female	AsympC -Wild Type	Paired End/ 100bp X 2	15871101	0.364778	34760415	0.798927	39437560	0.906426	185741	0.00426904	39623301	0.910695	43508877	75914795
