# Supplementary material for: Identification of Genes Uniquely Expressed in the Germ-Line Tissues of the Jewel Wasp Nasonia vitripennis
Source: G3 (Bethesda). 2015 Oct 9;5(12):2647–53. doi: 10.1534/g3.115.021386 (PMC4683638; doi:10.1534/g3.115.021386)
Supplement: Supporting Information [file supp_g3.115.021386_Ferree_TableS2.xlsx]

## Sheet: Master
Nvit2-Gene-ID	gene_id	Transcript ID	Nvit2-Gene-ID	Nvit2-Transcript-ID	Description	Gene Biotype	GO Term Accession	GO Term Evidence Code	GO Term Name	GO domain	locus		12853_FPKM (WT testes)	12853_FPKM_conf_lo (WT testes)	12853_FPKM_conf_hi (WT testes)		14406_FPKM (Male Carcass lacking testes)	14406 FPKM_conf_lo (Male Carcass lacking testes)	14406_FPKM_conf_hi (Male Carcass lacking testes)		14400_FPKM (Female Carcass)	14400 FPKM_conf_lo (Female Carcass)	14400_FPKM_conf_hi (Female Carcass)		14401_FPKM (Female Ovaries)	14401 FPKM_conf_lo (Female Ovaries)	14401_FPKM_conf_hi (Female Ovaries)
Nasvi2EG002922	NV31142	NV31142-RA	Nasvi2EG002922	Nasvi2EG002922t1		protein_coding					gnl|Nvit_2.0|Chr2.Scaffold3:5534940-5535239		0	0	0		0	0	0		0	0	0		0	0	0
Nasvi2EG003071	NV11327	NV11327-RA	Nasvi2EG003071	Nasvi2EG003071t1		protein_coding					gnl|Nvit_2.0|Chr4.Scaffold4:1028954-1029640		42.8691	39.1414	46.5969		38.1509	34.2256	42.0761		38.5046	34.8321	34.8321		23.4197	20.684	26.1554
Nasvi2EG003221	NV23694	NV23694-RA	Nasvi2EG003221	Nasvi2EG003221t1		protein_coding					gnl|Nvit_2.0|Chr4.Scaffold4:2417669-2418255		50.6658	45.5737	55.7579		18.4023	15.3564	21.4483		9.12622	7.10919	7.10919		10.98	8.81445	13.1455
Nasvi2EG003269	NV11424	NV11424-RA	Nasvi2EG003269	Nasvi2EG003269t1		protein_coding					gnl|Nvit_2.0|Chr4.Scaffold4:2885225-2886613		3.54337	2.52049	4.56625		1.06407	0.4953	1.63284		0.444905	0.108588	0.108588		0	0	0
Nasvi2EG003379	NV11484	NV11484-RA	Nasvi2EG003379	Nasvi2EG003379t1		protein_coding					gnl|Nvit_2.0|Chr4.Scaffold4:3621718-3622641		2.39216	1.51867	3.26565		0.898644	0.356741	1.44055		1.64735	0.970288	0.970288		6.47109	5.15019	7.792
Nasvi2EG003404	NV23739	NV23739-RA	Nasvi2EG003404	Nasvi2EG003404t1		protein_coding					gnl|Nvit_2.0|Chr4.Scaffold4:3739997-3740511		1.37778	0	3.32625		75.791	63.6935	87.8886		91.4821	77.0175	77.0175		1.9672	0	3.93536
Nasvi2EG003411	NV11504	NV11504-RA	Nasvi2EG003411	Nasvi2EG003411t1		protein_coding	GO:0016757	IEA	transferase activity, transferring glycosyl groups	molecular_function	gnl|Nvit_2.0|Chr4.Scaffold4:3760351-3764994		8.72394	7.8277	9.62018		20.1218	18.701	21.5426		22.7528	21.4054	21.4054		45.0456	43.1568	46.9345
Nasvi2EG003465	NV11534	NV11534-RA	Nasvi2EG003465	Nasvi2EG003465t1		protein_coding	GO:0003824	IEA	catalytic activity	molecular_function	gnl|Nvit_2.0|Chr4.Scaffold4:4076743-4078370		3.45778	2.82115	4.09441		63.8315	61.0029	66.6601		51.5244	49.2423	49.2423		8.67937	7.73875	9.61999
Nasvi2EG003558	NV11576	NV11576-RA	Nasvi2EG003558	Nasvi2EG003558t1		protein_coding					gnl|Nvit_2.0|Chr4.Scaffold4:5081695-5086600		0.584337	0.459756	0.708918		0.123136	0.0634063	0.182866		0.0802305	0.0373455	0.0373455		0.005741	0	0.017223
Nasvi2EG003598	NV24454	NV24454-RA	Nasvi2EG003598	Nasvi2EG003598t1		protein_coding					gnl|Nvit_2.0|Chr2.Scaffold5:36969-40357		9.70117	7.10842	12.2939		0.823623	0.0869522	1.56029		1.48658	0.526714	0.526714		2.56361	1.35431	3.7729
Nasvi2EG003640	NV24456	NV24456-RA	Nasvi2EG003640	Nasvi2EG003640t1		protein_coding					gnl|Nvit_2.0|Chr2.Scaffold5:340466-344669		8.58452	7.29401	9.87502		6.12176	5.00409	7.23944		5.05722	4.13644	4.13644		7.69909	6.55465	8.84353
Nasvi2EG003830	NV24436	NV24436-RA	Nasvi2EG003830	Nasvi2EG003830t1		protein_coding	GO:0005515	IEA	protein binding	molecular_function	gnl|Nvit_2.0|Chr2.Scaffold5:2231043-2244881		5.20422	4.12492	6.28353		0.35093	0.0643968	0.637462		1.06063	0.608376	0.608376		0.476499	0.16883	0.784169
Nasvi2EG003912	NV11763	NV11763-RA	Nasvi2EG003912	Nasvi2EG003912t1		protein_coding	GO:0008270	IEA	zinc ion binding	molecular_function	gnl|Nvit_2.0|Chr2.Scaffold5:3310579-3312633		2.79888	2.36955	3.22821		0.35609	0.196842	0.515339		0.696002	0.496433	0.496433		0.0283822	0	0.0685767
Nasvi2EG003926	NV24474	NV24474-RA	Nasvi2EG003926	Nasvi2EG003926t1		protein_coding					gnl|Nvit_2.0|Chr2.Scaffold5:3377978-3380214		0	0	0		0	0	0		0.048493	0	0		0	0	0
Nasvi2EG003939	NV11779	NV11779-RA	Nasvi2EG003939	Nasvi2EG003939t1		protein_coding					gnl|Nvit_2.0|Chr2.Scaffold5:3480121-3487304		4.74267	4.24619	5.23916		20.3806	19.3082	21.4531		14.1265	13.328	13.328		1.99572	1.69251	2.29893
Nasvi2EG004088	NV21368	NV21368-RA	Nasvi2EG004088	Nasvi2EG004088t1		protein_coding					gnl|Nvit_2.0|Chr3.Scaffold6:54797-55690		94.9984	83.0534	106.943		0	0	0		0	0	0		0	0	0
Nasvi2EG004152	NV21359	NV21359-RA	Nasvi2EG004152	Nasvi2EG004152t1		protein_coding					gnl|Nvit_2.0|Chr3.Scaffold6:923876-924298		0.662203	0	1.32441		11.718	8.97664	14.4594		32.6827	28.3156	28.3156		0.682057	0.0720067	1.29211
Nasvi2EG004176	NV21356	NV21356-RA	Nasvi2EG004176	Nasvi2EG004176t1		protein_coding					gnl|Nvit_2.0|Chr3.Scaffold6:989339-992409		0.0819133	0.00864781	0.155179		0.407509	0.236718	0.578301		0.155474	0.0617195	0.0617195		291.747	287.631	295.863
Nasvi2EG004252	NV11933	NV11933-RA	Nasvi2EG004252	Nasvi2EG004252t1		protein_coding					gnl|Nvit_2.0|Chr3.Scaffold6:1779906-1780384		5.27937	3.28396	7.27478		6.55657	4.37852	8.73463		10.1884	7.56325	7.56325		21.1422	17.5296	24.7549
Nasvi2EG004325	NV11971	NV11971-RA	Nasvi2EG004325	Nasvi2EG004325t1		protein_coding					gnl|Nvit_2.0|Chr3.Scaffold6:2121681-2122702		528.149	516.844	539.454		37.0379	33.9426	40.1333		18.3957	16.4212	16.4212		20.5258	18.4707	22.581
Nasvi2EG004593	NV31645	NV31645-RA	Nasvi2EG004593	Nasvi2EG004593t1		protein_coding					gnl|Nvit_2.0|Chr3.Scaffold6:4061049-4061306		0	0	0		37.9257	0	81.7185		6.12184	0	0		30.0578	10.6498	49.4657
Nasvi2EG004849	NV20747	NV20747-RA	Nasvi2EG004849	Nasvi2EG004849t1		protein_coding	GO:0005515	IEA	protein binding	molecular_function	gnl|Nvit_2.0|Chr5.Scaffold7:983227-992828		1.06538	0.705213	1.42554		2.56899	1.98554	3.15244		3.93721	3.29427	3.29427		0.261238	0.0925598	0.429915
Nasvi2EG004889	NV20741	NV20741-RA	Nasvi2EG004889	Nasvi2EG004889t1		protein_coding	GO:0005515	IEA	protein binding	molecular_function	gnl|Nvit_2.0|Chr5.Scaffold7:1340698-1349540		9.49497	8.14542	10.8445		0.555106	0.220365	0.889848		0.0413258	0	0		0.532143	0.236963	0.827324
Nasvi2EG005107	NV20791	NV20791-RA	Nasvi2EG005107	Nasvi2EG005107t1		protein_coding					gnl|Nvit_2.0|Chr5.Scaffold7:2469657-2470151		0.612888	0	1.47964		2.38061	0.793538	3.96769		0.262011	0	0		0.242634	0	0.727901
Nasvi2EG005165	NV12375	NV12375-RA	Nasvi2EG005165	Nasvi2EG005165t1		protein_coding	GO:0022857	IEA	transmembrane transporter activity	molecular_function	gnl|Nvit_2.0|Chr5.Scaffold7:2740921-2745532		7.31127	6.49891	8.12364		0.849554	0.558937	1.14017		1.51819	1.16998	1.16998		2.79556	2.32964	3.26149
Nasvi2EG005216	NV20060	NV20060-RA	Nasvi2EG005216	Nasvi2EG005216t1		protein_coding					gnl|Nvit_2.0|Chr2.Scaffold8:81167-89612		69.6042	68.0546	71.1539		1.78447	1.52249	2.04644		1.33234	1.13001	1.13001		0.186312	0.11172	0.260904
Nasvi2EG005312	NV12460	NV12460-RA	Nasvi2EG005312	Nasvi2EG005312t1		protein_coding	GO:0008270	IEA	zinc ion binding	molecular_function	gnl|Nvit_2.0|Chr2.Scaffold8:574616-578169		1.35598	0.999886	1.71208		0.678512	0.416822	0.940202		1.04858	0.75756	0.75756		0.100542	0.0106145	0.190469
Nasvi2EG005524	NV20089	NV20089-RA	Nasvi2EG005524	Nasvi2EG005524t1		protein_coding	GO:0003723	IEA	RNA binding	molecular_function	gnl|Nvit_2.0|Chr3.Scaffold8:1861238-1862346		0	0	0		0	0	0		0	0	0		0	0	0
Nasvi2EG005557	NV31783	NV31783-RA	Nasvi2EG005557	Nasvi2EG005557t1		protein_coding					gnl|Nvit_2.0|Chr3.Scaffold8:2420924-2421445		0	0	0		18.8461	15.9587	21.7334		23.0689	20.1087	20.1087		0	0	0
Nasvi2EG005861	NV25643	NV25643-RA	Nasvi2EG005861	Nasvi2EG005861t1		protein_coding					gnl|Nvit_2.0|Chr4.Scaffold9:2069143-2070287		14.1393	12.711	15.5676		3.68128	2.92984	4.43271		2.20788	1.67523	1.67523		5.03704	4.24798	5.8261
Nasvi2EG006217	NV25738	NV25738-RA	Nasvi2EG006217	Nasvi2EG006217t1		protein_coding	GO:0005515	IEA	protein binding	molecular_function	gnl|Nvit_2.0|Chr4.Scaffold9:4325137-4328178		7.26414	6.33406	8.19422		4.67804	3.90636	5.44972		3.41444	2.82229	2.82229		6.23555	5.41861	7.0525
Nasvi2EG006248	NV12872	NV12872-RA	Nasvi2EG006248	Nasvi2EG006248t1		protein_coding	GO:0003677	IEA	DNA binding	molecular_function	gnl|Nvit_2.0|Chr4.Scaffold9:4552271-4553568		0.863255	0.530988	1.19552		0.0170557	0	0.0852784		0.28947	0.106601	0.106601		0	0	0
Nasvi2EG006266	NV12876	NV12876-RA	Nasvi2EG006266	Nasvi2EG006266t1		protein_coding					gnl|Nvit_2.0|Chr5.Scaffold10:252617-253509		66.2301	62.3543	70.1059		29.7329	27.0589	32.407		34.5373	31.9198	31.9198		97.7042	93.3608	102.048
Nasvi2EG006326	NV24038	NV24038-RA	Nasvi2EG006326	Nasvi2EG006326t1		protein_coding	GO:0005515	IEA	protein binding	molecular_function	gnl|Nvit_2.0|Chr5.Scaffold10:816303-823462		3.67818	3.06727	4.2891		2.9397	2.37396	3.50545		2.3847	1.92787	1.92787		0.348873	0.174437	0.52331
Nasvi2EG006338	NV12911	NV12911-RA	Nasvi2EG006338	Nasvi2EG006338t1		protein_coding	GO:0004252	IEA	serine-type endopeptidase activity	molecular_function	gnl|Nvit_2.0|Chr5.Scaffold10:880854-882199		0.63176	0.29407	0.96945		1.28527	0.789563	1.78097		2.52798	1.88922	1.88922		0.0385531	0	0.115659
Nasvi2EG006560	NV24009	NV24009-RA	Nasvi2EG006560	Nasvi2EG006560t1		protein_coding	GO:0003676	IEA	nucleic acid binding	molecular_function	gnl|Nvit_2.0|Chr5.Scaffold10:2252988-2253563		0	0	0		0	0	0		0	0	0		0	0	0
Nasvi2EG006696	NV13076	NV13076-RA	Nasvi2EG006696	Nasvi2EG006696t1		protein_coding	GO:0016021	IEA	integral to membrane	cellular_component	gnl|Nvit_2.0|Chr2.Scaffold11:143370-144212		1.41681	0.783195	2.05043		24.568	21.8716	27.2644		40.2592	37.0995	37.0995		3.00238	2.14756	3.85719
Nasvi2EG006705	NV30127	NV30127-RA	Nasvi2EG006705	Nasvi2EG006705t1		protein_coding					gnl|Nvit_2.0|Chr2.Scaffold11:164105-164442		53.9468	21.4157	86.478		10.1804	0	30.5413		5.20821	0	0		2.60303	0	7.8091
Nasvi2EG006825	NV13141	NV13141-RA	Nasvi2EG006825	Nasvi2EG006825t1		protein_coding					gnl|Nvit_2.0|Chr2.Scaffold11:1400850-1401827		7.77054	6.46923	9.07184		6.99939	5.68974	8.30903		5.36403	4.32304	4.32304		18.9198	16.8775	20.9622
Nasvi2EG006830	NV13143	NV13143-RA	Nasvi2EG006830	Nasvi2EG006830t1		protein_coding	GO:0008083	IEA	growth factor activity	molecular_function	gnl|Nvit_2.0|Chr2.Scaffold11:1427058-1460100		1.03153	0.610411	1.45265		0.227115	0.0239771	0.430252		2.44503	1.83119	1.83119		0.477679	0.21271	0.742647
Nasvi2EG006898	NV25805	NV25805-RA	Nasvi2EG006898	Nasvi2EG006898t1		protein_coding					gnl|Nvit_2.0|Chr2.Scaffold11:2266767-2268255		62.6185	58.8747	66.3624		0.701859	0.295104	1.10861		0.385684	0.112964	0.112964		0.1906	0	0.381292
Nasvi2EG006923	NV13193	NV13193-RA	Nasvi2EG006923	Nasvi2EG006923t1		protein_coding					gnl|Nvit_2.0|Chr2.Scaffold11:2410336-2411665		3.35535	2.44214	4.26856		3.29489	2.36584	4.22394		3.15769	2.32342	2.32342		75.4119	71.3994	79.4245
Nasvi2EG007041	NV25460	NV25460-RA	Nasvi2EG007041	Nasvi2EG007041t1		protein_coding					gnl|Nvit_2.0|Chr1.Scaffold12:282697-283177		13.118	1.38491	24.8512		0	0	0		0	0	0		0	0	0
Nasvi2EG007070	NV25465	NV25465-RA	Nasvi2EG007070	Nasvi2EG007070t1		protein_coding					gnl|Nvit_2.0|Chr1.Scaffold12:554138-554479		12.6125	8.72022	16.5048		0	0	0		0	0	0		3.09618	1.37873	4.81364
Nasvi2EG007179	NV25476	NV25476-RA	Nasvi2EG007179	Nasvi2EG007179t1		protein_coding					gnl|Nvit_2.0|Chr1.Scaffold12:1887800-1891068		14.074	10.8662	17.2817		0.172536	0	0.517609		1.0976	0.267893	0.267893		0.449554	0	0.968653
Nasvi2EG007449	NV13424	NV13424-RA	Nasvi2EG007449	Nasvi2EG007449t1		protein_coding					gnl|Nvit_2.0|Chr2.Scaffold13:1187307-1189348		16.3425	15.0158	17.6691		14.4253	13.124	15.7266		10.704	9.6988	9.6988		26.925	25.3449	28.5051
Nasvi2EG007502	NV13451	NV13451-RA	Nasvi2EG007502	Nasvi2EG007502t1		protein_coding					gnl|Nvit_2.0|Chr2.Scaffold13:1782450-1783678		110.791	106.401	115.181		0	0	0		0	0	0		0	0	0
Nasvi2EG007628	NV21218	NV21218-RA	Nasvi2EG007628	Nasvi2EG007628t1		protein_coding	GO:0004672	IEA	protein kinase activity	molecular_function	gnl|Nvit_2.0|Chr2.Scaffold13:2903735-2904886		5.04583	3.81294	6.27872		0.774433	0.274391	1.27447		0.842892	0.37534	0.37534		1.72125	1.05739	2.3851
Nasvi2EG007667	NV13529	NV13529-RA	Nasvi2EG007667	Nasvi2EG007667t1		protein_coding					gnl|Nvit_2.0|Chr5.Scaffold14:79507-81073		20.1797	18.4216	21.9378		0	0	0		0.03301	0	0		0	0	0
Nasvi2EG007727	NV13569	NV13569-RA	Nasvi2EG007727	Nasvi2EG007727t1		protein_coding	GO:0005515	IEA	protein binding	molecular_function	gnl|Nvit_2.0|Chr5.Scaffold14:312963-319696		2.07401	1.68206	2.46597		2.41875	1.97836	2.85914		3.56242	3.07745	3.07745		0.047854	0	0.103111
Nasvi2EG007883	NV13651	NV13651-RA	Nasvi2EG007883	Nasvi2EG007883t1		protein_coding					gnl|Nvit_2.0|Chr5.Scaffold14:2020158-2124965		0.604509	0.352411	0.856606		0.648143	0.376499	0.919786		0.861361	0.5806	0.5806		0.0225857	0	0.0677571
Nasvi2EG008046	NV50160	NV50160-RA	Nasvi2EG008046	Nasvi2EG008046t1							gnl|Nvit_2.0|Chr2.Scaffold15:68589-70191		12.4707	11.3346	13.6067		9.76806	8.71991	10.8162		8.27846	7.41505	7.41505		14.4089	13.2695	15.5484
Nasvi2EG008202	NV20227	NV20227-RA	Nasvi2EG008202	Nasvi2EG008202t1		protein_coding					gnl|Nvit_2.0|Chr2.Scaffold15:1586817-1587324		12.2962	8.54586	16.0464		9.764	6.63356	12.8944		9.29531	6.2655	6.2655		27.3227	22.3343	32.3111
Nasvi2EG008240	NV20228	NV20228-RA	Nasvi2EG008240	Nasvi2EG008240t1		protein_coding	GO:0008270	IEA	zinc ion binding	molecular_function	gnl|Nvit_2.0|Chr2.Scaffold15:2063809-2066027		3.15319	2.08721	4.21916		0.457574	0.0483073	0.86684		0.542663	0.132448	0.132448		0.379602	0.0400757	0.719129
Nasvi2EG008240	NV30328	NV30328-RA	Nasvi2EG008240	Nasvi2EG008240t3		protein_coding	GO:0008270	IEA	zinc ion binding	molecular_function	gnl|Nvit_2.0|Chr2.Scaffold15:2056826-2057212		22.751	18.4126	27.0895		2.87595	1.37718	4.37473		3.19141	1.68597	1.68597		18.3548	14.8386	21.8709
Nasvi2EG008430	NV22796	NV22796-RA	Nasvi2EG008430	Nasvi2EG008430t1		protein_coding	GO:0005179	IEA	hormone activity	molecular_function	gnl|Nvit_2.0|Chr1.Scaffold16:648488-649084		0.252723	0	0.544543		68.2732	63.4065	73.1398		27.479	24.6436	24.6436		0.568931	0.166636	0.971225
Nasvi2EG008430	NV22797	NV22797-RA	Nasvi2EG008430	Nasvi2EG008430t2		protein_coding					gnl|Nvit_2.0|Chr1.Scaffold16:649465-649911		0.146106	0	0.438317		16.6004	13.5309	19.6698		9.66252	7.44854	7.44854		0	0	0
Nasvi2EG008475	NV22765	NV22765-RA	Nasvi2EG008475	Nasvi2EG008475t1		protein_coding					gnl|Nvit_2.0|Chr1.Scaffold16:1003477-1004820		1.11644	0.721716	1.51116		3.15596	2.4672	3.84472		1.02272	0.668699	0.668699		0.269111	0.0897035	0.448518
Nasvi2EG008705	NV22820	NV22820-RA	Nasvi2EG008705	Nasvi2EG008705t1		protein_coding					gnl|Nvit_2.0|Chr1.Scaffold16:2410537-2411468		0.176137	0	0.379523		0.0612227	0	0.183668		0	0	0		0	0	0
Nasvi2EG008758	NV22738	NV22738-RA	Nasvi2EG008758	Nasvi2EG008758t1		protein_coding	GO:0004984	IEA	olfactory receptor activity	molecular_function	gnl|Nvit_2.0|Chr1.Scaffold16:2683262-2685115		0.0532224	0	0.12849		0.114095	0	0.228246		0.137701	0.0252686	0.0252686		0.0228654	0	0.0685963
Nasvi2EG008800	NV22833	NV22833-RA	Nasvi2EG008800	Nasvi2EG008800t1		protein_coding	GO:0004252	IEA	serine-type endopeptidase activity	molecular_function	gnl|Nvit_2.0|Chr1.Scaffold16:2851907-2852891		0	0	0		0	0	0		0	0	0		0.0973674	0	0.292102
Nasvi2EG008941	NV22723	NV22723-RA	Nasvi2EG008941	Nasvi2EG008941t1		protein_coding	GO:0004553	IEA	hydrolase activity, hydrolyzing O-glycosyl compounds	molecular_function	gnl|Nvit_2.0|Chr1.Scaffold16:3649270-3658062		6.7841	5.99679	7.5714		0.417595	0.215031	0.620158		0.078809	0	0		0.82529	0.568602	1.08198
Nasvi2EG009031	NV14217	NV14217-RA	Nasvi2EG009031	Nasvi2EG009031t1		protein_coding	GO:0031492	IEA	nucleosomal DNA binding	molecular_function	gnl|Nvit_2.0|Chr3.Scaffold17:462854-474429		0.160211	0.106807	0.213614		0	0	0		0.00384108	0	0		0	0	0
Nasvi2EG009090	NV14249	NV14249-RA	Nasvi2EG009090	Nasvi2EG009090t1		protein_coding	GO:0004970	IEA	ionotropic glutamate receptor activity	molecular_function	gnl|Nvit_2.0|Chr3.Scaffold17:923474-927891		0.144119	0.0422113	0.246026		0.0778205	0	0.155679		0.0466236	0	0		0.0310407	0	0.0750001
Nasvi2EG009154	NV14286	NV14286-RA	Nasvi2EG009154	Nasvi2EG009154t1		protein_coding					gnl|Nvit_2.0|Chr3.Scaffold17:1387619-1389341		103.103	80.3312	125.874		17.9158	10.2765	25.5552		34.7536	22.7234	22.7234		22.0135	13.6932	30.3338
Nasvi2EG009377	NV30486	NV30486-RA	Nasvi2EG009377	Nasvi2EG009377t1		protein_coding					gnl|Nvit_2.0|Chr3.Scaffold18:373980-374210		299.814	250.017	349.61		74.0692	51.5925	96.5458		66.9468	44.2148	44.2148		84.5998	64.5946	104.605
Nasvi2EG009486	NV20874	NV20874-RA	Nasvi2EG009486	Nasvi2EG009486t1		protein_coding					gnl|Nvit_2.0|Chr3.Scaffold18:1357142-1358641		0.223117	0	0.48075		0	0	0		0	0	0		0	0	0
Nasvi2EG009750	NV14545	NV14545-RA	Nasvi2EG009750	Nasvi2EG009750t1		protein_coding					gnl|Nvit_2.0|Chr2.Scaffold19:123454-124431		17.1907	15.2829	19.0986		1.98166	1.30301	2.66032		2.08132	1.45437	1.45437		13.3895	11.7291	15.0499
Nasvi2EG009755	NV30565	NV30565-RA	Nasvi2EG009755	Nasvi2EG009755t1		protein_coding	GO:0046983	IEA	protein dimerization activity	molecular_function	gnl|Nvit_2.0|Chr2.Scaffold19:136970-172799		9.48324	7.55749	11.409		0.493437	0.0520935	0.93478		0.16821	0	0		6.65798	5.1608	8.15516
Nasvi2EG009796	NV30569	NV30569-RA	Nasvi2EG009796	Nasvi2EG009796t1		protein_coding	GO:0005515	IEA	protein binding	molecular_function	gnl|Nvit_2.0|Chr2.Scaffold19:558641-559927		4.89135	3.38185	6.40086		0.578952	0.0611216	1.09678		0	0	0		1.46051	0.699379	2.22164
Nasvi2EG009996	NV14639	NV14639-RA	Nasvi2EG009996	Nasvi2EG009996t1		protein_coding					gnl|Nvit_2.0|Chr2.Scaffold19:2367988-2368817		38.0248	34.8533	41.1963		0.753802	0.299242	1.20836		0.341713	0.0627056	0.0627056		0.112271	0	0.271267
Nasvi2EG010106	NV26033	NV26033-RA	Nasvi2EG010106	Nasvi2EG010106t1		protein_coding					gnl|Nvit_2.0|Chr3.Scaffold20:357936-358422		33.2256	16.068	50.3833		5.83126	0	12.5646		14.2731	3.48364	3.48364		6.14474	0.648717	11.6408
Nasvi2EG010162	NV26030	NV26030-RA	Nasvi2EG010162	Nasvi2EG010162t1		protein_coding					gnl|Nvit_2.0|Chr3.Scaffold20:1046539-1047492		0.839061	0.463822	1.2143		0.0887524	0	0.214442		0.43394	0.182454	0.182454		0	0	0
Nasvi2EG010335	NV14796	NV14796-RA	Nasvi2EG010335	Nasvi2EG010335t1		protein_coding	GO:0016614	IEA	oxidoreductase activity, acting on CH-OH group of donors	molecular_function	gnl|Nvit_2.0|Chr2.Scaffold21:276194-294979		0.050111	0	0.107974		0	0	0		0	0	0		0	0	0
Nasvi2EG010618	NV14938	NV14938-RA	Nasvi2EG010618	Nasvi2EG010618t1		protein_coding	GO:0004252	IEA	serine-type endopeptidase activity	molecular_function	gnl|Nvit_2.0|Chr2.Scaffold21:2643292-2644339		0.0592958	0	0.177887		0	0	0		2.80934	2.04378	2.04378		0.0504394	0	0.151318
Nasvi2EG010865	NV30720	NV30720-RA	Nasvi2EG010865	Nasvi2EG010865t1		protein_coding					gnl|Nvit_2.0|Chr3.Scaffold22:1801936-1826369		0.0887512	0	0.266254		0	0	0		0.38187	0.040315	0.040315		0	0	0
Nasvi2EG010897	NV15076	NV15076-RA	Nasvi2EG010897	Nasvi2EG010897t1		protein_coding					gnl|Nvit_2.0|Chr3.Scaffold22:2064479-2066479		0.172236	0	0.516708		0.819501	0.086517	1.55248		5.6166	3.78586	3.78586		4.6742	3.03846	6.30993
Nasvi2EG010964	NV21476	NV21476-RA	Nasvi2EG010964	Nasvi2EG010964t1		protein_coding					gnl|Nvit_2.0|Chr3.Scaffold22:2563640-2565249		3.65323	2.45205	4.8544		1.29464	0.576505	2.01278		1.44393	0.743522	0.743522		0.248967	0	0.536449
Nasvi2EG011183	NV21888	NV21888-RA	Nasvi2EG011183	Nasvi2EG011183t1		protein_coding					gnl|Nvit_2.0|Chr4.Scaffold23:2264658-2265197		0	0	0		0	0	0		0	0	0		0	0	0
Nasvi2EG011303	NV22948	NV22948-RA	Nasvi2EG011303	Nasvi2EG011303t1		protein_coding					gnl|Nvit_2.0|Chr2.Scaffold24:611651-612332		3.34985	2.30353	4.39617		4.42931	3.20936	5.64925		4.07892	2.98919	2.98919		14.3577	12.3515	16.3639
Nasvi2EG011321	NV15265	NV15265-RA	Nasvi2EG011321	Nasvi2EG011321t1		protein_coding	GO:0005515	IEA	protein binding	molecular_function	gnl|Nvit_2.0|Chr2.Scaffold24:703723-724588		5.30054	4.28977	6.31132		2.12934	1.46706	2.79163		2.28391	1.66154	1.66154		0	0	0
Nasvi2EG011406	NV22922	NV22922-RA	Nasvi2EG011406	Nasvi2EG011406t1		protein_coding					gnl|Nvit_2.0|Chr2.Scaffold24:1624684-1625408		1.982	1.13687	2.82713		2.10484	1.22268	2.987		1.86056	1.09587	1.09587		0.607364	0.177893	1.03683
Nasvi2EG011419	NV15322	NV15322-RA	Nasvi2EG011419	Nasvi2EG011419t1		protein_coding					gnl|Nvit_2.0|Chr2.Scaffold24:1785264-1786373		7.93987	6.5894	9.29035		10.9355	9.20165	12.6694		8.81039	7.38657	7.38657		13.0918	11.3561	14.8275
Nasvi2EG011574	NV15380	NV15380-RA	Nasvi2EG011574	Nasvi2EG011574t1		protein_coding	GO:0003824	IEA	catalytic activity	molecular_function	gnl|Nvit_2.0|Chr1.Scaffold25:859717-870400		1.17032	0.842566	1.49808		21.1222	19.6673	22.5771		3.54296	3.00494	3.00494		1.55944	1.20528	1.91361
Nasvi2EG011663	NV23897	NV23897-RA	Nasvi2EG011663	Nasvi2EG011663t1		protein_coding					gnl|Nvit_2.0|Chr4.Scaffold26:417834-418154		4.18256	1.66038	6.70474		3.74944	1.57649	5.92239		3.2452	1.14981	1.14981		0.885382	0	1.90773
Nasvi2EG011845	NV24723	NV24723-RA	Nasvi2EG011845	Nasvi2EG011845t1		protein_coding	GO:0005515	IEA	protein binding	molecular_function	gnl|Nvit_2.0|Chr5.Scaffold27:1239271-1244812		1.74744	0.873722	2.62117		0.109223	0	0.32767		0.281756	0	0		0.54905	0.100753	0.997347
Nasvi2EG011847	NV30840	NV30840-RA	Nasvi2EG011847	Nasvi2EG011847t1		protein_coding					gnl|Nvit_2.0|Chr5.Scaffold27:992601-993140		0	0	0		0	0	0		0	0	0		0	0	0
Nasvi2EG011867	NV15492	NV15492-RA	Nasvi2EG011867	Nasvi2EG011867t1		protein_coding	GO:0005515	IEA	protein binding	molecular_function	gnl|Nvit_2.0|Chr5.Scaffold27:1299575-1305611		3.30506	2.99241	3.61771		0.0483603	0.00887428	0.0878463		0.0382862	0.00702565	0.00702565		0.293991	0.207149	0.380834
Nasvi2EG011929	NV15529	NV15529-RA	Nasvi2EG011929	Nasvi2EG011929t1		protein_coding	GO:0005515	IEA	protein binding	molecular_function	gnl|Nvit_2.0|Chr3.Scaffold28:95359-108140		4.66569	4.09674	5.23463		0.299877	0.149938	0.449815		0.389047	0.235873	0.235873		0.0747301	0.00788946	0.141571
Nasvi2EG012116	NV21960	NV21960-RA	Nasvi2EG012116	Nasvi2EG012116t1		protein_coding					gnl|Nvit_2.0|Chr3.Scaffold28:1166927-1167439		0	0	0		15.3355	12.7341	17.937		14.2436	11.9176	11.9176		0	0	0
Nasvi2EG012195	NV15674	NV15674-RA	Nasvi2EG012195	Nasvi2EG012195t1		protein_coding	GO:0004181	IEA	metallocarboxypeptidase activity	molecular_function	gnl|Nvit_2.0|Chr3.Scaffold28:1547611-1549655		34.2269	32.4379	36.016		28.5478	26.8453	30.2502		20.891	19.5801	19.5801		20.0279	18.7474	21.3085
Nasvi2EG012358	NV22878	NV22878-RA	Nasvi2EG012358	Nasvi2EG012358t1		protein_coding					gnl|Nvit_2.0|Chr4.Scaffold29:793495-795086		1.78086	1.26677	2.29495		0.394083	0.139629	0.648538		0.0959555	0	0		0.254206	0.0744554	0.433958
Nasvi2EG012560	NV26073	NV26073-RA	Nasvi2EG012560	Nasvi2EG012560t1		protein_coding					gnl|Nvit_2.0|Chr3.Scaffold30:1277663-1278422		0	0	0		0	0	0		0	0	0		0	0	0
Nasvi2EG012646	NV15890	NV15890-RA	Nasvi2EG012646	Nasvi2EG012646t1		protein_coding					gnl|Nvit_2.0|Chr2.Scaffold31:614061-616197		10.5274	9.52932	11.5255		9.8132	8.81244	10.814		9.67181	8.77852	8.77852		14.0996	13.0215	15.1777
Nasvi2EG012774	NV21086	NV21086-RA	Nasvi2EG012774	Nasvi2EG012774t1		protein_coding					gnl|Nvit_2.0|Chr1.Scaffold32:14404-24452		0.903044	0.573299	1.23279		2.25171	1.70535	2.79808		1.99869	1.54073	1.54073		2.17027	1.69339	2.64715
Nasvi2EG012886	NV16004	NV16004-RA	Nasvi2EG012886	Nasvi2EG012886t1		protein_coding					gnl|Nvit_2.0|Chr1.Scaffold32:1508667-1517346		7.1403	5.93766	8.34294		1.06338	0.58782	1.53893		1.96363	1.37346	1.37346		9.63165	8.32044	10.9429
Nasvi2EG012904	NV30983	NV30983-RA	Nasvi2EG012904	Nasvi2EG012904t1		protein_coding					gnl|Nvit_2.0|Chr1.Scaffold33:314144-353842		109.122	0	235.126		0	0	0		0	0	0		20.6549	0	61.9647
Nasvi2EG013095	NV16088	NV16088-RA	Nasvi2EG013095	Nasvi2EG013095t1		protein_coding					gnl|Nvit_2.0|Chr4.Scaffold34:831493-834904		27.3144	26.1354	28.4934		1.2561	0.989686	1.52252		2.96388	2.59932	2.59932		0.0768499	0.0187568	0.134943
Nasvi2EG013111	NV16104	NV16104-RA	Nasvi2EG013111	Nasvi2EG013111t1		protein_coding					gnl|Nvit_2.0|Chr4.Scaffold34:916468-917449		19.7937	17.889	21.6983		16.327	14.5427	18.1114		22.6268	20.7118	20.7118		45.4769	42.804	48.1498
Nasvi2EG013194	NV16146	NV16146-RA	Nasvi2EG013194	Nasvi2EG013194t1		protein_coding	GO:0016810	IEA	hydrolase activity, acting on carbon-nitrogen (but not peptide) bonds	molecular_function	gnl|Nvit_2.0|Chr4.Scaffold35:401680-403552		4.81502	4.08497	5.54507		9.80889	8.71777	10.9		10.3811	9.37924	9.37924		5.41946	4.69153	6.14738
Nasvi2EG013287	NV16184	NV16184-RA	Nasvi2EG013287	Nasvi2EG013287t1		protein_coding	GO:0003755	IEA	peptidyl-prolyl cis-trans isomerase activity	molecular_function	gnl|Nvit_2.0|Chr4.Scaffold35:1338707-1340720		10.4561	9.42956	11.4826		3.05548	2.48061	3.63035		2.84667	2.34907	2.34907		9.72463	8.79986	10.6494
Nasvi2EG013318	NV24818	NV24818-RA	Nasvi2EG013318	Nasvi2EG013318t1		protein_coding					gnl|Nvit_2.0|Chr4.Scaffold35:1472387-1472901		0	0	0		0	0	0		0	0	0		0	0	0
Nasvi2EG013461	NV31089	NV31089-RA	Nasvi2EG013461	Nasvi2EG013461t1		protein_coding					gnl|Nvit_2.0|Chr3.Scaffold37:63974-64303		7.50962	4.3075	10.7117		0.863251	0	1.86005		2.0413	0.498223	0.498223		5.62207	3.1684	8.07574
Nasvi2EG013609	NV16323	NV16323-RA	Nasvi2EG013609	Nasvi2EG013609t1		protein_coding					gnl|Nvit_2.0|Chr5.Scaffold38:114652-116313		3.33227	2.47896	4.18558		0	0	0		0.235326	0.024844	0.024844		0	0	0
Nasvi2EG013702	NV24106	NV24106-RA	Nasvi2EG013702	Nasvi2EG013702t1		protein_coding					gnl|Nvit_2.0|Chr5.Scaffold38:1122123-1129876		0.372649	0	0.802948		0	0	0		0	0	0		0	0	0
Nasvi2EG013793	NV16420	NV16420-RA	Nasvi2EG013793	Nasvi2EG013793t1		protein_coding	GO:0005515	IEA	protein binding	molecular_function	gnl|Nvit_2.0|Chr1.Scaffold39:214734-215504		35.5317	32.6982	38.3651		42.9042	39.7098	46.0986		36.8401	34.15	34.15		32.3186	29.8039	34.8333
Nasvi2EG013878	NV20182	NV20182-RA	Nasvi2EG013878	Nasvi2EG013878t1		protein_coding					gnl|Nvit_2.0|Chr4.Scaffold40:28369-29050		1.04785	0	2.52973		9.09463	5.28297	12.9063		20.37	14.3529	14.3529		0	0	0
Nasvi2EG013916	NV31175	NV31175-RA	Nasvi2EG013916	Nasvi2EG013916t1		protein_coding	GO:0016746	IEA	transferase activity, transferring acyl groups	molecular_function	gnl|Nvit_2.0|Chr4.Scaffold40:532079-535559		0	0	0		3.88751	0	9.39294		10.195	1.07632	1.07632		6.14474	0.648717	11.6408
Nasvi2EG014021	NV31180	NV31180-RA	Nasvi2EG014021	Nasvi2EG014021t1		protein_coding					gnl|Nvit_2.0|Chr4.Scaffold40:1133856-1135871		0	0	0		0	0	0		1.1765	0	0		0	0	0
Nasvi2EG014056	NV20167	NV20167-RA	Nasvi2EG014056	Nasvi2EG014056t1		protein_coding					gnl|Nvit_2.0|Chr4.Scaffold40:1459021-1459455		0	0	0		0	0	0		0	0	0		0	0	0
Nasvi2EG014089	NV31183	NV31183-RA	Nasvi2EG014089	Nasvi2EG014089t1		protein_coding					gnl|Nvit_2.0|Chr4.Scaffold40:1764166-1764523		44.3115	17.5907	71.0323		7.35127	0	22.0538		12.5068	0	0		12.8662	2.36099	23.3714
Nasvi2EG014161	NV16587	NV16587-RA	Nasvi2EG014161	Nasvi2EG014161t1		protein_coding	GO:0005515	IEA	protein binding	molecular_function	gnl|Nvit_2.0|Chr1.Scaffold41:504971-507489		5.89594	5.21627	6.57561		0.422496	0.23355	0.611441		0.456227	0.280268	0.280268		1.16385	0.879478	1.44821
Nasvi2EG014386	NV16687	NV16687-RA	Nasvi2EG014386	Nasvi2EG014386t1		protein_coding	GO:0005198	IEA	structural molecule activity	molecular_function	gnl|Nvit_2.0|Chr3.Scaffold42:1275825-1279934		4.77778	4.01272	5.54283		0.490707	0.234979	0.746435		0.396143	0.189697	0.189697		0.157699	0.0289383	0.286459
Nasvi2EG014441	NV22486	NV22486-RA	Nasvi2EG014441	Nasvi2EG014441t1		protein_coding					gnl|Nvit_2.0|Chr3.Scaffold42:1903143-1904922		23.2394	21.3356	25.1433		1.81938	1.26728	2.37148		1.07562	0.694578	0.694578		3.53785	2.85007	4.22563
Nasvi2EG014621	NV23872	NV23872-RA	Nasvi2EG014621	Nasvi2EG014621t1		protein_coding	GO:0003735	IEA	structural constituent of ribosome	molecular_function	gnl|Nvit_2.0|Chr3.Scaffold44:845426-846254		0.669629	1.11022e-16	1.33926		1.91878	0.80677	3.03079		1.14947	0.336672	0.336672		4.41172	2.84885	5.97458
Nasvi2EG014835	NV31292	NV31292-RA	Nasvi2EG014835	Nasvi2EG014835t1		protein_coding	GO:0005515	IEA	protein binding	molecular_function	gnl|Nvit_2.0|Chr4.Scaffold46:546441-546821		0.21579	0	0.647371		0	0	0		0	0	0		0	0	0
Nasvi2EG014982	NV16869	NV16869-RA	Nasvi2EG014982	Nasvi2EG014982t1		protein_coding					gnl|Nvit_2.0|Chr1.Scaffold47:880925-883234		32.0794	29.5452	34.6135		10.2514	8.76538	11.7374		7.76247	6.58957	6.58957		28.3474	26.1302	30.5647
Nasvi2EG015216	NV25012	NV25012-RA	Nasvi2EG015216	Nasvi2EG015216t1		protein_coding					gnl|Nvit_2.0|Chr3.Scaffold49:697475-698541		0	0	0		0	0	0		0	0	0		0	0	0
Nasvi2EG015486	NV24368	NV24368-RA	Nasvi2EG015486	Nasvi2EG015486t1		protein_coding	GO:0031177	IEA	phosphopantetheine binding	molecular_function	gnl|Nvit_2.0|Chr4.Scaffold51:533343-533780		16.3537	13.1917	19.5156		0	0	0		0.656203	0.0692772	0.0692772		0.632038	0.066726	1.19735
Nasvi2EG015608	NV17007	NV17007-RA	Nasvi2EG015608	Nasvi2EG015608t1		protein_coding	GO:0004601	IEA	peroxidase activity	molecular_function	gnl|Nvit_2.0|Chr4.Scaffold52:82425-92613		0.608497	0.408424	0.80857		0.142281	0.0416733	0.24289		0.0851308	0.0156218	0.0156218		0.113404	0.0332154	0.193593
Nasvi2EG015637	NV25873	NV25873-RA	Nasvi2EG015637	Nasvi2EG015637t1		protein_coding	GO:0005328	IEA	neurotransmitter:sodium symporter activity	molecular_function	gnl|Nvit_2.0|Chr4.Scaffold52:382244-383747		0.899316	0.475374	1.32326		0.577356	0.229197	0.925514		0.0861055	0	0		0.213108	0.0224984	0.403717
Nasvi2EG015657	NV31414	NV31414-RA	Nasvi2EG015657	Nasvi2EG015657t1		protein_coding					gnl|Nvit_2.0|Chr4.Scaffold52:608710-708331		0	0	0		0	0	0		0	0	0		0	0	0
Nasvi2EG015998	NV31495	NV31495-RA	Nasvi2EG015998	Nasvi2EG015998t1		protein_coding					gnl|Nvit_2.0|Chr1.Scaffold57:183135-183590		22.1837	15.971	28.3964		0	0	0		2.59289	0.632849	0.632849		0	0	0
Nasvi2EG016012	NV17103	NV17103-RA	Nasvi2EG016012	Nasvi2EG016012t1		protein_coding	GO:0007186	IEA	G-protein coupled receptor signaling pathway	biological_process	gnl|Nvit_2.0|Chr1.Scaffold57:397301-399347		5.53109	4.76954	6.29265		0.534043	0.288662	0.779425		0.361723	0.180862	0.180862		1.21644	0.881519	1.55136
Nasvi2EG016195	NV21038	NV21038-RA	Nasvi2EG016195	Nasvi2EG016195t1		protein_coding	GO:0005515	IEA	protein binding	molecular_function	gnl|Nvit_2.0|Chr1.Scaffold59:97785-98141		0	0	0		0	0	0		0	0	0		0	0	0
Nasvi2EG016238	NV21046	NV21046-RA	Nasvi2EG016238	Nasvi2EG016238t1		protein_coding					gnl|Nvit_2.0|Chr1.Scaffold59:379824-380182		0	0	0		0	0	0		0	0	0		0	0	0
Nasvi2EG016247	NV21031	NV21031-RA	Nasvi2EG016247	Nasvi2EG016247t1		protein_coding					gnl|Nvit_2.0|Chr1.Scaffold59:428127-428437		0	0	0		0	0	0		0	0	0		0	0	0
Nasvi2EG016374	NV25396	NV25396-RA	Nasvi2EG016374	Nasvi2EG016374t1		protein_coding					gnl|Nvit_2.0|Chr1.Scaffold61:304807-305133		0	0	0		0	0	0		0	0	0		0	0	0
Nasvi2EG016404	NV31551	NV31551-RA	Nasvi2EG016404	Nasvi2EG016404t1		protein_coding					gnl|Nvit_2.0|Chr1.Scaffold61:687163-687451		0	0	0		0	0	0		0	0	0		0	0	0
Nasvi2EG016483	NV31557	NV31557-RA	Nasvi2EG016483	Nasvi2EG016483t1		protein_coding					gnl|Nvit_2.0|Chr1.Scaffold62:168310-168545		17.1824	0	41.482		0	0	0		0	0	0		0	0	0
Nasvi2EG016743	NV20446	NV20446-RA	Nasvi2EG016743	Nasvi2EG016743t1		protein_coding					gnl|Nvit_2.0|Chr1.Scaffold64:322774-323091		0	0	0		0	0	0		0	0	0		0	0	0
Nasvi2EG016881	NV25828	NV25828-RA	Nasvi2EG016881	Nasvi2EG016881t1		protein_coding	GO:0003700	IEA	sequence-specific DNA binding transcription factor activity	molecular_function	gnl|Nvit_2.0|Chr4.Scaffold66:482622-486729		0.586329	0.293165	0.879494		0.116819	0	0.251709		0.473892	0.226927	0.226927		0	0	0
Nasvi2EG016883	NV17328	NV17328-RA	Nasvi2EG016883	Nasvi2EG016883t1		protein_coding					gnl|Nvit_2.0|Chr4.Scaffold66:506274-507177		24.1267	21.6609	26.5926		3.41203	2.44271	4.38135		5.24886	4.16042	4.16042		22.0123	19.6147	24.41
Nasvi2EG016973	NV31617	NV31617-RA	Nasvi2EG016973	Nasvi2EG016973t1		protein_coding					gnl|Nvit_2.0|ChrUn.Scaffold67:479165-480277		0	0	0		0	0	0		0	0	0		0	0	0
Nasvi2EG017040	NV31632	NV31632-RA	Nasvi2EG017040	Nasvi2EG017040t1		protein_coding					gnl|Nvit_2.0|ChrUn.Scaffold69:215938-225186		1.21972	0.297699	2.14175		0	0	0		0	0	0		0.572846	0	1.14597
Nasvi2EG017292	NV22429	NV22429-RA	Nasvi2EG017292	Nasvi2EG017292t1		protein_coding					gnl|Nvit_2.0|ChrUn.Scaffold72:251884-253427		53.7734	47.5224	60.0244		111.561	102.759	120.363		141.825	132.317	132.317		156.139	146.411	165.868
Nasvi2EG017365	NV23162	NV23162-RA	Nasvi2EG017365	Nasvi2EG017365t1		protein_coding	GO:0015074	IEA	DNA integration	biological_process	gnl|Nvit_2.0|Chr1.Scaffold73:36010-38436		0	0	0		0	0	0		0	0	0		0	0	0
Nasvi2EG017374	NV23155	NV23155-RA	Nasvi2EG017374	Nasvi2EG017374t1		protein_coding					gnl|Nvit_2.0|Chr1.Scaffold73:152228-152551		0	0	0		0	0	0		0	0	0		0	0	0
Nasvi2EG017376	NV23154	NV23154-RA	Nasvi2EG017376	Nasvi2EG017376t1		protein_coding					gnl|Nvit_2.0|Chr1.Scaffold73:222376-225584		1.38726	0.820912	1.9536		0.422242	0.103057	0.741427		0.0995901	0	0		0.541107	0.214807	0.867406
Nasvi2EG017416	NV17375	NV17375-RA	Nasvi2EG017416	Nasvi2EG017416t1		protein_coding					gnl|Nvit_2.0|Chr1.Scaffold74:216988-218100		1.20616	0.5631	1.84923		10.5358	8.60195	12.4697		2.56013	1.69591	1.69591		2.64961	1.77957	3.51965
Nasvi2EG017465	NV24526	NV24526-RA	Nasvi2EG017465	Nasvi2EG017465t1		protein_coding					gnl|Nvit_2.0|ChrUn.Scaffold75:35001-35345		0	0	0		0	0	0		0	0	0		0	0	0
Nasvi2EG017506	NV24521	NV24521-RA	Nasvi2EG017506	Nasvi2EG017506t1		protein_coding					gnl|Nvit_2.0|ChrUn.Scaffold75:276884-312950		0	0	0		0	0	0		0	0	0		0	0	0
Nasvi2EG017643	NV24248	NV24248-RA	Nasvi2EG017643	Nasvi2EG017643t1		protein_coding					gnl|Nvit_2.0|Chr3.Scaffold78:118970-119420		0	0	0		0	0	0		0	0	0		0	0	0
Nasvi2EG017648	NV17422	NV17422-RA	Nasvi2EG017648	Nasvi2EG017648t1		protein_coding	GO:0003676	IEA	nucleic acid binding	molecular_function	gnl|Nvit_2.0|Chr3.Scaffold78:188193-195600		0.137483	0.061221	0.213744		0.0344882	0	0.0743118		0.0365035	0	0		0	0	0
Nasvi2EG017770	NV23847	NV23847-RA	Nasvi2EG017770	Nasvi2EG017770t1		protein_coding					gnl|Nvit_2.0|Chr2.Scaffold81:307110-308174		0	0	0		0	0	0		0	0	0		0	0	0
Nasvi2EG017822	NV31743	NV31743-RA	Nasvi2EG017822	Nasvi2EG017822t1		protein_coding					gnl|Nvit_2.0|Chr4.Scaffold82:361171-370798		1.70407	0.941984	2.46615		77.2535	72.0228	82.4842		26.5453	23.7321	23.7321		3.7392	2.70143	4.77697
Nasvi2EG017974	NV20393	NV20393-RA	Nasvi2EG017974	Nasvi2EG017974t1		protein_coding					gnl|Nvit_2.0|ChrUn.Scaffold85:208890-210192		0	0	0		0	0	0		0	0	0		0	0	0
Nasvi2EG018184	NV20707	NV20707-RA	Nasvi2EG018184	Nasvi2EG018184t1		protein_coding					gnl|Nvit_2.0|Chr4.Scaffold88:319084-319616		0	0	0		0	0	0		0	0	0		0	0	0
Nasvi2EG018401	NV17586	NV17586-RA	Nasvi2EG018401	Nasvi2EG018401t1		protein_coding					gnl|Nvit_2.0|Chr4.Scaffold91:4696-130108		7.79981	6.80318	8.79643		5.40119	4.54451	6.25788		6.06668	5.23901	5.23901		15.3486	14.0349	16.6622
Nasvi2EG018441	NV31806	NV31806-RA	Nasvi2EG018441	Nasvi2EG018441t1		protein_coding					gnl|Nvit_2.0|Chr4.Scaffold91:471391-471946		0	0	0		0	0	0		0	0	0		0	0	0
Nasvi2EG018454	NV31808	NV31808-RA	Nasvi2EG018454	Nasvi2EG018454t1		protein_coding					gnl|Nvit_2.0|Chr4.Scaffold91:526880-527302		0	0	0		0	0	0		0	0	0		0	0	0
Nasvi2EG018578	NV23609	NV23609-RA	Nasvi2EG018578	Nasvi2EG018578t1		protein_coding					gnl|Nvit_2.0|Chr2.Scaffold93:319359-341282		1.47945	0.800632	2.15827		0.159801	0	0.386109		0	0	0		0.263446	0	0.527019
Nasvi2EG018680	NV23177	NV23177-RA	Nasvi2EG018680	Nasvi2EG018680t1		protein_coding					gnl|Nvit_2.0|ChrUn.Scaffold95:229426-230814		0	0	0		0	0	0		0	0	0		0	0	0
Nasvi2EG018695	NV23182	NV23182-RA	Nasvi2EG018695	Nasvi2EG018695t1		protein_coding					gnl|Nvit_2.0|ChrUn.Scaffold95:350232-355647		0	0	0		0	0	0		0	0	0		0.0116073	0	0.0580363
Nasvi2EG018753	NV31837	NV31837-RA	Nasvi2EG018753	Nasvi2EG018753t1		protein_coding					gnl|Nvit_2.0|ChrUn.Scaffold97:12564-12983		0	0	0		0	0	0		0	0	0		0	0	0
Nasvi2EG018760	NV20951	NV20951-RA	Nasvi2EG018760	Nasvi2EG018760t1		protein_coding					gnl|Nvit_2.0|ChrUn.Scaffold97:292814-294051		9.40132	7.24451	11.5581		2.44555	1.35187	3.53923		4.25295	2.90014	2.90014		9.18458	7.22712	11.142
Nasvi2EG018790	NV20949	NV20949-RA	Nasvi2EG018790	Nasvi2EG018790t1		protein_coding					gnl|Nvit_2.0|ChrUn.Scaffold97:214930-215589		0	0	0		0	0	0		0	0	0		0	0	0
Nasvi2EG018793	NV20938	NV20938-RA	Nasvi2EG018793	Nasvi2EG018793t1		protein_coding					gnl|Nvit_2.0|ChrUn.Scaffold97:241566-242794		0	0	0		0	0	0		0	0	0		0	0	0
Nasvi2EG018951	NV31860	NV31860-RA	Nasvi2EG018951	Nasvi2EG018951t1		protein_coding					gnl|Nvit_2.0|ChrUn.Scaffold99:572133-572516		0	0	0		0	0	0		0	0	0		0	0	0
Nasvi2EG018970	NV30004	NV30004-RA	Nasvi2EG018970	Nasvi2EG018970t1		protein_coding					gnl|Nvit_2.0|Chr1.Scaffold100:101566-101798		0	0	0		1102.79	528.083	1677.51		271.579	96.2239	96.2239		12.1917	0	36.575
Nasvi2EG019105	NV22026	NV22026-RA	Nasvi2EG019105	Nasvi2EG019105t1		protein_coding					gnl|Nvit_2.0|Chr1.Scaffold102:432700-433473		0.325599	0.0343744	0.616823		0.0675378	0	0.202614		0.112168	0	0		0.165884	0	0.357431
Nasvi2EG019160	NV25307	NV25307-RA	Nasvi2EG019160	Nasvi2EG019160t1		protein_coding					gnl|Nvit_2.0|ChrUn.Scaffold103:458285-458864		34.0899	30.1203	38.0595		27.1346	23.5423	30.7269		18.8769	16.1056	16.1056		52.3786	47.8398	56.9174
Nasvi2EG019460	NV25329	NV25329-RA	Nasvi2EG019460	Nasvi2EG019460t1		protein_coding					gnl|Nvit_2.0|Chr4.Scaffold108:251476-254097		2.58896	1.96561	3.21231		30.3979	28.1823	32.6134		14.2002	12.8375	12.8375		11.021	9.82337	12.2187
Nasvi2EG019487	NV25321	NV25321-RA	Nasvi2EG019487	Nasvi2EG019487t1		protein_coding	GO:0003723	IEA	RNA binding	molecular_function	gnl|Nvit_2.0|Chr4.Scaffold108:384662-386092		0.0753318	0	0.162317		0	0	0		0	0	0		0.0431721	0	0.104312
Nasvi2EG019536	NV20527	NV20527-RA	Nasvi2EG019536	Nasvi2EG019536t1		protein_coding					gnl|Nvit_2.0|Chr4.Scaffold109:244489-245619		14.9474	12.8893	17.0054		6.36136	4.98976	7.73296		11.8948	10.1705	10.1705		20.4162	18.1874	22.6449
Nasvi2EG019562	NV30060	NV30060-RA	Nasvi2EG019562	Nasvi2EG019562t1		protein_coding					gnl|Nvit_2.0|Chr4.Scaffold109:479746-480138		0	0	0		0	0	0		0	0	0		0.16206	0	0.624871
Nasvi2EG019640	NV17773	NV17773-RA	Nasvi2EG019640	Nasvi2EG019640t1		protein_coding					gnl|Nvit_2.0|Chr5.Scaffold112:197058-198233		12.3335	10.816	13.8509		15.3572	13.448	17.2663		16.3341	14.5402	14.5402		25.0651	22.7716	27.3586
Nasvi2EG019651	NV24139	NV24139-RA	Nasvi2EG019651	Nasvi2EG019651t1		protein_coding					gnl|Nvit_2.0|Chr5.Scaffold112:280290-281065		2.81756	1.31151	4.3236		0	0	0		0	0	0		0	0	0
Nasvi2EG019787	NV30089	NV30089-RA	Nasvi2EG019787	Nasvi2EG019787t1		protein_coding					gnl|Nvit_2.0|Chr4.Scaffold113:399681-400142		0	0	0		0	0	0		0.116943	0	0		0	0	0
Nasvi2EG019870	NV26085	NV26085-RA	Nasvi2EG019870	Nasvi2EG019870t2		protein_coding					gnl|Nvit_2.0|Chr1.Scaffold115:195280-195714		0	0	0		0	0	0		0	0	0		0	0	0
Nasvi2EG019874	NV17822	NV17822-RA	Nasvi2EG019874	Nasvi2EG019874t1		protein_coding	GO:0004672	IEA	protein kinase activity	molecular_function	gnl|Nvit_2.0|Chr1.Scaffold115:326242-331941		9.73034	8.99322	10.4675		15.2664	14.2982	16.2346		13.4906	12.6804	12.6804		8.11659	7.48586	8.74731
Nasvi2EG019927	NV30100	NV30100-RA	Nasvi2EG019927	Nasvi2EG019927t1		protein_coding					gnl|Nvit_2.0|Chr2.Scaffold116:518569-518829		234.915	175.247	294.584		236.45	156.163	316.737		147.782	99.6126	99.6126		347.531	294.155	400.907
Nasvi2EG019982	NV20352	NV20352-RA	Nasvi2EG019982	Nasvi2EG019982t1		protein_coding					gnl|Nvit_2.0|ChrUn.Scaffold117:44720-45190		0	0	0		0.128517	0	0.385552		0	0	0		0	0	0
Nasvi2EG020074	NV22569	NV22569-RA	Nasvi2EG020074	Nasvi2EG020074t1		protein_coding					gnl|Nvit_2.0|ChrUn.Scaffold118:311164-311436		0	0	0		0	0	0		0	0	0		0	0	0
Nasvi2EG020076	NV22570	NV22570-RA	Nasvi2EG020076	Nasvi2EG020076t1		protein_coding					gnl|Nvit_2.0|ChrUn.Scaffold118:316168-316723		0	0	0		0	0	0		0	0	0		0	0	0
Nasvi2EG020183	NV25863	NV25863-RA	Nasvi2EG020183	Nasvi2EG020183t1		protein_coding	GO:0008270	IEA	zinc ion binding	molecular_function	gnl|Nvit_2.0|Chr2.Scaffold121:156411-156868		0	0	0		0	0	0		0	0	0		0	0	0
Nasvi2EG020251	NV25924	NV25924-RA	Nasvi2EG020251	Nasvi2EG020251t1		protein_coding					gnl|Nvit_2.0|Chr5.Scaffold122:441284-441541		0	0	0		0	0	0		0	0	0		0	0	0
Nasvi2EG020279	NV17934	NV17934-RA	Nasvi2EG020279	Nasvi2EG020279t1		protein_coding	GO:0003993	IEA	acid phosphatase activity	molecular_function	gnl|Nvit_2.0|Chr4.Scaffold123:52476-53786		1.08181	0.60967	1.55395		2.75638	1.97917	3.53359		3.19596	2.42988	2.42988		3.51402	2.71848	4.30955
Nasvi2EG020389	NV30160	NV30160-RA	Nasvi2EG020389	Nasvi2EG020389t1		protein_coding					gnl|Nvit_2.0|ChrUn.Scaffold125:107937-108191		0	0	0		0	0	0		0	0	0		0	0	0
Nasvi2EG020452	NV20437	NV20437-RA	Nasvi2EG020452	Nasvi2EG020452t1		protein_coding					gnl|Nvit_2.0|Chr1.Scaffold126:190723-190974		0	0	0		58.4704	20.7168	96.224		7.27041	0	0		0	0	0
Nasvi2EG020464	NV20438	NV20438-RA	Nasvi2EG020464	Nasvi2EG020464t1		protein_coding					gnl|Nvit_2.0|Chr1.Scaffold126:283730-291525		15.1362	14.1243	16.1481		13.949	12.9323	14.9657		21.0685	19.9586	19.9586		2.12798	1.77575	2.4802
Nasvi2EG020589	NV22636	NV22636-RA	Nasvi2EG020589	Nasvi2EG020589t1		protein_coding	GO:0004252	IEA	serine-type endopeptidase activity	molecular_function	gnl|Nvit_2.0|Chr1.Scaffold127:364770-366369		0	0	0		0	0	0		0.0729145	0	0		0	0	0
Nasvi2EG021093	NV25130	NV25130-RA	Nasvi2EG021093	Nasvi2EG021093t1		protein_coding					gnl|Nvit_2.0|Chr2.Scaffold137:38449-38874		0	0	0		0	0	0		0	0	0		0.134286	0	0.402858
Nasvi2EG021096	NV25126	NV25126-RA	Nasvi2EG021096	Nasvi2EG021096t1		protein_coding					gnl|Nvit_2.0|Chr2.Scaffold137:52261-53137		0	0	0		0	0	0		0	0	0		0	0	0
Nasvi2EG021278	NV24780	NV24780-RA	Nasvi2EG021278	Nasvi2EG021278t1		protein_coding					gnl|Nvit_2.0|Chr2.Scaffold141:71427-72120		1.5466	0.613966	2.47924		0.959906	0.234285	1.68553		0.241561	0	0		0.233414	0	0.563973
Nasvi2EG021285	NV30240	NV30240-RA	Nasvi2EG021285	Nasvi2EG021285t1		protein_coding					gnl|Nvit_2.0|Chr2.Scaffold141:135595-141017		0	0	0		0	0	0		0	0	0		0	0	0
Nasvi2EG021317	NV22512	NV22512-RA	Nasvi2EG021317	Nasvi2EG021317t1		protein_coding					gnl|Nvit_2.0|Chr1.Scaffold142:153-905		0	0	0		0	0	0		0	0	0		0	0	0
Nasvi2EG021593	NV30273	NV30273-RA	Nasvi2EG021593	Nasvi2EG021593t1		protein_coding					gnl|Nvit_2.0|Chr2.Scaffold148:210421-218866		0	0	0		0	0	0		2.1635	0	0		0	0	0
Nasvi2EG021609	NV30272	NV30272-RA	Nasvi2EG021609	Nasvi2EG021609t1		protein_coding					gnl|Nvit_2.0|Chr2.Scaffold148:148146-148673		0	0	0		0	0	0		0	0	0		0	0	0
Nasvi2EG021713	NV23370	NV23370-RA	Nasvi2EG021713	Nasvi2EG021713t1		protein_coding					gnl|Nvit_2.0|Chr3.Scaffold151:74387-74907		0	0	0		0	0	0		0	0	0		0	0	0
Nasvi2EG021775	NV30300	NV30300-RA	Nasvi2EG021775	Nasvi2EG021775t1		protein_coding					gnl|Nvit_2.0|ChrUn.Scaffold152:200756-202306		0	0	0		0	0	0		0	0	0		0	0	0
Nasvi2EG021845	NV18227	NV18227-RA	Nasvi2EG021845	Nasvi2EG021845t1		protein_coding	GO:0007165	IEA	signal transduction	biological_process	gnl|Nvit_2.0|Chr4.Scaffold153:492959-495363		13.2661	12.171	14.3612		8.97003	8.03007	9.91		15.3024	14.2038	14.2038		13.7072	12.6706	14.7438
Nasvi2EG021994	NV30316	NV30316-RA	Nasvi2EG021994	Nasvi2EG021994t1		protein_coding					gnl|Nvit_2.0|ChrUn.Scaffold157:3766-29605		0	0	0		0	0	0		0	0	0		0	0	0
Nasvi2EG022106	NV21772	NV21772-RA	Nasvi2EG022106	Nasvi2EG022106t1		protein_coding					gnl|Nvit_2.0|Chr1.Scaffold159:262687-263265		0	0	0		0	0	0		0	0	0		0	0	0
Nasvi2EG022213	NV30340	NV30340-RA	Nasvi2EG022213	Nasvi2EG022213t1		protein_coding					gnl|Nvit_2.0|Chr5.Scaffold162:216447-216692		0	0	0		0	0	0		0	0	0		0	0	0
Nasvi2EG022265	NV30347	NV30347-RA	Nasvi2EG022265	Nasvi2EG022265t1		protein_coding					gnl|Nvit_2.0|Chr1.Scaffold164:2467-3358		0	0	0		0	0	0		0	0	0		0	0	0
Nasvi2EG022335	NV30352	NV30352-RA	Nasvi2EG022335	Nasvi2EG022335t1		protein_coding					gnl|Nvit_2.0|ChrUn.Scaffold165:100628-100858		0	0	0		0	0	0		0	0	0		0	0	0
Nasvi2EG022489	NV30376	NV30376-RA	Nasvi2EG022489	Nasvi2EG022489t1		protein_coding					gnl|Nvit_2.0|ChrUn.Scaffold169:150126-150939		0	0	0		0.324551	0	0.784176		0	0	0		0	0	0
Nasvi2EG022556	NV30392	NV30392-RA	Nasvi2EG022556	Nasvi2EG022556t1		protein_coding					gnl|Nvit_2.0|Chr1.Scaffold170:447853-448369		21.9446	0	65.8337		220.559	0	522.918		27.1579	0	0		0	0	0
Nasvi2EG022871	NV23218	NV23218-RA	Nasvi2EG022871	Nasvi2EG022871t1		protein_coding					gnl|Nvit_2.0|ChrUn.Scaffold180:179633-180820		0	0	0		0	0	0		0	0	0		0	0	0
Nasvi2EG022922	NV30447	NV30447-RA	Nasvi2EG022922	Nasvi2EG022922t1		protein_coding					gnl|Nvit_2.0|ChrUn.Scaffold182:39912-40478		0	0	0		0	0	0		0	0	0		0	0	0
Nasvi2EG023081	NV24986	NV24986-RA	Nasvi2EG023081	Nasvi2EG023081t1		protein_coding					gnl|Nvit_2.0|Chr4.Scaffold185:206812-207234		0	0	0		0.95011	0.174348	1.72587		0.781543	0	0		0	0	0
Nasvi2EG023588	NV20675	NV20675-RA	Nasvi2EG023588	Nasvi2EG023588t1		protein_coding					gnl|Nvit_2.0|ChrUn.Scaffold199:271991-273589		0	0	0		0	0	0		0	0	0		0	0	0
Nasvi2EG023780	NV22081	NV22081-RA	Nasvi2EG023780	Nasvi2EG023780t1		protein_coding					gnl|Nvit_2.0|ChrUn.Scaffold205:64869-65273		0	0	0		0	0	0		0	0	0		0	0	0
Nasvi2EG023832	NV30633	NV30633-RA	Nasvi2EG023832	Nasvi2EG023832t1		protein_coding					gnl|Nvit_2.0|ChrUn.Scaffold207:125733-132554		0	0	0		0	0	0		0	0	0		0	0	0
Nasvi2EG023880	NV23024	NV23024-RA	Nasvi2EG023880	Nasvi2EG023880t1		protein_coding	GO:0003723	IEA	RNA binding	molecular_function	gnl|Nvit_2.0|ChrUn.Scaffold208:73826-123225		0	0	0		0	0	0		0.0177473	0	0		0.017711	0	0.053133
Nasvi2EG023939	NV30649	NV30649-RA	Nasvi2EG023939	Nasvi2EG023939t1		protein_coding					gnl|Nvit_2.0|ChrUn.Scaffold210:64381-65178		0	0	0		0	0	0		0	0	0		0	0	0
Nasvi2EG023948	NV22990	NV22990-RA	Nasvi2EG023948	Nasvi2EG023948t1		protein_coding					gnl|Nvit_2.0|ChrUn.Scaffold210:98899-101023		0	0	0		0	0	0		0	0	0		0	0	0
Nasvi2EG023982	NV23661	NV23661-RA	Nasvi2EG023982	Nasvi2EG023982t1		protein_coding					gnl|Nvit_2.0|Chr2.Scaffold211:107572-117745		0	0	0		0	0	0		0	0	0		0	0	0
Nasvi2EG024015	NV20960	NV20960-RA	Nasvi2EG024015	Nasvi2EG024015t1		protein_coding					gnl|Nvit_2.0|ChrUn.Scaffold212:14149-42427		0	0	0		0	0	0		0	0	0		0	0	0
Nasvi2EG024075	NV25590	NV25590-RA	Nasvi2EG024075	Nasvi2EG024075t1		protein_coding					gnl|Nvit_2.0|ChrUn.Scaffold214:76877-77358		0	0	0		0	0	0		0	0	0		0	0	0
Nasvi2EG024292	NV30698	NV30698-RA	Nasvi2EG024292	Nasvi2EG024292t1		protein_coding					gnl|Nvit_2.0|ChrUn.Scaffold222:175121-176733		0	0	0		0	0	0		0	0	0		0	0	0
Nasvi2EG024314	NV22705	NV22705-RA	Nasvi2EG024314	Nasvi2EG024314t1		protein_coding					gnl|Nvit_2.0|ChrUn.Scaffold223:92423-93639		0	0	0		0	0	0		0	0	0		0	0	0
Nasvi2EG024419	NV24297	NV24297-RA	Nasvi2EG024419	Nasvi2EG024419t1		protein_coding					gnl|Nvit_2.0|ChrUn.Scaffold227:30111-56171		0	0	0		0	0	0		0	0	0		0	0	0
Nasvi2EG024422	NV24299	NV24299-RA	Nasvi2EG024422	Nasvi2EG024422t1		protein_coding					gnl|Nvit_2.0|ChrUn.Scaffold227:34741-35763		0	0	0		0	0	0		0	0	0		0	0	0
Nasvi2EG024436	NV24295	NV24295-RA	Nasvi2EG024436	Nasvi2EG024436t1		protein_coding					gnl|Nvit_2.0|ChrUn.Scaffold227:94926-95980		0	0	0		0	0	0		0	0	0		0	0	0
Nasvi2EG024573	NV24639	NV24639-RA	Nasvi2EG024573	Nasvi2EG024573t1		protein_coding					gnl|Nvit_2.0|ChrUn.Scaffold232:49637-51311		0	0	0		0	0	0		0	0	0		0	0	0
Nasvi2EG024591	NV30727	NV30727-RA	Nasvi2EG024591	Nasvi2EG024591t1		protein_coding					gnl|Nvit_2.0|ChrUn.Scaffold232:143169-143780		0	0	0		0	0	0		0	0	0		0	0	0
Nasvi2EG024902	NV25102	NV25102-RA	Nasvi2EG024902	Nasvi2EG024902t1		protein_coding					gnl|Nvit_2.0|ChrUn.Scaffold242:166028-166672		0.0906383	0	0.271915		0	0	0		0	0	0		0	0	0
Nasvi2EG025018	NV30765	NV30765-RA	Nasvi2EG025018	Nasvi2EG025018t1		protein_coding	GO:0008270	IEA	zinc ion binding	molecular_function	gnl|Nvit_2.0|ChrUn.Scaffold247:5968-6429		0	0	0		0	0	0		0	0	0		0	0	0
Nasvi2EG025159	NV23361	NV23361-RA	Nasvi2EG025159	Nasvi2EG025159t1		protein_coding					gnl|Nvit_2.0|ChrUn.Scaffold252:124997-125695		0	0	0		0	0	0		0	0	0		0	0	0
Nasvi2EG025269	NV23485	NV23485-RA	Nasvi2EG025269	Nasvi2EG025269t1		protein_coding					gnl|Nvit_2.0|Chr1.Scaffold258:10113-11470		0	0	0		0	0	0		0	0	0		0	0	0
Nasvi2EG025313	NV25760	NV25760-RA	Nasvi2EG025313	Nasvi2EG025313t1		protein_coding					gnl|Nvit_2.0|ChrUn.Scaffold259:104165-105026		0	0	0		0	0	0		0.245156	0	0		0	0	0
Nasvi2EG025318	NV30787	NV30787-RA	Nasvi2EG025318	Nasvi2EG025318t1		protein_coding					gnl|Nvit_2.0|Chr4.Scaffold260:44864-45241		28.3576	21.4799	35.2354		7.70056	4.47317	10.928		3.90994	1.55216	1.55216		8.65534	5.31713	11.9935
Nasvi2EG025433	NV23240	NV23240-RA	Nasvi2EG025433	Nasvi2EG025433t1		protein_coding					gnl|Nvit_2.0|ChrUn.Scaffold264:45705-46205		0	0	0		0	0	0		0	0	0		0	0	0
Nasvi2EG025456	NV20609	NV20609-RA	Nasvi2EG025456	Nasvi2EG025456t1		protein_coding					gnl|Nvit_2.0|ChrUn.Scaffold265:35488-36099		0	0	0		0	0	0		0	0	0		0	0	0
Nasvi2EG025493	NV20156	NV20156-RA	Nasvi2EG025493	Nasvi2EG025493t1		protein_coding					gnl|Nvit_2.0|ChrUn.Scaffold267:58465-58749		0	0	0		0	0	0		0	0	0		0	0	0
Nasvi2EG025700	NV30828	NV30828-RA	Nasvi2EG025700	Nasvi2EG025700t1		protein_coding					gnl|Nvit_2.0|ChrUn.Scaffold275:240257-246547		0	0	0		0	0	0		0	0	0		0	0	0
Nasvi2EG025878	NV30850	NV30850-RA	Nasvi2EG025878	Nasvi2EG025878t1		protein_coding					gnl|Nvit_2.0|ChrUn.Scaffold282:66620-67231		0.0808185	0	0.242456		0	0	0		0	0	0		0	0	0
Nasvi2EG025910	NV30854	NV30854-RA	Nasvi2EG025910	Nasvi2EG025910t1		protein_coding	GO:0005515	IEA	protein binding	molecular_function	gnl|Nvit_2.0|ChrUn.Scaffold283:155326-156482		0	0	0		0	0	0		0	0	0		0	0	0
Nasvi2EG026062	NV50864	NV50864-RA	Nasvi2EG026062	Nasvi2EG026062t1							gnl|Nvit_2.0|ChrUn.Scaffold288:42504-43518		0	0	0		0	0	0		0	0	0		0	0	0
Nasvi2EG026290	NV26216	NV26216-RA	Nasvi2EG026290	Nasvi2EG026290t1		protein_coding					gnl|Nvit_2.0|ChrUn.Scaffold300:30035-32437		0	0	0		0	0	0		0	0	0		0	0	0
Nasvi2EG026409	NV23910	NV23910-RA	Nasvi2EG026409	Nasvi2EG026409t1		protein_coding	GO:0015074	IEA	DNA integration	biological_process	gnl|Nvit_2.0|ChrUn.Scaffold305:52538-53632		0	0	0		0	0	0		0	0	0		0	0	0
Nasvi2EG026438	NV25980	NV25980-RA	Nasvi2EG026438	Nasvi2EG026438t1		protein_coding					gnl|Nvit_2.0|ChrUn.Scaffold306:162219-162635		0	0	0		0	0	0		0	0	0		0	0	0
Nasvi2EG026665	NV18672	NV18672-RA	Nasvi2EG026665	Nasvi2EG026665t1		protein_coding	GO:0005634	IEA	nucleus	cellular_component	gnl|Nvit_2.0|Chr1.Scaffold317:161174-164267		0	0	0		0	0	0		0	0	0		0	0	0
Nasvi2EG026710	NV25583	NV25583-RA	Nasvi2EG026710	Nasvi2EG026710t1		protein_coding					gnl|Nvit_2.0|ChrUn.Scaffold319:191768-194308		0.218683	0.023087	0.414279		0	0	0		0	0	0		0	0	0
Nasvi2EG026740	NV23575	NV23575-RA	Nasvi2EG026740	Nasvi2EG026740t1		protein_coding					gnl|Nvit_2.0|ChrUn.Scaffold321:169839-170243		0	0	0		0	0	0		0	0	0		0	0	0
Nasvi2EG026756	NV23391	NV23391-RA	Nasvi2EG026756	Nasvi2EG026756t1		protein_coding	GO:0003676	IEA	nucleic acid binding	molecular_function	gnl|Nvit_2.0|ChrUn.Scaffold322:47179-65238		0	0	0		0	0	0		0	0	0		0	0	0
Nasvi2EG026823	NV20509	NV20509-RA	Nasvi2EG026823	Nasvi2EG026823t1		protein_coding					gnl|Nvit_2.0|ChrUn.Scaffold325:37169-38830		0	0	0		0.53771	0	1.29921		1.60466	0.294461	0.294461		0.24727	0	0.741809
Nasvi2EG026834	NV23805	NV23805-RA	Nasvi2EG026834	Nasvi2EG026834t1		protein_coding					gnl|Nvit_2.0|ChrUn.Scaffold327:1177-1493		0	0	0		0	0	0		0	0	0		0	0	0
Nasvi2EG026960	NV30968	NV30968-RA	Nasvi2EG026960	Nasvi2EG026960t1		protein_coding					gnl|Nvit_2.0|ChrUn.Scaffold333:160432-161576		0	0	0		0	0	0		0	0	0		0	0	0
Nasvi2EG027292	NV25259	NV25259-RA	Nasvi2EG027292	Nasvi2EG027292t1		protein_coding					gnl|Nvit_2.0|ChrUn.Scaffold349:136658-137446		0	0	0		0	0	0		0	0	0		0	0	0
Nasvi2EG027406	NV31020	NV31020-RA	Nasvi2EG027406	Nasvi2EG027406t1		protein_coding					gnl|Nvit_2.0|ChrUn.Scaffold354:176763-177146		0	0	0		0	0	0		0	0	0		0	0	0
Nasvi2EG027488	NV23991	NV23991-RA	Nasvi2EG027488	Nasvi2EG027488t1		protein_coding					gnl|Nvit_2.0|ChrUn.Scaffold358:93103-93725		0	0	0		0	0	0		0	0	0		0	0	0
Nasvi2EG027550	NV31049	NV31049-RA	Nasvi2EG027550	Nasvi2EG027550t1		protein_coding					gnl|Nvit_2.0|ChrUn.Scaffold362:94558-101779		0	0	0		0	0	0		0	0	0		0	0	0
Nasvi2EG027686	NV31069	NV31069-RA	Nasvi2EG027686	Nasvi2EG027686t1		protein_coding					gnl|Nvit_2.0|ChrUn.Scaffold368:170004-170976		0	0	0		0	0	0		0	0	0		0	0	0
Nasvi2EG028329	NV24732	NV24732-RA	Nasvi2EG028329	Nasvi2EG028329t1		protein_coding					gnl|Nvit_2.0|ChrUn.Scaffold410:192876-195137		0	0	0		0	0	0		0	0	0		0	0	0
Nasvi2EG028440	NV24161	NV24161-RA	Nasvi2EG028440	Nasvi2EG028440t1		protein_coding					gnl|Nvit_2.0|ChrUn.Scaffold420:47867-48229		0	0	0		0	0	0		0	0	0		0	0	0
Nasvi2EG028814	NV22113	NV22113-RA	Nasvi2EG028814	Nasvi2EG028814t1		protein_coding	GO:0003676	IEA	nucleic acid binding	molecular_function	gnl|Nvit_2.0|ChrUn.Scaffold449:28022-29260		5.30122	4.50204	6.1004		5.87919	4.99825	6.76012		4.53478	3.8404	3.8404		5.51866	4.75536	6.28196
Nasvi2EG028869	NV22247	NV22247-RA	Nasvi2EG028869	Nasvi2EG028869t1		protein_coding					gnl|Nvit_2.0|ChrUn.Scaffold455:40288-40671		0	0	0		0	0	0		0	0	0		0	0	0
Nasvi2EG029205	NV22459	NV22459-RA	Nasvi2EG029205	Nasvi2EG029205t1		protein_coding	GO:0003676	IEA	nucleic acid binding	molecular_function	gnl|Nvit_2.0|ChrUn.Scaffold486:44924-45295		0	0	0		0	0	0		0	0	0		0	0	0
Nasvi2EG029250	NV20955	NV20955-RA	Nasvi2EG029250	Nasvi2EG029250t1		protein_coding					gnl|Nvit_2.0|ChrUn.Scaffold491:4289-9514		0	0	0		0	0	0		0	0	0		0	0	0
Nasvi2EG029375	NV22661	NV22661-RA	Nasvi2EG029375	Nasvi2EG029375t1		protein_coding					gnl|Nvit_2.0|ChrUn.Scaffold506:56504-57587		0	0	0		0	0	0		0	0	0		0	0	0
Nasvi2EG029429	NV24197	NV24197-RA	Nasvi2EG029429	Nasvi2EG029429t1		protein_coding					gnl|Nvit_2.0|ChrUn.Scaffold512:69045-69347		0	0	0		0	0	0		0	0	0		0	0	0
Nasvi2EG029458	NV22123	NV22123-RA	Nasvi2EG029458	Nasvi2EG029458t1		protein_coding	GO:0003723	IEA	RNA binding	molecular_function	gnl|Nvit_2.0|ChrUn.Scaffold514:131982-133455		0.0513006	0	0.123851		0	0	0		0	0	0		0	0	0
Nasvi2EG029855	NV24775	NV24775-RA	Nasvi2EG029855	Nasvi2EG029855t1		protein_coding					gnl|Nvit_2.0|ChrUn.Scaffold559:14293-14871		0	0	0		0	0	0		0	0	0		0	0	0
Nasvi2EG030083	NV22522	NV22522-RA	Nasvi2EG030083	Nasvi2EG030083t1		protein_coding	GO:0003677	IEA	DNA binding	molecular_function	gnl|Nvit_2.0|ChrUn.Scaffold583:11679-12876		0	0	0		0	0	0		0	0	0		0	0	0
Nasvi2EG030087	NV31506	NV31506-RA	Nasvi2EG030087	Nasvi2EG030087t1		protein_coding					gnl|Nvit_2.0|ChrUn.Scaffold583:32564-33089		0.131322	0	0.393965		0	0	0		0	0	0		0	0	0
Nasvi2EG030090	NV31507	NV31507-RA	Nasvi2EG030090	Nasvi2EG030090t1		protein_coding					gnl|Nvit_2.0|ChrUn.Scaffold584:18723-19714		0	0	0		0	0	0		0	0	0		0	0	0
Nasvi2EG030099	NV21053	NV21053-RA	Nasvi2EG030099	Nasvi2EG030099t1		protein_coding					gnl|Nvit_2.0|ChrUn.Scaffold585:22122-22580		0	0	0		0	0	0		0	0	0		0	0	0
Nasvi2EG030157	NV31513	NV31513-RA	Nasvi2EG030157	Nasvi2EG030157t1		protein_coding					gnl|Nvit_2.0|ChrUn.Scaffold593:9954-10553		0	0	0		0	0	0		0	0	0		0	0	0
Nasvi2EG030308	NV26116	NV26116-RA	Nasvi2EG030308	Nasvi2EG030308t1		protein_coding					gnl|Nvit_2.0|ChrUn.Scaffold616:17175-17669		0.931546	0.227364	1.63573		0.913971	0.223074	1.60487		0.686083	0.125899	0.125899		1.32852	0.55859	2.09845
Nasvi2EG030336	NV21846	NV21846-RA	Nasvi2EG030336	Nasvi2EG030336t1		protein_coding					gnl|Nvit_2.0|ChrUn.Scaffold621:20470-21414		0	0	0		0	0	0		0	0	0		0	0	0
Nasvi2EG030355	NV18917	NV18917-RA	Nasvi2EG030355	Nasvi2EG030355t1		protein_coding					gnl|Nvit_2.0|ChrUn.Scaffold626:38440-40059		0	0	0		0	0	0		0	0	0		0	0	0
Nasvi2EG030487	NV21558	NV21558-RA	Nasvi2EG030487	Nasvi2EG030487t1		protein_coding					gnl|Nvit_2.0|ChrUn.Scaffold642:140518-140968		0	0	0		0.224832	0	1.12416		0	0	0		0	0	0
Nasvi2EG030514	NV31571	NV31571-RA	Nasvi2EG030514	Nasvi2EG030514t1		protein_coding	GO:0015078	IEA	hydrogen ion transmembrane transporter activity	molecular_function	gnl|Nvit_2.0|ChrUn.Scaffold644:34024-34601		0	0	0		0	0	0		0	0	0		0	0	0
Nasvi2EG030553	NV31574	NV31574-RA	Nasvi2EG030553	Nasvi2EG030553t1		protein_coding					gnl|Nvit_2.0|ChrUn.Scaffold648:49432-50646		0.0371346	0	0.123938		0	0	0		0.105855	0	0		0.0329209	0	0.113214
Nasvi2EG030714	NV20602	NV20602-RA	Nasvi2EG030714	Nasvi2EG030714t1		protein_coding					gnl|Nvit_2.0|ChrUn.Scaffold672:19410-20147		0	0	0		0	0	0		0	0	0		0	0	0
Nasvi2EG030954	NV25206	NV25206-RA	Nasvi2EG030954	Nasvi2EG030954t1		protein_coding	GO:0015074	IEA	DNA integration	biological_process	gnl|Nvit_2.0|ChrUn.Scaffold712:2750-6505		0	0	0		0	0	0		0	0	0		0.112639	0	0.337918
Nasvi2EG030985	NV31656	NV31656-RA	Nasvi2EG030985	Nasvi2EG030985t1		protein_coding					gnl|Nvit_2.0|ChrUn.Scaffold716:7722-8273		0	0	0		0	0	0		0	0	0		0	0	0
Nasvi2EG031050	NV24790	NV24790-RA	Nasvi2EG031050	Nasvi2EG031050t1		protein_coding					gnl|Nvit_2.0|ChrUn.Scaffold734:4457-5068		0	0	0		0	0	0		0	0	0		0	0	0
Nasvi2EG031192	NV22912	NV22912-RA	Nasvi2EG031192	Nasvi2EG031192t1		protein_coding					gnl|Nvit_2.0|ChrUn.Scaffold760:4871-5239		0	0	0		0	0	0		0	0	0		0	0	0
Nasvi2EG031360	NV18979	NV18979-RA	Nasvi2EG031360	Nasvi2EG031360t1		protein_coding					gnl|Nvit_2.0|Chr2.Scaffold797:236-1558		28.8689	26.0616	31.6762		3.67101	2.65216	4.68985		4.64296	3.58849	3.58849		13.2581	11.4832	15.033
Nasvi2EG031472	NV23270	NV23270-RA	Nasvi2EG031472	Nasvi2EG031472t1		protein_coding					gnl|Nvit_2.0|Chr1.Scaffold820:42000-42542		0	0	0		0	0	0		0	0	0		0	0	0
Nasvi2EG031623	NV23496	NV23496-RA	Nasvi2EG031623	Nasvi2EG031623t1		protein_coding					gnl|Nvit_2.0|ChrUn.Scaffold854:1938-2652		0	0	0		0	0	0		0	0	0		0	0	0
Nasvi2EG031732	NV21770	NV21770-RA	Nasvi2EG031732	Nasvi2EG031732t1		protein_coding	GO:0003723	IEA	RNA binding	molecular_function	gnl|Nvit_2.0|ChrUn.Scaffold877:14808-17576		0	0	0		0	0	0		0	0	0		0	0	0
Nasvi2EG031998	NV31820	NV31820-RA	Nasvi2EG031998	Nasvi2EG031998t1		protein_coding					gnl|Nvit_2.0|ChrUn.Scaffold948:5068-6156		0	0	0		0	0	0		0	0	0		0	0	0
Nasvi2EG032108	NV25049	NV25049-RA	Nasvi2EG032108	Nasvi2EG032108t1		protein_coding					gnl|Nvit_2.0|ChrUn.Scaffold981:995-1237		0	0	0		0	0	0		0	0	0		0	0	0
Nasvi2EG032120	NV19023	NV19023-RA	Nasvi2EG032120	Nasvi2EG032120t1		protein_coding	GO:0003993	IEA	acid phosphatase activity	molecular_function	gnl|Nvit_2.0|ChrUn.Scaffold983:5317-6332		6.86467	5.58993	8.13941		4.74968	3.66139	5.83797		4.63897	3.65506	3.65506		14.8506	13.1074	16.5939
Nasvi2EG032124	NV31849	NV31849-RA	Nasvi2EG032124	Nasvi2EG032124t1		protein_coding					gnl|Nvit_2.0|ChrUn.Scaffold984:6375-7064		0.0333608	0	0.166804		0	0	0		0	0	0		0	0	0
Nasvi2EG032125	NV31850	NV31850-RA	Nasvi2EG032125	Nasvi2EG032125t1		protein_coding					gnl|Nvit_2.0|ChrUn.Scaffold984:8552-9859		0.134432	0	0.331964		0.155713	0	0.335515		0	0	0		0.0280901	0	0.11236
Nasvi2EG032276	NV23954	NV23954-RA	Nasvi2EG032276	Nasvi2EG032276t1		protein_coding					gnl|Nvit_2.0|ChrUn.Scaffold1028:24509-25471		0	0	0		0	0	0		0	0	0		0	0	0
Nasvi2EG032293	NV20688	NV20688-RA	Nasvi2EG032293	Nasvi2EG032293t1		protein_coding	GO:0004190	IEA	aspartic-type endopeptidase activity	molecular_function	gnl|Nvit_2.0|ChrUn.Scaffold1030:2673-3546		0	0	0		0	0	0		0	0	0		0	0	0
Nasvi2EG032396	NV19031	NV19031-RA	Nasvi2EG032396	Nasvi2EG032396t1		protein_coding	GO:0003723	IEA	RNA binding	molecular_function	gnl|Nvit_2.0|ChrUn.Scaffold1065:3723-36541		0	0	0		0	0	0		0	0	0		0	0	0
Nasvi2EG032707	NV30096	NV30096-RA	Nasvi2EG032707	Nasvi2EG032707t1		protein_coding					gnl|Nvit_2.0|Chr2.Scaffold148:113912-114247		0	0	0		0	0	0		0	0	0		0	0	0
Nasvi2EG032776	NV30105	NV30105-RA	Nasvi2EG032776	Nasvi2EG032776t1		protein_coding					gnl|Nvit_2.0|ChrUn.Scaffold1176:7102-8094		0.0981311	0	0.686918		0	0	0		0.0629449	0	0		0.0779543	0	0.54568
Nasvi2EG032897	NV30135	NV30135-RA	Nasvi2EG032897	Nasvi2EG032897t1		protein_coding					gnl|Nvit_2.0|ChrUn.Scaffold1219:6369-6755		0	0	0		0	0	0		0	0	0		0	0	0
Nasvi2EG033682	NV24930	NV24930-RA	Nasvi2EG033682	Nasvi2EG033682t1		protein_coding					gnl|Nvit_2.0|ChrUn.Scaffold1520:7700-8311		0	0	0		0	0	0		0	0	0		0	0	0
Nasvi2EG033783	NV20279	NV20279-RA	Nasvi2EG033783	Nasvi2EG033783t1		protein_coding					gnl|Nvit_2.0|ChrUn.Scaffold1578:27979-28254		0	0	0		0	0	0		0	0	0		0	0	0
Nasvi2EG034032	NV30393	NV30393-RA	Nasvi2EG034032	Nasvi2EG034032t1		protein_coding	GO:0003700	IEA	sequence-specific DNA binding transcription factor activity	molecular_function	gnl|Nvit_2.0|Chr2.Scaffold1710:5547-6316		0.228237	0	0.491782		0.234549	0	0.505383		0.196492	0	0		0.0321925	0	0.160963
Nasvi2EG034051	NV20307	NV20307-RA	Nasvi2EG034051	Nasvi2EG034051t1		protein_coding					gnl|Nvit_2.0|ChrUn.Scaffold1723:2367-2679		0	0	0		0	0	0		0	0	0		0	0	0
Nasvi2EG034115	NV25580	NV25580-RA	Nasvi2EG034115	Nasvi2EG034115t1		protein_coding					gnl|Nvit_2.0|ChrUn.Scaffold1769:4558-5484		0	0	0		0	0	0		0	0	0		0	0	0
Nasvi2EG034193	NV30441	NV30441-RA	Nasvi2EG034193	Nasvi2EG034193t1		protein_coding					gnl|Nvit_2.0|ChrUn.Scaffold1805:5380-5979		0	0	0		0	0	0		0	0	0		0	0	0
Nasvi2EG034218	NV26017	NV26017-RA	Nasvi2EG034218	Nasvi2EG034218t1		protein_coding					gnl|Nvit_2.0|ChrUn.Scaffold1821:8412-9050		0	0	0		0	0	0		0	0	0		0	0	0
Nasvi2EG034378	NV22979	NV22979-RA	Nasvi2EG034378	Nasvi2EG034378t1		protein_coding					gnl|Nvit_2.0|ChrUn.Scaffold1914:12117-14097		0	0	0		0	0	0		0	0	0		0	0	0
Nasvi2EG034380	NV24210	NV24210-RA	Nasvi2EG034380	Nasvi2EG034380t1		protein_coding					gnl|Nvit_2.0|ChrUn.Scaffold1918:2379-8051		0	0	0		0	0	0		0	0	0		0	0	0
Nasvi2EG034393	NV24556	NV24556-RA	Nasvi2EG034393	Nasvi2EG034393t1		protein_coding					gnl|Nvit_2.0|ChrUn.Scaffold1925:6884-7336		0.283875	0	0.685335		0.276576	0	0.668258		0	0	0		0	0	0
Nasvi2EG034851	NV30669	NV30669-RA	Nasvi2EG034851	Nasvi2EG034851t1		protein_coding	GO:0008270	IEA	zinc ion binding	molecular_function	gnl|Nvit_2.0|ChrUn.Scaffold2169:3165-4658		0	0	0		0	0	0		0.0617028	0	0		0	0	0
Nasvi2EG034862	NV30674	NV30674-RA	Nasvi2EG034862	Nasvi2EG034862t1		non_coding_cds					gnl|Nvit_2.0|ChrUn.Scaffold2176:471-2060		0	0	0		0	0	0		0	0	0		0	0	0
Nasvi2EG034880	NV21803	NV21803-RA	Nasvi2EG034880	Nasvi2EG034880t1		protein_coding					gnl|Nvit_2.0|Chr1.Scaffold2193:1343-2707		0	0	0		0	0	0		0	0	0		0	0	0
Nasvi2EG035528	NV30963	NV30963-RA	Nasvi2EG035528	Nasvi2EG035528t1		protein_coding					gnl|Nvit_2.0|ChrUn.Scaffold3314:4067-4486		0	0	0		0	0	0		0.433468	0	0		0	0	0
Nasvi2EG035697	NV31055	NV31055-RA	Nasvi2EG035697	Nasvi2EG035697t1		protein_coding					gnl|Nvit_2.0|ChrUn.Scaffold3644:5497-6370		0	0	0		0	0	0		0	0	0		0	0	0
Nasvi2EG036081	NV31257	NV31257-RA	Nasvi2EG036081	Nasvi2EG036081t1		protein_coding	GO:0003723	IEA	RNA binding	molecular_function	gnl|Nvit_2.0|ChrUn.Scaffold4494:692-1280		0	0	0		0	0	0		0	0	0		0	0	0
Nasvi2EG036460	NV26243	NV26243-RA	Nasvi2EG036460	Nasvi2EG036460t1		protein_coding	GO:0003677	IEA	DNA binding	molecular_function	gnl|Nvit_2.0|ChrUn.Scaffold5165:7332-10702		0	0	0		0	0	0		0	0	0		0	0	0
Nasvi2EG036532	NV25551	NV25551-RA	Nasvi2EG036532	Nasvi2EG036532t1		protein_coding					gnl|Nvit_2.0|ChrUn.Scaffold5283:320-2416		0	0	0		0	0	0		0	0	0		0	0	0
Nasvi2EG036900	NV22289	NV22289-RA	Nasvi2EG036900	Nasvi2EG036900t23		protein_coding	GO:0008270	IEA	zinc ion binding	molecular_function	gnl|Nvit_2.0|Chr5.Scaffold2:4282932-4293181		0.75163	0.581419	0.92184		0.545152	0.393852	0.696452		0.523883	0.388897	0.388897		5.94305	5.49562	6.39048
Nasvi2EG036900	NV22285	NV22285-RA	Nasvi2EG036900	Nasvi2EG036900t79		protein_coding	GO:0008270	IEA	zinc ion binding	molecular_function	gnl|Nvit_2.0|Chr5.Scaffold2:4405441-4405698		0	0	0		0	0	0		0	0	0		8.37807	0	18.0522
Nasvi2EG036935	NV21599	NV21599-RA	Nasvi2EG036935	Nasvi2EG036935t1		protein_coding					gnl|Nvit_2.0|Chr1.Scaffold1:4666456-4694347		1.09715	0.73641	1.45789		1.17291	0.783273	1.56254		0.946109	0.631817	0.631817		0.10182	0	0.203688
Nasvi2EG037047	NV12567	NV12567-RA	Nasvi2EG037047	Nasvi2EG037047t1		protein_coding					gnl|Nvit_2.0|Chr3.Scaffold8:2336064-2365055		0.365216	0.197643	0.532788		0.0829469	0	0.165934		0.0994908	0.0182569	0.0182569		0.148987	0.0496622	0.248311
Nasvi2EG037120	NV22750	NV22750-RA	Nasvi2EG037120	Nasvi2EG037120t1		protein_coding	GO:0004984	IEA	olfactory receptor activity	molecular_function	gnl|Nvit_2.0|Chr1.Scaffold16:1723410-1724328		0	0	0		0.314989	0	0.63013		0	0	0		0.0648698	0	0.194609
Nasvi2EG037137	NV30432	NV30432-RA	Nasvi2EG037137	Nasvi2EG037137t1		protein_coding	GO:0004984	IEA	olfactory receptor activity	molecular_function	gnl|Nvit_2.0|Chr3.Scaffold17:1710795-1711424		0	0	0		0.316703	0	0.765214		1.13679	0.332958	0.332958		0	0	0
Nasvi2EG037208	NV16746	NV16746-RA	Nasvi2EG037208	Nasvi2EG037208t1		protein_coding					gnl|Nvit_2.0|Chr4.Scaffold43:827940-852237		0.799356	0.432586	1.16613		0.266981	0.0489919	0.48497		0.290108	0.0849707	0.0849707		0.0359774	0	0.107932
Nasvi2EG037251	NV31560	NV31560-RA	Nasvi2EG037251	Nasvi2EG037251t1		protein_coding	GO:0003677	IEA	DNA binding	molecular_function	gnl|Nvit_2.0|Chr1.Scaffold62:1030331-1030579		1.46416	0	4.39248		1.94096	0	4.68971		1.20533	0	0		0.88195	0	2.64585
Nasvi2EG037251	NV31559	NV31559-RA	Nasvi2EG037251	Nasvi2EG037251t3		protein_coding	GO:0043565	IEA	sequence-specific DNA binding	molecular_function	gnl|Nvit_2.0|Chr1.Scaffold62:1007962-1013910		4.3948	2.9498	5.8398		0.589375	0.062222	1.11653		1.42953	0.665413	0.665413		0.694653	0.169545	1.21976
Nasvi2EG037314	NV18438	NV18438-RA	Nasvi2EG037314	Nasvi2EG037314t1		protein_coding					gnl|Nvit_2.0|Chr4.Scaffold193:195668-212503		1.46182	0.981176	1.94246		41.6691	39.0042	44.334		63.9262	60.9752	60.9752		2.73882	2.12294	3.35469
Nasvi2EG037336	NV24643	NV24643-RA	Nasvi2EG037336	Nasvi2EG037336t1		protein_coding	GO:0005216	IEA	ion channel activity	molecular_function	gnl|Nvit_2.0|ChrUn.Scaffold364:17161-52057		0	0	0		0.204928	0	0.614784		0.191818	0	0		0	0	0
#N/A	NV26041	NV26041-RA	#N/A	#N/A		protein_coding	GO:0003676	IEA	nucleic acid binding	molecular_function	gnl|Nvit_2.0|Chr3.Scaffold20:1104921-1105630		15.0792	7.53962	22.6188		0	0	0		0	0	0		0	0	0
#N/A	NV30777	NV30777-RA	#N/A	#N/A		protein_coding	GO:0003676	IEA	nucleic acid binding	molecular_function	gnl|Nvit_2.0|Chr3.Scaffold253:9290-9615		64.8719	50.3661	79.3777		29.5404	21.4071	37.6737		87.1895	71.9489	71.9489		163.13	143.852	182.408
#N/A	NV19078	NV19078-RA	#N/A	#N/A		protein_coding	GO:0003676	IEA	nucleic acid binding	molecular_function	gnl|Nvit_2.0|ChrUn.Scaffold1275:5271-5540		189.955	163.485	216.424		77.1626	63.4264	90.8988		195.385	170.909	170.909		428.476	395.659	461.293
#N/A	NV21418	NV21418-RA	#N/A	#N/A		protein_coding	GO:0003676	IEA	nucleic acid binding	molecular_function	gnl|Nvit_2.0|ChrUn.Scaffold328:37312-41063		0	0	0		0	0	0		0	0	0		0	0	0
#N/A	NV18764	NV18764-RA	#N/A	#N/A		protein_coding	GO:0003677	IEA	DNA binding	molecular_function	gnl|Nvit_2.0|ChrUn.Scaffold383:72699-80273		73.6332	70.2377	77.0288		26.1078	24.0118	28.2037		46.1973	43.6852	43.6852		91.3701	87.8697	94.8705
#N/A	NV22678	NV22678-RA	#N/A	#N/A		protein_coding	GO:0003677	IEA	DNA binding	molecular_function	gnl|Nvit_2.0|ChrUn.Scaffold526:15105-16838		0	0	0		0	0	0		0	0	0		0.0500487	0	0.150146
#N/A	NV22200	NV22200-RA	#N/A	#N/A		protein_coding	GO:0003677	IEA	DNA binding	molecular_function	gnl|Nvit_2.0|ChrUn.Scaffold99:241420-243049		0	0	0		0	0	0		0	0	0		0	0	0
#N/A	NV17441	NV17441-RA	#N/A	#N/A		protein_coding	GO:0003723	IEA	RNA binding	molecular_function	gnl|Nvit_2.0|Chr2.Scaffold80:243685-258787		0.0109919	0	0.0549593		0.0512612	0	0.138965		0.303399	0.1517	0.1517		0	0	0
#N/A	NV20480	NV20480-RA	#N/A	#N/A		protein_coding	GO:0003723	IEA	RNA binding	molecular_function	gnl|Nvit_2.0|Chr3.Scaffold94:370175-370570		0	0	0		0	0	0		0	0	0		0	0	0
#N/A	NV21292	NV21292-RA	#N/A	#N/A		protein_coding	GO:0003723	IEA	RNA binding	molecular_function	gnl|Nvit_2.0|ChrUn.Scaffold375:20485-22089		0	0	0		0.0528257	0	0.158477		0.0433426	0	0		0	0	0
#N/A	NV18927	NV18927-RA	#N/A	#N/A		protein_coding	GO:0003824	IEA	catalytic activity	molecular_function	gnl|Nvit_2.0|Chr4.Scaffold636:22890-25508		6.33406	5.08583	7.58229		107.349	102.098	112.6		66.2652	62.5096	62.5096		95.9255	91.4469	100.404
#N/A	NV22275	NV22275-RA	#N/A	#N/A		protein_coding	GO:0003824	IEA	catalytic activity	molecular_function	gnl|Nvit_2.0|Chr5.Scaffold2:4946751-4948478		0	0	0		0	0	0		0	0	0		0	0	0
#N/A	NV31379	NV31379-RA	#N/A	#N/A		protein_coding	GO:0003824	IEA	catalytic activity	molecular_function	gnl|Nvit_2.0|ChrUn.Scaffold5104:619-925		0	0	0		0	0	0		0	0	0		0	0	0
#N/A	NV11197	NV11197-RA	#N/A	#N/A		protein_coding	GO:0003993	IEA	acid phosphatase activity	molecular_function	gnl|Nvit_2.0|Chr2.Scaffold3:3728429-3729732		0	0	0		0.0411417	0	0.123425		2.9426	2.31011	2.31011		5.61155	4.74218	6.48093
#N/A	NV30204	NV30204-RA	#N/A	#N/A		protein_coding	GO:0004014	IEA	adenosylmethionine decarboxylase activity	molecular_function	gnl|Nvit_2.0|ChrUn.Scaffold1354:51448-51647		117.828	76.8055	158.85		175.411	111.36	239.462		316.263	248.072	248.072		175.55	138.733	212.367
#N/A	NV26180	NV26180-RA	#N/A	#N/A		protein_coding	GO:0004553	IEA	hydrolase activity, hydrolyzing O-glycosyl compounds	molecular_function	gnl|Nvit_2.0|ChrUn.Scaffold45:944200-944583		0	0	0		0	0	0		0	0	0		0	0	0
#N/A	NV11575	NV11575-RA	#N/A	#N/A		protein_coding	GO:0005089	IEA	Rho guanyl-nucleotide exchange factor activity	molecular_function	gnl|Nvit_2.0|Chr4.Scaffold4:5070428-5080300		2.80434	2.49652	3.11215		4.36046	3.95773	4.76318		2.68981	2.40794	2.40794		0.145977	0.0806942	0.21126
#N/A	NV30046	NV30046-RA	#N/A	#N/A		protein_coding	GO:0005215	IEA	transporter activity	molecular_function	gnl|Nvit_2.0|ChrUn.Scaffold1078:4051-4947		0	0	0		0	0	0		0	0	0		0	0	0
#N/A	NV24394	NV24394-RA	#N/A	#N/A		protein_coding	GO:0005351	IEA	sugar:hydrogen symporter activity	molecular_function	gnl|Nvit_2.0|ChrUn.Scaffold4572:158-1253		0	0	0		0	0	0		0	0	0		0	0	0
#N/A	NV18909	NV18909-RA	#N/A	#N/A		protein_coding	GO:0005509	IEA	calcium ion binding	molecular_function	gnl|Nvit_2.0|ChrUn.Scaffold595:25519-39556		50.013	44.0565	55.9694		57.997	51.7117	64.2824		74.5633	67.7906	67.7906		196.02	185.262	206.777
#N/A	NV25119	NV25119-RA	#N/A	#N/A		protein_coding	GO:0005515	IEA	protein binding	molecular_function	gnl|Nvit_2.0|Chr1.Scaffold237:159588-160055		43.3234	38.5318	48.1149		0	0	0		0	0	0		0	0	0
#N/A	NV20285	NV20285-RA	#N/A	#N/A		protein_coding	GO:0005515	IEA	protein binding	molecular_function	gnl|Nvit_2.0|Chr2.Scaffold31:1162408-1164318		0.0275702	0	0.0827107		0.0590544	0	0.142686		0	0	0		0.0236824	0	0.0710473
#N/A	NV15528	NV15528-RA	#N/A	#N/A		protein_coding	GO:0005515	IEA	protein binding	molecular_function	gnl|Nvit_2.0|Chr3.Scaffold28:90180-90728		8.77015	6.92124	10.6191		0.393563	0	0.787316		0.58682	0.143226	0.143226		0.0819368	0	0.24581
#N/A	NV26165	NV26165-RA	#N/A	#N/A		protein_coding	GO:0005515	IEA	protein binding	molecular_function	gnl|Nvit_2.0|Chr4.Scaffold130:36684-36995		0	0	0		0	0	0		0	0	0		0	0	0
#N/A	NV22038	NV22038-RA	#N/A	#N/A		protein_coding	GO:0005515	IEA	protein binding	molecular_function	gnl|Nvit_2.0|ChrUn.Scaffold1523:594-1439		0	0	0		0	0	0		0	0	0		0	0	0
#N/A	NV18824	NV18824-RA	#N/A	#N/A		protein_coding	GO:0005515	IEA	protein binding	molecular_function	gnl|Nvit_2.0|ChrUn.Scaffold454:29073-57116		57.6451	54.1986	61.0915		61.9374	58.2695	65.6053		96.9886	92.8388	92.8388		171.001	165.507	176.495
#N/A	NV18778	NV18778-RA	#N/A	#N/A		protein_coding	GO:0005524	IEA	ATP binding	molecular_function	gnl|Nvit_2.0|ChrUn.Scaffold405:12287-34228		132.378	128.454	136.301		34.5498	32.4709	36.6286		67.2699	64.6725	64.6725		375.023	368.811	381.234
#N/A	NV21024	NV21024-RA	#N/A	#N/A		protein_coding	GO:0006807	IEA	nitrogen compound metabolic process	biological_process	gnl|Nvit_2.0|ChrUn.Scaffold5488:631-1059		0	0	0		0	0	0		0	0	0		0	0	0
#N/A	NV17843	NV17843-RA	#N/A	#N/A		protein_coding	GO:0008270	IEA	zinc ion binding	molecular_function	gnl|Nvit_2.0|Chr2.Scaffold116:316271-318265		3.14739	2.36662	3.92816		0.305612	0.0560808	0.555143		0.292092	0.0712913	0.0712913		0.12398	0	0.267141
#N/A	NV22945	NV22945-RA	#N/A	#N/A		protein_coding	GO:0008270	IEA	zinc ion binding	molecular_function	gnl|Nvit_2.0|Chr2.Scaffold24:528483-529543		0	0	0		0	0	0		0	0	0		0	0	0
#N/A	NV22036	NV22036-RA	#N/A	#N/A		protein_coding	GO:0008270	IEA	zinc ion binding	molecular_function	gnl|Nvit_2.0|ChrUn.Scaffold1150:36595-37456		0	0	0		0	0	0		0	0	0		0	0	0
#N/A	NV20490	NV20490-RA	#N/A	#N/A		protein_coding	GO:0008270	IEA	zinc ion binding	molecular_function	gnl|Nvit_2.0|ChrUn.Scaffold720:2160-2786		0	0	0		0	0	0		0.0334288	0	0		0	0	0
#N/A	NV20042	NV20042-RA	#N/A	#N/A		protein_coding	GO:0015074	IEA	DNA integration	biological_process	gnl|Nvit_2.0|ChrUn.Scaffold1405:12587-13715		0	0	0		0	0	0		0	0	0		0	0	0
#N/A	NV31277	NV31277-RA	#N/A	#N/A		protein_coding	GO:0016298	IEA	lipase activity	molecular_function	gnl|Nvit_2.0|ChrUn.Scaffold4647:670-1337		0	0	0		0	0	0		0	0	0		0	0	0
#N/A	NV18732	NV18732-RA	#N/A	#N/A		protein_coding	GO:0016491	IEA	oxidoreductase activity	molecular_function	gnl|Nvit_2.0|ChrUn.Scaffold360:191326-197922		8.46075	7.30671	9.61478		167.458	162.158	172.758		208.898	203.526	203.526		47.9608	45.4158	50.5059
#N/A	NV30601	NV30601-RA	#N/A	#N/A		protein_coding	GO:0016614	IEA	oxidoreductase activity, acting on CH-OH group of donors	molecular_function	gnl|Nvit_2.0|Chr1.Scaffold1:4137975-4138127		0	0	0		0	0	0		0	0	0		0	0	0
#N/A	NV25847	NV25847-RA	#N/A	#N/A		protein_coding	GO:0035556	IEA	intracellular signal transduction	biological_process	gnl|Nvit_2.0|ChrUn.Scaffold433:27810-30738		0	0	0		0	0	0		0	0	0		0	0	0
#N/A	NV21660	NV21660-RA	#N/A	#N/A		protein_coding					gnl|Nvit_2.0|Chr1.Scaffold1:1479665-1481517		0.224715	0.0658175	0.383612		0	0	0		0.0484474	0	0		0.0241245	0	0.0723735
#N/A	NV25491	NV25491-RA	#N/A	#N/A		protein_coding					gnl|Nvit_2.0|Chr1.Scaffold12:3166354-3166956		0.165676	0	0.399977		0	0	0		0.0712996	0	0		0.559691	0.16393	0.955453
#N/A	NV22623	NV22623-RA	#N/A	#N/A		protein_coding					gnl|Nvit_2.0|Chr1.Scaffold127:333260-341879		0.067611	0.0306317	0.10459		0	0	0		0.00774103	0	0		0	0	0
#N/A	NV24274	NV24274-RA	#N/A	#N/A		protein_coding					gnl|Nvit_2.0|Chr1.Scaffold129:71117-71461		0.583054	0	1.40762		0	0	0		0	0	0		0	0	0
#N/A	NV23832	NV23832-RA	#N/A	#N/A		protein_coding					gnl|Nvit_2.0|Chr1.Scaffold135:51934-52431		0	0	0		0	0	0		0	0	0		0	0	0
#N/A	NV23511	NV23511-RA	#N/A	#N/A		protein_coding					gnl|Nvit_2.0|Chr1.Scaffold149:236784-237321		0	0	0		0	0	0		0	0	0		0	0	0
#N/A	NV21135	NV21135-RA	#N/A	#N/A		protein_coding					gnl|Nvit_2.0|Chr1.Scaffold158:257283-258044		0	0	0		0	0	0		0	0	0		0	0	0
#N/A	NV21775	NV21775-RA	#N/A	#N/A		protein_coding					gnl|Nvit_2.0|Chr1.Scaffold159:61909-63525		0.0717921	0	0.173321		0	0	0		0	0	0		0	0	0
#N/A	NV22787	NV22787-RA	#N/A	#N/A		protein_coding					gnl|Nvit_2.0|Chr1.Scaffold16:150830-151564		0.131322	0	0.393965		0.129024	0	0.387071		0	0	0		0.109306	0	0.327918
#N/A	NV13933	NV13933-RA	#N/A	#N/A		protein_coding					gnl|Nvit_2.0|Chr1.Scaffold16:643238-644765		5.95124e-06	0	0.0474707		28.3782	25.78	30.9764		19.911	17.9528	17.9528		1.06394	0.65594	1.47193
#N/A	NV22812	NV22812-RA	#N/A	#N/A		protein_coding					gnl|Nvit_2.0|Chr1.Scaffold16:1799289-1800513		0.0434183	0	0.130255		0	0	0		0	0	0		0	0	0
#N/A	NV23535	NV23535-RA	#N/A	#N/A		protein_coding					gnl|Nvit_2.0|Chr1.Scaffold171:29850-30185		0	0	0		0	0	0		0	0	0		0	0	0
#N/A	NV23537	NV23537-RA	#N/A	#N/A		protein_coding					gnl|Nvit_2.0|Chr1.Scaffold171:171849-172205		0	0	0		0	0	0		0	0	0		0	0	0
#N/A	NV23531	NV23531-RA	#N/A	#N/A		protein_coding					gnl|Nvit_2.0|Chr1.Scaffold171:178041-178378		0	0	0		0	0	0		1.99781	0	0		1.54627	0	3.73606
#N/A	NV22098	NV22098-RA	#N/A	#N/A		protein_coding					gnl|Nvit_2.0|Chr1.Scaffold181:87435-88922		0	0	0		0	0	0		0	0	0		0	0	0
#N/A	NV26120	NV26120-RA	#N/A	#N/A		protein_coding					gnl|Nvit_2.0|Chr1.Scaffold197:236622-237776		0	0	0		0	0	0		0	0	0		0	0	0
#N/A	NV22686	NV22686-RA	#N/A	#N/A		protein_coding					gnl|Nvit_2.0|Chr1.Scaffold234:31822-32259		0	0	0		0	0	0		0	0	0		0	0	0
#N/A	NV22684	NV22684-RA	#N/A	#N/A		protein_coding					gnl|Nvit_2.0|Chr1.Scaffold234:232019-233076		0	0	0		0	0	0		0	0	0		0	0	0
#N/A	NV22683	NV22683-RA	#N/A	#N/A		protein_coding					gnl|Nvit_2.0|Chr1.Scaffold234:244384-244692		0	0	0		0	0	0		0	0	0		0	0	0
#N/A	NV25816	NV25816-RA	#N/A	#N/A		protein_coding					gnl|Nvit_2.0|Chr1.Scaffold236:14988-15666		0	0	0		0	0	0		0	0	0		0.140303	0	0.338997
#N/A	NV25115	NV25115-RA	#N/A	#N/A		protein_coding					gnl|Nvit_2.0|Chr1.Scaffold237:93488-93748		50.626	35.5322	65.7197		0	0	0		0	0	0		0	0	0
#N/A	NV23785	NV23785-RA	#N/A	#N/A		protein_coding					gnl|Nvit_2.0|Chr1.Scaffold25:404058-404480		0	0	0		1.90022	0.798967	3.00147		1.42099	0.503474	0.503474		0	0	0
#N/A	NV23778	NV23778-RA	#N/A	#N/A		protein_coding					gnl|Nvit_2.0|Chr1.Scaffold25:758237-759545		0.468817	0	1.13182		0	0	0		0	0	0		0	0	0
#N/A	NV23484	NV23484-RA	#N/A	#N/A		protein_coding					gnl|Nvit_2.0|Chr1.Scaffold258:22892-27097		0.32217	0	0.777786		0	0	0		0	0	0		0	0	0
#N/A	NV23487	NV23487-RA	#N/A	#N/A		protein_coding					gnl|Nvit_2.0|Chr1.Scaffold258:117810-118233		0	0	0		0	0	0		0	0	0		0	0	0
#N/A	NV21088	NV21088-RA	#N/A	#N/A		protein_coding					gnl|Nvit_2.0|Chr1.Scaffold32:342624-343588		0	0	0		0	0	0		0	0	0		0	0	0
#N/A	NV24789	NV24789-RA	#N/A	#N/A		protein_coding					gnl|Nvit_2.0|Chr1.Scaffold4056:6564-9588		0	0	0		0	0	0		0	0	0		0	0	0
#N/A	NV31162	NV31162-RA	#N/A	#N/A		protein_coding					gnl|Nvit_2.0|Chr1.Scaffold4056:16933-17385		0	0	0		0	0	0		0	0	0		0	0	0
#N/A	NV31205	NV31205-RA	#N/A	#N/A		protein_coding					gnl|Nvit_2.0|Chr1.Scaffold41:573059-573993		0	0	0		0	0	0		0	0	0		0	0	0
#N/A	NV25965	NV25965-RA	#N/A	#N/A		protein_coding					gnl|Nvit_2.0|Chr1.Scaffold53:243823-244215		44.8786	38.9081	50.8492		0.185223	0	0.55567		1.36217	0.398969	0.398969		0	0	0
#N/A	NV23374	NV23374-RA	#N/A	#N/A		protein_coding					gnl|Nvit_2.0|Chr1.Scaffold57:600091-600522		136.295	125.034	147.555		0	0	0		0	0	0		0	0	0
#N/A	NV23335	NV23335-RA	#N/A	#N/A		protein_coding					gnl|Nvit_2.0|Chr1.Scaffold62:153926-154483		0	0	0		0	0	0		1.03821	0	0		0	0	0
#N/A	NV23978	NV23978-RA	#N/A	#N/A		protein_coding					gnl|Nvit_2.0|Chr1.Scaffold63:172361-172810		0	0	0		0	0	0		0	0	0		0	0	0
#N/A	NV31564	NV31564-RA	#N/A	#N/A		protein_coding					gnl|Nvit_2.0|Chr1.Scaffold63:676080-677989		0	0	0		0	0	0		0	0	0		0	0	0
#N/A	NV17306	NV17306-RA	#N/A	#N/A		protein_coding					gnl|Nvit_2.0|Chr1.Scaffold64:340788-343062		0	0	0		0	0	0		0	0	0		0	0	0
#N/A	NV31581	NV31581-RA	#N/A	#N/A		protein_coding					gnl|Nvit_2.0|Chr1.Scaffold64:433975-456857		0	0	0		0	0	0		0	0	0		0	0	0
#N/A	NV20443	NV20443-RA	#N/A	#N/A		protein_coding					gnl|Nvit_2.0|Chr1.Scaffold64:457084-457501		0	0	0		0	0	0		0	0	0		0	0	0
#N/A	NV22249	NV22249-RA	#N/A	#N/A		protein_coding					gnl|Nvit_2.0|Chr1.Scaffold83:223860-226054		0	0	0		0	0	0		0	0	0		0	0	0
#N/A	NV31833	NV31833-RA	#N/A	#N/A		protein_coding					gnl|Nvit_2.0|Chr1.Scaffold96:317813-318154		0	0	0		0	0	0		0	0	0		0	0	0
#N/A	NV25800	NV25800-RA	#N/A	#N/A		protein_coding					gnl|Nvit_2.0|Chr2.Scaffold11:544545-544856		0	0	0		0	0	0		0	0	0		0	0	0
#N/A	NV25184	NV25184-RA	#N/A	#N/A		protein_coding					gnl|Nvit_2.0|Chr2.Scaffold116:264929-265644		0.615955	0.0650281	1.16688		0	0	0		0	0	0		0	0	0
#N/A	NV25865	NV25865-RA	#N/A	#N/A		protein_coding					gnl|Nvit_2.0|Chr2.Scaffold121:3786-7186		0.0314666	0	0.0943998		0.537383	0.268691	0.806074		0.271329	0.0961354	0.0961354		0	0	0
#N/A	NV21249	NV21249-RA	#N/A	#N/A		protein_coding					gnl|Nvit_2.0|Chr2.Scaffold13:2185316-2185977		0	0	0		0	0	0		0	0	0		0	0	0
#N/A	NV21257	NV21257-RA	#N/A	#N/A		protein_coding					gnl|Nvit_2.0|Chr2.Scaffold13:3065088-3065531		0	0	0		0	0	0		0	0	0		0	0	0
#N/A	NV30220	NV30220-RA	#N/A	#N/A		protein_coding					gnl|Nvit_2.0|Chr2.Scaffold137:453019-453207		0	0	0		0	0	0		0	0	0		0	0	0
#N/A	NV21855	NV21855-RA	#N/A	#N/A		protein_coding					gnl|Nvit_2.0|Chr2.Scaffold148:8579-9785		0	0	0		0	0	0		0	0	0		0	0	0
#N/A	NV20210	NV20210-RA	#N/A	#N/A		protein_coding					gnl|Nvit_2.0|Chr2.Scaffold15:1928960-1935372		1.25986	0.532481	1.98725		0.210714	0	0.509124		0.451484	0.0476645	0.0476645		1.58542	0.83755	2.33328
#N/A	NV20205	NV20205-RA	#N/A	#N/A		protein_coding					gnl|Nvit_2.0|Chr2.Scaffold15:2530082-2531007		0	0	0		0	0	0		0	0	0		0	0	0
#N/A	NV24416	NV24416-RA	#N/A	#N/A		protein_coding					gnl|Nvit_2.0|Chr2.Scaffold179:332614-332931		0	0	0		0	0	0		0	0	0		0	0	0
#N/A	NV20139	NV20139-RA	#N/A	#N/A		protein_coding					gnl|Nvit_2.0|Chr2.Scaffold19:208045-208560		0	0	0		0	0	0		0	0	0		0	0	0
#N/A	NV20138	NV20138-RA	#N/A	#N/A		protein_coding					gnl|Nvit_2.0|Chr2.Scaffold19:213097-213576		0	0	0		0	0	0		0	0	0		0	0	0
#N/A	NV20136	NV20136-RA	#N/A	#N/A		protein_coding					gnl|Nvit_2.0|Chr2.Scaffold19:322749-327044		0	0	0		0.305264	0	0.657753		0.956385	0.379663	0.379663		0	0	0
#N/A	NV20137	NV20137-RA	#N/A	#N/A		protein_coding					gnl|Nvit_2.0|Chr2.Scaffold19:321796-322168		0	0	0		0	0	0		0	0	0		0	0	0
#N/A	NV20646	NV20646-RA	#N/A	#N/A		protein_coding					gnl|Nvit_2.0|Chr2.Scaffold21:241314-241696		1.24068	0	3.44635		0	0	0		0	0	0		0	0	0
#N/A	NV20625	NV20625-RA	#N/A	#N/A		protein_coding					gnl|Nvit_2.0|Chr2.Scaffold21:1033052-1033471		0	0	0		0	0	0		0	0	0		0	0	0
#N/A	NV20623	NV20623-RA	#N/A	#N/A		protein_coding					gnl|Nvit_2.0|Chr2.Scaffold21:1045537-1046112		0	0	0		0	0	0		0	0	0		0	0	0
#N/A	NV20621	NV20621-RA	#N/A	#N/A		protein_coding					gnl|Nvit_2.0|Chr2.Scaffold21:1094202-1094624		0	0	0		0.158352	0	0.475055		0	0	0		0.272823	0	0.659191
#N/A	NV20654	NV20654-RA	#N/A	#N/A		protein_coding					gnl|Nvit_2.0|Chr2.Scaffold21:1490120-1490632		0	0	0		0	0	0		0	0	0		0	0	0
#N/A	NV22935	NV22935-RA	#N/A	#N/A		protein_coding					gnl|Nvit_2.0|Chr2.Scaffold24:169251-169565		20.979	15.1037	26.8543		0.66284	0	1.60155		0	0	0		0.316677	0	0.950032
#N/A	NV21159	NV21159-RA	#N/A	#N/A		protein_coding					gnl|Nvit_2.0|Chr2.Scaffold270:140339-140710		0	0	0		0	0	0		0	0	0		0	0	0
#N/A	NV31132	NV31132-RA	#N/A	#N/A		protein_coding					gnl|Nvit_2.0|Chr2.Scaffold3:2125296-2125496		0	0	0		0	0	0		0	0	0		0	0	0
#N/A	NV23054	NV23054-RA	#N/A	#N/A		protein_coding					gnl|Nvit_2.0|Chr2.Scaffold3:2128847-2129068		0	0	0		0	0	0		0	0	0		0	0	0
#N/A	NV23101	NV23101-RA	#N/A	#N/A		protein_coding					gnl|Nvit_2.0|Chr2.Scaffold3:5559205-5560374		0	0	0		0	0	0		0	0	0		0	0	0
#N/A	NV20287	NV20287-RA	#N/A	#N/A		protein_coding					gnl|Nvit_2.0|Chr2.Scaffold31:670242-671188		0	0	0		0	0	0		0	0	0		0	0	0
#N/A	NV24460	NV24460-RA	#N/A	#N/A		protein_coding					gnl|Nvit_2.0|Chr2.Scaffold5:717544-718030		385.924	370.025	401.822		0	0	0		0	0	0		0	0	0
#N/A	NV24464	NV24464-RA	#N/A	#N/A		protein_coding					gnl|Nvit_2.0|Chr2.Scaffold5:1293554-1294446		0.154923	0	0.374017		0	0	0		0	0	0		0	0	0
#N/A	NV24467	NV24467-RA	#N/A	#N/A		protein_coding					gnl|Nvit_2.0|Chr2.Scaffold5:1905127-1905528		0.187366	0	0.562098		0	0	0		0	0	0		0	0	0
#N/A	NV24430	NV24430-RA	#N/A	#N/A		protein_coding					gnl|Nvit_2.0|Chr2.Scaffold5:3806255-3806850		2.35259	0	5.67965		0.76002	0	2.28006		0	0	0		0	0	0
#N/A	NV24429	NV24429-RA	#N/A	#N/A		protein_coding					gnl|Nvit_2.0|Chr2.Scaffold5:3808516-3810384		1.95369	1.51127	2.39612		0.107537	0	0.215126		0.0432054	0	0		0.0215321	0	0.0645964
#N/A	NV11823	NV11823-RA	#N/A	#N/A		protein_coding					gnl|Nvit_2.0|Chr2.Scaffold5:3980636-3982923		137.219	132.287	142.151		0.140358	0	0.329371		0	0	0		0	0	0
#N/A	NV20572	NV20572-RA	#N/A	#N/A		protein_coding					gnl|Nvit_2.0|Chr2.Scaffold54:57542-59914		0.0768223	0	0.168754		0.0247127	0	0.0741382		0.00991178	0	0		0.05931	0	0.127795
#N/A	NV24948	NV24948-RA	#N/A	#N/A		protein_coding					gnl|Nvit_2.0|Chr2.Scaffold76:189428-190370		0	0	0		0	0	0		0	0	0		0	0	0
#N/A	NV12470	NV12470-RA	#N/A	#N/A		protein_coding					gnl|Nvit_2.0|Chr2.Scaffold8:745616-748365		0.393966	0.226947	0.560984		0.748874	0.479775	1.01797		0.574049	0.372878	0.372878		0.128534	0.030638	0.22643
#N/A	NV12452	NV12452-RA	#N/A	#N/A		protein_coding					gnl|Nvit_2.0|Chr2.Scaffold8:439595-441369		5.40568e-07	0	0.048705		0.0984664	0	0.23686		0.0469089	0	0		0.168632	0.0119382	0.325326
#N/A	NV24768	NV24768-RA	#N/A	#N/A		protein_coding					gnl|Nvit_2.0|Chr2.Scaffold80:415294-416361		0	0	0		0	0	0		0	0	0		0	0	0
#N/A	NV31731	NV31731-RA	#N/A	#N/A		protein_coding					gnl|Nvit_2.0|Chr2.Scaffold80:418833-419105		0	0	0		0	0	0		0	0	0		0	0	0
#N/A	NV30309	NV30309-RA	#N/A	#N/A		protein_coding					gnl|Nvit_2.0|Chr3.Scaffold155:11244-12005		0	0	0		0	0	0		0	0	0		0	0	0
#N/A	NV30529	NV30529-RA	#N/A	#N/A		protein_coding					gnl|Nvit_2.0|Chr3.Scaffold1939:1886-2233		0	0	0		0	0	0		0	0	0		0	0	0
#N/A	NV14725	NV14725-RA	#N/A	#N/A		protein_coding					gnl|Nvit_2.0|Chr3.Scaffold20:1455778-1457406		11.928	10.414	13.4421		0.184297	0	0.449718		0.435878	0.101869	0.101869		3.82525	3.01053	4.63997
#N/A	NV30717	NV30717-RA	#N/A	#N/A		protein_coding					gnl|Nvit_2.0|Chr3.Scaffold22:1220557-1220988		1.7345	0.688556	2.78044		0.455241	0	0.980907		0.270757	0	0		0	0	0
#N/A	NV21464	NV21464-RA	#N/A	#N/A		protein_coding					gnl|Nvit_2.0|Chr3.Scaffold22:1860259-1860568		0	0	0		0	0	0		0	0	0		0	0	0
#N/A	NV21441	NV21441-RA	#N/A	#N/A		protein_coding					gnl|Nvit_2.0|Chr3.Scaffold22:2576651-2576937		0	0	0		0	0	0		0	0	0		0	0	0
#N/A	NV15566	NV15566-RA	#N/A	#N/A		protein_coding					gnl|Nvit_2.0|Chr3.Scaffold28:450980-451660		1.4785	0.360859	2.59614		17.7594	13.9927	21.5261		29.147	24.5528	24.5528		1.54573	0.515243	2.57621
#N/A	NV26068	NV26068-RA	#N/A	#N/A		protein_coding					gnl|Nvit_2.0|Chr3.Scaffold30:782949-783524		0	0	0		0	0	0		0	0	0		0	0	0
#N/A	NV23870	NV23870-RA	#N/A	#N/A		protein_coding					gnl|Nvit_2.0|Chr3.Scaffold44:710594-711535		0	0	0		0	0	0		0	0	0		0	0	0
#N/A	NV31294	NV31294-RA	#N/A	#N/A		protein_coding					gnl|Nvit_2.0|Chr3.Scaffold471:8272-8961		0	0	0		0	0	0		0	0	0		0	0	0
#N/A	NV25513	NV25513-RA	#N/A	#N/A		protein_coding					gnl|Nvit_2.0|Chr3.Scaffold471:40755-41564		0	0	0		0	0	0		0	0	0		0	0	0
#N/A	NV25018	NV25018-RA	#N/A	#N/A		protein_coding					gnl|Nvit_2.0|Chr3.Scaffold49:802930-803382		0	0	0		0	0	0		0	0	0		0	0	0
#N/A	NV31638	NV31638-RA	#N/A	#N/A		protein_coding					gnl|Nvit_2.0|Chr3.Scaffold6:1109283-1109654		0	0	0		0	0	0		0	0	0		0	0	0
#N/A	NV31644	NV31644-RA	#N/A	#N/A		protein_coding					gnl|Nvit_2.0|Chr3.Scaffold6:3663317-3664489		0.0320755	0	0.0962266		0	0	0		0	0	0		0.0275141	0	0.0825423
#N/A	NV24245	NV24245-RA	#N/A	#N/A		protein_coding					gnl|Nvit_2.0|Chr3.Scaffold78:242851-244971		0	0	0		0	0	0		0	0	0		0	0	0
#N/A	NV20090	NV20090-RA	#N/A	#N/A		protein_coding					gnl|Nvit_2.0|Chr3.Scaffold8:2086241-2087530		0	0	0		0	0	0		0	0	0		0	0	0
#N/A	NV25883	NV25883-RA	#N/A	#N/A		protein_coding					gnl|Nvit_2.0|Chr3.Scaffold90:198333-199058		0.0778658	0	0.233597		0	0	0		0	0	0		0	0	0
#N/A	NV25320	NV25320-RA	#N/A	#N/A		protein_coding					gnl|Nvit_2.0|Chr4.Scaffold108:386138-387326		0.230226	0	0.555815		0.286437	0	0.745201		0	0	0		0	0	0
#N/A	NV30056	NV30056-RA	#N/A	#N/A		protein_coding					gnl|Nvit_2.0|Chr4.Scaffold108:445611-446545		0.321089	0.0402554	0.601923		0	0	0		0.0152427	0	0		0	0	0
#N/A	NV20525	NV20525-RA	#N/A	#N/A		protein_coding					gnl|Nvit_2.0|Chr4.Scaffold109:367766-372475		0.059771	0	0.179313		0	0	0		0	0	0		0	0	0
#N/A	NV21543	NV21543-RA	#N/A	#N/A		protein_coding					gnl|Nvit_2.0|Chr4.Scaffold113:62059-62439		0	0	0		0	0	0		0.184935	0	0		0	0	0
#N/A	NV24991	NV24991-RA	#N/A	#N/A		protein_coding					gnl|Nvit_2.0|Chr4.Scaffold185:137943-138349		0	0	0		0	0	0		0	0	0		0	0	0
#N/A	NV21891	NV21891-RA	#N/A	#N/A		protein_coding					gnl|Nvit_2.0|Chr4.Scaffold23:2357984-2358223		0	0	0		0	0	0		0	0	0		0	0	0
#N/A	NV21872	NV21872-RA	#N/A	#N/A		protein_coding					gnl|Nvit_2.0|Chr4.Scaffold23:2372179-2373538		0	0	0		0	0	0		0	0	0		0	0	0
#N/A	NV30830	NV30830-RA	#N/A	#N/A		protein_coding					gnl|Nvit_2.0|Chr4.Scaffold276:4559-10882		6.01533	4.22191	7.80876		8.25867	6.13071	10.3866		4.59428	3.13289	3.13289		9.00609	6.98089	11.0313
#N/A	NV24810	NV24810-RA	#N/A	#N/A		protein_coding					gnl|Nvit_2.0|Chr4.Scaffold35:833725-834070		51.2144	37.7648	64.6639		0	0	0		0	0	0		0	0	0
#N/A	NV23695	NV23695-RA	#N/A	#N/A		protein_coding					gnl|Nvit_2.0|Chr4.Scaffold4:2172288-2172648		0	0	0		0	0	0		0	0	0		0	0	0
#N/A	NV20180	NV20180-RA	#N/A	#N/A		protein_coding					gnl|Nvit_2.0|Chr4.Scaffold40:18498-27371		0.0207553	0	0.145287		0	0	0		0	0	0		0	0	0
#N/A	NV31392	NV31392-RA	#N/A	#N/A		protein_coding					gnl|Nvit_2.0|Chr4.Scaffold51:516477-516786		88.5616	59.8284	117.295		0	0	0		6.54093	0	0		0	0	0
#N/A	NV25878	NV25878-RA	#N/A	#N/A		protein_coding					gnl|Nvit_2.0|Chr4.Scaffold52:359133-359582		6.52463	3.15532	9.89393		17.2698	12.3529	22.1868		9.26031	5.55284	5.55284		20.301	15.0106	25.5914
#N/A	NV31742	NV31742-RA	#N/A	#N/A		protein_coding					gnl|Nvit_2.0|Chr4.Scaffold82:266226-266492		0	0	0		0	0	0		0	0	0		0	0	0
#N/A	NV20704	NV20704-RA	#N/A	#N/A		protein_coding					gnl|Nvit_2.0|Chr4.Scaffold88:22599-27277		0	0	0		0	0	0		0.0196872	0	0		0.0196348	0	0.0589045
#N/A	NV25664	NV25664-RA	#N/A	#N/A		protein_coding					gnl|Nvit_2.0|Chr4.Scaffold9:31926-32728		0	0	0		0.324847	0	0.974541		0.170774	0	0		0	0	0
#N/A	NV25659	NV25659-RA	#N/A	#N/A		protein_coding					gnl|Nvit_2.0|Chr4.Scaffold9:514055-515036		0.170112	0	0.366539		0	0	0		0	0	0		0	0	0
#N/A	NV25680	NV25680-RA	#N/A	#N/A		protein_coding					gnl|Nvit_2.0|Chr4.Scaffold9:600602-602221		0	0	0		0	0	0		0	0	0		0	0	0
#N/A	NV25714	NV25714-RA	#N/A	#N/A		protein_coding					gnl|Nvit_2.0|Chr4.Scaffold9:2373947-2374177		6.20304	0	13.3657		0	0	0		0	0	0		0	0	0
#N/A	NV21705	NV21705-RA	#N/A	#N/A		protein_coding					gnl|Nvit_2.0|Chr5.Scaffold1:1186733-1187233		0.883006	0	2.64902		0	0	0		0	0	0		2.39788	0	4.79693
#N/A	NV21715	NV21715-RA	#N/A	#N/A		protein_coding					gnl|Nvit_2.0|Chr5.Scaffold1:2403435-2403686		5.49104	0	10.9821		0.897967	0	2.6939		1.12231	0	0		0	0	0
#N/A	NV12896	NV12896-RA	#N/A	#N/A		protein_coding					gnl|Nvit_2.0|Chr5.Scaffold10:617328-618198		4.15114	1.66133	6.64095		872.499	840.666	904.331		1724.54	1679.18	1679.18		9.1974	6.01366	12.3811
#N/A	NV12973	NV12973-RA	#N/A	#N/A		protein_coding					gnl|Nvit_2.0|Chr5.Scaffold10:1833541-1834279		2.33348	1.32979	3.33716		0.119819	0	0.383057		2.0594e-07	0	0		3.65774e-07	0	0.121507
#N/A	NV30067	NV30067-RA	#N/A	#N/A		protein_coding					gnl|Nvit_2.0|Chr5.Scaffold10:1926725-1926913		8.96407	0	21.6412		0	0	0		0	0	0		4.76194	0	11.5057
#N/A	NV24012	NV24012-RA	#N/A	#N/A		protein_coding					gnl|Nvit_2.0|Chr5.Scaffold10:2034715-2035327		1.00736	0.370249	1.64447		0	0	0		0	0	0		0.676952	0.198275	1.15563
#N/A	NV24124	NV24124-RA	#N/A	#N/A		protein_coding					gnl|Nvit_2.0|Chr5.Scaffold112:677180-677557		0	0	0		0	0	0		0	0	0		0.178875	0	0.536626
#N/A	NV20673	NV20673-RA	#N/A	#N/A		protein_coding					gnl|Nvit_2.0|Chr5.Scaffold162:14464-16453		0	0	0		0	0	0		0	0	0		0	0	0
#N/A	NV21494	NV21494-RA	#N/A	#N/A		protein_coding					gnl|Nvit_2.0|Chr5.Scaffold176:158945-159381		0	0	0		0	0	0		0	0	0		0	0	0
#N/A	NV23551	NV23551-RA	#N/A	#N/A		protein_coding					gnl|Nvit_2.0|Chr5.Scaffold177:246293-257634		0	0	0		0	0	0		0	0	0		0	0	0
#N/A	NV23247	NV23247-RA	#N/A	#N/A		protein_coding					gnl|Nvit_2.0|Chr5.Scaffold191:226482-228670		0.081038	0	0.243114		0	0	0		0.0697548	0	0		0	0	0
#N/A	NV22333	NV22333-RA	#N/A	#N/A		protein_coding					gnl|Nvit_2.0|Chr5.Scaffold2:4922-5748		0.587917	0	1.26678		0.366303	0	0.885056		0.588174	0	0		0.160054	0	0.480163
#N/A	NV22323	NV22323-RA	#N/A	#N/A		protein_coding					gnl|Nvit_2.0|Chr5.Scaffold2:1637872-1640262		7.04519	5.96767	8.12271		0	0	0		0	0	0		0	0	0
#N/A	NV25945	NV25945-RA	#N/A	#N/A		protein_coding					gnl|Nvit_2.0|Chr5.Scaffold228:112083-112656		0	0	0		0	0	0		0	0	0		0	0	0
#N/A	NV22217	NV22217-RA	#N/A	#N/A		protein_coding					gnl|Nvit_2.0|Chr5.Scaffold250:76539-76865		0	0	0		0	0	0		0	0	0		0	0	0
#N/A	NV31110	NV31110-RA	#N/A	#N/A		protein_coding					gnl|Nvit_2.0|Chr5.Scaffold38:1081575-1098735		1.08577	0	2.33952		0	0	0		0	0	0		0	0	0
#N/A	NV20782	NV20782-RA	#N/A	#N/A		protein_coding					gnl|Nvit_2.0|Chr5.Scaffold7:1899994-1900375		0.581423	0	1.74427		0	0	0		0	0	0		0	0	0
#N/A	NV31725	NV31725-RA	#N/A	#N/A		protein_coding					gnl|Nvit_2.0|Chr5.Scaffold7:2749031-2750913		0	0	0		0	0	0		0	0	0		0	0	0
#N/A	NV20721	NV20721-RA	#N/A	#N/A		protein_coding					gnl|Nvit_2.0|Chr5.Scaffold7:2769042-2770019		0	0	0		0.126466	0	0.305565		0.0523241	0	0		0	0	0
#N/A	NV30015	NV30015-RA	#N/A	#N/A		protein_coding					gnl|Nvit_2.0|ChrUn.Scaffold103:133618-133864		0	0	0		0	0	0		0	0	0		0	0	0
#N/A	NV26201	NV26201-RA	#N/A	#N/A		protein_coding					gnl|Nvit_2.0|ChrUn.Scaffold1039:3161-3760		0	0	0		0	0	0		0	0	0		0	0	0
#N/A	NV25749	NV25749-RA	#N/A	#N/A		protein_coding					gnl|Nvit_2.0|ChrUn.Scaffold105:155621-156166		0	0	0		0	0	0		0	0	0		0	0	0
#N/A	NV25748	NV25748-RA	#N/A	#N/A		protein_coding					gnl|Nvit_2.0|ChrUn.Scaffold105:162757-163170		0.522738	0	1.12634		0	0	0		0	0	0		0.286423	0	0.692051
#N/A	NV23258	NV23258-RA	#N/A	#N/A		protein_coding					gnl|Nvit_2.0|ChrUn.Scaffold1060:1095-1933		0	0	0		0	0	0		0	0	0		0	0	0
#N/A	NV30050	NV30050-RA	#N/A	#N/A		protein_coding					gnl|Nvit_2.0|ChrUn.Scaffold107:328541-330633		0	0	0		0	0	0		0	0	0		0	0	0
#N/A	NV21114	NV21114-RA	#N/A	#N/A		protein_coding					gnl|Nvit_2.0|ChrUn.Scaffold1085:12815-13132		0	0	0		0	0	0		0	0	0		0	0	0
#N/A	NV21910	NV21910-RA	#N/A	#N/A		protein_coding					gnl|Nvit_2.0|ChrUn.Scaffold1105:4820-5413		0	0	0		0	0	0		0	0	0		0	0	0
#N/A	NV21909	NV21909-RA	#N/A	#N/A		protein_coding					gnl|Nvit_2.0|ChrUn.Scaffold1105:13438-23942		0	0	0		0	0	0		0	0	0		0	0	0
#N/A	NV24676	NV24676-RA	#N/A	#N/A		protein_coding					gnl|Nvit_2.0|ChrUn.Scaffold1107:22742-23350		0	0	0		0	0	0		0	0	0		0	0	0
#N/A	NV24859	NV24859-RA	#N/A	#N/A		protein_coding					gnl|Nvit_2.0|ChrUn.Scaffold1132:5678-5992		0	0	0		0	0	0		0	0	0		0	0	0
#N/A	NV20274	NV20274-RA	#N/A	#N/A		protein_coding					gnl|Nvit_2.0|ChrUn.Scaffold1136:3887-4628		0	0	0		0	0	0		0	0	0		0	0	0
#N/A	NV20273	NV20273-RA	#N/A	#N/A		protein_coding					gnl|Nvit_2.0|ChrUn.Scaffold1136:2094-2645		0	0	0		0	0	0		0	0	0		0	0	0
#N/A	NV26157	NV26157-RA	#N/A	#N/A		protein_coding					gnl|Nvit_2.0|ChrUn.Scaffold1147:9303-9674		0	0	0		0	0	0		0	0	0		0	0	0
#N/A	NV24354	NV24354-RA	#N/A	#N/A		protein_coding					gnl|Nvit_2.0|ChrUn.Scaffold1148:660-985		0	0	0		0	0	0		0	0	0		0	0	0
#N/A	NV22037	NV22037-RA	#N/A	#N/A		protein_coding					gnl|Nvit_2.0|ChrUn.Scaffold1150:39427-40535		0	0	0		0	0	0		0	0	0		0	0	0
#N/A	NV20897	NV20897-RA	#N/A	#N/A		protein_coding					gnl|Nvit_2.0|ChrUn.Scaffold114:104748-105251		0	0	0		0	0	0		0	0	0		0	0	0
#N/A	NV20896	NV20896-RA	#N/A	#N/A		protein_coding					gnl|Nvit_2.0|ChrUn.Scaffold114:106285-107769		0	0	0		0	0	0		0	0	0		0	0	0
#N/A	NV20360	NV20360-RA	#N/A	#N/A		protein_coding					gnl|Nvit_2.0|ChrUn.Scaffold117:191010-191852		0	0	0		0	0	0		0	0	0		0	0	0
#N/A	NV20349	NV20349-RA	#N/A	#N/A		protein_coding					gnl|Nvit_2.0|ChrUn.Scaffold117:273089-273959		0	0	0		0	0	0		0	0	0		0	0	0
#N/A	NV20363	NV20363-RA	#N/A	#N/A		protein_coding					gnl|Nvit_2.0|ChrUn.Scaffold117:353954-370602		0	0	0		0	0	0		0	0	0		0	0	0
#N/A	NV30103	NV30103-RA	#N/A	#N/A		protein_coding					gnl|Nvit_2.0|ChrUn.Scaffold1176:6222-6398		0	0	0		0	0	0		0	0	0		0	0	0
#N/A	NV20312	NV20312-RA	#N/A	#N/A		protein_coding					gnl|Nvit_2.0|ChrUn.Scaffold1179:8329-8712		0	0	0		0	0	0		0	0	0		0	0	0
#N/A	NV22564	NV22564-RA	#N/A	#N/A		protein_coding					gnl|Nvit_2.0|ChrUn.Scaffold118:182172-184108		0	0	0		0	0	0		0	0	0		0	0	0
#N/A	NV22572	NV22572-RA	#N/A	#N/A		protein_coding					gnl|Nvit_2.0|ChrUn.Scaffold118:358673-359020		0	0	0		0	0	0		0	0	0		0	0	0
#N/A	NV20366	NV20366-RA	#N/A	#N/A		protein_coding					gnl|Nvit_2.0|ChrUn.Scaffold1211:5187-6997		0	0	0		0	0	0		0	0	0		0	0	0
#N/A	NV21505	NV21505-RA	#N/A	#N/A		protein_coding					gnl|Nvit_2.0|ChrUn.Scaffold124:58858-59482		0	0	0		0	0	0		0	0	0		0	0	0
#N/A	NV30154	NV30154-RA	#N/A	#N/A		protein_coding					gnl|Nvit_2.0|ChrUn.Scaffold124:225386-227097		0	0	0		0	0	0		0	0	0		0	0	0
#N/A	NV21111	NV21111-RA	#N/A	#N/A		protein_coding					gnl|Nvit_2.0|ChrUn.Scaffold1251:1653-2040		0	0	0		0	0	0		0	0	0		0	0	0
#N/A	NV21110	NV21110-RA	#N/A	#N/A		protein_coding					gnl|Nvit_2.0|ChrUn.Scaffold1251:5682-7075		0	0	0		0	0	0		0	0	0		0	0	0
#N/A	NV24822	NV24822-RA	#N/A	#N/A		protein_coding					gnl|Nvit_2.0|ChrUn.Scaffold1255:41619-42028		0	0	0		0	0	0		0	0	0		0	0	0
#N/A	NV24081	NV24081-RA	#N/A	#N/A		protein_coding					gnl|Nvit_2.0|ChrUn.Scaffold1268:3979-4407		0.320441	0	0.773612		0	0	0		0	0	0		0	0	0
#N/A	NV23271	NV23271-RA	#N/A	#N/A		protein_coding					gnl|Nvit_2.0|ChrUn.Scaffold1274:320-1057		0	0	0		0	0	0		0	0	0		0	0	0
#N/A	NV22441	NV22441-RA	#N/A	#N/A		protein_coding					gnl|Nvit_2.0|ChrUn.Scaffold128:227302-227780		0	0	0		0.309226	0	0.747148		0.27657	0	0		0.0664527	0	0.332263
#N/A	NV22139	NV22139-RA	#N/A	#N/A		protein_coding					gnl|Nvit_2.0|ChrUn.Scaffold131:311505-312281		0	0	0		0	0	0		0	0	0		0	0	0
#N/A	NV30211	NV30211-RA	#N/A	#N/A		protein_coding					gnl|Nvit_2.0|ChrUn.Scaffold1361:1838-2531		0	0	0		0	0	0		0	0	0		0	0	0
#N/A	NV24208	NV24208-RA	#N/A	#N/A		protein_coding					gnl|Nvit_2.0|ChrUn.Scaffold1396:7377-7676		0	0	0		0	0	0		0	0	0		0	0	0
#N/A	NV23255	NV23255-RA	#N/A	#N/A		protein_coding					gnl|Nvit_2.0|ChrUn.Scaffold1421:2911-3464		0	0	0		0	0	0		0	0	0		0	0	0
#N/A	NV23557	NV23557-RA	#N/A	#N/A		protein_coding					gnl|Nvit_2.0|ChrUn.Scaffold1433:11101-12006		0	0	0		0	0	0		0	0	0		0	0	0
#N/A	NV19104	NV19104-RA	#N/A	#N/A		non_coding_cds					gnl|Nvit_2.0|ChrUn.Scaffold1447:286-5567		0	0	0		0	0	0		0	0	0		0	0	0
#N/A	NV20998	NV20998-RA	#N/A	#N/A		protein_coding					gnl|Nvit_2.0|ChrUn.Scaffold145:339784-340123		0	0	0		0	0	0		0	0	0		0	0	0
#N/A	NV22528	NV22528-RA	#N/A	#N/A		protein_coding					gnl|Nvit_2.0|ChrUn.Scaffold1458:548-5568		0.267847	0	0.57713		0	0	0		0.230489	0	0		0	0	0
#N/A	NV30259	NV30259-RA	#N/A	#N/A		protein_coding					gnl|Nvit_2.0|ChrUn.Scaffold1467:2315-2944		0	0	0		0	0	0		0	0	0		0	0	0
#N/A	NV23544	NV23544-RA	#N/A	#N/A		protein_coding					gnl|Nvit_2.0|ChrUn.Scaffold1493:8116-8667		0	0	0		0	0	0		0	0	0		0	0	0
#N/A	NV18219	NV18219-RA	#N/A	#N/A		protein_coding					gnl|Nvit_2.0|ChrUn.Scaffold152:208290-332412		19.4244	17.1613	21.6875		6.25218	4.94094	7.56341		13.7557	11.9514	11.9514		45.514	42.3095	48.7185
#N/A	NV21920	NV21920-RA	#N/A	#N/A		protein_coding					gnl|Nvit_2.0|ChrUn.Scaffold1553:4499-5169		0	0	0		0	0	0		0	0	0		0	0	0
#N/A	NV30313	NV30313-RA	#N/A	#N/A		protein_coding					gnl|Nvit_2.0|ChrUn.Scaffold1578:8896-9096		0	0	0		0	0	0		0	0	0		0	0	0
#N/A	NV26208	NV26208-RA	#N/A	#N/A		protein_coding					gnl|Nvit_2.0|ChrUn.Scaffold160:222256-223184		0	0	0		0	0	0		0	0	0		0	0	0
#N/A	NV30353	NV30353-RA	#N/A	#N/A		protein_coding					gnl|Nvit_2.0|ChrUn.Scaffold165:107849-108538		0	0	0		0	0	0		0	0	0		0	0	0
#N/A	NV20966	NV20966-RA	#N/A	#N/A		protein_coding					gnl|Nvit_2.0|ChrUn.Scaffold1651:812-1653		0	0	0		0	0	0		0	0	0		0	0	0
#N/A	NV20965	NV20965-RA	#N/A	#N/A		protein_coding					gnl|Nvit_2.0|ChrUn.Scaffold1651:1793-6543		0.0169697	0	0.0509091		0	0	0		0	0	0		0	0	0
#N/A	NV20315	NV20315-RA	#N/A	#N/A		protein_coding					gnl|Nvit_2.0|ChrUn.Scaffold1659:128-382		1.28544	0	3.85633		0	0	0		0	0	0		0	0	0
#N/A	NV30375	NV30375-RA	#N/A	#N/A		protein_coding					gnl|Nvit_2.0|ChrUn.Scaffold169:149889-150074		0	0	0		0	0	0		0	0	0		0	0	0
#N/A	NV30399	NV30399-RA	#N/A	#N/A		non_coding_cds					gnl|Nvit_2.0|ChrUn.Scaffold1723:264-1702		0	0	0		0	0	0		0	0	0		0	0	0
#N/A	NV23464	NV23464-RA	#N/A	#N/A		protein_coding					gnl|Nvit_2.0|ChrUn.Scaffold1820:3548-4725		0	0	0		0	0	0		0.74087	0	0		0	0	0
#N/A	NV25063	NV25063-RA	#N/A	#N/A		protein_coding					gnl|Nvit_2.0|ChrUn.Scaffold1855:6762-8909		0	0	0		0	0	0		0	0	0		0	0	0
#N/A	NV20592	NV20592-RA	#N/A	#N/A		protein_coding					gnl|Nvit_2.0|ChrUn.Scaffold192:140537-141127		0	0	0		0	0	0		0	0	0		0	0	0
#N/A	NV20203	NV20203-RA	#N/A	#N/A		protein_coding					gnl|Nvit_2.0|ChrUn.Scaffold1944:104-4902		0	0	0		0	0	0		0	0	0		0	0	0
#N/A	NV30532	NV30532-RA	#N/A	#N/A		protein_coding					gnl|Nvit_2.0|ChrUn.Scaffold1946:3779-3914		0	0	0		0	0	0		0	0	0		0	0	0
#N/A	NV23348	NV23348-RA	#N/A	#N/A		protein_coding					gnl|Nvit_2.0|ChrUn.Scaffold1958:7454-8216		0	0	0		0	0	0		0	0	0		0	0	0
#N/A	NV20685	NV20685-RA	#N/A	#N/A		protein_coding					gnl|Nvit_2.0|ChrUn.Scaffold199:19989-20381		0	0	0		0	0	0		0	0	0		0	0	0
#N/A	NV30617	NV30617-RA	#N/A	#N/A		non_coding_cds					gnl|Nvit_2.0|ChrUn.Scaffold202:397-1337		6.88947	4.7882	8.99074		0.769432	0.0812311	1.45763		0.962828	0.234998	0.234998		2.11561	1.05781	3.17342
#N/A	NV22585	NV22585-RA	#N/A	#N/A		protein_coding					gnl|Nvit_2.0|ChrUn.Scaffold202:76322-76905		0	0	0		0	0	0		0	0	0		0	0	0
#N/A	NV30623	NV30623-RA	#N/A	#N/A		protein_coding					gnl|Nvit_2.0|ChrUn.Scaffold2042:5370-5591		0	0	0		0	0	0		0	0	0		0	0	0
#N/A	NV22083	NV22083-RA	#N/A	#N/A		protein_coding					gnl|Nvit_2.0|ChrUn.Scaffold205:19826-21100		0	0	0		0	0	0		0	0	0		0	0	0
#N/A	NV24260	NV24260-RA	#N/A	#N/A		protein_coding					gnl|Nvit_2.0|ChrUn.Scaffold206:36394-36801		0	0	0		0	0	0		0	0	0		0	0	0
#N/A	NV24973	NV24973-RA	#N/A	#N/A		protein_coding					gnl|Nvit_2.0|ChrUn.Scaffold207:166003-166431		0	0	0		0	0	0		0	0	0		0	0	0
#N/A	NV23948	NV23948-RA	#N/A	#N/A		protein_coding					gnl|Nvit_2.0|ChrUn.Scaffold209:6350-6724		0.225563	0	0.67669		0	0	0		0	0	0		0	0	0
#N/A	NV20959	NV20959-RA	#N/A	#N/A		protein_coding					gnl|Nvit_2.0|ChrUn.Scaffold212:30354-30842		0	0	0		0	0	0		0	0	0		0	0	0
#N/A	NV20542	NV20542-RA	#N/A	#N/A		protein_coding					gnl|Nvit_2.0|ChrUn.Scaffold215:42732-43015		0	0	0		0	0	0		0	0	0		0	0	0
#N/A	NV20538	NV20538-RA	#N/A	#N/A		protein_coding					gnl|Nvit_2.0|ChrUn.Scaffold215:55697-56100		0	0	0		0	0	0		0	0	0		0	0	0
#N/A	NV22208	NV22208-RA	#N/A	#N/A		protein_coding					gnl|Nvit_2.0|ChrUn.Scaffold219:191917-192395		0	0	0		0	0	0		0	0	0		0	0	0
#N/A	NV30690	NV30690-RA	#N/A	#N/A		protein_coding					gnl|Nvit_2.0|ChrUn.Scaffold220:82129-83219		0	0	0		0.970478	0	2.91143		7.23196	1.32709	1.32709		0	0	0
#N/A	NV23675	NV23675-RA	#N/A	#N/A		protein_coding					gnl|Nvit_2.0|ChrUn.Scaffold2231:4818-5395		0	0	0		0	0	0		0.246178	0	0		0	0	0
#N/A	NV25871	NV25871-RA	#N/A	#N/A		protein_coding					gnl|Nvit_2.0|ChrUn.Scaffold2264:17412-28784		0	0	0		0	0	0		0	0	0		0	0	0
#N/A	NV30713	NV30713-RA	#N/A	#N/A		protein_coding					gnl|Nvit_2.0|ChrUn.Scaffold227:25269-25850		0	0	0		0	0	0		0	0	0		0	0	0
#N/A	NV21269	NV21269-RA	#N/A	#N/A		protein_coding					gnl|Nvit_2.0|ChrUn.Scaffold2275:8877-13706		0	0	0		0	0	0		0	0	0		0	0	0
#N/A	NV24256	NV24256-RA	#N/A	#N/A		protein_coding					gnl|Nvit_2.0|ChrUn.Scaffold2279:22-887		0	0	0		0	0	0		0	0	0		0	0	0
#N/A	NV24257	NV24257-RA	#N/A	#N/A		protein_coding					gnl|Nvit_2.0|ChrUn.Scaffold2279:6651-11458		0.0730968	0	0.21929		0	0	0		0.251746	0	0		0.185752	0	0.40024
#N/A	NV25291	NV25291-RA	#N/A	#N/A		protein_coding					gnl|Nvit_2.0|ChrUn.Scaffold231:207289-207661		0	0	0		0	0	0		0	0	0		0	0	0
#N/A	NV24630	NV24630-RA	#N/A	#N/A		protein_coding					gnl|Nvit_2.0|ChrUn.Scaffold232:180036-181958		0	0	0		0	0	0		0	0	0		0	0	0
#N/A	NV25154	NV25154-RA	#N/A	#N/A		protein_coding					gnl|Nvit_2.0|ChrUn.Scaffold2329:414-3141		0	0	0		0	0	0		0	0	0		0	0	0
#N/A	NV22066	NV22066-RA	#N/A	#N/A		protein_coding					gnl|Nvit_2.0|ChrUn.Scaffold235:291970-292338		0	0	0		0	0	0		0	0	0		0	0	0
#N/A	NV24599	NV24599-RA	#N/A	#N/A		protein_coding					gnl|Nvit_2.0|ChrUn.Scaffold2366:268-1743		0.0529784	0	0.158935		0.222052	0	0.444211		0.0912942	0	0		0	0	0
#N/A	NV25101	NV25101-RA	#N/A	#N/A		protein_coding					gnl|Nvit_2.0|ChrUn.Scaffold242:166894-167349		0.139941	0	0.419823		0	0	0		0.240434	0	0		0	0	0
#N/A	NV25532	NV25532-RA	#N/A	#N/A		protein_coding					gnl|Nvit_2.0|ChrUn.Scaffold243:19810-20199		0	0	0		0	0	0		0	0	0		0	0	0
#N/A	NV25277	NV25277-RA	#N/A	#N/A		protein_coding					gnl|Nvit_2.0|ChrUn.Scaffold247:216-473		0	0	0		0	0	0		0	0	0		0	0	0
#N/A	NV23362	NV23362-RA	#N/A	#N/A		protein_coding					gnl|Nvit_2.0|ChrUn.Scaffold252:136577-136921		0	0	0		0	0	0		0	0	0		0	0	0
#N/A	NV23367	NV23367-RA	#N/A	#N/A		protein_coding					gnl|Nvit_2.0|ChrUn.Scaffold252:268439-269115		0	0	0		0	0	0		0	0	0		0	0	0
#N/A	NV24654	NV24654-RA	#N/A	#N/A		protein_coding					gnl|Nvit_2.0|ChrUn.Scaffold2559:524-987		0	0	0		0	0	0		0	0	0		0	0	0
#N/A	NV25075	NV25075-RA	#N/A	#N/A		protein_coding					gnl|Nvit_2.0|ChrUn.Scaffold256:155235-155527		0	0	0		0	0	0		0	0	0		0	0	0
#N/A	NV25761	NV25761-RA	#N/A	#N/A		protein_coding					gnl|Nvit_2.0|ChrUn.Scaffold259:1737-2435		1.05639	0.352131	1.76065		0.233231	0	0.563529		0.302727	0	0		0	0	0
#N/A	NV30783	NV30783-RA	#N/A	#N/A		protein_coding					gnl|Nvit_2.0|ChrUn.Scaffold2592:1044-1702		0	0	0		0	0	0		0	0	0		0	0	0
#N/A	NV20442	NV20442-RA	#N/A	#N/A		protein_coding					gnl|Nvit_2.0|ChrUn.Scaffold2637:506-1770		0.0642201	0	0.155041		0	0	0		0	0	0		0	0	0
#N/A	NV23562	NV23562-RA	#N/A	#N/A		protein_coding					gnl|Nvit_2.0|ChrUn.Scaffold275:260710-261291		0	0	0		0	0	0		0	0	0		0	0	0
#N/A	NV30834	NV30834-RA	#N/A	#N/A		protein_coding					gnl|Nvit_2.0|ChrUn.Scaffold2780:419-576		146.338	68.1173	224.56		972.321	632.057	1312.58		604.823	432.623	432.623		405.398	308.223	502.573
#N/A	NV23421	NV23421-RA	#N/A	#N/A		protein_coding					gnl|Nvit_2.0|ChrUn.Scaffold2784:455-1469		0	0	0		0	0	0		0	0	0		0	0	0
#N/A	NV25757	NV25757-RA	#N/A	#N/A		protein_coding					gnl|Nvit_2.0|ChrUn.Scaffold2873:5488-5808		0	0	0		0	0	0		0	0	0		0	0	0
#N/A	NV26129	NV26129-RA	#N/A	#N/A		protein_coding					gnl|Nvit_2.0|ChrUn.Scaffold296:5724-6304		0	0	0		0	0	0		0	0	0		0	0	0
#N/A	NV30877	NV30877-RA	#N/A	#N/A		protein_coding					gnl|Nvit_2.0|ChrUn.Scaffold296:132811-143411		0	0	0		0	0	0		0	0	0		0	0	0
#N/A	NV26127	NV26127-RA	#N/A	#N/A		protein_coding					gnl|Nvit_2.0|ChrUn.Scaffold296:143510-149487		0	0	0		0.00651213	0	0.0455849		0	0	0		0.0155859	0	0.0467576
#N/A	NV30887	NV30887-RA	#N/A	#N/A		protein_coding					gnl|Nvit_2.0|ChrUn.Scaffold299:173041-173775		0	0	0		0	0	0		0	0	0		0	0	0
#N/A	NV24169	NV24169-RA	#N/A	#N/A		protein_coding					gnl|Nvit_2.0|ChrUn.Scaffold299:224406-224750		0	0	0		0	0	0		0	0	0		0	0	0
#N/A	NV24174	NV24174-RA	#N/A	#N/A		protein_coding					gnl|Nvit_2.0|ChrUn.Scaffold299:239695-240438		0	0	0		0	0	0		0	0	0		0	0	0
#N/A	NV30890	NV30890-RA	#N/A	#N/A		protein_coding					gnl|Nvit_2.0|ChrUn.Scaffold299:240454-240781		0	0	0		0	0	0		0	0	0		0	0	0
#N/A	NV30914	NV30914-RA	#N/A	#N/A		protein_coding					gnl|Nvit_2.0|ChrUn.Scaffold301:191311-191709		0.19096	0	0.572881		0	0	0		0	0	0		0	0	0
#N/A	NV20888	NV20888-RA	#N/A	#N/A		protein_coding					gnl|Nvit_2.0|ChrUn.Scaffold3047:607-1570		0	0	0		0	0	0		0	0	0		0.0645458	0	0.193637
#N/A	NV23908	NV23908-RA	#N/A	#N/A		protein_coding					gnl|Nvit_2.0|ChrUn.Scaffold305:412-1556		0	0	0		0	0	0		0	0	0		0	0	0
#N/A	NV20974	NV20974-RA	#N/A	#N/A		protein_coding					gnl|Nvit_2.0|ChrUn.Scaffold308:276356-276586		0	0	0		0	0	0		0	0	0		0	0	0
#N/A	NV30924	NV30924-RA	#N/A	#N/A		protein_coding					gnl|Nvit_2.0|ChrUn.Scaffold3080:266-558		103.172	70.5464	135.798		49.7325	26.2729	73.1921		99.2526	67.6815	67.6815		116.77	90.9621	142.578
#N/A	NV30925	NV30925-RA	#N/A	#N/A		protein_coding					gnl|Nvit_2.0|ChrUn.Scaffold3082:381-1608		0.144775	0	0.349518		0	0	0		0	0	0		0	0	0
#N/A	NV26152	NV26152-RA	#N/A	#N/A		protein_coding					gnl|Nvit_2.0|ChrUn.Scaffold3083:105-674		0	0	0		0	0	0		0	0	0		0	0	0
#N/A	NV26169	NV26169-RA	#N/A	#N/A		protein_coding					gnl|Nvit_2.0|ChrUn.Scaffold3163:405-701		0	0	0		0	0	0		0	0	0		0	0	0
#N/A	NV25309	NV25309-RA	#N/A	#N/A		protein_coding					gnl|Nvit_2.0|ChrUn.Scaffold318:47834-48864		0	0	0		0	0	0		0	0	0		0	0	0
#N/A	NV25270	NV25270-RA	#N/A	#N/A		protein_coding					gnl|Nvit_2.0|ChrUn.Scaffold3181:3746-4249		0	0	0		0	0	0		0	0	0		0	0	0
#N/A	NV30952	NV30952-RA	#N/A	#N/A		protein_coding					gnl|Nvit_2.0|ChrUn.Scaffold3219:18532-18972		0	0	0		0	0	0		0	0	0		0	0	0
#N/A	NV20714	NV20714-RA	#N/A	#N/A		protein_coding					gnl|Nvit_2.0|ChrUn.Scaffold3273:3374-3958		0	0	0		0	0	0		0	0	0		0	0	0
#N/A	NV30959	NV30959-RA	#N/A	#N/A		protein_coding					gnl|Nvit_2.0|ChrUn.Scaffold3284:548-1444		0	0	0		0	0	0		0	0	0		0	0	0
#N/A	NV23306	NV23306-RA	#N/A	#N/A		protein_coding					gnl|Nvit_2.0|ChrUn.Scaffold332:12242-12913		0	0	0		0	0	0		0	0	0		0	0	0
#N/A	NV30970	NV30970-RA	#N/A	#N/A		non_coding_cds					gnl|Nvit_2.0|ChrUn.Scaffold3342:52-1447		0	0	0		0	0	0		0.0173008	0	0		0	0	0
#N/A	NV21810	NV21810-RA	#N/A	#N/A		protein_coding					gnl|Nvit_2.0|ChrUn.Scaffold335:137859-138653		0	0	0		0	0	0		0	0	0		0	0	0
#N/A	NV21791	NV21791-RA	#N/A	#N/A		protein_coding					gnl|Nvit_2.0|ChrUn.Scaffold3389:2036-2526		0	0	0		0	0	0		0	0	0		0	0	0
#N/A	NV30985	NV30985-RA	#N/A	#N/A		protein_coding					gnl|Nvit_2.0|ChrUn.Scaffold3407:1766-1886		0	0	0		0	0	0		0	0	0		0	0	0
#N/A	NV24184	NV24184-RA	#N/A	#N/A		protein_coding					gnl|Nvit_2.0|ChrUn.Scaffold344:79512-79923		0	0	0		0	0	0		0	0	0		0	0	0
#N/A	NV22576	NV22576-RA	#N/A	#N/A		protein_coding					gnl|Nvit_2.0|ChrUn.Scaffold346:95429-96133		0	0	0		0	0	0		0.1112	0	0		0	0	0
#N/A	NV20332	NV20332-RA	#N/A	#N/A		protein_coding					gnl|Nvit_2.0|ChrUn.Scaffold347:981-1742		3.04304	1.41647	4.66962		4.79817	2.82613	6.77021		10.0587	7.28924	7.28924		0.882174	0.0931335	1.67121
#N/A	NV20334	NV20334-RA	#N/A	#N/A		protein_coding					gnl|Nvit_2.0|ChrUn.Scaffold347:64476-65087		0	0	0		0	0	0		0	0	0		0	0	0
#N/A	NV20015	NV20015-RA	#N/A	#N/A		protein_coding					gnl|Nvit_2.0|ChrUn.Scaffold354:147983-149762		0	0	0		0	0	0		0	0	0		0	0	0
#N/A	NV20009	NV20009-RA	#N/A	#N/A		protein_coding					gnl|Nvit_2.0|ChrUn.Scaffold354:154046-154395		0	0	0		0	0	0		0	0	0		0	0	0
#N/A	NV31019	NV31019-RA	#N/A	#N/A		protein_coding					gnl|Nvit_2.0|ChrUn.Scaffold354:176518-176769		0	0	0		0	0	0		0	0	0		0	0	0
#N/A	NV31024	NV31024-RA	#N/A	#N/A		protein_coding					gnl|Nvit_2.0|ChrUn.Scaffold355:42-215		0	0	0		0	0	0		0	0	0		0	0	0
#N/A	NV31028	NV31028-RA	#N/A	#N/A		protein_coding					gnl|Nvit_2.0|ChrUn.Scaffold356:87095-87646		0	0	0		0	0	0		0	0	0		0	0	0
#N/A	NV31038	NV31038-RA	#N/A	#N/A		protein_coding					gnl|Nvit_2.0|ChrUn.Scaffold3593:2588-3854		0	0	0		0	0	0		0	0	0		0	0	0
#N/A	NV31067	NV31067-RA	#N/A	#N/A		non_coding_cds					gnl|Nvit_2.0|ChrUn.Scaffold3679:1348-2102		0	0	0		0	0	0		0	0	0		0	0	0
#N/A	NV31079	NV31079-RA	#N/A	#N/A		non_coding_cds					gnl|Nvit_2.0|ChrUn.Scaffold3706:68-681		0	0	0		0	0	0		0	0	0		0	0	0
#N/A	NV31084	NV31084-RA	#N/A	#N/A		protein_coding					gnl|Nvit_2.0|ChrUn.Scaffold3732:749-865		0	0	0		0	0	0		0	0	0		0	0	0
#N/A	NV21297	NV21297-RA	#N/A	#N/A		protein_coding					gnl|Nvit_2.0|ChrUn.Scaffold375:42916-45793		0	0	0		0.197512	0	0.592537		0	0	0		0	0	0
#N/A	NV31087	NV31087-RA	#N/A	#N/A		protein_coding					gnl|Nvit_2.0|ChrUn.Scaffold376:56104-57293		0	0	0		0	0	0		0	0	0		0	0	0
#N/A	NV21069	NV21069-RA	#N/A	#N/A		protein_coding					gnl|Nvit_2.0|ChrUn.Scaffold380:177790-178074		0	0	0		0	0	0		0	0	0		0	0	0
#N/A	NV25773	NV25773-RA	#N/A	#N/A		protein_coding					gnl|Nvit_2.0|ChrUn.Scaffold3797:322-708		0	0	0		0	0	0		0	0	0		0	0	0
#N/A	NV31103	NV31103-RA	#N/A	#N/A		protein_coding					gnl|Nvit_2.0|ChrUn.Scaffold384:9072-9443		0.230789	0	0.692366		0	0	0		0	0	0		0	0	0
#N/A	NV23411	NV23411-RA	#N/A	#N/A		protein_coding					gnl|Nvit_2.0|ChrUn.Scaffold385:249384-249984		0	0	0		0	0	0		0	0	0		0	0	0
#N/A	NV23408	NV23408-RA	#N/A	#N/A		protein_coding					gnl|Nvit_2.0|ChrUn.Scaffold385:251893-257643		0	0	0		30.5109	0	61.0366		21.3436	2.2533	2.2533		0	0	0
#N/A	NV31114	NV31114-RA	#N/A	#N/A		protein_coding					gnl|Nvit_2.0|ChrUn.Scaffold3899:438-598		18.9054	0	45.6417		77.402	0	166.778		0	0	0		0	0	0
#N/A	NV20984	NV20984-RA	#N/A	#N/A		protein_coding					gnl|Nvit_2.0|ChrUn.Scaffold391:5312-6078		0	0	0		0	0	0		0	0	0		0	0	0
#N/A	NV20982	NV20982-RA	#N/A	#N/A		protein_coding					gnl|Nvit_2.0|ChrUn.Scaffold391:35849-36601		0	0	0		0	0	0		0	0	0		0	0	0
#N/A	NV22603	NV22603-RA	#N/A	#N/A		protein_coding					gnl|Nvit_2.0|ChrUn.Scaffold394:83856-86576		0.0358529	0	0.107559		0.0762467	0	0.184226		0	0	0		0	0	0
#N/A	NV22604	NV22604-RA	#N/A	#N/A		protein_coding					gnl|Nvit_2.0|ChrUn.Scaffold394:88411-91133		0.00701765	0	0.0491236		0.0453516	0	0.109578		0.0786943	0	0		0	0	0
#N/A	NV22032	NV22032-RA	#N/A	#N/A		protein_coding					gnl|Nvit_2.0|ChrUn.Scaffold399:65703-66322		0	0	0		0	0	0		0	0	0		0	0	0
#N/A	NV22029	NV22029-RA	#N/A	#N/A		protein_coding					gnl|Nvit_2.0|ChrUn.Scaffold399:89701-90033		0	0	0		0	0	0		0	0	0		0	0	0
#N/A	NV24277	NV24277-RA	#N/A	#N/A		protein_coding					gnl|Nvit_2.0|ChrUn.Scaffold400:9069-9491		0	0	0		0	0	0		0	0	0		0	0	0
#N/A	NV31150	NV31150-RA	#N/A	#N/A		protein_coding					gnl|Nvit_2.0|ChrUn.Scaffold4023:2102-2260		0	0	0		0	0	0		0	0	0		0	0	0
#N/A	NV20388	NV20388-RA	#N/A	#N/A		protein_coding					gnl|Nvit_2.0|ChrUn.Scaffold404:11820-12473		0.0725635	0	0.21769		0	0	0		0	0	0		0	0	0
#N/A	NV24167	NV24167-RA	#N/A	#N/A		protein_coding					gnl|Nvit_2.0|ChrUn.Scaffold4070:72-792		0	0	0		0	0	0		0.334142	0	0		0	0	0
#N/A	NV31187	NV31187-RA	#N/A	#N/A		protein_coding					gnl|Nvit_2.0|ChrUn.Scaffold4127:3481-3678		0	0	0		0	0	0		0	0	0		0	0	0
#N/A	NV21734	NV21734-RA	#N/A	#N/A		protein_coding					gnl|Nvit_2.0|ChrUn.Scaffold413:78778-79161		0	0	0		0	0	0		0	0	0		0	0	0
#N/A	NV23835	NV23835-RA	#N/A	#N/A		protein_coding					gnl|Nvit_2.0|ChrUn.Scaffold4210:84-1039		0	0	0		0	0	0		0	0	0		0	0	0
#N/A	NV31222	NV31222-RA	#N/A	#N/A		protein_coding					gnl|Nvit_2.0|ChrUn.Scaffold4294:3114-3213		0	0	0		0	0	0		0	0	0		0	0	0
#N/A	NV23103	NV23103-RA	#N/A	#N/A		protein_coding					gnl|Nvit_2.0|ChrUn.Scaffold430:5531-6519		0	0	0		0	0	0		0	0	0		0	0	0
#N/A	NV25848	NV25848-RA	#N/A	#N/A		protein_coding					gnl|Nvit_2.0|ChrUn.Scaffold433:40776-41096		0	0	0		0	0	0		0	0	0		0	0	0
#N/A	NV25841	NV25841-RA	#N/A	#N/A		protein_coding					gnl|Nvit_2.0|ChrUn.Scaffold433:86882-87506		0	0	0		0	0	0		0	0	0		0	0	0
#N/A	NV23679	NV23679-RA	#N/A	#N/A		protein_coding					gnl|Nvit_2.0|ChrUn.Scaffold436:125483-128057		0.0892823	0	0.267847		0	0	0		0	0	0		0	0	0
#N/A	NV31230	NV31230-RA	#N/A	#N/A		non_coding_cds					gnl|Nvit_2.0|ChrUn.Scaffold4386:1919-2071		0	0	0		668.43	353.121	983.74		397.964	244.477	244.477		0	0	0
#N/A	NV31235	NV31235-RA	#N/A	#N/A		non_coding_cds					gnl|Nvit_2.0|ChrUn.Scaffold4395:1734-1931		0	0	0		0	0	0		0	0	0		0	0	0
#N/A	NV31242	NV31242-RA	#N/A	#N/A		protein_coding					gnl|Nvit_2.0|ChrUn.Scaffold4449:979-1187		0	0	0		0	0	0		0	0	0		0	0	0
#N/A	NV31244	NV31244-RA	#N/A	#N/A		non_coding_cds					gnl|Nvit_2.0|ChrUn.Scaffold446:2923-3578		0	0	0		0	0	0		0	0	0		0	0	0
#N/A	NV26186	NV26186-RA	#N/A	#N/A		protein_coding					gnl|Nvit_2.0|ChrUn.Scaffold45:149541-150026		0	0	0		0	0	0		0	0	0		0	0	0
#N/A	NV26184	NV26184-RA	#N/A	#N/A		protein_coding					gnl|Nvit_2.0|ChrUn.Scaffold45:221979-222428		0	0	0		0	0	0		0	0	0		0	0	0
#N/A	NV25948	NV25948-RA	#N/A	#N/A		protein_coding					gnl|Nvit_2.0|ChrUn.Scaffold4534:409-1034		0.219233	0	0.529275		0	0	0		0	0	0		0	0	0
#N/A	NV22245	NV22245-RA	#N/A	#N/A		protein_coding					gnl|Nvit_2.0|ChrUn.Scaffold455:50245-51850		0	0	0		0	0	0		0	0	0		0	0	0
#N/A	NV24404	NV24404-RA	#N/A	#N/A		protein_coding					gnl|Nvit_2.0|ChrUn.Scaffold458:9827-10174		0	0	0		0	0	0		0	0	0		0	0	0
#N/A	NV20588	NV20588-RA	#N/A	#N/A		protein_coding					gnl|Nvit_2.0|ChrUn.Scaffold4586:559-1608		0	0	0		0	0	0		0	0	0		0	0	0
#N/A	NV31272	NV31272-RA	#N/A	#N/A		protein_coding					gnl|Nvit_2.0|ChrUn.Scaffold4601:901-1032		0	0	0		0	0	0		0	0	0		0	0	0
#N/A	NV31281	NV31281-RA	#N/A	#N/A		non_coding_cds					gnl|Nvit_2.0|ChrUn.Scaffold4662:659-1084		0	0	0		0	0	0		0	0	0		0	0	0
#N/A	NV25973	NV25973-RA	#N/A	#N/A		protein_coding					gnl|Nvit_2.0|ChrUn.Scaffold481:35663-35977		0	0	0		0	0	0		0	0	0		0	0	0
#N/A	NV31310	NV31310-RA	#N/A	#N/A		non_coding_cds					gnl|Nvit_2.0|ChrUn.Scaffold4824:549-697		0	0	0		0	0	0		0	0	0		0	0	0
#N/A	NV23299	NV23299-RA	#N/A	#N/A		protein_coding					gnl|Nvit_2.0|ChrUn.Scaffold485:39712-40036		0	0	0		0	0	0		0	0	0		0	0	0
#N/A	NV31313	NV31313-RA	#N/A	#N/A		protein_coding					gnl|Nvit_2.0|ChrUn.Scaffold4851:632-1150		0	0	0		0	0	0		0	0	0		0	0	0
#N/A	NV25107	NV25107-RA	#N/A	#N/A		protein_coding					gnl|Nvit_2.0|ChrUn.Scaffold4853:1169-1941		0.0646961	0	0.194088		0	0	0		0	0	0		0	0	0
#N/A	NV24000	NV24000-RA	#N/A	#N/A		protein_coding					gnl|Nvit_2.0|ChrUn.Scaffold4864:2195-2659		0	0	0		0	0	0		0	0	0		0	0	0
#N/A	NV21908	NV21908-RA	#N/A	#N/A		protein_coding					gnl|Nvit_2.0|ChrUn.Scaffold4914:1735-2226		0	0	0		0	0	0		0	0	0		0	0	0
#N/A	NV23621	NV23621-RA	#N/A	#N/A		protein_coding					gnl|Nvit_2.0|ChrUn.Scaffold50:850703-851146		0	0	0		0	0	0		0	0	0		0	0	0
#N/A	NV25159	NV25159-RA	#N/A	#N/A		protein_coding					gnl|Nvit_2.0|ChrUn.Scaffold500:18325-18624		0	0	0		0.781408	0	1.88803		0	0	0		0	0	0
#N/A	NV31354	NV31354-RA	#N/A	#N/A		protein_coding					gnl|Nvit_2.0|ChrUn.Scaffold500:41967-42205		0	0	0		0	0	0		0	0	0		0	0	0
#N/A	NV31357	NV31357-RA	#N/A	#N/A		protein_coding					gnl|Nvit_2.0|ChrUn.Scaffold5023:3563-3995		4.70135	2.64951	6.75318		1.02464	0.108174	1.94111		4.60364	2.71155	2.71155		19.4082	15.6556	23.1607
#N/A	NV24223	NV24223-RA	#N/A	#N/A		protein_coding					gnl|Nvit_2.0|ChrUn.Scaffold5024:1649-3786		0.0706728	0	0.212018		0	0	0		0	0	0		0	0	0
#N/A	NV31380	NV31380-RA	#N/A	#N/A		protein_coding					gnl|Nvit_2.0|ChrUn.Scaffold512:51692-52419		0	0	0		0	0	0		0	0	0		0	0	0
#N/A	NV31584	NV31584-RA	#N/A	#N/A		protein_coding					gnl|Nvit_2.0|ChrUn.Scaffold5144:1564-1734		0	0	0		0	0	0		0	0	0		0	0	0
#N/A	NV26240	NV26240-RA	#N/A	#N/A		protein_coding					gnl|Nvit_2.0|ChrUn.Scaffold5165:5173-5940		0	0	0		0	0	0		0	0	0		0	0	0
#N/A	NV25600	NV25600-RA	#N/A	#N/A		protein_coding					gnl|Nvit_2.0|ChrUn.Scaffold520:8258-9022		0	0	0		0	0	0		0	0	0		0	0	0
#N/A	NV23261	NV23261-RA	#N/A	#N/A		protein_coding					gnl|Nvit_2.0|ChrUn.Scaffold523:44439-44761		0	0	0		0	0	0		0	0	0		0	0	0
#N/A	NV22681	NV22681-RA	#N/A	#N/A		protein_coding					gnl|Nvit_2.0|ChrUn.Scaffold526:8872-9378		0	0	0		0	0	0		0	0	0		0	0	0
#N/A	NV24994	NV24994-RA	#N/A	#N/A		protein_coding					gnl|Nvit_2.0|ChrUn.Scaffold5284:1106-1592		0	0	0		0	0	0		0	0	0		0	0	0
#N/A	NV24934	NV24934-RA	#N/A	#N/A		protein_coding					gnl|Nvit_2.0|ChrUn.Scaffold533:36268-36936		0.210028	0	0.452548		0	0	0		0.0602849	0	0		0.0593581	0	0.178074
#N/A	NV31418	NV31418-RA	#N/A	#N/A		protein_coding					gnl|Nvit_2.0|ChrUn.Scaffold5342:926-1352		0	0	0		0.46604	0	1.00418		0	0	0		0	0	0
#N/A	NV25144	NV25144-RA	#N/A	#N/A		protein_coding					gnl|Nvit_2.0|ChrUn.Scaffold537:7230-7659		0	0	0		0	0	0		0	0	0		0	0	0
#N/A	NV31420	NV31420-RA	#N/A	#N/A		protein_coding					gnl|Nvit_2.0|ChrUn.Scaffold537:36404-37983		0	0	0		0	0	0		0	0	0		0	0	0
#N/A	NV23446	NV23446-RA	#N/A	#N/A		protein_coding					gnl|Nvit_2.0|ChrUn.Scaffold539:36217-37698		0	0	0		0	0	0		0	0	0		0	0	0
#N/A	NV23648	NV23648-RA	#N/A	#N/A		protein_coding					gnl|Nvit_2.0|ChrUn.Scaffold5401:4909-5203		0	0	0		0	0	0		0	0	0		0	0	0
#N/A	NV25895	NV25895-RA	#N/A	#N/A		protein_coding					gnl|Nvit_2.0|ChrUn.Scaffold542:146051-147041		0	0	0		0	0	0		0	0	0		0	0	0
#N/A	NV24206	NV24206-RA	#N/A	#N/A		protein_coding					gnl|Nvit_2.0|ChrUn.Scaffold5433:5535-6156		0	0	0		0	0	0		0	0	0		0	0	0
#N/A	NV24266	NV24266-RA	#N/A	#N/A		protein_coding					gnl|Nvit_2.0|ChrUn.Scaffold544:1914-3757		0	0	0		0	0	0		11.0145	2.68832	2.68832		1.04525	0	3.13576
#N/A	NV22959	NV22959-RA	#N/A	#N/A		protein_coding					gnl|Nvit_2.0|ChrUn.Scaffold5475:608-2161		0	0	0		0	0	0		0	0	0		0	0	0
#N/A	NV24603	NV24603-RA	#N/A	#N/A		protein_coding					gnl|Nvit_2.0|ChrUn.Scaffold5484:1587-2441		0	0	0		0	0	0		0	0	0		0	0	0
#N/A	NV23993	NV23993-RA	#N/A	#N/A		protein_coding					gnl|Nvit_2.0|ChrUn.Scaffold5515:4694-5686		0	0	0		0	0	0		0	0	0		0	0	0
#N/A	NV20329	NV20329-RA	#N/A	#N/A		protein_coding					gnl|Nvit_2.0|ChrUn.Scaffold5572:2124-2477		0	0	0		0	0	0		0	0	0		0	0	0
#N/A	NV24908	NV24908-RA	#N/A	#N/A		protein_coding					gnl|Nvit_2.0|ChrUn.Scaffold565:159234-159666		0	0	0		0	0	0		0	0	0		0	0	0
#N/A	NV26171	NV26171-RA	#N/A	#N/A		protein_coding					gnl|Nvit_2.0|ChrUn.Scaffold566:45424-46688		0	0	0		0	0	0		0	0	0		0	0	0
#N/A	NV26170	NV26170-RA	#N/A	#N/A		protein_coding					gnl|Nvit_2.0|ChrUn.Scaffold566:64595-64889		0	0	0		0	0	0		0	0	0		0	0	0
#N/A	NV31475	NV31475-RA	#N/A	#N/A		protein_coding					gnl|Nvit_2.0|ChrUn.Scaffold5685:890-1243		0	0	0		0	0	0		0	0	0		0	0	0
#N/A	NV22158	NV22158-RA	#N/A	#N/A		protein_coding					gnl|Nvit_2.0|ChrUn.Scaffold569:13592-15333		0	0	0		0	0	0		0	0	0		0	0	0
#N/A	NV24496	NV24496-RA	#N/A	#N/A		protein_coding					gnl|Nvit_2.0|ChrUn.Scaffold5739:1838-2601		0.0928957	0	0.278687		0	0	0		0.159858	0	0		0.0782178	0	0.234653
#N/A	NV24514	NV24514-RA	#N/A	#N/A		protein_coding					gnl|Nvit_2.0|ChrUn.Scaffold5741:1318-1713		0.194695	0	0.584084		0	0	0		0	0	0		0	0	0
#N/A	NV31508	NV31508-RA	#N/A	#N/A		protein_coding					gnl|Nvit_2.0|ChrUn.Scaffold585:19680-20441		0	0	0		0	0	0		0	0	0		0	0	0
#N/A	NV31511	NV31511-RA	#N/A	#N/A		protein_coding					gnl|Nvit_2.0|ChrUn.Scaffold587:54574-54848		0	0	0		0	0	0		0	0	0		0	0	0
#N/A	NV23203	NV23203-RA	#N/A	#N/A		protein_coding					gnl|Nvit_2.0|ChrUn.Scaffold589:24921-27775		0	0	0		0	0	0		0	0	0		0	0	0
#N/A	NV25095	NV25095-RA	#N/A	#N/A		protein_coding					gnl|Nvit_2.0|ChrUn.Scaffold592:32658-35977		0	0	0		0	0	0		0	0	0		0	0	0
#N/A	NV31518	NV31518-RA	#N/A	#N/A		protein_coding					gnl|Nvit_2.0|ChrUn.Scaffold5984:197-379		0	0	0		0	0	0		0	0	0		0	0	0
#N/A	NV18912	NV18912-RA	#N/A	#N/A		protein_coding					gnl|Nvit_2.0|ChrUn.Scaffold601:4090-56563		42.1306	39.0881	45.1731		36.1434	33.2418	39.045		43.1127	40.2248	40.2248		118.84	114.124	123.556
#N/A	NV31533	NV31533-RA	#N/A	#N/A		protein_coding					gnl|Nvit_2.0|ChrUn.Scaffold602:31953-32614		0	0	0		0	0	0		0	0	0		0	0	0
#N/A	NV25193	NV25193-RA	#N/A	#N/A		protein_coding					gnl|Nvit_2.0|ChrUn.Scaffold619:6298-7006		0	0	0		0	0	0		0	0	0		0	0	0
#N/A	NV31589	NV31589-RA	#N/A	#N/A		protein_coding					gnl|Nvit_2.0|ChrUn.Scaffold655:8316-8814		0	0	0		0	0	0		0	0	0		0	0	0
#N/A	NV22228	NV22228-RA	#N/A	#N/A		protein_coding					gnl|Nvit_2.0|ChrUn.Scaffold658:762-7259		0	0	0		0	0	0		0	0	0		0	0	0
#N/A	NV31611	NV31611-RA	#N/A	#N/A		protein_coding					gnl|Nvit_2.0|ChrUn.Scaffold67:68514-68745		0	0	0		0	0	0		0	0	0		0	0	0
#N/A	NV25567	NV25567-RA	#N/A	#N/A		protein_coding					gnl|Nvit_2.0|ChrUn.Scaffold670:10989-18382		0.053406	0	0.157471		0	0	0		0.00863495	0	0		0	0	0
#N/A	NV20600	NV20600-RA	#N/A	#N/A		protein_coding					gnl|Nvit_2.0|ChrUn.Scaffold672:24563-25917		0	0	0		0	0	0		0	0	0		0	0	0
#N/A	NV21271	NV21271-RA	#N/A	#N/A		protein_coding					gnl|Nvit_2.0|ChrUn.Scaffold674:26739-27110		0	0	0		0	0	0		0	0	0		0	0	0
#N/A	NV31621	NV31621-RA	#N/A	#N/A		protein_coding					gnl|Nvit_2.0|ChrUn.Scaffold683:18499-19779		0	0	0		0	0	0		0	0	0		0	0	0
#N/A	NV21784	NV21784-RA	#N/A	#N/A		protein_coding					gnl|Nvit_2.0|ChrUn.Scaffold687:24519-25303		0	0	0		0	0	0		0	0	0		0	0	0
#N/A	NV23600	NV23600-RA	#N/A	#N/A		protein_coding					gnl|Nvit_2.0|ChrUn.Scaffold69:437176-437602		0	0	0		0	0	0		0	0	0		0	0	0
#N/A	NV23608	NV23608-RA	#N/A	#N/A		protein_coding					gnl|Nvit_2.0|ChrUn.Scaffold69:684178-685136		0	0	0		0	0	0		0.143684	0	0		0.137866	0	0.413598
#N/A	NV23230	NV23230-RA	#N/A	#N/A		protein_coding					gnl|Nvit_2.0|ChrUn.Scaffold696:143905-145792		0	0	0		0	0	0		0	0	0		0	0	0
#N/A	NV25204	NV25204-RA	#N/A	#N/A		protein_coding					gnl|Nvit_2.0|ChrUn.Scaffold712:32418-33505		0	0	0		0	0	0		0	0	0		0	0	0
#N/A	NV31652	NV31652-RA	#N/A	#N/A		protein_coding					gnl|Nvit_2.0|ChrUn.Scaffold715:6006-6155		0	0	0		0	0	0		0	0	0		0	0	0
#N/A	NV31667	NV31667-RA	#N/A	#N/A		protein_coding					gnl|Nvit_2.0|ChrUn.Scaffold721:54772-54962		0	0	0		0	0	0		0	0	0		0	0	0
#N/A	NV25034	NV25034-RA	#N/A	#N/A		protein_coding					gnl|Nvit_2.0|ChrUn.Scaffold728:6133-6929		0	0	0		0	0	0		0	0	0		0	0	0
#N/A	NV24532	NV24532-RA	#N/A	#N/A		protein_coding					gnl|Nvit_2.0|ChrUn.Scaffold75:228715-230048		0	0	0		0	0	0		0	0	0		0	0	0
#N/A	NV25152	NV25152-RA	#N/A	#N/A		protein_coding					gnl|Nvit_2.0|ChrUn.Scaffold773:10123-10615		0	0	0		0	0	0		0	0	0		0	0	0
#N/A	NV25153	NV25153-RA	#N/A	#N/A		protein_coding					gnl|Nvit_2.0|ChrUn.Scaffold773:20238-20809		0	0	0		0	0	0		0	0	0		0	0	0
#N/A	NV24350	NV24350-RA	#N/A	#N/A		protein_coding					gnl|Nvit_2.0|ChrUn.Scaffold779:204-898		0	0	0		0	0	0		0	0	0		0	0	0
#N/A	NV25178	NV25178-RA	#N/A	#N/A		protein_coding					gnl|Nvit_2.0|ChrUn.Scaffold791:401-1054		0	0	0		0	0	0		0	0	0		0	0	0
#N/A	NV26137	NV26137-RA	#N/A	#N/A		protein_coding					gnl|Nvit_2.0|ChrUn.Scaffold799:2766-3059		0	0	0		0.84161	0	2.03349		0	0	0		0	0	0
#N/A	NV22233	NV22233-RA	#N/A	#N/A		protein_coding					gnl|Nvit_2.0|ChrUn.Scaffold808:3027-3305		0	0	0		0	0	0		0	0	0		0	0	0
#N/A	NV23555	NV23555-RA	#N/A	#N/A		protein_coding					gnl|Nvit_2.0|ChrUn.Scaffold813:2334-2870		0	0	0		0	0	0		0.217129	0	0		0	0	0
#N/A	NV25766	NV25766-RA	#N/A	#N/A		protein_coding					gnl|Nvit_2.0|ChrUn.Scaffold814:23055-23715		0	0	0		0	0	0		0	0	0		0	0	0
#N/A	NV25496	NV25496-RA	#N/A	#N/A		protein_coding					gnl|Nvit_2.0|ChrUn.Scaffold853:10452-10997		0	0	0		0	0	0		0	0	0		0	0	0
#N/A	NV25213	NV25213-RA	#N/A	#N/A		protein_coding					gnl|Nvit_2.0|ChrUn.Scaffold863:10198-10593		0	0	0		0	0	0		0	0	0		0	0	0
#N/A	NV23008	NV23008-RA	#N/A	#N/A		protein_coding					gnl|Nvit_2.0|ChrUn.Scaffold870:2396-9331		0	0	0		0	0	0		0	0	0		0	0	0
#N/A	NV21315	NV21315-RA	#N/A	#N/A		protein_coding					gnl|Nvit_2.0|ChrUn.Scaffold882:1680-6436		0	0	0		0	0	0		0	0	0		0	0	0
#N/A	NV25823	NV25823-RA	#N/A	#N/A		protein_coding					gnl|Nvit_2.0|ChrUn.Scaffold905:16567-16962		0	0	0		0	0	0		0	0	0		0	0	0
#N/A	NV25055	NV25055-RA	#N/A	#N/A		protein_coding					gnl|Nvit_2.0|ChrUn.Scaffold908:5802-6364		0	0	0		0.23938	0	0.718139		0	0	0		0	0	0
#N/A	NV17639	NV17639-RA	#N/A	#N/A		protein_coding					gnl|Nvit_2.0|ChrUn.Scaffold95:29466-36880		0	0	0		0	0	0		0	0	0		0	0	0
#N/A	NV21915	NV21915-RA	#N/A	#N/A		protein_coding					gnl|Nvit_2.0|ChrUn.Scaffold98:208584-213026		0	0	0		0	0	0		0	0	0		0	0	0
#N/A	NV23171	NV23171-RA	#N/A	#N/A		protein_coding					gnl|Nvit_2.0|ChrUn.Scaffold95:240698-241120		0	0	0		0	0	0		0	0	0		0	0	0
#N/A	XLOC_000003	TCONS_00000014	#N/A	#N/A							gnl|Nvit_2.0|Chr1.Scaffold1:174887-198950		850.189	359.332	1341.05		0	0	0		0	0	0		0	0	0
#N/A	XLOC_000450	TCONS_00001133	#N/A	#N/A							gnl|Nvit_2.0|Chr1.Scaffold1:321657-322910		0.53111	0.280742	0.781477		1.10416	0.726445	1.48187		1.37399	0.995689	0.995689		0	0	0
#N/A	XLOC_000451	TCONS_00001134	#N/A	#N/A							gnl|Nvit_2.0|Chr1.Scaffold1:325438-326475		0.600339	0.30017	0.900509		22.0315	20.1275	23.9354		18.0818	16.5309	16.5309		0.0963939	0	0.2077
#N/A	XLOC_000452	TCONS_00001135	#N/A	#N/A							gnl|Nvit_2.0|Chr1.Scaffold1:331596-333052		0.147437	0.0270552	0.267819		7.57273	6.67379	8.47168		10.8088	9.84242	9.84242		0.105637	0.0111524	0.200121
#N/A	XLOC_000005	TCONS_00000020	#N/A	#N/A							gnl|Nvit_2.0|Chr1.Scaffold1:390304-391725		6.29093	4.24988	8.33198		280.916	267.577	294.255		391.056	376.143	376.143		20.5981	17.2456	23.9506
#N/A	XLOC_000230	TCONS_00000576	#N/A	#N/A							gnl|Nvit_2.0|Chr1.Scaffold1:567221-570867		2.19813	1.58767	2.80859		0.42953	0.141833	0.717227		0.474741	0.201273	0.201273		1.08091e-06	0	0.0913527
#N/A	XLOC_000011	TCONS_00000039	#N/A	#N/A							gnl|Nvit_2.0|Chr1.Scaffold1:569575-571029		0.491977	0.197981	0.785972		0.174746	0.000758682	0.348734		0.210918	0.0250656	0.0250656		0.108272	0	0.301956
#N/A	XLOC_000231	TCONS_00000578	#N/A	#N/A							gnl|Nvit_2.0|Chr1.Scaffold1:594256-597691		201.954	197.197	206.711		13.4941	12.2126	14.7757		8.81678	7.88578	7.88578		16.0461	14.7912	17.301
#N/A	XLOC_000024	TCONS_00000067	#N/A	#N/A							gnl|Nvit_2.0|Chr1.Scaffold1:782342-783272		34.9759	31.1766	38.7752		1.03688	0.367381	1.70639		0.443707	0.0468434	0.0468434		9.52637	7.70976	11.343
#N/A	XLOC_000244	TCONS_00000606	#N/A	#N/A							gnl|Nvit_2.0|Chr1.Scaffold1:794860-800454		9.07455	8.11787	10.0312		2.31547	1.7894	2.84154		1.93967	1.51168	1.51168		1.75329	1.34792	2.15865
#N/A	XLOC_000259	TCONS_00000646	#N/A	#N/A							gnl|Nvit_2.0|Chr1.Scaffold1:1110527-1111035		22.7391	17.5897	27.8885		9.91559	6.73655	13.0946		38.8978	32.6692	32.6692		96.8791	87.4021	106.356
#N/A	XLOC_000046	TCONS_00000121	#N/A	#N/A							gnl|Nvit_2.0|Chr1.Scaffold1:1162497-1164521		14.8059	13.7622	15.8496		23.8872	22.5035	25.2708		18.2467	17.1671	17.1671		81.7381	79.4513	84.025
#N/A	XLOC_000051	TCONS_00000134	#N/A	#N/A							gnl|Nvit_2.0|Chr1.Scaffold1:1196364-1197021		0.287458	5.55112e-17	0.574915		0.0741123	0	0.222337		0	0	0		0	0	0
#N/A	XLOC_000266	TCONS_00000678	#N/A	#N/A							gnl|Nvit_2.0|Chr1.Scaffold1:1254466-1255562		0.915156	0.523698	1.30661		0	0	0		0	0	0		0	0	0
#N/A	XLOC_000053	TCONS_00000140	#N/A	#N/A							gnl|Nvit_2.0|Chr1.Scaffold1:1254571-1256638		0.510864	0.178626	0.843102		0	0	0		0	0	0		0	0	0
#N/A	XLOC_000453	TCONS_00001136	#N/A	#N/A							gnl|Nvit_2.0|Chr1.Scaffold1:1471339-1472429		0.598002	0.307928	0.888075		0.18713	0.0197559	0.354504		0.212296	0.0518152	0.0518152		0	0	0
#N/A	XLOC_000454	TCONS_00001137	#N/A	#N/A							gnl|Nvit_2.0|Chr1.Scaffold1:1738583-1740990		0.63387	0.446952	0.820788		3.97322	3.48061	4.46583		3.01993	2.63446	2.63446		0.558705	0.395208	0.722203
#N/A	XLOC_000455	TCONS_00001138	#N/A	#N/A							gnl|Nvit_2.0|Chr1.Scaffold1:1963073-1964422		0.485058	0.2564	0.713717		0	0	0		0	0	0		0	0	0
#N/A	XLOC_000456	TCONS_00001139	#N/A	#N/A							gnl|Nvit_2.0|Chr1.Scaffold1:2100077-2100757		0.885198	0.394178	1.37622		0	0	0		0	0	0		0	0	0
#N/A	XLOC_000457	TCONS_00001140	#N/A	#N/A							gnl|Nvit_2.0|Chr1.Scaffold1:2100918-2101871		0.922967	0.529413	1.31652		0.177505	0	0.355095		0.108485	0	0		0.0358775	0	0.107633
#N/A	XLOC_000328	TCONS_00000819	#N/A	#N/A							gnl|Nvit_2.0|Chr1.Scaffold1:2418266-2419171		0.51783	0.190326	0.845335		1.14063	0.642817	1.63844		1.65091	1.10248	1.10248		0	0	0
#N/A	XLOC_000458	TCONS_00001141	#N/A	#N/A							gnl|Nvit_2.0|Chr1.Scaffold1:2498407-2499190		0.110264	0	0.266201		0	0	0		0	0	0		0	0	0
#N/A	XLOC_000332	TCONS_00000823	#N/A	#N/A							gnl|Nvit_2.0|Chr1.Scaffold1:2534213-2535448		0.451578	0	0.973016		0.291342	0	0.703936		0.904856	0.220849	0.220849		0	0	0
#N/A	XLOC_000460	TCONS_00001143	#N/A	#N/A							gnl|Nvit_2.0|Chr1.Scaffold1:2647863-2649120		0.382068	0.170135	0.594001		0	0	0		0	0	0		0	0	0
#N/A	XLOC_000459	TCONS_00001142	#N/A	#N/A							gnl|Nvit_2.0|Chr1.Scaffold1:2646564-2647684		0.951296	0.59174	1.31085		0	0	0		0.0292931	0	0		0	0	0
#N/A	XLOC_000117	TCONS_00000302	#N/A	#N/A							gnl|Nvit_2.0|Chr1.Scaffold1:2652314-2652859		0.578758	0	1.15752		0	0	0		0	0	0		0	0	0
#N/A	XLOC_000461	TCONS_00001144	#N/A	#N/A							gnl|Nvit_2.0|Chr1.Scaffold1:2743043-2744544		0.213252	0.0710841	0.35542		0	0	0		0	0	0		0	0	0
#N/A	XLOC_000119	TCONS_00000313	#N/A	#N/A							gnl|Nvit_2.0|Chr1.Scaffold1:2728982-2731415		1.21185	0.954937	1.46876		0.0442854	0	0.0954219		0.0234969	0	0		0.0234938	0	0.0567654
#N/A	XLOC_000122	TCONS_00000317	#N/A	#N/A							gnl|Nvit_2.0|Chr1.Scaffold1:2870324-2871127		2.05009	1.17593	2.92425		0	0	0		2.88641	1.90632	1.90632		0.0784552	0	0.235366
#N/A	XLOC_000344	TCONS_00000840	#N/A	#N/A							gnl|Nvit_2.0|Chr1.Scaffold1:2888350-2890349		0.339587	0.187719	0.491455		0.0183535	0	0.0550605		0.0146485	0	0		0.131697	0.0438989	0.219494
#N/A	XLOC_000462	TCONS_00001145	#N/A	#N/A							gnl|Nvit_2.0|Chr1.Scaffold1:2916040-2917161		0.101809	0	0.219367		0	0	0		0.0877796	0	0		0.0872804	0	0.188063
#N/A	XLOC_000463	TCONS_00001146	#N/A	#N/A							gnl|Nvit_2.0|Chr1.Scaffold1:2919300-2921547		0.133914	0.044638	0.22319		0.225585	0.105005	0.346165		0.269591	0.151932	0.151932		0.179641	0.0836189	0.275663
#N/A	XLOC_000132	TCONS_00000341	#N/A	#N/A							gnl|Nvit_2.0|Chr1.Scaffold1:3097309-3098360		1.10474	0.653731	1.55575		0.0970393	0	0.234465		0.0793415	0	0		0.393154	0.139299	0.647008
#N/A	XLOC_000464	TCONS_00001147	#N/A	#N/A							gnl|Nvit_2.0|Chr1.Scaffold1:3124187-3125576		0.754234	0.474118	1.03435		0.13946	0.0147232	0.264197		0.403749	0.213294	0.213294		0.111757	0.0117985	0.211715
#N/A	XLOC_000465	TCONS_00001148	#N/A	#N/A							gnl|Nvit_2.0|Chr1.Scaffold1:3296231-3297119		0.646426	0.300897	0.991955		0.0486639	0	0.145992		0	0	0		0.0788706	0	0.190566
#N/A	XLOC_000466	TCONS_00001149	#N/A	#N/A							gnl|Nvit_2.0|Chr1.Scaffold1:3344175-3344956		1.49409	0.919014	2.06916		6.24974	5.04698	7.4525		6.43613	5.32826	5.32826		0.424158	0.141386	0.70693
#N/A	XLOC_000467	TCONS_00001150	#N/A	#N/A							gnl|Nvit_2.0|Chr1.Scaffold1:3345118-3346327		0.431878	0.20103	0.662727		7.54423	6.53429	8.55418		7.58114	6.67725	6.67725		0.185301	0.0452266	0.325375
#N/A	XLOC_000381	TCONS_00000934	#N/A	#N/A							gnl|Nvit_2.0|Chr1.Scaffold1:3475527-3476600		2.85957	1.05102	4.66812		0	0	0		0	0	0		0	0	0
#N/A	XLOC_000152	TCONS_00000381	#N/A	#N/A							gnl|Nvit_2.0|Chr1.Scaffold1:3486661-3488296		0.519634	0.190989	0.848279		1.90738	1.2549	2.55986		0.0895484	0	0		0.221508	0.0233852	0.419631
#N/A	XLOC_000468	TCONS_00001151	#N/A	#N/A							gnl|Nvit_2.0|Chr1.Scaffold1:3514120-3514918		1.0729	0.593086	1.55272		15.8989	13.9947	17.803		17.1016	15.3144	15.3144		0.319983	0.0780985	0.561867
#N/A	XLOC_000469	TCONS_00001152	#N/A	#N/A							gnl|Nvit_2.0|Chr1.Scaffold1:3997409-3998470		0.218531	0.0401013	0.396961		0	0	0		0	0	0		0	0	0
#N/A	XLOC_000470	TCONS_00001153	#N/A	#N/A							gnl|Nvit_2.0|Chr1.Scaffold1:4000325-4001215		0.138092	0	0.297548		0	0	0		0	0	0		0	0	0
#N/A	XLOC_000402	TCONS_00000983	#N/A	#N/A							gnl|Nvit_2.0|Chr1.Scaffold1:4009489-4010683		6.0203	4.24093	7.79968		0.101174	0	0.308782		0.374174	0	0		1.81843	0.972887	2.66397
#N/A	XLOC_000471	TCONS_00001154	#N/A	#N/A							gnl|Nvit_2.0|Chr1.Scaffold1:4151427-4152111		0.87719	0.390612	1.36377		0	0	0		0	0	0		0	0	0
#N/A	XLOC_000472	TCONS_00001155	#N/A	#N/A							gnl|Nvit_2.0|Chr1.Scaffold1:4429710-4432765		4.34833	3.91883	4.77782		2.87059	2.50069	3.24048		3.17568	2.83269	2.83269		0.576965	0.428302	0.725628
#N/A	XLOC_000419	TCONS_00001039	#N/A	#N/A							gnl|Nvit_2.0|Chr1.Scaffold1:4543939-4546378		19.8478	18.6716	21.024		17.0586	15.9122	18.2051		15.2737	14.3095	14.3095		73.741	71.6301	75.8518
#N/A	XLOC_000473	TCONS_00001156	#N/A	#N/A							gnl|Nvit_2.0|Chr1.Scaffold1:4939105-4941288		1.38329	1.09167	1.67491		3.51047	3.02093	4.00001		2.9704	2.56679	2.56679		0.410829	0.263255	0.558403
#N/A	XLOC_000475	TCONS_00001158	#N/A	#N/A							gnl|Nvit_2.0|Chr1.Scaffold1:5100958-5101315		3.36378	1.49789	5.22967		0	0	0		0	0	0		0	0	0
#N/A	XLOC_000476	TCONS_00001159	#N/A	#N/A							gnl|Nvit_2.0|Chr1.Scaffold1:5124332-5125489		0.0978038	0	0.210738		0	0	0		0	0	0		0	0	0
#N/A	XLOC_000477	TCONS_00001160	#N/A	#N/A							gnl|Nvit_2.0|Chr1.Scaffold1:5142677-5143191		1.64425	0.795161	2.49333		0	0	0		0	0	0		0	0	0
#N/A	XLOC_000474	TCONS_00001157	#N/A	#N/A							gnl|Nvit_2.0|Chr1.Scaffold1:5092682-5094156		6.15033	5.37852	6.92214		0	0	0		0	0	0		0	0	0
#N/A	XLOC_000199	TCONS_00000505	#N/A	#N/A							gnl|Nvit_2.0|Chr1.Scaffold1:5299458-5300281		0.644568	0.255879	1.03326		0	0	0		0	0	0		0	0	0
#N/A	XLOC_000432	TCONS_00001073	#N/A	#N/A							gnl|Nvit_2.0|Chr1.Scaffold1:5330114-5345755		1.24257	0.600909	1.88423		1.60839	0.869371	2.34742		1.49729	0.84382	0.84382		1.39923	0.773474	2.02498
#N/A	XLOC_000201	TCONS_00000507	#N/A	#N/A							gnl|Nvit_2.0|Chr1.Scaffold1:5390564-5391783		1.11753	0.558765	1.67629		0	0	0		0	0	0		0	0	0
#N/A	XLOC_000478	TCONS_00001161	#N/A	#N/A							gnl|Nvit_2.0|Chr1.Scaffold1:5570241-5572131		1.23095	0.932404	1.5295		4.96521	4.33144	5.59897		3.87291	3.37265	3.37265		0.187143	0.0786862	0.2956
#N/A	XLOC_000479	TCONS_00001162	#N/A	#N/A							gnl|Nvit_2.0|Chr1.Scaffold1:5598660-5600003		4.74154	4.02469	5.45839		1.3644	0.965125	1.76367		1.51883	1.13506	1.13506		3.39848	2.83596	3.961
#N/A	XLOC_000510	TCONS_00001207	#N/A	#N/A							gnl|Nvit_2.0|Chr1.Scaffold100:218166-219589		0.985117	0.669627	1.30061		13.1468	11.9429	14.3507		13.9645	12.8553	12.8553		18.2606	16.9883	19.533
#N/A	XLOC_000544	TCONS_00001280	#N/A	#N/A							gnl|Nvit_2.0|Chr1.Scaffold102:15693-16875		0.476015	0.230202	0.721829		8.77087	7.66737	9.87436		9.16679	8.15662	8.15662		0.843954	0.540797	1.14711
#N/A	XLOC_000545	TCONS_00001281	#N/A	#N/A							gnl|Nvit_2.0|Chr1.Scaffold102:79498-79972		1.02796	0.301082	1.75483		0	0	0		0	0	0		0	0	0
#N/A	XLOC_000531	TCONS_00001237	#N/A	#N/A							gnl|Nvit_2.0|Chr1.Scaffold102:459224-460081		3.93375	2.77087	5.09663		0.578026	0.0936231	1.06243		0.138014	0	0		0.415649	0.0368062	0.794491
#N/A	XLOC_000564	TCONS_00001347	#N/A	#N/A							gnl|Nvit_2.0|Chr1.Scaffold115:421207-422252		0.408622	0.162214	0.655031		12.1524	10.7576	13.5472		13.3864	12.0769	12.0769		1.08171	0.707267	1.45615
#N/A	XLOC_000752	TCONS_00001808	#N/A	#N/A							gnl|Nvit_2.0|Chr1.Scaffold12:12076-12949		2.03264	1.41269	2.65258		1.94117	1.31881	2.56353		1.26286	0.809228	0.809228		8.87896	7.6608	10.0971
#N/A	XLOC_000566	TCONS_00001353	#N/A	#N/A							gnl|Nvit_2.0|Chr1.Scaffold12:17632-19030		7.8449	6.94503	8.74477		20.4277	18.9149	21.9404		16.9369	15.7009	15.7009		7.60731	6.78062	8.43401
#N/A	XLOC_000753	TCONS_00001809	#N/A	#N/A							gnl|Nvit_2.0|Chr1.Scaffold12:88363-89130		5.01867	3.94074	6.09659		0.830709	0.386676	1.27474		0.0978868	0	0		0.290179	0.0532488	0.527109
#N/A	XLOC_000754	TCONS_00001810	#N/A	#N/A							gnl|Nvit_2.0|Chr1.Scaffold12:256750-257003		14.4545	5.73812	23.1709		0	0	0		4.28312	0	0		4.87688	0.894924	8.85884
#N/A	XLOC_000587	TCONS_00001402	#N/A	#N/A							gnl|Nvit_2.0|Chr1.Scaffold12:342760-347718		0.472795	0.34969	0.595901		0.209537	0.123417	0.295656		0.262793	0.177136	0.177136		0.865669	0.710418	1.02092
#N/A	XLOC_000690	TCONS_00001664	#N/A	#N/A							gnl|Nvit_2.0|Chr1.Scaffold12:425845-428094		18.1906	16.5982	19.783		0.259608	0.0633628	0.455853		0.18027	0.0330801	0.0330801		1.04533	0.687742	1.40292
#N/A	XLOC_000755	TCONS_00001811	#N/A	#N/A							gnl|Nvit_2.0|Chr1.Scaffold12:514053-515053		0.157409	0	0.314819		0	0	0		0	0	0		0.235763	0.0575428	0.413982
#N/A	XLOC_000756	TCONS_00001812	#N/A	#N/A							gnl|Nvit_2.0|Chr1.Scaffold12:515855-516640		0.164787	0	0.355067		0	0	0		0.0946492	0	0		0	0	0
#N/A	XLOC_000590	TCONS_00001411	#N/A	#N/A							gnl|Nvit_2.0|Chr1.Scaffold12:522209-523777		1.72006	0.831826	2.6083		0.114175	0	0.342526		1.47888	0.708173	0.708173		0.0959223	0	0.287767
#N/A	XLOC_000757	TCONS_00001813	#N/A	#N/A							gnl|Nvit_2.0|Chr1.Scaffold12:616395-617016		2.04587	1.24341	2.84832		7.82675	6.23081	9.42268		10.6347	8.93719	8.93719		5.32317	4.11807	6.52827
#N/A	XLOC_000758	TCONS_00001814	#N/A	#N/A							gnl|Nvit_2.0|Chr1.Scaffold12:701405-704580		4.1806	3.76817	4.59303		49.5756	48.0894	51.0619		45.9241	44.6493	44.6493		8.50358	7.95181	9.05534
#N/A	XLOC_000759	TCONS_00001815	#N/A	#N/A							gnl|Nvit_2.0|Chr1.Scaffold12:719824-720590		4.89514	3.83942	5.95085		7.43051	6.0979	8.76312		5.0998	4.09745	4.09745		4.89384	3.9155	5.87217
#N/A	XLOC_000760	TCONS_00001816	#N/A	#N/A							gnl|Nvit_2.0|Chr1.Scaffold12:988046-988299		22.3388	11.5029	33.1747		0	0	0		2.14156	0	0		0	0	0
#N/A	XLOC_000619	TCONS_00001483	#N/A	#N/A							gnl|Nvit_2.0|Chr1.Scaffold12:1873988-1875787		0.477735	0.116601	0.838869		0	0	0		0	0	0		0	0	0
#N/A	XLOC_000623	TCONS_00001493	#N/A	#N/A							gnl|Nvit_2.0|Chr1.Scaffold12:1919263-1919959		2.4021	1.51056	3.29365		0	0	0		0	0	0		0	0	0
#N/A	XLOC_000621	TCONS_00001490	#N/A	#N/A							gnl|Nvit_2.0|Chr1.Scaffold12:1885729-1887625		9.3757	8.43127	10.3201		0.11314	0.00343198	0.222848		0.170479	0.0434673	0.0434673		0.653778	0.421879	0.885677
#N/A	XLOC_000715	TCONS_00001719	#N/A	#N/A							gnl|Nvit_2.0|Chr1.Scaffold12:1886335-1887621		15.1893	13.4332	16.9455		0.0917368	0	0.253721		0.545108	0.236512	0.236512		0.36622	0.109088	0.623352
#N/A	XLOC_000719	TCONS_00001724	#N/A	#N/A							gnl|Nvit_2.0|Chr1.Scaffold12:2020126-2021956		0.801661	0.522559	1.08076		0.260914	0.0924452	0.429383		0.0628573	0	0		0.104442	0.0110262	0.197857
#N/A	XLOC_000761	TCONS_00001817	#N/A	#N/A							gnl|Nvit_2.0|Chr1.Scaffold12:2486258-2488137		3.71767	3.1971	4.23825		5.56867	4.90173	6.23562		5.32957	4.7472	4.7472		0.596579	0.402124	0.791034
#N/A	XLOC_000762	TCONS_00001818	#N/A	#N/A							gnl|Nvit_2.0|Chr1.Scaffold12:2855140-2856976		0.61761	0.402586	0.832634		0.727177	0.480262	0.974092		0.774971	0.550114	0.550114		0.0322409	0	0.0779001
#N/A	XLOC_000657	TCONS_00001597	#N/A	#N/A							gnl|Nvit_2.0|Chr1.Scaffold12:3021872-3022699		33.1729	30.3567	35.9891		2.05494	1.33581	2.77406		0.669335	0.298055	0.298055		0	0	0
#N/A	XLOC_000665	TCONS_00001608	#N/A	#N/A							gnl|Nvit_2.0|Chr1.Scaffold12:3126467-3127655		0.645522	0.349336	0.941708		0.07237	0	0.17486		0	0	0		0	0	0
#N/A	XLOC_000779	TCONS_00001860	#N/A	#N/A							gnl|Nvit_2.0|Chr1.Scaffold120:38099-40839		43.1864	40.131	46.2419		0.573517	0.263783	0.883252		0.68286	0.315317	0.315317		1.94651	1.38251	2.51051
#N/A	XLOC_000780	TCONS_00001863	#N/A	#N/A							gnl|Nvit_2.0|Chr1.Scaffold120:41178-43055		76.6446	73.3913	79.898		0.8871	0.523311	1.25089		1.2812	0.880446	0.880446		4.98161	4.19647	5.76675
#N/A	XLOC_000789	TCONS_00001886	#N/A	#N/A							gnl|Nvit_2.0|Chr1.Scaffold120:156110-156551		6.49166	4.48227	8.50104		4.78584	3.11104	6.46065		4.99473	3.38827	3.38827		0.991863	0.29051	1.69322
#N/A	XLOC_000790	TCONS_00001887	#N/A	#N/A							gnl|Nvit_2.0|Chr1.Scaffold120:224929-227666		0.239147	0.132197	0.346096		1.81751	1.5103	2.12473		1.14526	0.927856	0.927856		0.020642	0	0.049875
#N/A	XLOC_000772	TCONS_00001842	#N/A	#N/A							gnl|Nvit_2.0|Chr1.Scaffold120:250272-252370		0.582755	0.367929	0.797581		0	0	0		0	0	0		0	0	0
#N/A	XLOC_000791	TCONS_00001888	#N/A	#N/A							gnl|Nvit_2.0|Chr1.Scaffold120:287854-288974		0.543598	0.271799	0.815397		0.28948	0.0847868	0.494174		0.234345	0.0686381	0.0686381		0.0582525	0	0.140749
#N/A	XLOC_000787	TCONS_00001884	#N/A	#N/A							gnl|Nvit_2.0|Chr1.Scaffold120:283052-285296		3.47042	3.00033	3.94051		0.241133	0.112242	0.370023		0.151079	0.0599751	0.0599751		0.301927	0.173185	0.430669
#N/A	XLOC_000788	TCONS_00001885	#N/A	#N/A							gnl|Nvit_2.0|Chr1.Scaffold120:308625-309340		1.56956	0.849398	2.28973		0	0	0		0	0	0		0.139545	0	0.337167
#N/A	XLOC_000792	TCONS_00001889	#N/A	#N/A							gnl|Nvit_2.0|Chr1.Scaffold120:414520-415694		0.128027	2.77556e-17	0.256054		3.9269	3.19453	4.65927		3.75334	3.10965	3.10965		0.0823669	0	0.177476
#N/A	XLOC_000848	TCONS_00002032	#N/A	#N/A							gnl|Nvit_2.0|Chr1.Scaffold127:26981-40762		4.2486	3.34439	5.15282		0.333077	0.0357881	0.630367		0	0	0		0.0451527	0	0.17794
#N/A	XLOC_000936	TCONS_00002203	#N/A	#N/A							gnl|Nvit_2.0|Chr1.Scaffold127:138545-138918		3.1819	1.4811	4.8827		0	0	0		0	0	0		0	0	0
#N/A	XLOC_000937	TCONS_00002204	#N/A	#N/A							gnl|Nvit_2.0|Chr1.Scaffold127:186972-187677		0.257667	5.55112e-17	0.515334		0	0	0		0	0	0		0	0	0
#N/A	XLOC_000938	TCONS_00002205	#N/A	#N/A							gnl|Nvit_2.0|Chr1.Scaffold127:247598-248540		0.767019	0.405443	1.1286		0	0	0		0	0	0		0.218603	0.0401143	0.397091
#N/A	XLOC_000935	TCONS_00002202	#N/A	#N/A							gnl|Nvit_2.0|Chr1.Scaffold127:895639-897659		0.380195	0.169301	0.59109		0	0	0		0	0	0		0	0	0
#N/A	XLOC_000953	TCONS_00002247	#N/A	#N/A							gnl|Nvit_2.0|Chr1.Scaffold129:105174-106792		0.130081	0.0238703	0.236292		0	0	0		0	0	0		0	0	0
#N/A	XLOC_000954	TCONS_00002248	#N/A	#N/A							gnl|Nvit_2.0|Chr1.Scaffold129:108347-109870		0.0232878	0	0.0698634		0	0	0		0	0	0		0	0	0
#N/A	XLOC_000955	TCONS_00002249	#N/A	#N/A							gnl|Nvit_2.0|Chr1.Scaffold129:111691-113715		0.0167412	0	0.0502235		0	0	0		0	0	0		0	0	0
#N/A	XLOC_000934	TCONS_00002201	#N/A	#N/A							gnl|Nvit_2.0|Chr1.Scaffold127:884735-886348		35.2702	33.4785	37.0619		47.4034	45.2492	49.5575		29.4015	27.8784	27.8784		22.9619	21.6181	24.3057
#N/A	XLOC_000957	TCONS_00002251	#N/A	#N/A							gnl|Nvit_2.0|Chr1.Scaffold129:245527-246682		0.0653453	0	0.157758		0	0	0		0.0281717	0	0		0.0280212	0	0.0840635
#N/A	XLOC_000958	TCONS_00002252	#N/A	#N/A							gnl|Nvit_2.0|Chr1.Scaffold129:247749-248196		0	0	0		0	0	0		0	0	0		0	0	0
#N/A	XLOC_000949	TCONS_00002235	#N/A	#N/A							gnl|Nvit_2.0|Chr1.Scaffold129:215833-225731		2.61378	2.13812	3.08944		0.821431	0.544282	1.09858		0.347848	0.18653	0.18653		0.26705	0.136667	0.397434
#N/A	XLOC_000956	TCONS_00002250	#N/A	#N/A							gnl|Nvit_2.0|Chr1.Scaffold129:225179-225631		0.851625	0.156276	1.54697		0	0	0		0	0	0		0	0	0
#N/A	XLOC_000952	TCONS_00002245	#N/A	#N/A							gnl|Nvit_2.0|Chr1.Scaffold129:331971-361793		1.88696	1.15216	2.62176		0	0	0		0	0	0		0	0	0
#N/A	XLOC_000944	TCONS_00002222	#N/A	#N/A							gnl|Nvit_2.0|Chr1.Scaffold129:364255-434650		9.1101	7.674	10.5462		0.0480214	0	0.235543		0.493995	0.116161	0.116161		0.162406	0	0.412709
#N/A	XLOC_000974	TCONS_00002272	#N/A	#N/A							gnl|Nvit_2.0|Chr1.Scaffold1329:11340-20196		17.4993	15.427	19.5716		0.0747895	0	0.292596		0.121085	0	0		0.040248	0	0.147212
#N/A	XLOC_001011	TCONS_00002360	#N/A	#N/A							gnl|Nvit_2.0|Chr1.Scaffold135:77169-78931		0.510289	0.310137	0.710441		0.783133	0.522981	1.04328		0.355543	0.200371	0.200371		0.0507012	0	0.109246
#N/A	XLOC_001004	TCONS_00002348	#N/A	#N/A							gnl|Nvit_2.0|Chr1.Scaffold135:179101-180491		0.440716	0.220358	0.661074		0	0	0		0	0	0		0.0709823	0	0.152946
#N/A	XLOC_001040	TCONS_00002441	#N/A	#N/A							gnl|Nvit_2.0|Chr1.Scaffold139:80763-81433		0.975554	0.454099	1.49701		0.287974	0	0.576087		0.060004	0	0		5.02237	3.92628	6.11846
#N/A	XLOC_001008	TCONS_00002354	#N/A	#N/A							gnl|Nvit_2.0|Chr1.Scaffold135:256138-280855		3.09281	2.82598	3.35963		4.71796	4.34256	5.09337		5.26321	4.89145	4.89145		0.87891	0.738665	1.01916
#N/A	XLOC_000996	TCONS_00002322	#N/A	#N/A							gnl|Nvit_2.0|Chr1.Scaffold135:431948-434079		4.85523	4.18193	5.52853		0.100366	0	0.200781		0.221468	0.0879179	0.0879179		0.301157	0.144211	0.458102
#N/A	XLOC_001019	TCONS_00002387	#N/A	#N/A							gnl|Nvit_2.0|Chr1.Scaffold139:324710-326951		1.01188	0.71228	1.31149		0	0	0		0	0	0		0.0369096	0	0.103412
#N/A	XLOC_001096	TCONS_00002547	#N/A	#N/A							gnl|Nvit_2.0|Chr1.Scaffold144:7343-9749		0.248151	0.131171	0.36513		0.149437	0.0529476	0.245927		0.14274	0.0600163	0.0600163		10.6679	9.94873	11.387
#N/A	XLOC_001097	TCONS_00002548	#N/A	#N/A							gnl|Nvit_2.0|Chr1.Scaffold144:68102-68845		0.714389	0.301936	1.12684		0	0	0		0.0512823	0	0		0.151911	0	0.327323
#N/A	XLOC_001089	TCONS_00002523	#N/A	#N/A							gnl|Nvit_2.0|Chr1.Scaffold144:220597-221680		12.2065	10.7343	13.6787		40.7622	37.9678	43.5566		33.3597	31.0767	31.0767		77.6442	74.212	81.0765
#N/A	XLOC_001095	TCONS_00002546	#N/A	#N/A							gnl|Nvit_2.0|Chr1.Scaffold144:417490-419791		0.696551	0.406069	0.987032		0.0323581	0	0.0970744		0.05223	0	0		0	0	0
#N/A	XLOC_001109	TCONS_00002564	#N/A	#N/A							gnl|Nvit_2.0|Chr1.Scaffold149:80598-81703		0.207392	0.0380571	0.376726		0.772696	0.435464	1.10993		0.95365	0.615816	0.615816		13.8358	12.5491	15.1226
#N/A	XLOC_001110	TCONS_00002565	#N/A	#N/A							gnl|Nvit_2.0|Chr1.Scaffold1501:2929-3209		132.385	112.705	152.065		36.8665	28.1487	45.5843		40.5008	30.4111	30.4111		99.118	84.5935	113.642
#N/A	XLOC_001122	TCONS_00002582	#N/A	#N/A							gnl|Nvit_2.0|Chr1.Scaffold158:121898-127430		0.827927	0.646193	1.00966		0.814763	0.626738	1.00279		1.263	1.05537	1.05537		0.693788	0.538049	0.849527
#N/A	XLOC_001129	TCONS_00002589	#N/A	#N/A							gnl|Nvit_2.0|Chr1.Scaffold158:200604-201521		1.58369	1.0461	2.12129		2.21601	1.56895	2.86307		1.31399	0.859924	0.859924		1.21916	0.783503	1.65482
#N/A	XLOC_001130	TCONS_00002590	#N/A	#N/A							gnl|Nvit_2.0|Chr1.Scaffold158:208203-209953		0.870437	0.60799	1.13288		0.831919	0.565197	1.09864		0.477826	0.297225	0.297225		0.272545	0.136272	0.408817
#N/A	XLOC_001135	TCONS_00002602	#N/A	#N/A							gnl|Nvit_2.0|Chr1.Scaffold159:123716-128305		3.50909	2.67026	4.34793		2.00092	1.34872	2.65312		4.23332	3.37427	3.37427		4.23349	3.38019	5.08679
#N/A	XLOC_001148	TCONS_00002630	#N/A	#N/A							gnl|Nvit_2.0|Chr1.Scaffold159:221515-222930		1.43897	1.03987	1.83807		0.148171	0.0156428	0.280698		0	0	0		0.0713087	0	0.153649
#N/A	XLOC_000998	TCONS_00002325	#N/A	#N/A							gnl|Nvit_2.0|Chr1.Scaffold135:60257-62739		367.703	362.445	372.961		0.0833126	0	0.187914		0.0166538	0	0		0.149654	0.0314179	0.267891
#N/A	XLOC_001589	TCONS_00003704	#N/A	#N/A							gnl|Nvit_2.0|Chr1.Scaffold16:114507-114846		6.12888	3.38796	8.8698		1.58708	0.291234	2.88292		1.57207	0.28848	0.28848		1.4558	0.267145	2.64446
#N/A	XLOC_001590	TCONS_00003705	#N/A	#N/A							gnl|Nvit_2.0|Chr1.Scaffold16:392418-393523		0.276522	0.0809915	0.472053		0	0	0		0	0	0		0	0	0
#N/A	XLOC_001592	TCONS_00003707	#N/A	#N/A							gnl|Nvit_2.0|Chr1.Scaffold16:395157-395798		0.822194	0.326392	1.31799		0	0	0		0	0	0		0	0	0
#N/A	XLOC_001591	TCONS_00003706	#N/A	#N/A							gnl|Nvit_2.0|Chr1.Scaffold16:394438-395101		1.06261	0.51388	1.61134		0	0	0		0	0	0		0	0	0
#N/A	XLOC_001200	TCONS_00002793	#N/A	#N/A							gnl|Nvit_2.0|Chr1.Scaffold16:806235-806898		3.47593	2.34819	4.60367		0.092812	0	0.278436		0	0	0		0	0	0
#N/A	XLOC_001593	TCONS_00003708	#N/A	#N/A							gnl|Nvit_2.0|Chr1.Scaffold16:1044964-1045185		9.64222	1.77636e-15	19.2844		0	0	0		0	0	0		0	0	0
#N/A	XLOC_001209	TCONS_00002814	#N/A	#N/A							gnl|Nvit_2.0|Chr1.Scaffold16:1067628-1068868		354.417	341.995	366.839		406.049	392.727	419.37		879.112	860.666	860.666		425.654	413.125	438.183
#N/A	NV50168	NV50168-RA	#N/A	#N/A							gnl|Nvit_2.0|Chr1.Scaffold16:1202333-1207660		19.7089	18.954	20.4637		1.27256	1.07198	1.47314		1.06658	0.902595	0.902595		2.13663	1.90449	2.36878
#N/A	XLOC_001594	TCONS_00003709	#N/A	#N/A							gnl|Nvit_2.0|Chr1.Scaffold16:1805936-1806449		6.49121	4.80105	8.18138		0	0	0		0.283825	0	0		1.75105	0.946482	2.55563
#N/A	XLOC_001595	TCONS_00003710	#N/A	#N/A							gnl|Nvit_2.0|Chr1.Scaffold16:1904737-1905373		0.454158	0.0833395	0.824976		0	0	0		0.260664	0	0		0.128132	0	0.30959
#N/A	XLOC_001596	TCONS_00003711	#N/A	#N/A							gnl|Nvit_2.0|Chr1.Scaffold16:1905539-1906758		0.732786	0.433627	1.03194		0.0978481	0	0.210833		0.210629	0.0616917	0.0616917		0	0	0
#N/A	XLOC_001597	TCONS_00003712	#N/A	#N/A							gnl|Nvit_2.0|Chr1.Scaffold16:1907447-1909294		1.26393	0.957381	1.57048		6.27978	5.56707	6.99248		4.98678	4.4189	4.4189		0.448298	0.278857	0.617738
#N/A	XLOC_001598	TCONS_00003713	#N/A	#N/A							gnl|Nvit_2.0|Chr1.Scaffold16:2104559-2105345		5.75696	4.63331	6.8806		0.114722	0	0.27719		0.614092	0.273455	0.273455		0.140109	0	0.301892
#N/A	XLOC_001259	TCONS_00002922	#N/A	#N/A							gnl|Nvit_2.0|Chr1.Scaffold16:2252477-2252971		1.65631	0.770973	2.54164		0	0	0		0	0	0		0	0	0
#N/A	XLOC_001599	TCONS_00003714	#N/A	#N/A							gnl|Nvit_2.0|Chr1.Scaffold16:2336116-2337883		1.01723	0.735103	1.29936		4.49378	3.86941	5.11815		4.57316	4.01206	4.01206		0.185299	0.0735594	0.297038
#N/A	XLOC_001600	TCONS_00003715	#N/A	#N/A							gnl|Nvit_2.0|Chr1.Scaffold16:2548552-2549154		1.15973	0.539828	1.77963		0.592566	0.144628	1.0405		0.213899	0	0		0.139923	0	0.33808
#N/A	XLOC_001601	TCONS_00003716	#N/A	#N/A							gnl|Nvit_2.0|Chr1.Scaffold16:2582053-2583110		2.12284	1.56535	2.68032		1.20569	0.772595	1.63879		0.788853	0.473027	0.473027		0.188111	0.034519	0.341703
#N/A	XLOC_001314	TCONS_00003037	#N/A	#N/A							gnl|Nvit_2.0|Chr1.Scaffold16:3000299-3001870		5.84232	5.09581	6.58882		8.63453	7.68925	9.57982		6.41709	5.68801	5.68801		3.11709	2.61143	3.62275
#N/A	XLOC_001602	TCONS_00003717	#N/A	#N/A							gnl|Nvit_2.0|Chr1.Scaffold16:3093446-3093720		2.48455	0	5.35347		0	0	0		0	0	0		0	0	0
#N/A	XLOC_001320	TCONS_00003052	#N/A	#N/A							gnl|Nvit_2.0|Chr1.Scaffold16:3116590-3118868		0.845983	0.613574	1.07839		0.0518076	0	0.11163		0.137712	0.0487932	0.0487932		0.0412815	0	0.0889492
#N/A	XLOC_001603	TCONS_00003718	#N/A	#N/A							gnl|Nvit_2.0|Chr1.Scaffold16:3183314-3183745		1.57682	0.57955	2.57408		0	0	0		0	0	0		0	0	0
#N/A	XLOC_001604	TCONS_00003719	#N/A	#N/A							gnl|Nvit_2.0|Chr1.Scaffold16:3184429-3185585		0.42428	0.188932	0.659628		0	0	0		0	0	0		0	0	0
#N/A	XLOC_001605	TCONS_00003720	#N/A	#N/A							gnl|Nvit_2.0|Chr1.Scaffold16:3185739-3186345		0.901209	0.357759	1.44466		0	0	0		0	0	0		0	0	0
#N/A	XLOC_001606	TCONS_00003721	#N/A	#N/A							gnl|Nvit_2.0|Chr1.Scaffold16:3186694-3188503		0.456909	0.270377	0.643442		0	0	0		0.082116	0.00866922	0.00866922		0	0	0
#N/A	XLOC_001607	TCONS_00003722	#N/A	#N/A							gnl|Nvit_2.0|Chr1.Scaffold16:3243766-3245025		0.322653	0.128086	0.517219		0.0627321	0	0.151572		0	0	0		0.0251821	0	0.0755463
#N/A	XLOC_001608	TCONS_00003723	#N/A	#N/A							gnl|Nvit_2.0|Chr1.Scaffold16:3372587-3373415		19.3927	17.4057	21.3798		2.5646	1.82048	3.30872		1.31578	0.835323	0.835323		15.2799	13.6403	16.9195
#N/A	XLOC_001609	TCONS_00003724	#N/A	#N/A							gnl|Nvit_2.0|Chr1.Scaffold16:3502450-3503159		0.12773	0	0.308368		0.132613	0	0.320419		0	0	0		0.108501	0	0.262158
#N/A	XLOC_001610	TCONS_00003725	#N/A	#N/A							gnl|Nvit_2.0|Chr1.Scaffold16:3507301-3508458		6.74846	5.81036	7.68656		66.3632	63.3254	69.401		60.9148	58.2977	58.2977		21.4178	19.8584	22.9771
#N/A	XLOC_001343	TCONS_00003112	#N/A	#N/A							gnl|Nvit_2.0|Chr1.Scaffold16:3503591-3507249		4.45415	4.05968	4.84861		13.9405	13.2124	14.6687		13.9659	13.317	13.317		12.1038	11.4981	12.7096
#N/A	XLOC_001563	TCONS_00003651	#N/A	#N/A							gnl|Nvit_2.0|Chr1.Scaffold16:3589347-3590687		15.5943	13.3551	17.8335		23.7879	20.9698	26.606		19.6507	17.3027	17.3027		269.921	261.339	278.503
#N/A	XLOC_001611	TCONS_00003726	#N/A	#N/A							gnl|Nvit_2.0|Chr1.Scaffold16:3588083-3588807		50.6165	47.077	54.156		53.0901	49.3685	56.8118		46.4764	43.2958	43.2958		741.426	728.757	754.094
#N/A	XLOC_001359	TCONS_00003156	#N/A	#N/A							gnl|Nvit_2.0|Chr1.Scaffold16:3822506-3829802		8.88602	8.12335	9.64869		0	0	0		0	0	0		0.0987414	0.0240999	0.173383
#N/A	XLOC_001613	TCONS_00003728	#N/A	#N/A							gnl|Nvit_2.0|Chr1.Scaffold161:22747-24178		2.27422	1.75588	2.79256		0	0	0		0	0	0		0	0	0
#N/A	XLOC_001631	TCONS_00003774	#N/A	#N/A							gnl|Nvit_2.0|Chr1.Scaffold161:72245-73254		0.777813	0.429964	1.12566		1.7323	1.19351	2.2711		1.74333	1.25949	1.25949		0.06658	0	0.16087
#N/A	XLOC_001632	TCONS_00003775	#N/A	#N/A							gnl|Nvit_2.0|Chr1.Scaffold161:150795-151459		0.565382	0.165597	0.965168		0.802517	0.318581	1.28645		0.304273	0.032123	0.032123		1.67743	1.04342	2.31144
#N/A	XLOC_001672	TCONS_00003859	#N/A	#N/A							gnl|Nvit_2.0|Chr1.Scaffold164:212927-213460		0.819722	0.240091	1.39935		0.309107	0	0.666034		0.881341	0.31227	0.31227		0.516162	0.0947174	0.937606
#N/A	XLOC_001720	TCONS_00003914	#N/A	#N/A							gnl|Nvit_2.0|Chr1.Scaffold175:23701-27427		2.99652	2.55106	3.44198		0	0	0		0	0	0		0	0	0
#N/A	XLOC_001730	TCONS_00003933	#N/A	#N/A							gnl|Nvit_2.0|Chr1.Scaffold175:78910-79773		0.192126	0	0.384253		0	0	0		0	0	0		0	0	0
#N/A	XLOC_001728	TCONS_00003931	#N/A	#N/A							gnl|Nvit_2.0|Chr1.Scaffold175:252087-253450		0.759556	0.43568	1.08343		0.110261	0	0.23758		0	0	0		0	0	0
#N/A	XLOC_001742	TCONS_00003959	#N/A	#N/A							gnl|Nvit_2.0|Chr1.Scaffold181:12151-12933		0.883747	0.441873	1.32562		2.0218	1.33018	2.71343		2.04624	1.41758	1.41758		0.0470429	0	0.141129
#N/A	XLOC_001819	TCONS_00004080	#N/A	#N/A							gnl|Nvit_2.0|Chr1.Scaffold236:52429-54141		0.686868	0.407188	0.966548		0	0	0		0	0	0		0	0	0
#N/A	XLOC_001846	TCONS_00004135	#N/A	#N/A							gnl|Nvit_2.0|Chr1.Scaffold237:39484-39834		3.58058	1.59443	5.56673		0	0	0		0.235669	0	0		3.51913	1.75957	5.2787
#N/A	XLOC_001847	TCONS_00004136	#N/A	#N/A							gnl|Nvit_2.0|Chr1.Scaffold237:71633-71966		10.4473	6.75365	14.141		0	0	0		0.279011	0	0		0	0	0
#N/A	XLOC_001842	TCONS_00004128	#N/A	#N/A							gnl|Nvit_2.0|Chr1.Scaffold237:122855-125393		2.03205	1.65471	2.40939		1.32485	1.00339	1.64632		1.48103	1.18049	1.18049		3.13963	2.70093	3.57833
#N/A	XLOC_001829	TCONS_00004103	#N/A	#N/A							gnl|Nvit_2.0|Chr1.Scaffold237:131108-133428		0.751664	0.48591	1.01742		18.3036	16.9392	19.668		25.7811	24.3323	24.3323		1.43439	1.08834	1.78043
#N/A	XLOC_001844	TCONS_00004131	#N/A	#N/A							gnl|Nvit_2.0|Chr1.Scaffold237:166267-171003		1.34184	0.769679	1.91401		4.44348	3.3653	5.52165		2.99464	2.19534	2.19534		0.414848	0.121506	0.70819
#N/A	XLOC_001833	TCONS_00004112	#N/A	#N/A							gnl|Nvit_2.0|Chr1.Scaffold237:184640-185906		20.9908	18.9829	22.9987		0.207946	0	0.453464		0.210394	0.000252924	0.000252924		11.6364	10.1512	13.1216
#N/A	XLOC_001882	TCONS_00004213	#N/A	#N/A							gnl|Nvit_2.0|Chr1.Scaffold24:211688-214016		0.729382	0.525114	0.93365		0.480359	0.307809	0.652909		0.530598	0.367584	0.367584		0.0616775	0.00651147	0.116844
#N/A	XLOC_001884	TCONS_00004215	#N/A	#N/A							gnl|Nvit_2.0|Chr1.Scaffold24:216064-217015		1.55664	1.04482	2.06846		9.16635	7.87888	10.4538		7.03512	6.01134	6.01134		0.395751	0.157104	0.634398
#N/A	XLOC_001885	TCONS_00004216	#N/A	#N/A							gnl|Nvit_2.0|Chr1.Scaffold24:217196-218749		0.659894	0.414816	0.904973		27.8498	26.1912	29.5083		22.9245	21.5795	21.5795		1.17452	0.866649	1.48239
#N/A	XLOC_001883	TCONS_00004214	#N/A	#N/A							gnl|Nvit_2.0|Chr1.Scaffold24:214332-215792		0.489844	0.270779	0.708909		1.68327	1.25269	2.11385		1.45758	1.10144	1.10144		0.084234	0	0.168509
#N/A	XLOC_001832	TCONS_00004111	#N/A	#N/A							gnl|Nvit_2.0|Chr1.Scaffold237:171642-184211		35.0859	32.8848	37.2869		0.037203	0	0.163155		0.120594	0	0		15.6334	14.1259	17.1409
#N/A	XLOC_001966	TCONS_00004406	#N/A	#N/A							gnl|Nvit_2.0|Chr1.Scaffold25:52987-53875		16.8071	15.0452	18.5689		1.45992	0.92683	1.993		1.71111	1.18541	1.18541		4.88998	4.01068	5.76928
#N/A	XLOC_001893	TCONS_00004230	#N/A	#N/A							gnl|Nvit_2.0|Chr1.Scaffold25:86296-86709		4.87889	3.03484	6.72294		4.13894	2.48187	5.79601		3.13993	1.76955	1.76955		4.58276	2.9593	6.20623
#N/A	XLOC_001939	TCONS_00004340	#N/A	#N/A							gnl|Nvit_2.0|Chr1.Scaffold25:393004-400738		0.278783	0.0816537	0.475912		1.55765	1.07318	2.04212		1.35202	0.945667	0.945667		0.0895999	0	0.193061
#N/A	XLOC_001946	TCONS_00004352	#N/A	#N/A							gnl|Nvit_2.0|Chr1.Scaffold25:471280-476734		0.846274	0.547071	1.14548		0.170106	0.031215	0.308996		0.752661	0.489267	0.489267		0.204522	0.0681741	0.340871
#N/A	XLOC_001944	TCONS_00004348	#N/A	#N/A							gnl|Nvit_2.0|Chr1.Scaffold25:421937-424149		0.606815	0.387401	0.82623		0.142249	0.0162696	0.268229		0.119007	0.0243565	0.0243565		0	0	0
#N/A	XLOC_001902	TCONS_00004258	#N/A	#N/A							gnl|Nvit_2.0|Chr1.Scaffold25:422079-426442		1.70932	1.33485	2.08378		0.394223	0.187994	0.600452		0.452471	0.269617	0.269617		0.0159647	0	0.0629905
#N/A	XLOC_001938	TCONS_00004338	#N/A	#N/A							gnl|Nvit_2.0|Chr1.Scaffold25:374172-377415		23.5577	21.7915	25.324		0.119085	0	0.285896		0.0879502	0	0		0	0	0
#N/A	XLOC_001967	TCONS_00004407	#N/A	#N/A							gnl|Nvit_2.0|Chr1.Scaffold25:650638-651732		1.85561	1.34583	2.36538		0	0	0		0	0	0		0.300053	0.106313	0.493794
#N/A	XLOC_001969	TCONS_00004409	#N/A	#N/A							gnl|Nvit_2.0|Chr1.Scaffold25:749649-750852		0.558738	0.295346	0.82213		0	0	0		0.0267664	0	0		0.106541	0	0.213133
#N/A	XLOC_001968	TCONS_00004408	#N/A	#N/A							gnl|Nvit_2.0|Chr1.Scaffold25:742408-743326		1.10312	0.66187	1.54436		0.559037	0.235053	0.883021		0.304244	0.0891111	0.0891111		0.678769	0.358583	0.998956
#N/A	XLOC_001970	TCONS_00004410	#N/A	#N/A							gnl|Nvit_2.0|Chr1.Scaffold25:799258-800040		1.82273	1.18814	2.45732		9.76243	8.24998	11.2749		9.61256	8.24943	8.24943		1.22312	0.741557	1.70467
#N/A	XLOC_001971	TCONS_00004411	#N/A	#N/A							gnl|Nvit_2.0|Chr1.Scaffold25:800552-801729		0.925217	0.5816	1.26883		7.89737	6.84336	8.95139		5.44692	4.66478	4.66478		4.05053	3.38463	4.71643
#N/A	XLOC_001962	TCONS_00004392	#N/A	#N/A							gnl|Nvit_2.0|Chr1.Scaffold25:1071581-1073802		1.72544	1.07328	2.37759		0	0	0		0.0530789	0	0		0.261907	0.0276503	0.496164
#N/A	XLOC_001972	TCONS_00004412	#N/A	#N/A							gnl|Nvit_2.0|Chr1.Scaffold25:1191366-1191836		1.30746	0.480551	2.13437		2.44183	1.31986	3.56379		2.92116	1.77106	1.77106		0.435383	0	0.870976
#N/A	NV50250	NV50250-RA	#N/A	#N/A							gnl|Nvit_2.0|Chr1.Scaffold25:1345523-1407690		10.8005	9.5834	12.0176		0	0	0		0	0	0		0	0	0
#N/A	XLOC_001973	TCONS_00004413	#N/A	#N/A							gnl|Nvit_2.0|Chr1.Scaffold251:122-30374		1.25242	0.931705	1.57313		0.818592	0.546661	1.09052		0.407345	0.236622	0.236622		0.176747	0.0626236	0.29087
#N/A	XLOC_001979	TCONS_00004425	#N/A	#N/A							gnl|Nvit_2.0|Chr1.Scaffold251:30607-32144		2.94862	2.42737	3.46986		8.79293	7.85358	9.73229		9.31877	8.45224	8.45224		3.11103	2.61445	3.6076
#N/A	XLOC_001980	TCONS_00004426	#N/A	#N/A							gnl|Nvit_2.0|Chr1.Scaffold251:32375-33067		3.77779	2.77703	4.77855		8.51523	6.98405	10.0464		11.1874	9.5667	9.5667		1.96901	1.29545	2.64258
#N/A	XLOC_001981	TCONS_00004427	#N/A	#N/A							gnl|Nvit_2.0|Chr1.Scaffold251:93411-93822		4.5839	2.78595	6.38185		1.83974	0.730333	2.94914		1.21021	0.354463	0.354463		0	0	0
#N/A	XLOC_001997	TCONS_00004443	#N/A	#N/A							gnl|Nvit_2.0|Chr1.Scaffold258:3722-4181		13.0497	10.3719	15.7274		7.65605	5.61258	9.69953		5.54666	3.92351	3.92351		13.1251	10.6772	15.5729
#N/A	XLOC_001998	TCONS_00004444	#N/A	#N/A							gnl|Nvit_2.0|Chr1.Scaffold258:127316-127789		18.1961	15.1313	21.2609		2.03234	1.01617	3.04851		2.43983	1.39948	1.39948		3.54711	2.3058	4.78842
#N/A	XLOC_001995	TCONS_00004441	#N/A	#N/A							gnl|Nvit_2.0|Chr1.Scaffold258:92996-103713		11.1614	10.5223	11.8005		5.40695	4.93911	5.87479		4.95017	4.55175	4.55175		13.373	12.7218	14.0241
#N/A	XLOC_001999	TCONS_00004445	#N/A	#N/A							gnl|Nvit_2.0|Chr1.Scaffold286:19836-21096		26.6366	24.8697	28.4036		5.3898	4.562	6.21759		7.22706	6.36659	6.36659		12.6794	11.5421	13.8167
#N/A	XLOC_002013	TCONS_00004474	#N/A	#N/A							gnl|Nvit_2.0|Chr1.Scaffold286:86668-87374		1.55406	0.777032	2.3311		0.686672	0.167597	1.20575		1.16983	0.54453	0.54453		0.980135	0.412107	1.54816
#N/A	XLOC_002003	TCONS_00004451	#N/A	#N/A							gnl|Nvit_2.0|Chr1.Scaffold286:80054-85084		13.7068	13.1177	14.2959		0.310622	0.217264	0.403981		0.229313	0.15799	0.15799		0.224273	0.153332	0.295214
#N/A	XLOC_002018	TCONS_00004491	#N/A	#N/A							gnl|Nvit_2.0|Chr1.Scaffold286:157242-158772		0.442676	0.233997	0.651356		1.8485	1.39997	2.29702		0.424226	0.234506	0.234506		0.105723	0.0111615	0.200285
#N/A	XLOC_002019	TCONS_00004492	#N/A	#N/A							gnl|Nvit_2.0|Chr1.Scaffold286:152805-153578		0.617871	0.245281	0.990461		0.29349	0.0309846	0.555995		0.0967833	0	0		0.0956525	0	0.231114
#N/A	XLOC_002103	TCONS_00004676	#N/A	#N/A							gnl|Nvit_2.0|Chr1.Scaffold32:7-449		1.78828	0.755816	2.82074		0	0	0		0.383942	0	0		0.493565	0	0.987368
#N/A	XLOC_002078	TCONS_00004607	#N/A	#N/A							gnl|Nvit_2.0|Chr1.Scaffold32:66103-69579		1.03857	0.762813	1.31432		0	0	0		0	0	0		0	0	0
#N/A	XLOC_002104	TCONS_00004677	#N/A	#N/A							gnl|Nvit_2.0|Chr1.Scaffold32:789704-790178		4.24033	2.76403	5.71662		0.506122	0	1.01249		1.98766	1.05005	1.05005		12.9522	10.594	15.3104
#N/A	XLOC_002105	TCONS_00004678	#N/A	#N/A							gnl|Nvit_2.0|Chr1.Scaffold32:873175-873580		2.92446	1.46223	4.38669		0	0	0		0	0	0		0	0	0
#N/A	XLOC_002106	TCONS_00004679	#N/A	#N/A							gnl|Nvit_2.0|Chr1.Scaffold32:873758-874710		1.76451	1.21997	2.30905		0	0	0		0	0	0		0	0	0
#N/A	XLOC_002107	TCONS_00004680	#N/A	#N/A							gnl|Nvit_2.0|Chr1.Scaffold32:1145930-1146874		1.18974	0.740062	1.63942		0	0	0		0.0366245	0	0		0	0	0
#N/A	XLOC_002108	TCONS_00004681	#N/A	#N/A							gnl|Nvit_2.0|Chr1.Scaffold32:1147880-1148437		0.946639	0.347932	1.54535		0	0	0		0	0	0		0	0	0
#N/A	XLOC_002109	TCONS_00004682	#N/A	#N/A							gnl|Nvit_2.0|Chr1.Scaffold32:1148538-1151844		0.847111	0.665472	1.02875		0	0	0		0	0	0		0	0	0
#N/A	XLOC_002141	TCONS_00004743	#N/A	#N/A							gnl|Nvit_2.0|Chr1.Scaffold33:19764-20723		54.1441	50.9083	57.3798		0	0	0		0.04166	0	0		0	0	0
#N/A	XLOC_002174	TCONS_00004844	#N/A	#N/A							gnl|Nvit_2.0|Chr1.Scaffold33:115894-116587		0.925821	0.430949	1.42069		0	0	0		0	0	0		0.785895	0.365817	1.20597
#N/A	XLOC_002042	TCONS_00004522	#N/A	#N/A							gnl|Nvit_2.0|Chr1.Scaffold317:1194-6305		758.599	754.287	762.911		0.0902745	0.0402336	0.140315		0.0740364	0.0344623	0.0344623		0.0741793	0.0345288	0.11383
#N/A	XLOC_002159	TCONS_00004799	#N/A	#N/A							gnl|Nvit_2.0|Chr1.Scaffold33:759567-762419		10.0957	9.35043	10.841		6.50064	5.87388	7.12739		7.0256	6.44043	6.44043		5.28016	4.77664	5.78367
#N/A	XLOC_002162	TCONS_00004812	#N/A	#N/A							gnl|Nvit_2.0|Chr1.Scaffold33:839430-842074		0.763428	0.514509	1.01235		0.108814	0.00352195	0.214107		0	0	0		0	0	0
#N/A	XLOC_002164	TCONS_00004824	#N/A	#N/A							gnl|Nvit_2.0|Chr1.Scaffold33:1076671-1078243		1.06073	0.546201	1.57526		0	0	0		0.429948	0.125929	0.125929		0	0	0
#N/A	XLOC_002175	TCONS_00004845	#N/A	#N/A							gnl|Nvit_2.0|Chr1.Scaffold33:1133743-1134502		0.692288	0.292595	1.09198		0	0	0		0	0	0		0	0	0
#N/A	XLOC_002176	TCONS_00004846	#N/A	#N/A							gnl|Nvit_2.0|Chr1.Scaffold33:1410883-1412685		0.22948	0.0969895	0.36197		3.19799	2.68425	3.71173		2.01261	1.64732	1.64732		0.0988181	0.0181335	0.179503
#N/A	XLOC_002250	TCONS_00005013	#N/A	#N/A							gnl|Nvit_2.0|Chr1.Scaffold36:217528-218400		0.331419	0.0808899	0.581949		0.149548	0	0.322232		0	0	0		0	0	0
#N/A	XLOC_002229	TCONS_00004959	#N/A	#N/A							gnl|Nvit_2.0|Chr1.Scaffold36:270845-271899		0.320741	0.0939429	0.547539		0.892	0.502699	1.2813		0.89857	0.54479	0.54479		0.171531	0.018109	0.324953
#N/A	XLOC_002251	TCONS_00005014	#N/A	#N/A							gnl|Nvit_2.0|Chr1.Scaffold36:290272-291266		0.674326	0.34723	1.00142		0.0420398	0	0.126119		0	0	0		0.271566	0.0795398	0.463592
#N/A	XLOC_002236	TCONS_00004974	#N/A	#N/A							gnl|Nvit_2.0|Chr1.Scaffold36:488900-498428		1.12439	0.939539	1.30924		0.207005	0.124128	0.289882		0.11146	0.0573939	0.0573939		0.0787975	0.0331312	0.124464
#N/A	XLOC_002252	TCONS_00005015	#N/A	#N/A							gnl|Nvit_2.0|Chr1.Scaffold36:924137-925230		1.89284	1.37767	2.40801		6.93745	5.90622	7.96867		4.68428	3.93178	3.93178		1.17157	0.79595	1.54718
#N/A	XLOC_002256	TCONS_00005026	#N/A	#N/A							gnl|Nvit_2.0|Chr1.Scaffold369:14949-15543		1.01856	0.407638	1.62948		3.45762	2.35779	4.55744		2.62492	1.73362	1.73362		0.214529	0	0.462247
#N/A	XLOC_002220	TCONS_00004938	#N/A	#N/A							gnl|Nvit_2.0|Chr1.Scaffold36:1214513-1216973		1.31679	1.0437	1.58988		2.76173	2.34444	3.17903		1.19722	0.954274	0.954274		5.56918	5.04345	6.0949
#N/A	XLOC_002255	TCONS_00005025	#N/A	#N/A							gnl|Nvit_2.0|Chr1.Scaffold369:62945-65554		0.856833	0.645895	1.06777		3.64029	3.182	4.09859		3.30451	2.9166	2.9166		5.83633	5.32164	6.35102
#N/A	XLOC_002294	TCONS_00005118	#N/A	#N/A							gnl|Nvit_2.0|Chr1.Scaffold39:780-1232		14.6698	11.0854	18.2543		1.40806	0.343667	2.47246		3.94019	2.22055	2.22055		9.23763	6.67384	11.8014
#N/A	XLOC_002298	TCONS_00005123	#N/A	#N/A							gnl|Nvit_2.0|Chr1.Scaffold39:92297-93268		0.35669	0.104472	0.608908		0	0	0		0	0	0		0	0	0
#N/A	XLOC_002320	TCONS_00005179	#N/A	#N/A							gnl|Nvit_2.0|Chr1.Scaffold39:441210-442026		16.5291	11.1663	21.8918		0	0	0		0.740825	0	0		2.66242	0.779805	4.54504
#N/A	XLOC_002330	TCONS_00005212	#N/A	#N/A							gnl|Nvit_2.0|Chr1.Scaffold39:494369-495815		0.0991078	0	0.198216		0.0266002	0	0.0798007		0.128218	0.0235284	0.0235284		0	0	0
#N/A	XLOC_002331	TCONS_00005213	#N/A	#N/A							gnl|Nvit_2.0|Chr1.Scaffold39:599156-599901		0.533662	0.177887	0.889437		0	0	0		0	0	0		0	0	0
#N/A	XLOC_002328	TCONS_00005210	#N/A	#N/A							gnl|Nvit_2.0|Chr1.Scaffold39:699961-764704		2.79874	1.63158	3.96589		0	0	0		0	0	0		0	0	0
#N/A	XLOC_002291	TCONS_00005112	#N/A	#N/A							gnl|Nvit_2.0|Chr1.Scaffold39:977274-977816		1.41266	0.519214	2.3061		0	0	0		0	0	0		0.117236	0	0.351709
#N/A	XLOC_002347	TCONS_00005238	#N/A	#N/A							gnl|Nvit_2.0|Chr1.Scaffold4056:1945-5008		0.551766	0.275883	0.827649		0.256988	0.0627233	0.451252		0.148664	0.0156949	0.0156949		0	0	0
#N/A	XLOC_002377	TCONS_00005299	#N/A	#N/A							gnl|Nvit_2.0|Chr1.Scaffold41:213735-215261		1.1257	0.778303	1.4731		0.172344	0.0316258	0.313063		0.0462299	0	0		0	0	0
#N/A	XLOC_002376	TCONS_00005297	#N/A	#N/A							gnl|Nvit_2.0|Chr1.Scaffold41:198832-204625		0.962797	0.513238	1.41236		0	0	0		0.044465	0	0		0	0	0
#N/A	XLOC_002388	TCONS_00005321	#N/A	#N/A							gnl|Nvit_2.0|Chr1.Scaffold41:220601-221936		0.163757	0.0300499	0.297464		0	0	0		0	0	0		0	0	0
#N/A	XLOC_002363	TCONS_00005271	#N/A	#N/A							gnl|Nvit_2.0|Chr1.Scaffold41:318846-319254		129.478	116.106	142.85		133.538	120.988	146.089		176.966	162.344	162.344		256.716	239.914	273.517
#N/A	XLOC_002395	TCONS_00005333	#N/A	#N/A							gnl|Nvit_2.0|Chr1.Scaffold464:63309-64615		0.420548	0.203378	0.637719		0.0300145	0	0.0900434		0.193426	0.0566531	0.0566531		0	0	0
#N/A	XLOC_002539	TCONS_00005678	#N/A	#N/A							gnl|Nvit_2.0|Chr1.Scaffold47:133914-134744		0.507265	0.186443	0.828088		0	0	0		0	0	0		0	0	0
#N/A	XLOC_002417	TCONS_00005379	#N/A	#N/A							gnl|Nvit_2.0|Chr1.Scaffold47:451810-453508		0.785142	0.460059	1.11022		0.264804	0.0613409	0.468267		0.413256	0.20029	0.20029		0	0	0
#N/A	XLOC_002416	TCONS_00005378	#N/A	#N/A							gnl|Nvit_2.0|Chr1.Scaffold47:441263-446218		0.450352	0.299623	0.601081		2.39286e-13	0	0.0229438		0.0837982	0.0181302	0.0181302		1.29861e-07	0	0.0182261
#N/A	XLOC_002491	TCONS_00005564	#N/A	#N/A							gnl|Nvit_2.0|Chr1.Scaffold47:441542-443284		0.270295	0.0863705	0.45422		0.22723	0.0765027	0.377957		0.305702	0.138908	0.138908		0.0181587	0	0.0697205
#N/A	XLOC_002492	TCONS_00005565	#N/A	#N/A							gnl|Nvit_2.0|Chr1.Scaffold47:443357-448675		1.80677	1.38063	2.23291		0.0240758	0	0.120916		0.0907822	0	0		0	0	0
#N/A	XLOC_002493	TCONS_00005568	#N/A	#N/A							gnl|Nvit_2.0|Chr1.Scaffold47:461580-464975		2.43318	2.04239	2.82396		0.0130443	0	0.0627188		0.0436225	0	0		0	0	0
#N/A	XLOC_002432	TCONS_00005415	#N/A	#N/A							gnl|Nvit_2.0|Chr1.Scaffold47:622731-627733		1.88096	0.837592	2.92433		0	0	0		0	0	0		0	0	0
#N/A	XLOC_002540	TCONS_00005679	#N/A	#N/A							gnl|Nvit_2.0|Chr1.Scaffold47:637242-638293		0.110616	0	0.238344		0	0	0		0	0	0		0	0	0
#N/A	XLOC_002541	TCONS_00005680	#N/A	#N/A							gnl|Nvit_2.0|Chr1.Scaffold47:738570-739403		1.21126	0.716764	1.70575		23.6365	21.3827	25.8903		30.4857	28.1607	28.1607		7.92072	6.73511	9.10633
#N/A	XLOC_002542	TCONS_00005681	#N/A	#N/A							gnl|Nvit_2.0|Chr1.Scaffold47:922182-922873		0.265698	0	0.531396		0	0	0		0	0	0		0	0	0
#N/A	XLOC_002543	TCONS_00005682	#N/A	#N/A							gnl|Nvit_2.0|Chr1.Scaffold47:1254643-1255362		0.750321	0.317123	1.18352		0	0	0		0.107712	0	0		0	0	0
#N/A	XLOC_002533	TCONS_00005645	#N/A	#N/A							gnl|Nvit_2.0|Chr1.Scaffold47:1268252-1274030		3.90199	3.40665	4.39734		0.0732428	0	0.162754		0.116577	0.025694	0.025694		0.102799	0.0110839	0.194515
#N/A	XLOC_002584	TCONS_00005770	#N/A	#N/A							gnl|Nvit_2.0|Chr1.Scaffold53:593379-605136		12.2891	10.6103	13.968		0	0	0		0	0	0		0	0	0
#N/A	XLOC_002586	TCONS_00005775	#N/A	#N/A							gnl|Nvit_2.0|Chr1.Scaffold53:723482-724480		0	0	0		0	0	0		0	0	0		0	0	0
#N/A	XLOC_002644	TCONS_00005941	#N/A	#N/A							gnl|Nvit_2.0|Chr1.Scaffold57:187061-187576		1.09215	0.401415	1.78289		0	0	0		0	0	0		0	0	0
#N/A	XLOC_002605	TCONS_00005837	#N/A	#N/A							gnl|Nvit_2.0|Chr1.Scaffold57:662171-681466		1.62489	1.1785	2.07128		0	0	0		0	0	0		0	0	0
#N/A	XLOC_002605	TCONS_00005837	#N/A	#N/A							gnl|Nvit_2.0|Chr1.Scaffold57:700691-702191		1.62489	1.1785	2.07128		0	0	0		0	0	0		0	0	0
#N/A	XLOC_002645	TCONS_00005942	#N/A	#N/A							gnl|Nvit_2.0|Chr1.Scaffold57:733096-733616		3.48592	2.25368	4.71816		0.0537156	0	0.268578		0.092237	0	0		0.569474	0.0466401	1.09231
#N/A	XLOC_002638	TCONS_00005925	#N/A	#N/A							gnl|Nvit_2.0|Chr1.Scaffold57:724542-726121		5.47992	4.70962	6.25022		0.0293066	0	0.117905		0.228687	0.0698257	0.0698257		0	0	0
#N/A	XLOC_002639	TCONS_00005928	#N/A	#N/A							gnl|Nvit_2.0|Chr1.Scaffold57:753410-754125		13.4308	11.5903	15.2713		0	0	0		0	0	0		2.03588	1.37228	2.69947
#N/A	XLOC_002640	TCONS_00005929	#N/A	#N/A							gnl|Nvit_2.0|Chr1.Scaffold57:754754-760276		13.9138	12.1629	15.6648		0	0	0		0.225771	0	0		6.0336	5.10194	6.96526
#N/A	XLOC_002643	TCONS_00005940	#N/A	#N/A							gnl|Nvit_2.0|Chr1.Scaffold57:815480-816192		12.2579	1.2941	23.2216		0	0	0		0	0	0		0	0	0
#N/A	XLOC_002641	TCONS_00005936	#N/A	#N/A							gnl|Nvit_2.0|Chr1.Scaffold57:778060-781874		37.4686	36.2309	38.7062		1.17804	0.949024	1.40706		1.34058	1.12311	1.12311		3.17761	2.83932	3.5159
#N/A	XLOC_002718	TCONS_00006121	#N/A	#N/A							gnl|Nvit_2.0|Chr1.Scaffold58:120360-121972		0.370177	0.190615	0.54974		0.234388	0.0830467	0.38573		0.131479	0.0320901	0.0320901		0	0	0
#N/A	XLOC_002719	TCONS_00006122	#N/A	#N/A							gnl|Nvit_2.0|Chr1.Scaffold58:137390-138908		0.514339	0.295024	0.733654		0.741337	0.466051	1.01662		0.48396	0.285053	0.285053		0	0	0
#N/A	XLOC_002721	TCONS_00006124	#N/A	#N/A							gnl|Nvit_2.0|Chr1.Scaffold58:143567-144378		1.3105	0.786298	1.8347		0	0	0		0.225834	0.0238419	0.0238419		0	0	0
#N/A	XLOC_002720	TCONS_00006123	#N/A	#N/A							gnl|Nvit_2.0|Chr1.Scaffold58:139013-139905		0.642449	0.299046	0.985852		0.411198	0.0906225	0.731774		0.632783	0.316391	0.316391		0	0	0
#N/A	XLOC_002722	TCONS_00006125	#N/A	#N/A							gnl|Nvit_2.0|Chr1.Scaffold58:346203-346797		4.99845	3.69696	6.29993		0	0	0		0	0	0		0	0	0
#N/A	XLOC_002683	TCONS_00006026	#N/A	#N/A							gnl|Nvit_2.0|Chr1.Scaffold58:79161-117431		6.65984	6.2319	7.08778		43.8867	41.7317	46.0416		49.2801	46.9982	46.9982		2.52322	2.2387	2.80775
#N/A	XLOC_002691	TCONS_00006062	#N/A	#N/A							gnl|Nvit_2.0|Chr1.Scaffold58:346945-347915		31.8175	29.4134	34.2216		0	0	0		0	0	0		0	0	0
#N/A	XLOC_002667	TCONS_00005984	#N/A	#N/A							gnl|Nvit_2.0|Chr1.Scaffold58:535310-535786		18.8497	14.5253	23.1741		0	0	0		0	0	0		0	0	0
#N/A	XLOC_002677	TCONS_00006016	#N/A	#N/A							gnl|Nvit_2.0|Chr1.Scaffold58:685241-687895		8.31107	7.61788	9.00426		0.156585	0.0554801	0.25769		0.286831	0.166617	0.166617		0.349059	0.217127	0.480991
#N/A	XLOC_002762	TCONS_00006175	#N/A	#N/A							gnl|Nvit_2.0|Chr1.Scaffold59:459881-460139		16.4681	7.66554	25.2707		1.52004	0	3.6727		3.81756	0	0		0	0	0
#N/A	XLOC_002756	TCONS_00006168	#N/A	#N/A							gnl|Nvit_2.0|Chr1.Scaffold59:465477-467001		0.371038	0.179435	0.562641		0.504584	0.272738	0.73643		0.362683	0.186756	0.186756		0.106332	0.0112258	0.201438
#N/A	XLOC_002764	TCONS_00006182	#N/A	#N/A							gnl|Nvit_2.0|Chr1.Scaffold60:98619-100968		2.67406	2.11032	3.2378		0.0952849	0	0.205311		0.0512428	0	0		0	0	0
#N/A	XLOC_002782	TCONS_00006220	#N/A	#N/A							gnl|Nvit_2.0|Chr1.Scaffold60:130353-131609		0.729786	0.17812	1.28145		2.93113	1.82327	4.03899		8.78748	7.00426	7.00426		1.04979	0.441395	1.65819
#N/A	XLOC_002792	TCONS_00006241	#N/A	#N/A							gnl|Nvit_2.0|Chr1.Scaffold60:750096-750965		0.237861	0.0251116	0.450609		1.75274	1.15316	2.35232		0.65595	0.327975	0.327975		0.16245	0	0.324979
#N/A	XLOC_002793	TCONS_00006242	#N/A	#N/A							gnl|Nvit_2.0|Chr1.Scaffold60:753779-754149		0.465169	0	1.12302		9.30807	6.48349	12.1326		10.9578	7.97177	7.97177		0	0	0
#N/A	XLOC_002797	TCONS_00006246	#N/A	#N/A							gnl|Nvit_2.0|Chr1.Scaffold607:163948-164169		156.686	117.817	195.555		136.442	99.9897	172.893		152.612	114.593	114.593		236.943	200.961	272.924
#N/A	XLOC_002857	TCONS_00006366	#N/A	#N/A							gnl|Nvit_2.0|Chr1.Scaffold61:325527-326455		0.913114	0.514598	1.31163		5.92533	4.87955	6.9711		4.72212	3.87849	3.87849		20.9251	19.1386	22.7116
#N/A	XLOC_002812	TCONS_00006264	#N/A	#N/A							gnl|Nvit_2.0|Chr1.Scaffold61:662523-663896		4.65133	1.84647	7.45618		0	0	0		0	0	0		0	0	0
#N/A	XLOC_002858	TCONS_00006367	#N/A	#N/A							gnl|Nvit_2.0|Chr1.Scaffold61:769956-771209		0.53111	0.280742	0.781477		3.94343	3.2362	4.65065		1.65387	1.23598	1.23598		0	0	0
#N/A	XLOC_002859	TCONS_00006368	#N/A	#N/A							gnl|Nvit_2.0|Chr1.Scaffold61:771501-773958		0.484875	0.32325	0.6465		0.423509	0.266222	0.580797		0.453228	0.307919	0.307919		0.0116202	0	0.0348605
#N/A	XLOC_002860	TCONS_00006369	#N/A	#N/A							gnl|Nvit_2.0|Chr1.Scaffold61:774762-775640		0.750385	0.375193	1.12558		0.0987963	0	0.23871		0.0404178	0	0		0.0400463	0	0.120139
#N/A	XLOC_002861	TCONS_00006370	#N/A	#N/A							gnl|Nvit_2.0|Chr1.Scaffold61:786142-788704		0.0642961	0.00678792	0.121804		0	0	0		0	0	0		0	0	0
#N/A	XLOC_002862	TCONS_00006371	#N/A	#N/A							gnl|Nvit_2.0|Chr1.Scaffold61:795714-797095		0.104763	0	0.209526		0	0	0		0	0	0		0	0	0
#N/A	XLOC_002868	TCONS_00006382	#N/A	#N/A							gnl|Nvit_2.0|Chr1.Scaffold62:70945-73414		0.631686	0.367828	0.895543		2.15541	1.62922	2.6816		1.09633	0.774827	0.774827		0.482242	0.253588	0.710896
#N/A	XLOC_002967	TCONS_00006610	#N/A	#N/A							gnl|Nvit_2.0|Chr1.Scaffold62:231456-232924		0.729972	0.463424	0.99652		0.130665	0.0137947	0.247536		0.0629598	0	0		0	0	0
#N/A	XLOC_002968	TCONS_00006611	#N/A	#N/A							gnl|Nvit_2.0|Chr1.Scaffold62:312259-313391		3.08355	2.44059	3.72652		1.67843	1.18726	2.1696		2.1385	1.63821	1.63821		4.25317	3.55396	4.95239
#N/A	XLOC_002969	TCONS_00006612	#N/A	#N/A							gnl|Nvit_2.0|Chr1.Scaffold62:315507-317264		11.8541	10.8879	12.8204		20.7035	19.366	22.041		24.3755	23.0853	23.0853		24.8912	23.5919	26.1905
#N/A	XLOC_002970	TCONS_00006613	#N/A	#N/A							gnl|Nvit_2.0|Chr1.Scaffold62:317367-319889		11.7371	10.9533	12.5208		53.0507	51.3139	54.7874		59.5214	57.8752	57.8752		41.5142	40.145	42.8835
#N/A	XLOC_002971	TCONS_00006614	#N/A	#N/A							gnl|Nvit_2.0|Chr1.Scaffold62:583517-583978		1.49724	0.594369	2.4001		0	0	0		0	0	0		0	0	0
#N/A	XLOC_002972	TCONS_00006615	#N/A	#N/A							gnl|Nvit_2.0|Chr1.Scaffold62:706078-706821		0.892987	0.43185	1.35412		0.186104	0	0.400999		0.153847	0	0		0.050637	0	0.151911
#N/A	XLOC_002973	TCONS_00006616	#N/A	#N/A							gnl|Nvit_2.0|Chr1.Scaffold62:708086-713837		1.21851	1.05604	1.38098		5.48218	5.1187	5.84566		5.69771	5.3701	5.3701		0.374722	0.28989	0.459555
#N/A	XLOC_002974	TCONS_00006617	#N/A	#N/A							gnl|Nvit_2.0|Chr1.Scaffold62:961666-962690		0.0762896	0	0.184179		2.0645	1.48238	2.64662		17.231	15.7153	15.7153		0.391909	0.164782	0.619036
#N/A	XLOC_002960	TCONS_00006594	#N/A	#N/A							gnl|Nvit_2.0|Chr1.Scaffold62:691123-705740		18.094	17.2904	18.8977		20.6581	19.4292	21.887		22.3845	21.1575	21.1575		8.94427	8.30324	9.58531
#N/A	XLOC_002999	TCONS_00006665	#N/A	#N/A							gnl|Nvit_2.0|Chr1.Scaffold63:260134-261448		7.73497	6.77185	8.69808		0.0320414	0	0.0961243		0.232676	0.0775586	0.0775586		0.102935	0	0.205919
#N/A	XLOC_002979	TCONS_00006626	#N/A	#N/A							gnl|Nvit_2.0|Chr1.Scaffold63:162267-164345		0.597642	0.364941	0.830344		0.0753488	0	0.160577		0.100865	0.0137284	0.0137284		0.0203253	0	0.0641353
#N/A	XLOC_002994	TCONS_00006655	#N/A	#N/A							gnl|Nvit_2.0|Chr1.Scaffold63:162856-164472		3.74138	3.06112	4.42164		0.220034	0.0264798	0.413588		0.061556	0	0		0.125079	0	0.267735
#N/A	XLOC_003001	TCONS_00006668	#N/A	#N/A							gnl|Nvit_2.0|Chr1.Scaffold63:265336-265887		92.0463	84.239	99.8535		0	0	0		0	0	0		0	0	0
#N/A	XLOC_003000	TCONS_00006666	#N/A	#N/A							gnl|Nvit_2.0|Chr1.Scaffold63:261969-265124		57.5294	55.5284	59.5304		0	0	0		0	0	0		0	0	0
#N/A	XLOC_002988	TCONS_00006645	#N/A	#N/A							gnl|Nvit_2.0|Chr1.Scaffold63:764559-766252		1.54266	1.1765	1.90882		4.16317	3.53066	4.79568		2.71754	2.26618	2.26618		0.112185	0.0205863	0.203783
#N/A	XLOC_003041	TCONS_00006724	#N/A	#N/A							gnl|Nvit_2.0|Chr1.Scaffold64:77218-77495		109.662	91.1917	128.133		1234.1	1182.98	1285.23		1888.26	1818.73	1818.73		217.999	196.254	239.745
#N/A	XLOC_003042	TCONS_00006725	#N/A	#N/A							gnl|Nvit_2.0|Chr1.Scaffold64:80997-83299		0.217231	0.105054	0.329409		0.0627541	0	0.125539		0.0374854	0	0		0.0374714	0	0.0807397
#N/A	XLOC_003099	TCONS_00006880	#N/A	#N/A							gnl|Nvit_2.0|Chr1.Scaffold7:18475-19596		0.0339362	0	0.101809		0.108435	0	0.233645		0.117039	0	0		0	0	0
#N/A	XLOC_003100	TCONS_00006881	#N/A	#N/A							gnl|Nvit_2.0|Chr1.Scaffold7:28583-30066		27.596	25.9671	29.2249		79.6925	76.8233	82.5616		82.7876	80.1626	80.1626		14.0564	12.9693	15.1434
#N/A	XLOC_003101	TCONS_00006882	#N/A	#N/A							gnl|Nvit_2.0|Chr1.Scaffold7:98398-98990		6.39025	4.91448	7.86601		14.5122	12.2612	16.7632		17.3058	15.0147	15.0147		1.29434	0.683778	1.9049
#N/A	XLOC_003102	TCONS_00006883	#N/A	#N/A							gnl|Nvit_2.0|Chr1.Scaffold7:214572-215245		0.622779	0.207593	1.03796		0.643695	0.214565	1.07282		0.71505	0.30065	0.30065		0.0586843	0	0.176053
#N/A	XLOC_003103	TCONS_00006884	#N/A	#N/A							gnl|Nvit_2.0|Chr1.Scaffold7:251514-252826		0.473949	0.24405	0.703849		0	0	0		0	0	0		0	0	0
#N/A	XLOC_003088	TCONS_00006853	#N/A	#N/A							gnl|Nvit_2.0|Chr1.Scaffold7:227923-238548		4.04484	3.76459	4.32509		18.639	17.6941	19.5839		20.7273	19.7446	19.7446		0.637465	0.52953	0.7454
#N/A	XLOC_003069	TCONS_00006798	#N/A	#N/A							gnl|Nvit_2.0|Chr1.Scaffold7:289161-290624		38.1288	33.104	43.1536		82.407	74.6347	90.1794		74.1518	67.1859	67.1859		44.2743	39.0819	49.4668
#N/A	XLOC_003090	TCONS_00006860	#N/A	#N/A							gnl|Nvit_2.0|Chr1.Scaffold7:289163-291365		3.12003	2.52931	3.71075		2.8262e-08	0	0.0528569		1.3232e-08	0	0		6.36344e-08	0	0.0423239
#N/A	XLOC_003104	TCONS_00006885	#N/A	#N/A							gnl|Nvit_2.0|Chr1.Scaffold7:302137-302766		0.924737	0.39084	1.45863		0	0	0		0	0	0		0	0	0
#N/A	XLOC_003125	TCONS_00006919	#N/A	#N/A							gnl|Nvit_2.0|Chr1.Scaffold73:519093-519681		0.603314	0.147251	1.05938		0.0878319	0	0.263496		0.222523	0	0		0.945319	0.42095	1.46969
#N/A	XLOC_003128	TCONS_00006923	#N/A	#N/A							gnl|Nvit_2.0|Chr1.Scaffold74:1877-4285		32.3705	30.9375	33.8036		0.480496	0.298885	0.662106		1.21782	0.958277	0.958277		0.0136731	0	0.0410194
#N/A	XLOC_003161	TCONS_00007008	#N/A	#N/A							gnl|Nvit_2.0|Chr1.Scaffold74:100993-102528		0.230717	0.0847988	0.376635		0	0	0		0	0	0		0	0	0
#N/A	XLOC_003163	TCONS_00007010	#N/A	#N/A							gnl|Nvit_2.0|Chr1.Scaffold74:173529-175583		0.642097	0.436461	0.847732		21.6147	20.37	22.8593		19.9994	18.9274	18.9274		0.553453	0.37601	0.730896
#N/A	XLOC_003139	TCONS_00006960	#N/A	#N/A							gnl|Nvit_2.0|Chr1.Scaffold74:379359-381631		0.440883	0.279895	0.601871		0	0	0		0	0	0		0.0126742	0	0.0380226
#N/A	XLOC_003164	TCONS_00007011	#N/A	#N/A							gnl|Nvit_2.0|Chr1.Scaffold74:581479-581799		10.0387	6.08724	13.9902		0	0	0		0	0	0		0	0	0
#N/A	XLOC_003185	TCONS_00007052	#N/A	#N/A							gnl|Nvit_2.0|Chr1.Scaffold83:440542-473429		3.7138	2.45831	4.9693		0	0	0		0.27377	0	0		1.06786	0.448992	1.68673
#N/A	XLOC_003186	TCONS_00007053	#N/A	#N/A							gnl|Nvit_2.0|Chr1.Scaffold83:477796-551109		3.9001	2.23142	5.56878		0	0	0		0.155704	0	0		0.435459	0.102483	0.768436
#N/A	XLOC_003219	TCONS_00007088	#N/A	#N/A							gnl|Nvit_2.0|Chr1.Scaffold84:712965-713822		0.582001	0.245983	0.91802		2.24465	1.5635	2.92579		2.67489	1.99065	1.99065		2.23522	1.6198	2.85064
#N/A	XLOC_003274	TCONS_00007190	#N/A	#N/A							gnl|Nvit_2.0|Chr1.Scaffold87:27994-29004		0.69912	0.369552	1.02869		0	0	0		0.0334821	0	0		0.864426	0.524089	1.20476
#N/A	XLOC_003275	TCONS_00007191	#N/A	#N/A							gnl|Nvit_2.0|Chr1.Scaffold87:283708-284196		37.6901	33.4157	41.9645		5.28158	3.67886	6.8843		1.35426	0.603052	0.603052		5.56479	4.04836	7.08122
#N/A	XLOC_003268	TCONS_00007179	#N/A	#N/A							gnl|Nvit_2.0|Chr1.Scaffold87:378658-379181		2.56352	1.28176	3.84529		1.53886	0.545239	2.53249		2.75094	1.52068	1.52068		24.1973	20.5666	27.828
#N/A	XLOC_003276	TCONS_00007192	#N/A	#N/A							gnl|Nvit_2.0|Chr1.Scaffold87:624332-625116		0.551833	0.186802	0.916863		0.287814	0.0303853	0.545242		0.0474117	0	0		0.140617	0	0.302987
#N/A	XLOC_003488	TCONS_00007758	#N/A	#N/A							gnl|Nvit_2.0|Chr2.Scaffold11:42761-43573		0.732591	0.341005	1.12418		0	0	0		0	0	0		0	0	0
#N/A	XLOC_003489	TCONS_00007759	#N/A	#N/A							gnl|Nvit_2.0|Chr2.Scaffold11:73845-74180		0.319518	0	0.958554		0	0	0		0	0	0		0	0	0
#N/A	XLOC_003306	TCONS_00007255	#N/A	#N/A							gnl|Nvit_2.0|Chr2.Scaffold11:179897-181344		6.36236	5.33697	7.38775		0.699588	0.349794	1.04938		0.106835	0	0		1.27217	0.840198	1.70414
#N/A	XLOC_003490	TCONS_00007760	#N/A	#N/A							gnl|Nvit_2.0|Chr2.Scaffold11:376666-376940		7.45366	2.48455	12.4228		1.66888	0	3.59593		0	0	0		0	0	0
#N/A	XLOC_003491	TCONS_00007761	#N/A	#N/A							gnl|Nvit_2.0|Chr2.Scaffold11:378747-379360		1.84881	1.0778	2.61982		0.493867	0.0906262	0.897107		1.10708	0.553541	0.553541		0.54351	0.15919	0.927829
#N/A	XLOC_003322	TCONS_00007296	#N/A	#N/A							gnl|Nvit_2.0|Chr2.Scaffold11:624069-625830		6.95594	5.62363	8.28825		0.0365078	0	0.180936		0	0	0		0	0	0
#N/A	XLOC_003324	TCONS_00007300	#N/A	#N/A							gnl|Nvit_2.0|Chr2.Scaffold11:635280-641523		1.46515	1.14351	1.78679		0.686513	0.453405	0.919621		0.472092	0.302511	0.302511		0.95822	0.711322	1.20512
#N/A	XLOC_003492	TCONS_00007762	#N/A	#N/A							gnl|Nvit_2.0|Chr2.Scaffold11:769838-770873		1.4294	0.965642	1.89316		0	0	0		0	0	0		0	0	0
#N/A	XLOC_003494	TCONS_00007764	#N/A	#N/A							gnl|Nvit_2.0|Chr2.Scaffold11:774004-774821		0.570604	0.226517	0.914691		0	0	0		0	0	0		0	0	0
#N/A	XLOC_003493	TCONS_00007763	#N/A	#N/A							gnl|Nvit_2.0|Chr2.Scaffold11:770983-772132		0.460443	0.214326	0.70656		0	0	0		0	0	0		0	0	0
#N/A	XLOC_003416	TCONS_00007585	#N/A	#N/A							gnl|Nvit_2.0|Chr2.Scaffold11:960712-968183		6.95344	6.46955	7.43732		0.825152	0.649194	1.00111		0.385033	0.278985	0.278985		1.44757	1.23981	1.65532
#N/A	XLOC_003422	TCONS_00007604	#N/A	#N/A							gnl|Nvit_2.0|Chr2.Scaffold11:1078738-1105350		16.3105	14.9876	17.6335		0	0	0		0	0	0		21.1589	19.7468	22.571
#N/A	XLOC_003495	TCONS_00007765	#N/A	#N/A							gnl|Nvit_2.0|Chr2.Scaffold11:1291751-1293152		0.180172	0.0439747	0.316369		0	0	0		0	0	0		0	0	0
#N/A	XLOC_003496	TCONS_00007766	#N/A	#N/A							gnl|Nvit_2.0|Chr2.Scaffold11:1308106-1309028		1.0089	0.588159	1.42964		0	0	0		0	0	0		0	0	0
#N/A	XLOC_003497	TCONS_00007767	#N/A	#N/A							gnl|Nvit_2.0|Chr2.Scaffold11:1310038-1310841		2.87103	2.08963	3.65242		0	0	0		0	0	0		0	0	0
#N/A	XLOC_003498	TCONS_00007768	#N/A	#N/A							gnl|Nvit_2.0|Chr2.Scaffold11:1338732-1340328		0.330486	0.159824	0.501149		0	0	0		0	0	0		0	0	0
#N/A	XLOC_003499	TCONS_00007769	#N/A	#N/A							gnl|Nvit_2.0|Chr2.Scaffold11:1389622-1390526		0.405518	0.135173	0.675864		0	0	0		0	0	0		0	0	0
#N/A	XLOC_003500	TCONS_00007770	#N/A	#N/A							gnl|Nvit_2.0|Chr2.Scaffold11:1408276-1409979		0.898436	0.627547	1.16932		6.68956	5.91729	7.46184		5.61879	4.98729	4.98729		1.16018	0.86891	1.45145
#N/A	XLOC_003501	TCONS_00007771	#N/A	#N/A							gnl|Nvit_2.0|Chr2.Scaffold11:1662254-1663442		0.914539	0.563401	1.26568		0	0	0		0.0317219	0	0		0.0360711	0	0.122505
#N/A	XLOC_003345	TCONS_00007363	#N/A	#N/A							gnl|Nvit_2.0|Chr2.Scaffold11:1733014-1740874		1.81935	1.64264	1.99606		0.107879	0.0626659	0.153093		0.0333319	0.0111106	0.0111106		11.3531	10.9424	11.7637
#N/A	XLOC_003445	TCONS_00007653	#N/A	#N/A							gnl|Nvit_2.0|Chr2.Scaffold11:1848182-1850898		4.41688	3.77089	5.06286		0	0	0		0	0	0		0	0	0
#N/A	XLOC_003502	TCONS_00007772	#N/A	#N/A							gnl|Nvit_2.0|Chr2.Scaffold11:2273213-2274054		3.53546	2.6963	4.37463		11.144	9.59563	12.6923		12.4437	10.9696	10.9696		0.169926	0	0.339933
#N/A	XLOC_003503	TCONS_00007773	#N/A	#N/A							gnl|Nvit_2.0|Chr2.Scaffold11:2385176-2385570		2.93958	1.42159	4.45758		0	0	0		0.504149	0	0		0	0	0
#N/A	XLOC_003504	TCONS_00007774	#N/A	#N/A							gnl|Nvit_2.0|Chr2.Scaffold11:2423644-2423946		31.903	23.9889	39.8172		0.37721	0	1.13163		0.832418	0	0		0	0	0
#N/A	XLOC_003505	TCONS_00007775	#N/A	#N/A							gnl|Nvit_2.0|Chr2.Scaffold11:2483148-2484735		0.709754	0.458818	0.96069		0	0	0		0	0	0		0	0	0
#N/A	XLOC_003506	TCONS_00007776	#N/A	#N/A							gnl|Nvit_2.0|Chr2.Scaffold11:2518105-2518396		10.0644	5.18244	14.9463		0	0	0		0.496613	0	0		0.434015	0	1.30204
#N/A	XLOC_003473	TCONS_00007721	#N/A	#N/A							gnl|Nvit_2.0|Chr2.Scaffold11:2572389-2573419		0.421904	0.155068	0.688739		0	0	0		0	0	0		0	0	0
#N/A	XLOC_003507	TCONS_00007777	#N/A	#N/A							gnl|Nvit_2.0|Chr2.Scaffold11:2691854-2692706		0.635668	0.283063	0.988273		0.719814	0.335057	1.10457		0.884879	0.498686	0.498686		0.0417271	0	0.125181
#N/A	XLOC_003477	TCONS_00007729	#N/A	#N/A							gnl|Nvit_2.0|Chr2.Scaffold11:2714283-2715957		2.00792	1.58694	2.42889		0.213703	0.0712345	0.356172		0.30452	0.15226	0.15226		3.79717	3.25459	4.33975
#N/A	XLOC_003508	TCONS_00007778	#N/A	#N/A							gnl|Nvit_2.0|Chr2.Scaffold11:2889977-2892933		0.604588	0.441543	0.767634		0.179173	0.0857987	0.272548		0.284565	0.180657	0.180657		0.0759287	0.022239	0.129618
#N/A	XLOC_003509	TCONS_00007779	#N/A	#N/A							gnl|Nvit_2.0|Chr2.Scaffold11:2893516-2897446		0.469192	0.345976	0.592408		0.0264388	0	0.0569678		0.00698122	0	0		0	0	0
#N/A	XLOC_003483	TCONS_00007743	#N/A	#N/A							gnl|Nvit_2.0|Chr2.Scaffold11:2844209-2845446		0.775758	0.424886	1.12663		0	0	0		0	0	0		0	0	0
#N/A	XLOC_003385	TCONS_00007475	#N/A	#N/A							gnl|Nvit_2.0|Chr2.Scaffold11:2844209-2845450		0.259743	0.0403702	0.479115		0	0	0		0	0	0		0	0	0
#N/A	XLOC_003387	TCONS_00007478	#N/A	#N/A							gnl|Nvit_2.0|Chr2.Scaffold11:2897919-2901916		1.63602	1.396	1.87604		0.191499	0.103537	0.279461		0.166885	0.0921754	0.0921754		5.18255	4.74253	5.62257
#N/A	XLOC_003557	TCONS_00007920	#N/A	#N/A							gnl|Nvit_2.0|Chr2.Scaffold116:14432-15332		0.498646	0.197951	0.79934		0.334677	0.081685	0.58767		0.507897	0.226166	0.226166		0.0774527	0	0.18714
#N/A	XLOC_003558	TCONS_00007921	#N/A	#N/A							gnl|Nvit_2.0|Chr2.Scaffold116:196303-196821		1.18832	0.471737	1.90491		0	0	0		0	0	0		0	0	0
#N/A	XLOC_003559	TCONS_00007922	#N/A	#N/A							gnl|Nvit_2.0|Chr2.Scaffold116:204946-205602		0.216114	0	0.46566		0	0	0		0	0	0		0.0610401	0	0.18312
#N/A	XLOC_003560	TCONS_00007923	#N/A	#N/A							gnl|Nvit_2.0|Chr2.Scaffold116:237564-238388		0.563743	0.223793	0.903692		0	0	0		0	0	0		0	0	0
#N/A	XLOC_003561	TCONS_00007924	#N/A	#N/A							gnl|Nvit_2.0|Chr2.Scaffold116:251846-253068		0.395711	0.17621	0.615212		0	0	0		0	0	0		0	0	0
#N/A	XLOC_003562	TCONS_00007925	#N/A	#N/A							gnl|Nvit_2.0|Chr2.Scaffold116:259933-260526		0.849607	0.312268	1.38695		0	0	0		0	0	0		0	0	0
#N/A	XLOC_003563	TCONS_00007926	#N/A	#N/A							gnl|Nvit_2.0|Chr2.Scaffold116:480912-481243		3.33749	1.22667	5.4483		6.2212	3.56847	8.87393		9.69594	6.33962	6.33962		1.57378	0.288795	2.85877
#N/A	XLOC_003523	TCONS_00007819	#N/A	#N/A							gnl|Nvit_2.0|Chr2.Scaffold116:579347-579819		2.39003	0.979061	3.801		4.66639	2.82483	6.50796		5.3368	3.47876	3.47876		10.6997	8.07994	13.3195
#N/A	XLOC_003564	TCONS_00007927	#N/A	#N/A							gnl|Nvit_2.0|Chr2.Scaffold116:597294-598843		0.273895	0.115762	0.432029		0	0	0		0	0	0		0	0	0
#N/A	XLOC_003527	TCONS_00007834	#N/A	#N/A							gnl|Nvit_2.0|Chr2.Scaffold116:619207-620592		7.70291	6.69847	8.70736		3.5544	2.89583	4.21298		3.05261	2.49011	2.49011		0.849624	0.55847	1.14078
#N/A	XLOC_003566	TCONS_00007933	#N/A	#N/A							gnl|Nvit_2.0|Chr2.Scaffold121:23594-25080		1.15319	0.732105	1.57428		0.734092	0.387809	1.08038		2.08766	1.54974	1.54974		0.0658171	0	0.159026
#N/A	XLOC_003579	TCONS_00007964	#N/A	#N/A							gnl|Nvit_2.0|Chr2.Scaffold121:127585-131703		0.569487	0.242192	0.896781		0.34644	0.0565995	0.636281		0.263876	0.0644045	0.0644045		0.149529	0	0.29913
#N/A	XLOC_003790	TCONS_00008490	#N/A	#N/A							gnl|Nvit_2.0|Chr2.Scaffold13:28460-29538		0.24977	0.0609616	0.438578		0	0	0		0.0307626	0	0		0	0	0
#N/A	XLOC_003791	TCONS_00008491	#N/A	#N/A							gnl|Nvit_2.0|Chr2.Scaffold13:131095-131730		0.303542	0	0.607084		0	0	0		0	0	0		0	0	0
#N/A	XLOC_003792	TCONS_00008492	#N/A	#N/A							gnl|Nvit_2.0|Chr2.Scaffold13:235069-237638		0.470126	0.312064	0.628188		0.0139089	0	0.0417266		0.0110622	0	0		0.0331894	0	0.0715132
#N/A	XLOC_003710	TCONS_00008282	#N/A	#N/A							gnl|Nvit_2.0|Chr2.Scaffold13:237802-241000		0.940926	0.741862	1.13999		5.20107	4.71263	5.6895		4.85784	4.43726	4.43726		0.110523	0.045902	0.175144
#N/A	XLOC_003793	TCONS_00008493	#N/A	#N/A							gnl|Nvit_2.0|Chr2.Scaffold13:285341-286027		1.34345	0.742639	1.94425		0	0	0		0	0	0		0.228008	0	0.456125
#N/A	XLOC_003794	TCONS_00008494	#N/A	#N/A							gnl|Nvit_2.0|Chr2.Scaffold13:540772-543602		0.299719	0.18216	0.417279		0.219109	0.112869	0.325349		0.387937	0.26356	0.26356		1.8659	1.58868	2.14312
#N/A	XLOC_003795	TCONS_00008495	#N/A	#N/A							gnl|Nvit_2.0|Chr2.Scaffold13:981629-982745		0.0682607	0	0.164796		0	0	0		0	0	0		0	0	0
#N/A	XLOC_003621	TCONS_00008060	#N/A	#N/A							gnl|Nvit_2.0|Chr2.Scaffold13:1015939-1018447		2.14742	1.77609	2.51876		0	0	0		0	0	0		0.995477	0.758224	1.23273
#N/A	XLOC_003796	TCONS_00008496	#N/A	#N/A							gnl|Nvit_2.0|Chr2.Scaffold13:1310793-1311969		0.159691	0.016859	0.302523		0	0	0		0.0275391	0	0		0.0821923	0	0.1771
#N/A	XLOC_003797	TCONS_00008497	#N/A	#N/A							gnl|Nvit_2.0|Chr2.Scaffold13:1442370-1442695		19.3112	14.0554	24.5671		0	0	0		0	0	0		0	0	0
#N/A	XLOC_003798	TCONS_00008498	#N/A	#N/A							gnl|Nvit_2.0|Chr2.Scaffold13:1547876-1548169		16.5627	10.4115	22.7139		0	0	0		0	0	0		0	0	0
#N/A	XLOC_003799	TCONS_00008499	#N/A	#N/A							gnl|Nvit_2.0|Chr2.Scaffold13:1900388-1901242		0.0487378	0	0.146213		0	0	0		0	0	0		0	0	0
#N/A	XLOC_003645	TCONS_00008130	#N/A	#N/A							gnl|Nvit_2.0|Chr2.Scaffold13:1938772-1943418		17.5868	16.2914	18.8821		4.00322	3.33367	4.67277		3.28899	2.74766	2.74766		4.10669	3.4962	4.71718
#N/A	XLOC_003800	TCONS_00008500	#N/A	#N/A							gnl|Nvit_2.0|Chr2.Scaffold13:2026942-2027806		0.527499	0.209405	0.845592		2.87646	2.10871	3.64421		3.18208	2.45297	2.45297		0.122802	0	0.264602
#N/A	XLOC_003801	TCONS_00008501	#N/A	#N/A							gnl|Nvit_2.0|Chr2.Scaffold13:2319398-2320900		0.615573	0.374125	0.857021		0	0	0		0	0	0		0	0	0
#N/A	XLOC_003802	TCONS_00008502	#N/A	#N/A							gnl|Nvit_2.0|Chr2.Scaffold13:2524985-2527318		0.313883	0.180043	0.447723		0	0	0		0	0	0		0	0	0
#N/A	XLOC_003662	TCONS_00008180	#N/A	#N/A							gnl|Nvit_2.0|Chr2.Scaffold13:2422520-2427287		4.51736	4.06382	4.97089		0.265119	0.129122	0.401115		0.14528	0.0541878	0.0541878		0.0263832	0	0.0771668
#N/A	XLOC_003776	TCONS_00008452	#N/A	#N/A							gnl|Nvit_2.0|Chr2.Scaffold13:2599864-2601838		3.33632	2.72579	3.94685		0.0985343	0	0.240469		0	0	0		0.0791708	0	0.192446
#N/A	XLOC_003671	TCONS_00008198	#N/A	#N/A							gnl|Nvit_2.0|Chr2.Scaffold13:2601215-2602583		0.085984	0	0.199734		0.182598	0.0215617	0.343634		0	0	0		0	0	0
#N/A	XLOC_003803	TCONS_00008503	#N/A	#N/A							gnl|Nvit_2.0|Chr2.Scaffold13:2952441-2953531		0.422119	0.178408	0.665829		0	0	0		0	0	0		1.11538	0.744854	1.4859
#N/A	XLOC_003804	TCONS_00008504	#N/A	#N/A							gnl|Nvit_2.0|Chr2.Scaffold13:2961136-2961577		5.24198	3.46987	7.01409		7.54133	5.44833	9.63433		11.0613	8.66056	8.66056		1.98373	0.991863	2.97559
#N/A	XLOC_003691	TCONS_00008245	#N/A	#N/A							gnl|Nvit_2.0|Chr2.Scaffold13:2956290-2958300		19.1086	17.7514	20.4657		1.29426	0.925766	1.66275		1.05995	0.761079	0.761079		2.54867	2.08804	3.0093
#N/A	XLOC_003788	TCONS_00008488	#N/A	#N/A							gnl|Nvit_2.0|Chr2.Scaffold13:2982770-2983736		0.734227	0.367114	1.10134		0	0	0		0.158196	0	0		0	0	0
#N/A	XLOC_003695	TCONS_00008253	#N/A	#N/A							gnl|Nvit_2.0|Chr2.Scaffold13:3017033-3018266		17.3002	15.5182	19.0822		0.0967525	0	0.233772		0	0	0		0	0	0
#N/A	XLOC_003850	TCONS_00008593	#N/A	#N/A							gnl|Nvit_2.0|Chr2.Scaffold141:54156-55296		1.16264	0.769597	1.55569		0	0	0		0	0	0		0.0569686	0	0.137647
#N/A	XLOC_003851	TCONS_00008594	#N/A	#N/A							gnl|Nvit_2.0|Chr2.Scaffold141:55408-56410		0.62798	0.31399	0.941971		0.0832247	0	0.201086		0.033834	0	0		0	0	0
#N/A	XLOC_003852	TCONS_00008595	#N/A	#N/A							gnl|Nvit_2.0|Chr2.Scaffold141:56700-57212		0.662566	0.121583	1.20355		0.220655	0	0.533144		0.189914	0	0		0	0	0
#N/A	XLOC_003853	TCONS_00008596	#N/A	#N/A							gnl|Nvit_2.0|Chr2.Scaffold141:57788-64159		0.311539	0.233654	0.389423		0.0319095	0.00585551	0.0579635		0.0294095	0.00717801	0.00717801		0.00842187	0	0.0203488
#N/A	XLOC_003842	TCONS_00008573	#N/A	#N/A							gnl|Nvit_2.0|Chr2.Scaffold141:66056-69849		6.55223	5.7624	7.34207		2.2661	1.77278	2.75943		1.6541	1.27327	1.27327		2.86984	2.37756	3.36212
#N/A	XLOC_003854	TCONS_00008597	#N/A	#N/A							gnl|Nvit_2.0|Chr2.Scaffold141:259889-260379		1.20214	0.441839	1.96244		0.953296	0.279214	1.62738		1.13672	0.451251	0.451251		0.100392	0	0.301177
#N/A	XLOC_004028	TCONS_00009044	#N/A	#N/A							gnl|Nvit_2.0|Chr2.Scaffold15:23254-23403		70.2891	7.42062	133.158		386.725	128.908	644.542		66.9582	0	0		7.66153	0	22.9846
#N/A	XLOC_004027	TCONS_00009043	#N/A	#N/A							gnl|Nvit_2.0|Chr2.Scaffold15:21623-22320		0.917685	0.427162	1.40821		0	0	0		0	0	0		0	0	0
#N/A	XLOC_004026	TCONS_00009042	#N/A	#N/A							gnl|Nvit_2.0|Chr2.Scaffold15:15154-18315		0.224852	0.128975	0.32073		0.0111136	0	0.0333409		0.0176392	0	0		0.00882668	0	0.0264801
#N/A	XLOC_004029	TCONS_00009045	#N/A	#N/A							gnl|Nvit_2.0|Chr2.Scaffold15:153509-154812		0.67478	0.399302	0.950258		0	0	0		0	0	0		0.0482941	0	0.116687
#N/A	XLOC_004030	TCONS_00009046	#N/A	#N/A							gnl|Nvit_2.0|Chr2.Scaffold15:198181-199131		4.46586	3.59834	5.33339		16.7536	15.0184	18.4888		13.4364	12.0323	12.0323		2.59398	1.9722	3.21577
#N/A	XLOC_004032	TCONS_00009048	#N/A	#N/A							gnl|Nvit_2.0|Chr2.Scaffold15:1186040-1186393		3.48435	1.55158	5.41712		33.27	27.6463	38.8937		12.157	8.80865	8.80865		5.1474	3.03183	7.26298
#N/A	XLOC_004031	TCONS_00009047	#N/A	#N/A							gnl|Nvit_2.0|Chr2.Scaffold15:1182775-1183793		0.768794	0.424979	1.11261		1.14192	0.710316	1.57353		0.662749	0.366359	0.366359		0.329085	0.116599	0.541572
#N/A	XLOC_003912	TCONS_00008728	#N/A	#N/A							gnl|Nvit_2.0|Chr2.Scaffold15:1183878-1185900		1.10788	0.809107	1.40665		7.03509	6.24824	7.82194		2.81493	2.3726	2.3726		1.45678	1.13668	1.77688
#N/A	XLOC_003999	TCONS_00008962	#N/A	#N/A							gnl|Nvit_2.0|Chr2.Scaffold15:1576407-1577077		3.69317	2.67858	4.70776		0.647942	0.215981	1.0799		1.68011	1.04509	1.04509		4.72694	3.65681	5.79706
#N/A	XLOC_004033	TCONS_00009049	#N/A	#N/A							gnl|Nvit_2.0|Chr2.Scaffold15:1652899-1653104		305.93	243.482	368.377		416.771	328.375	505.167		328.749	263.911	263.911		207.179	169.458	244.901
#N/A	XLOC_004034	TCONS_00009050	#N/A	#N/A							gnl|Nvit_2.0|Chr2.Scaffold15:1744680-1745896		1.19444	0.811916	1.57697		0.294424	0.0981414	0.490707		0.422553	0.211276	0.211276		0.105133	0	0.210316
#N/A	XLOC_004035	TCONS_00009051	#N/A	#N/A							gnl|Nvit_2.0|Chr2.Scaffold15:1780526-1781326		1.17596	0.674532	1.6774		0	0	0		0.0460552	0	0		0	0	0
#N/A	XLOC_004036	TCONS_00009052	#N/A	#N/A							gnl|Nvit_2.0|Chr2.Scaffold15:2048819-2049477		4.73165	3.5668	5.89651		0.221835	0	0.477987		0.617298	0.218716	0.218716		2.06561	1.35058	2.78063
#N/A	XLOC_004038	TCONS_00009054	#N/A	#N/A							gnl|Nvit_2.0|Chr2.Scaffold15:2051774-2052043		17.5201	9.48133	25.5589		5.46822	1.82274	9.11369		8.2663	3.28154	3.28154		8.06105	3.58958	12.5325
#N/A	XLOC_004037	TCONS_00009053	#N/A	#N/A							gnl|Nvit_2.0|Chr2.Scaffold15:2050063-2051525		4.64589	3.97179	5.31998		1.9169	1.46361	2.37018		1.98243	1.57292	1.57292		3.06954	2.56147	3.57761
#N/A	XLOC_004040	TCONS_00009056	#N/A	#N/A							gnl|Nvit_2.0|Chr2.Scaffold15:2054195-2054792		3.19215	2.15648	4.22782		0.77185	0.257283	1.28642		0.795304	0.315718	0.315718		1.3475	0.728354	1.96665
#N/A	XLOC_004039	TCONS_00009055	#N/A	#N/A							gnl|Nvit_2.0|Chr2.Scaffold15:2052463-2053752		5.95477	5.13097	6.77857		11.6775	10.48	12.8751		11.2287	10.1709	10.1709		12.3803	11.2699	13.4907
#N/A	XLOC_004041	TCONS_00009057	#N/A	#N/A							gnl|Nvit_2.0|Chr2.Scaffold15:2055501-2055835		6.45923	3.57057	9.34788		3.30771	1.39076	5.22467		2.20821	0.646771	0.646771		3.56389	1.65891	5.46886
#N/A	XLOC_004042	TCONS_00009058	#N/A	#N/A							gnl|Nvit_2.0|Chr2.Scaffold15:2068310-2068748		6.53856	4.54432	8.5328		4.99727	3.26743	6.72711		4.04784	2.59381	2.59381		0	0	0
#N/A	XLOC_004043	TCONS_00009059	#N/A	#N/A							gnl|Nvit_2.0|Chr2.Scaffold15:2068838-2069778		0.897419	0.505753	1.28908		1.98758	1.38444	2.59072		2.83622	2.18635	2.18635		0	0	0
#N/A	XLOC_004044	TCONS_00009060	#N/A	#N/A							gnl|Nvit_2.0|Chr2.Scaffold15:2132669-2133739		1.00873	0.627466	1.38999		7.20073	6.13351	8.26796		10.9019	9.72906	9.72906		0.123461	0	0.246981
#N/A	XLOC_004045	TCONS_00009061	#N/A	#N/A							gnl|Nvit_2.0|Chr2.Scaffold15:2133928-2135939		0.40474	0.239506	0.569975		2.1877	1.78829	2.58712		2.53155	2.14263	2.14263		0.0581369	0	0.116302
#N/A	XLOC_004046	TCONS_00009062	#N/A	#N/A							gnl|Nvit_2.0|Chr2.Scaffold15:2671090-2671626		0.507102	0.0535362	0.960668		0	0	0		0	0	0		0	0	0
#N/A	XLOC_004047	TCONS_00009063	#N/A	#N/A							gnl|Nvit_2.0|Chr2.Scaffold15:2688603-2691463		1.61817	1.34658	1.88976		2.19099	1.85661	2.52537		3.01878	2.67212	2.67212		0.0491893	0.00519305	0.0931855
#N/A	XLOC_004048	TCONS_00009064	#N/A	#N/A							gnl|Nvit_2.0|Chr2.Scaffold15:2692172-2694131		0.886118	0.637955	1.13428		0.112647	0.0206711	0.204623		0.479663	0.30974	0.30974		0.0598879	0	0.119805
#N/A	XLOC_004065	TCONS_00009102	#N/A	#N/A							gnl|Nvit_2.0|Chr2.Scaffold179:175071-176208		0.199978	0.0366966	0.363259		0	0	0		0	0	0		0	0	0
#N/A	XLOC_004066	TCONS_00009103	#N/A	#N/A							gnl|Nvit_2.0|Chr2.Scaffold179:180009-181547		0.368293	0.184146	0.552439		0	0	0		0	0	0		0	0	0
#N/A	XLOC_004083	TCONS_00009140	#N/A	#N/A							gnl|Nvit_2.0|Chr2.Scaffold188:13505-14727		0.365272	0.154382	0.576161		0	0	0		0	0	0		0.0261238	0	0.0783713
#N/A	XLOC_004076	TCONS_00009125	#N/A	#N/A							gnl|Nvit_2.0|Chr2.Scaffold188:30076-33322		48.0662	44.6775	51.455		11.1467	9.48066	12.8128		8.60249	7.26821	7.26821		9.89323	8.50411	11.2823
#N/A	XLOC_004264	TCONS_00009593	#N/A	#N/A							gnl|Nvit_2.0|Chr2.Scaffold19:18539-21886		3.47822	3.1126	3.84384		3.81555	3.41265	4.21845		5.04123	4.6273	4.6273		12.0011	11.3696	12.6326
#N/A	XLOC_004265	TCONS_00009594	#N/A	#N/A							gnl|Nvit_2.0|Chr2.Scaffold19:87776-88910		3.0432	2.40517	3.68122		6.98419	5.97241	7.99597		7.295	6.36293	6.36293		0.401435	0.186859	0.616011
#N/A	XLOC_004093	TCONS_00009170	#N/A	#N/A							gnl|Nvit_2.0|Chr2.Scaffold19:129526-130240		0.821456	0.365794	1.27712		0	0	0		0	0	0		0.268435	0.0283394	0.50853
#N/A	XLOC_004266	TCONS_00009595	#N/A	#N/A							gnl|Nvit_2.0|Chr2.Scaffold19:413054-413797		0	0	0		0	0	0		0	0	0		0	0	0
#N/A	XLOC_004267	TCONS_00009596	#N/A	#N/A							gnl|Nvit_2.0|Chr2.Scaffold19:418000-418919		0.078328	0	0.230955		0	0	0		0	0	0		0	0	0
#N/A	XLOC_004269	TCONS_00009598	#N/A	#N/A							gnl|Nvit_2.0|Chr2.Scaffold19:420183-421806		0.0432034	0	0.104302		0.116278	0.0122758	0.220281		0	0	0		0.0185899	0	0.0557697
#N/A	XLOC_004268	TCONS_00009597	#N/A	#N/A							gnl|Nvit_2.0|Chr2.Scaffold19:419080-419786		0.128556	0	0.310361		0	0	0		0	0	0		0	0	0
#N/A	XLOC_004101	TCONS_00009191	#N/A	#N/A							gnl|Nvit_2.0|Chr2.Scaffold19:461387-463334		0.837819	0.405171	1.27047		0	0	0		0	0	0		0	0	0
#N/A	XLOC_004270	TCONS_00009599	#N/A	#N/A							gnl|Nvit_2.0|Chr2.Scaffold19:524736-525440		0.710117	0.281901	1.13833		0	0	0		0	0	0		0	0	0
#N/A	XLOC_004271	TCONS_00009600	#N/A	#N/A							gnl|Nvit_2.0|Chr2.Scaffold19:539628-540688		0.218798	0.0401503	0.397447		0	0	0		0	0	0		0	0	0
#N/A	XLOC_004103	TCONS_00009195	#N/A	#N/A							gnl|Nvit_2.0|Chr2.Scaffold19:527646-534827		1.3001	1.14714	1.45305		0.00983303	0	0.0237584		0	0	0		0.0778402	0.043029	0.112651
#N/A	XLOC_004272	TCONS_00009601	#N/A	#N/A							gnl|Nvit_2.0|Chr2.Scaffold19:737102-737776		0.138075	0	0.333343		0	0	0		0	0	0		0	0	0
#N/A	XLOC_004273	TCONS_00009602	#N/A	#N/A							gnl|Nvit_2.0|Chr2.Scaffold19:745631-746114		3.95845	2.55893	5.35797		0	0	0		0.106324	0	0		0.206395	0	0.498689
#N/A	XLOC_004274	TCONS_00009603	#N/A	#N/A							gnl|Nvit_2.0|Chr2.Scaffold19:813573-814105		1.43946	0.670034	2.20888		0	0	0		0.26531	0	0		1.29471	0.619985	1.96944
#N/A	XLOC_004275	TCONS_00009604	#N/A	#N/A							gnl|Nvit_2.0|Chr2.Scaffold19:854425-855699		0.317964	0.126224	0.509703		0	0	0		0	0	0		1.0176	0.695716	1.33948
#N/A	XLOC_004276	TCONS_00009605	#N/A	#N/A							gnl|Nvit_2.0|Chr2.Scaffold19:862802-863268		2.92772	1.67933	4.1761		0.456985	0	1.05439		0.228694	0	0		9.24429	7.20619	11.2824
#N/A	XLOC_004277	TCONS_00009606	#N/A	#N/A							gnl|Nvit_2.0|Chr2.Scaffold19:981030-981356		1.41362	0	2.82725		0.295539	0	0.886617		0	0	0		0	0	0
#N/A	XLOC_004110	TCONS_00009227	#N/A	#N/A							gnl|Nvit_2.0|Chr2.Scaffold19:984807-996927		1.07886	0.502185	1.65553		0	0	0		0.331705	0.035019	0.035019		0	0	0
#N/A	XLOC_004203	TCONS_00009445	#N/A	#N/A							gnl|Nvit_2.0|Chr2.Scaffold19:894052-901342		7.58831	7.22768	7.94894		0	0	0		0.00369823	0	0		0	0	0
#N/A	XLOC_004102	TCONS_00009193	#N/A	#N/A							gnl|Nvit_2.0|Chr2.Scaffold19:513142-520511		75.7686	74.4477	77.0895		0	0	0		0.00479505	0	0		0.955964	0.813852	1.09808
#N/A	XLOC_004278	TCONS_00009607	#N/A	#N/A							gnl|Nvit_2.0|Chr2.Scaffold19:1195308-1196031		1.17813	0.637568	1.7187		0	0	0		0	0	0		0	0	0
#N/A	XLOC_004279	TCONS_00009608	#N/A	#N/A							gnl|Nvit_2.0|Chr2.Scaffold19:1261737-1266651		2.41383	2.16552	2.66214		21.2504	20.4809	22.02		20.8711	20.1927	20.1927		2.29142	2.06646	2.51638
#N/A	XLOC_004280	TCONS_00009609	#N/A	#N/A							gnl|Nvit_2.0|Chr2.Scaffold19:1284628-1285305		0.342808	0.0361912	0.649424		4.60863	3.44414	5.77313		6.61261	5.36294	5.36294		0.930498	0.465249	1.39575
#N/A	XLOC_004123	TCONS_00009261	#N/A	#N/A							gnl|Nvit_2.0|Chr2.Scaffold19:1533714-1536088		0.333431	0.171693	0.495169		0	0	0		0	0	0		0.0675575	0	0.135148
#N/A	XLOC_004217	TCONS_00009477	#N/A	#N/A							gnl|Nvit_2.0|Chr2.Scaffold19:1704716-1705692		1.01597	0.609581	1.42236		0.215173	0.0227164	0.407629		0.140122	0	0		0.73012	0.411469	1.04877
#N/A	XLOC_004281	TCONS_00009610	#N/A	#N/A							gnl|Nvit_2.0|Chr2.Scaffold19:1774775-1774946		224.424	146.29	302.559		213.778	95.1955	332.361		22.5368	0	0		25.3264	6.18143	44.4713
#N/A	XLOC_004282	TCONS_00009611	#N/A	#N/A							gnl|Nvit_2.0|Chr2.Scaffold19:2049234-2050526		1.22164	0.849046	1.59424		3.55735	2.8996	4.21511		3.52803	2.94003	2.94003		0.195182	0.0571675	0.333196
#N/A	XLOC_004283	TCONS_00009612	#N/A	#N/A							gnl|Nvit_2.0|Chr2.Scaffold19:2070950-2071142		197.435	140.441	254.43		0	0	0		34.1497	10.0022	10.0022		0	0	0
#N/A	XLOC_004284	TCONS_00009613	#N/A	#N/A							gnl|Nvit_2.0|Chr2.Scaffold19:2173450-2173895		3.81743	2.32011	5.31475		0	0	0		0	0	0		0	0	0
#N/A	XLOC_004285	TCONS_00009614	#N/A	#N/A							gnl|Nvit_2.0|Chr2.Scaffold19:2174854-2179397		4.48105	4.12844	4.83366		1.72474	1.49308	1.9564		1.26315	1.08701	1.08701		2.5666	2.3173	2.8159
#N/A	XLOC_004286	TCONS_00009615	#N/A	#N/A							gnl|Nvit_2.0|Chr2.Scaffold19:2359436-2360796		7.15093	6.27731	8.02456		3.37464	2.75332	3.99596		2.92249	2.40223	2.40223		2.33848	1.87396	2.803
#N/A	XLOC_004252	TCONS_00009556	#N/A	#N/A							gnl|Nvit_2.0|Chr2.Scaffold19:2524474-2525490		0.549251	0.244582	0.853921		0.044679	0	0.134037		0.691929	0.374002	0.374002		0	0	0
#N/A	XLOC_004287	TCONS_00009616	#N/A	#N/A							gnl|Nvit_2.0|Chr2.Scaffold19:2525657-2527061		0.53912	0.303829	0.774411		0.19278	0.0470521	0.338509		0.442825	0.244788	0.244788		0	0	0
#N/A	XLOC_004254	TCONS_00009567	#N/A	#N/A							gnl|Nvit_2.0|Chr2.Scaffold19:2747146-2749458		14.8152	0.527725	29.1026		8.94666	0	21.7283		0.425442	0	0		0.0695848	0	0.386119
#N/A	XLOC_004262	TCONS_00009588	#N/A	#N/A							gnl|Nvit_2.0|Chr2.Scaffold19:2914346-2918137		37.7915	36.5943	38.9886		4.00756	3.55289	4.46224		1.99719	1.71701	1.71701		6.42104	5.87542	6.96666
#N/A	XLOC_004178	TCONS_00009398	#N/A	#N/A							gnl|Nvit_2.0|Chr2.Scaffold19:3022328-3023798		9.509	7.8537	11.1643		6.8338	5.40058	8.26702		3.10136	2.21836	2.21836		14.7107	12.7782	16.6431
#N/A	XLOC_004423	TCONS_00009901	#N/A	#N/A							gnl|Nvit_2.0|Chr2.Scaffold21:1690-4069		6.95427	5.87207	8.03646		3.96021	3.08802	4.83241		1.59559	1.09954	1.09954		7.59122	6.48632	8.69612
#N/A	XLOC_004560	TCONS_00010208	#N/A	#N/A							gnl|Nvit_2.0|Chr2.Scaffold21:718605-720566		0.468576	0.288221	0.648931		0	0	0		0	0	0		0	0	0
#N/A	XLOC_004468	TCONS_00009990	#N/A	#N/A							gnl|Nvit_2.0|Chr2.Scaffold21:836960-839457		1.88112	1.55732	2.20493		4.78743	4.24768	5.32718		4.07569	3.63033	3.63033		2.30784	1.96966	2.64603
#N/A	XLOC_004561	TCONS_00010209	#N/A	#N/A							gnl|Nvit_2.0|Chr2.Scaffold21:867115-867516		0	0	0		0	0	0		0	0	0		0	0	0
#N/A	XLOC_004562	TCONS_00010210	#N/A	#N/A							gnl|Nvit_2.0|Chr2.Scaffold21:876375-876720		27.7167	22.059	33.3743		376.413	356.865	395.961		164.72	151.838	151.838		32.3892	26.9339	37.8445
#N/A	XLOC_004352	TCONS_00009740	#N/A	#N/A							gnl|Nvit_2.0|Chr2.Scaffold21:966383-967171		3.55078	2.66994	4.43162		0.171482	0	0.369492		0.0941303	0	0		0.372278	0.109038	0.635518
#N/A	XLOC_004563	TCONS_00010211	#N/A	#N/A							gnl|Nvit_2.0|Chr2.Scaffold21:1189937-1191544		0.240404	0.0954348	0.385373		0	0	0		0.13196	0.0322076	0.0322076		0	0	0
#N/A	XLOC_004493	TCONS_00010053	#N/A	#N/A							gnl|Nvit_2.0|Chr2.Scaffold21:1210195-1217113		1.51209	1.14684	1.87734		0	0	0		0	0	0		0	0	0
#N/A	XLOC_004564	TCONS_00010212	#N/A	#N/A							gnl|Nvit_2.0|Chr2.Scaffold21:1979909-1980473		0.277822	0	0.598624		0	0	0		0	0	0		0	0	0
#N/A	XLOC_004565	TCONS_00010213	#N/A	#N/A							gnl|Nvit_2.0|Chr2.Scaffold21:2258993-2260731		1.17689	0.85866	1.49512		4.89606	4.06701	5.7251		7.15837	6.21796	6.21796		0.725698	0.434701	1.01669
#N/A	XLOC_004566	TCONS_00010215	#N/A	#N/A							gnl|Nvit_2.0|Chr2.Scaffold21:2469591-2470545		0.586518	0.273011	0.900025		0.0886323	0	0.214152		0.180555	0.0190617	0.0190617		0.0358278	0	0.107483
#N/A	XLOC_004567	TCONS_00010216	#N/A	#N/A							gnl|Nvit_2.0|Chr2.Scaffold21:2474573-2475780		1.02011	0.664952	1.37526		0.46215	0.21512	0.709179		0.0799666	0	0		0	0	0
#N/A	XLOC_004403	TCONS_00009861	#N/A	#N/A							gnl|Nvit_2.0|Chr2.Scaffold21:2476211-2481465		0.541738	0.399402	0.684073		7.35016e-07	0	0.0222904		0.0597534	0.0159482	0.0159482		0.0545315	0.0145964	0.0944667
#N/A	XLOC_004535	TCONS_00010143	#N/A	#N/A							gnl|Nvit_2.0|Chr2.Scaffold21:2477579-2480801		0.725184	0.524739	0.925628		0.0459349	0	0.0982552		1.43512e-07	0	0		1.6877e-07	0	0.0182454
#N/A	XLOC_004555	TCONS_00010193	#N/A	#N/A							gnl|Nvit_2.0|Chr2.Scaffold21:2856080-2858272		4.67591	4.10783	5.244		2.68505	2.23755	3.13256		1.89046	1.55393	1.55393		5.60548	5.02518	6.18577
#N/A	XLOC_004595	TCONS_00010245	#N/A	#N/A							gnl|Nvit_2.0|Chr2.Scaffold238:25853-26556		0.777824	0.311293	1.24435		0.26849	0	0.537109		0.278601	0.0294126	0.0294126		0.0549422	0	0.164827
#N/A	XLOC_004732	TCONS_00010612	#N/A	#N/A							gnl|Nvit_2.0|Chr2.Scaffold24:14204-14834		2.76706	1.84471	3.68942		0.0789371	0	0.236811		0	0	0		0.065033	0	0.195099
#N/A	XLOC_004733	TCONS_00010613	#N/A	#N/A							gnl|Nvit_2.0|Chr2.Scaffold24:43690-44300		0.81038	0.297851	1.32291		0.414683	0.0437793	0.785587		0.558038	0.163446	0.163446		0.273915	0	0.547962
#N/A	XLOC_004734	TCONS_00010614	#N/A	#N/A							gnl|Nvit_2.0|Chr2.Scaffold24:240689-241845		0.359006	0.142517	0.575495		0	0	0		0	0	0		0	0	0
#N/A	XLOC_004735	TCONS_00010615	#N/A	#N/A							gnl|Nvit_2.0|Chr2.Scaffold24:333457-333807		55.0859	47.2956	62.8762		0.971724	0	1.94392		2.82803	1.18907	1.18907		51.9072	45.0353	58.7791
#N/A	XLOC_004736	TCONS_00010616	#N/A	#N/A							gnl|Nvit_2.0|Chr2.Scaffold24:402410-402725		11.3632	7.0683	15.6581		3.28101	1.1625	5.39951		1.73034	0.182677	0.182677		0.938629	0	2.02246
#N/A	XLOC_004738	TCONS_00010618	#N/A	#N/A							gnl|Nvit_2.0|Chr2.Scaffold24:683889-685153		0.875657	0.555912	1.1954		0	0	0		0	0	0		0	0	0
#N/A	XLOC_004739	TCONS_00010619	#N/A	#N/A							gnl|Nvit_2.0|Chr2.Scaffold24:685265-687094		0.65793	0.435509	0.880351		0	0	0		0	0	0		0	0	0
#N/A	XLOC_004740	TCONS_00010620	#N/A	#N/A							gnl|Nvit_2.0|Chr2.Scaffold24:687859-688288		0.478095	0	1.03015		0	0	0		0	0	0		0	0	0
#N/A	XLOC_004741	TCONS_00010621	#N/A	#N/A							gnl|Nvit_2.0|Chr2.Scaffold24:953705-954951		0.0891353	0	0.19206		0	0	0		0.0768642	0	0		0	0	0
#N/A	XLOC_004742	TCONS_00010622	#N/A	#N/A							gnl|Nvit_2.0|Chr2.Scaffold24:1200889-1202913		0.2846	0.146549	0.422651		0	0	0		0	0	0		0	0	0
#N/A	XLOC_004743	TCONS_00010623	#N/A	#N/A							gnl|Nvit_2.0|Chr2.Scaffold24:1204519-1205383		0.143863	0	0.309982		0	0	0		0	0	0		0	0	0
#N/A	XLOC_004744	TCONS_00010624	#N/A	#N/A							gnl|Nvit_2.0|Chr2.Scaffold24:1576845-1577265		2.51111	1.21438	3.80784		156.221	146.139	166.303		106.901	99.0219	99.0219		2.48159	1.31098	3.6522
#N/A	XLOC_004752	TCONS_00010641	#N/A	#N/A							gnl|Nvit_2.0|Chr2.Scaffold266:25525-25882		26.9103	21.6327	32.1878		0	0	0		0.442986	0	0		309.309	293.236	325.383
#N/A	XLOC_004762	TCONS_00010654	#N/A	#N/A							gnl|Nvit_2.0|Chr2.Scaffold272:50769-51221		0	0	0		5.68957	2.53357	8.84558		3.53599	0.863032	0.863032		1.32205	0	2.84862
#N/A	NV50038	NV50038-RA	#N/A	#N/A							gnl|Nvit_2.0|Chr2.Scaffold3:186-3217		42.9499	40.8562	45.0436		48.9659	45.8403	52.0915		0.985396	0.684598	0.684598		3.85418	3.22965	4.47872
#N/A	XLOC_005107	TCONS_00011531	#N/A	#N/A							gnl|Nvit_2.0|Chr2.Scaffold3:396265-397502		0.569629	0.308265	0.830993		16.0848	14.6382	17.5314		18.1746	16.7947	16.7947		1.64695	1.22566	2.06825
#N/A	XLOC_005108	TCONS_00011532	#N/A	#N/A							gnl|Nvit_2.0|Chr2.Scaffold3:685317-687377		0.410242	0.246145	0.574339		0.372679	0.210028	0.535329		0.268988	0.145394	0.145394		0.0424335	0	0.0914316
#N/A	XLOC_005109	TCONS_00011533	#N/A	#N/A							gnl|Nvit_2.0|Chr2.Scaffold3:702044-702398		65.8804	57.5136	74.2472		2.12338	0.707793	3.53896		2.27354	0.805544	0.805544		5.95592	3.70479	8.20705
#N/A	XLOC_005110	TCONS_00011534	#N/A	#N/A							gnl|Nvit_2.0|Chr2.Scaffold3:757403-758835		0.200547	0.0587389	0.342355		0	0	0		0.108104	0.0114129	0.0114129		0.0215501	0	0.0646502
#N/A	XLOC_005111	TCONS_00011535	#N/A	#N/A							gnl|Nvit_2.0|Chr2.Scaffold3:759213-760293		0.533944	0.258216	0.809671		0.0378588	0	0.113577		0	0	0		0	0	0
#N/A	XLOC_005112	TCONS_00011536	#N/A	#N/A							gnl|Nvit_2.0|Chr2.Scaffold3:767221-768158		0.128756	0	0.277431		0	0	0		0	0	0		0	0	0
#N/A	XLOC_005113	TCONS_00011537	#N/A	#N/A							gnl|Nvit_2.0|Chr2.Scaffold3:768350-770017		0.355891	0.183259	0.528524		0	0	0		0	0	0		0	0	0
#N/A	XLOC_005115	TCONS_00011539	#N/A	#N/A							gnl|Nvit_2.0|Chr2.Scaffold3:772711-773848		0.599934	0.317122	0.882745		0	0	0		0	0	0		0	0	0
#N/A	XLOC_005114	TCONS_00011538	#N/A	#N/A							gnl|Nvit_2.0|Chr2.Scaffold3:770435-772380		0.332836	0.18012	0.485552		0.0567795	0	0.122343		0	0	0		0.0603775	0	0.120784
#N/A	XLOC_004967	TCONS_00011173	#N/A	#N/A							gnl|Nvit_2.0|Chr2.Scaffold3:863628-866896		0.9662	0.770998	1.1614		25.2445	24.2039	26.2851		20.6146	19.777	19.777		0.246951	0.155236	0.338666
#N/A	XLOC_005116	TCONS_00011540	#N/A	#N/A							gnl|Nvit_2.0|Chr2.Scaffold3:1128568-1130158		0.243435	0.0966382	0.390232		0	0	0		0.0572668	0	0		0	0	0
#N/A	XLOC_005117	TCONS_00011541	#N/A	#N/A							gnl|Nvit_2.0|Chr2.Scaffold3:1130327-1131678		0.268991	0.0988661	0.439116		0.0288252	0	0.0864757		0.0231982	0	0		0	0	0
#N/A	XLOC_004822	TCONS_00010782	#N/A	#N/A							gnl|Nvit_2.0|Chr2.Scaffold3:1370940-1371352		7.3613	5.08955	9.63304		0	0	0		0	0	0		0	0	0
#N/A	XLOC_005118	TCONS_00011542	#N/A	#N/A							gnl|Nvit_2.0|Chr2.Scaffold3:1541490-1541763		5.92169	1.44531	10.3981		856.139	812.033	900.245		453.63	417.892	417.892		59.1235	47.379	70.8679
#N/A	XLOC_005120	TCONS_00011544	#N/A	#N/A							gnl|Nvit_2.0|Chr2.Scaffold3:1625821-1626604		0.165396	0	0.35638		0	0	0		0	0	0		0	0	0
#N/A	XLOC_005121	TCONS_00011545	#N/A	#N/A							gnl|Nvit_2.0|Chr2.Scaffold3:1679903-1680402		0.348024	0	0.749888		0.115382	0	0.346147		0.199474	0	0		0.194004	0	0.46875
#N/A	XLOC_005119	TCONS_00011543	#N/A	#N/A							gnl|Nvit_2.0|Chr2.Scaffold3:1622263-1624364		8.77815	8.02749	9.5288		0.0347215	0	0.0838937		0	0	0		0.0138341	0	0.0415024
#N/A	XLOC_005122	TCONS_00011546	#N/A	#N/A							gnl|Nvit_2.0|Chr2.Scaffold3:2025745-2030113		0.686946	0.545252	0.82864		0.055184	0.0134688	0.0968991		0.652115	0.524179	0.524179		3.09086	2.8104	3.37133
#N/A	XLOC_005123	TCONS_00011547	#N/A	#N/A							gnl|Nvit_2.0|Chr2.Scaffold3:2671843-2672305		7.85868	5.79489	9.92247		17.5143	14.4654	20.5631		12.8056	10.3636	10.3636		4.39294	2.98452	5.80136
#N/A	XLOC_004850	TCONS_00010861	#N/A	#N/A							gnl|Nvit_2.0|Chr2.Scaffold3:2703657-2705068		0.332997	0.140741	0.525252		13.7877	12.5016	15.0737		11.128	10.0916	10.0916		0.476706	0.263517	0.689896
#N/A	XLOC_005124	TCONS_00011548	#N/A	#N/A							gnl|Nvit_2.0|Chr2.Scaffold3:2705232-2707563		0.456994	0.295422	0.618566		5.38477	4.80202	5.96752		6.0007	5.45301	5.45301		1.20715	0.962187	1.45212
#N/A	XLOC_005125	TCONS_00011549	#N/A	#N/A							gnl|Nvit_2.0|Chr2.Scaffold3:3171538-3172209		4.37977	3.27617	5.48336		0.215507	0	0.464352		0.0598645	0	0		0.29476	0.0311186	0.558401
#N/A	XLOC_005126	TCONS_00011550	#N/A	#N/A							gnl|Nvit_2.0|Chr2.Scaffold3:3256615-3257175		0.468857	0.0494986	0.888216		0.0949658	0	0.284897		0	0	0		0	0	0
#N/A	XLOC_005128	TCONS_00011552	#N/A	#N/A							gnl|Nvit_2.0|Chr2.Scaffold3:3272026-3272702		0.481036	0.117407	0.844666		0.35528	0.0375079	0.673052		0.17753	0	0		0.466298	0.136576	0.796021
#N/A	XLOC_005127	TCONS_00011551	#N/A	#N/A							gnl|Nvit_2.0|Chr2.Scaffold3:3270299-3270626		11.5267	7.51361	15.5398		16.4022	11.9819	20.8225		26.8514	21.1255	21.1255		19.9556	15.2367	24.6745
#N/A	XLOC_005129	TCONS_00011553	#N/A	#N/A							gnl|Nvit_2.0|Chr2.Scaffold3:3274361-3276123		3.23837	2.73416	3.74259		0.338652	0.169326	0.507978		0.406335	0.239332	0.239332		1.28443	0.988019	1.58084
#N/A	XLOC_005130	TCONS_00011554	#N/A	#N/A							gnl|Nvit_2.0|Chr2.Scaffold3:4238936-4240162		2.45556	1.90988	3.00124		0	0	0		0	0	0		0	0	0
#N/A	XLOC_005064	TCONS_00011428	#N/A	#N/A							gnl|Nvit_2.0|Chr2.Scaffold3:4390346-4392831		3.10136	2.50476	3.69796		0	0	0		0	0	0		0	0	0
#N/A	XLOC_004895	TCONS_00010974	#N/A	#N/A							gnl|Nvit_2.0|Chr2.Scaffold3:4628888-4629535		4.41828	3.27749	5.55908		3.33647	2.324	4.34894		5.07211	3.92384	3.92384		25.8817	23.3407	28.4227
#N/A	XLOC_005131	TCONS_00011555	#N/A	#N/A							gnl|Nvit_2.0|Chr2.Scaffold3:4680192-4680615		2.96348	1.56648	4.36048		0.15759	0	0.472769		0	0	0		0.678477	0.0716288	1.28533
#N/A	XLOC_004899	TCONS_00010984	#N/A	#N/A							gnl|Nvit_2.0|Chr2.Scaffold3:4741346-4744119		2.71086	1.96849	3.45323		1.21429	0.699833	1.72875		1.17274	0.738803	0.738803		0.672593	0.307662	1.03752
#N/A	XLOC_004900	TCONS_00010986	#N/A	#N/A							gnl|Nvit_2.0|Chr2.Scaffold3:4744227-4744789		7.9367	5.13065	10.7427		4.4615	2.46625	6.45674		1.06184	0.112101	0.112101		1.59665	0.467648	2.72565
#N/A	XLOC_004914	TCONS_00011025	#N/A	#N/A							gnl|Nvit_2.0|Chr2.Scaffold3:5012784-5016584		0.724722	0.176884	1.27256		0	0	0		0.712386	0.208653	0.208653		10.5142	8.59988	12.4286
#N/A	XLOC_005132	TCONS_00011556	#N/A	#N/A							gnl|Nvit_2.0|Chr2.Scaffold3:5051288-5052486		5.74141	4.89489	6.58794		1.33252	0.908661	1.75638		0.941716	0.619571	0.619571		1.17802	0.820543	1.53549
#N/A	XLOC_005096	TCONS_00011515	#N/A	#N/A							gnl|Nvit_2.0|Chr2.Scaffold3:5105227-5106629		6.2915	4.13353	8.44946		0.348748	0	0.842639		0.476197	0	0		1.36448	0.454825	2.27413
#N/A	XLOC_004923	TCONS_00011043	#N/A	#N/A							gnl|Nvit_2.0|Chr2.Scaffold3:5453955-5511707		9.54323	8.9528	10.1337		0	0	0		0.0472397	0.00866865	0.00866865		0.165521	0.0932819	0.237761
#N/A	XLOC_005133	TCONS_00011557	#N/A	#N/A							gnl|Nvit_2.0|Chr2.Scaffold3:5473117-5473931		0.573595	0.227704	0.919486		0	0	0		0	0	0		0	0	0
#N/A	XLOC_005134	TCONS_00011558	#N/A	#N/A							gnl|Nvit_2.0|Chr2.Scaffold3:5492921-5493490		0.638346	0.155802	1.12089		0	0	0		0	0	0		0	0	0
#N/A	XLOC_005164	TCONS_00011613	#N/A	#N/A							gnl|Nvit_2.0|Chr2.Scaffold309:82630-84533		0.28737	0.143685	0.431054		0.038795	0	0.0937359		0	0	0		0	0	0
#N/A	XLOC_005302	TCONS_00011963	#N/A	#N/A							gnl|Nvit_2.0|Chr2.Scaffold31:355996-356393		0.384378	0	0.927971		0	0	0		0	0	0		0	0	0
#N/A	XLOC_005246	TCONS_00011826	#N/A	#N/A							gnl|Nvit_2.0|Chr2.Scaffold31:435725-438014		1.10897	0.845751	1.37219		0.0676144	0	0.135262		0.0134758	0	0		0	0	0
#N/A	XLOC_005301	TCONS_00011962	#N/A	#N/A							gnl|Nvit_2.0|Chr2.Scaffold31:353501-353975		0.385484	0	0.830603		0.632652	0.0667909	1.19851		0.110426	0	0		0.321129	0	0.691937
#N/A	XLOC_005303	TCONS_00011964	#N/A	#N/A							gnl|Nvit_2.0|Chr2.Scaffold31:515975-518964		1.14035	0.917776	1.36292		10.2802	9.57636	10.9841		11.827	11.1594	11.1594		0.740819	0.57257	0.909068
#N/A	XLOC_005304	TCONS_00011965	#N/A	#N/A							gnl|Nvit_2.0|Chr2.Scaffold31:519068-520150		2.66336	2.04829	3.27844		27.8376	25.7748	29.9003		38.148	35.9818	35.9818		7.63772	6.65766	8.61779
#N/A	XLOC_005305	TCONS_00011966	#N/A	#N/A							gnl|Nvit_2.0|Chr2.Scaffold31:520346-521514		3.70462	3.0137	4.39553		10.6522	9.43472	11.8697		18.2493	16.8155	16.8155		8.28952	7.3234	9.25565
#N/A	XLOC_005193	TCONS_00011671	#N/A	#N/A							gnl|Nvit_2.0|Chr2.Scaffold31:688257-688782		0	0	0		0	0	0		0	0	0		0	0	0
#N/A	XLOC_005306	TCONS_00011967	#N/A	#N/A							gnl|Nvit_2.0|Chr2.Scaffold31:660386-662859		0.922679	0.700524	1.14483		7.25014	6.59612	7.90416		9.04574	8.39626	8.39626		0.173058	0.0828701	0.263245
#N/A	XLOC_005264	TCONS_00011871	#N/A	#N/A							gnl|Nvit_2.0|Chr2.Scaffold31:940235-941315		1.6528	1.14273	2.16286		2.16936	1.56728	2.77143		2.81562	2.19332	2.19332		0.505205	0.241922	0.768489
#N/A	XLOC_005307	TCONS_00011968	#N/A	#N/A							gnl|Nvit_2.0|Chr2.Scaffold31:1266242-1266900		0.716917	0.263499	1.17034		0.665504	0.221835	1.10917		0.185189	0	0		0	0	0
#N/A	XLOC_005308	TCONS_00011969	#N/A	#N/A							gnl|Nvit_2.0|Chr2.Scaffold31:1724029-1725837		0.685802	0.457201	0.914402		0.267208	0.118988	0.415428		0.230071	0.107093	0.107093		10.0903	9.26904	10.9115
#N/A	NV50047	NV50047-RA	#N/A	#N/A							gnl|Nvit_2.0|Chr2.Scaffold3:4546230-4549072		116.527	112.767	120.286		0.670998	0.357841	0.984155		0.749242	0.449035	0.449035		1.75363	1.29639	2.21088
#N/A	XLOC_005320	TCONS_00011991	#N/A	#N/A							gnl|Nvit_2.0|Chr2.Scaffold353:62570-62976		28.4428	12.0214	44.8643		18.0975	5.30064	30.8944		57.9465	35.1321	35.1321		23.4721	12.3999	34.5443
#N/A	XLOC_005329	TCONS_00012006	#N/A	#N/A							gnl|Nvit_2.0|Chr2.Scaffold416:55250-58967		0.592389	0.449758	0.73502		0.0654431	0.0159728	0.114913		0.0666808	0.0222269	0.0222269		0.0445095	0.00816765	0.0808514
#N/A	XLOC_005327	TCONS_00012004	#N/A	#N/A							gnl|Nvit_2.0|Chr2.Scaffold416:138187-138645		10.4885	8.06658	12.9104		1.46109	0.566465	2.35572		2.52922	1.41705	1.41705		0.85978	0.140466	1.57909
#N/A	XLOC_005340	TCONS_00012019	#N/A	#N/A							gnl|Nvit_2.0|Chr2.Scaffold474:36742-36995		14.4545	5.73812	23.1709		0	0	0		0	0	0		0	0	0
#N/A	XLOC_005343	TCONS_00012022	#N/A	#N/A							gnl|Nvit_2.0|Chr2.Scaffold479:63231-64651		0.126619	0.0133675	0.23987		0	0	0		0.0436817	0	0		0	0	0
#N/A	XLOC_005393	TCONS_00012125	#N/A	#N/A							gnl|Nvit_2.0|Chr2.Scaffold48:141493-142312		0.930479	0.491847	1.36911		0	0	0		0	0	0		0.044075	0	0.132225
#N/A	XLOC_005353	TCONS_00012032	#N/A	#N/A							gnl|Nvit_2.0|Chr2.Scaffold48:184806-193040		1.94221	1.33598	2.54843		0	0	0		0	0	0		0	0	0
#N/A	XLOC_005394	TCONS_00012126	#N/A	#N/A							gnl|Nvit_2.0|Chr2.Scaffold48:490346-490883		3.84092	2.59476	5.08708		0.305264	0	0.657753		0.173888	0	0		0.254691	0	0.548782
#N/A	XLOC_005395	TCONS_00012127	#N/A	#N/A							gnl|Nvit_2.0|Chr2.Scaffold48:615680-616013		4.89719	2.36829	7.42609		0	0	0		0	0	0		0	0	0
#N/A	XLOC_005396	TCONS_00012128	#N/A	#N/A							gnl|Nvit_2.0|Chr2.Scaffold48:618139-619006		0.763589	0.381794	1.14538		0	0	0		0.0411278	0	0		0	0	0
#N/A	XLOC_005398	TCONS_00012130	#N/A	#N/A							gnl|Nvit_2.0|Chr2.Scaffold48:883989-885153		0.226477	0.0552764	0.397677		1.86337	1.35033	2.37641		1.22747	0.854988	0.854988		0.305254	0.121179	0.48933
#N/A	XLOC_005397	TCONS_00012129	#N/A	#N/A							gnl|Nvit_2.0|Chr2.Scaffold48:879012-880084		0.970361	0.596869	1.34385		1.06995	0.665544	1.47435		1.36333	0.949618	0.949618		0.215542	0.0526075	0.378476
#N/A	XLOC_005725	TCONS_00013000	#N/A	#N/A							gnl|Nvit_2.0|Chr2.Scaffold5:52432-52731		6.18339	2.61341	9.75337		0	0	0		0	0	0		0	0	0
#N/A	XLOC_005413	TCONS_00012187	#N/A	#N/A							gnl|Nvit_2.0|Chr2.Scaffold5:348559-349564		0.610648	0.271921	0.949375		0.148418	0	0.319797		0.364332	0.121444	0.121444		0	0	0
#N/A	XLOC_005726	TCONS_00013001	#N/A	#N/A							gnl|Nvit_2.0|Chr2.Scaffold5:534373-534863		1.44256	0.6097	2.27543		0	0	0		0	0	0		0	0	0
#N/A	XLOC_005439	TCONS_00012270	#N/A	#N/A							gnl|Nvit_2.0|Chr2.Scaffold5:1169354-1170767		7.98024	6.87088	9.08959		0.137029	0	0.335827		0	0	0		2.2482	1.67579	2.82061
#N/A	XLOC_005727	TCONS_00013002	#N/A	#N/A							gnl|Nvit_2.0|Chr2.Scaffold5:1229817-1231220		1.4132	1.03209	1.79431		184.949	180.375	189.524		45.8497	43.8337	43.8337		0.419596	0.226801	0.612392
#N/A	XLOC_005728	TCONS_00013003	#N/A	#N/A							gnl|Nvit_2.0|Chr2.Scaffold5:1298478-1299283		1.74829	1.13961	2.35696		1.2768	0.741678	1.81192		0.730354	0.365177	0.365177		0.0903057	0	0.218195
#N/A	XLOC_005729	TCONS_00013004	#N/A	#N/A							gnl|Nvit_2.0|Chr2.Scaffold5:1491038-1491829		0.869264	0.434632	1.3039		0	0	0		0.0936171	0	0		0	0	0
#N/A	XLOC_005730	TCONS_00013005	#N/A	#N/A							gnl|Nvit_2.0|Chr2.Scaffold5:1492510-1493112		0.828379	0.304466	1.35229		0	0	0		0	0	0		0.0699614	0	0.209884
#N/A	XLOC_005731	TCONS_00013006	#N/A	#N/A							gnl|Nvit_2.0|Chr2.Scaffold5:1494184-1495098		0.577034	0.256953	0.897115		0	0	0		0	0	0		0	0	0
#N/A	XLOC_005732	TCONS_00013007	#N/A	#N/A							gnl|Nvit_2.0|Chr2.Scaffold5:1496332-1497539		0.370948	0.156781	0.585116		0	0	0		0	0	0		0	0	0
#N/A	XLOC_005734	TCONS_00013009	#N/A	#N/A							gnl|Nvit_2.0|Chr2.Scaffold5:1548692-1549571		0.093651	0	0.226093		0	0	0		0	0	0		0	0	0
#N/A	XLOC_005733	TCONS_00013008	#N/A	#N/A							gnl|Nvit_2.0|Chr2.Scaffold5:1547891-1548544		0.290254	0	0.580508		0	0	0		0	0	0		0	0	0
#N/A	XLOC_005735	TCONS_00013010	#N/A	#N/A							gnl|Nvit_2.0|Chr2.Scaffold5:1716835-1718151		0.805491	0.506339	1.10464		0.237934	0.0696894	0.406179		0.191627	0.0561262	0.0561262		0.954292	0.650743	1.25784
#N/A	XLOC_005736	TCONS_00013011	#N/A	#N/A							gnl|Nvit_2.0|Chr2.Scaffold5:2100872-2101838		0.617999	0.298866	0.937132		1.30823	0.830534	1.78593		0.603729	0.310877	0.310877		0.176208	0.0186028	0.333813
#N/A	NV50071	NV50071-RA	#N/A	#N/A							gnl|Nvit_2.0|Chr2.Scaffold5:974159-979627		85.0549	82.0522	88.0576		11.8219	10.5301	13.1137		1.40336	1.02899	1.02899		16.6466	15.218	18.0752
#N/A	XLOC_005484	TCONS_00012395	#N/A	#N/A							gnl|Nvit_2.0|Chr2.Scaffold5:2561181-2605198		0.85755	0.533426	1.18167		0	0	0		0	0	0		0.157699	0.0289383	0.286459
#N/A	XLOC_005644	TCONS_00012816	#N/A	#N/A							gnl|Nvit_2.0|Chr2.Scaffold5:2564228-2565458		8.12164	6.40648	9.83679		0	0	0		0	0	0		0	0	0
#N/A	XLOC_005645	TCONS_00012818	#N/A	#N/A							gnl|Nvit_2.0|Chr2.Scaffold5:2719880-2721853		0.578004	0.370379	0.785629		0	0	0		0	0	0		0	0	0
#N/A	XLOC_005646	TCONS_00012819	#N/A	#N/A							gnl|Nvit_2.0|Chr2.Scaffold5:2986836-2990649		5.48117	4.33978	6.62256		0	0	0		0	0	0		0	0	0
#N/A	XLOC_005737	TCONS_00013012	#N/A	#N/A							gnl|Nvit_2.0|Chr2.Scaffold5:3255906-3256911		0.234567	0.0430438	0.42609		0.0829085	0	0.200322		0.0337011	0	0		0	0	0
#N/A	XLOC_005498	TCONS_00012431	#N/A	#N/A							gnl|Nvit_2.0|Chr2.Scaffold5:3307998-3309989		1.12576	0.848619	1.40291		0.516214	0.321103	0.711324		0.147154	0.0521385	0.0521385		0	0	0
#N/A	XLOC_005738	TCONS_00013013	#N/A	#N/A							gnl|Nvit_2.0|Chr2.Scaffold5:3344673-3346136		2.24775	1.77906	2.71643		7.50401	6.61056	8.39746		9.10329	8.2218	8.2218		5.75596	5.05128	6.46064
#N/A	XLOC_005663	TCONS_00012853	#N/A	#N/A							gnl|Nvit_2.0|Chr2.Scaffold5:3413070-3415170		5.486	4.88943	6.08257		0.0347399	0	0.109311		0.0202439	0	0		3.54004	3.0323	4.04778
#N/A	XLOC_005517	TCONS_00012470	#N/A	#N/A							gnl|Nvit_2.0|Chr2.Scaffold5:3561150-3563014		0.608174	0.32142	0.894928		0	0	0		0	0	0		0.0467206	0	0.137966
#N/A	XLOC_005669	TCONS_00012867	#N/A	#N/A							gnl|Nvit_2.0|Chr2.Scaffold5:3561154-3563053		0.63342	0.398336	0.868503		0	0	0		0	0	0		2.57794e-13	0	0.0324229
#N/A	XLOC_005739	TCONS_00013014	#N/A	#N/A							gnl|Nvit_2.0|Chr2.Scaffold5:3693589-3694371		12.4829	10.8222	14.1436		25.9946	23.5259	28.4633		26.4583	24.1848	24.1848		61.1087	57.6952	64.5222
#N/A	XLOC_005740	TCONS_00013015	#N/A	#N/A							gnl|Nvit_2.0|Chr2.Scaffold5:3973496-3975341		1.09801	0.812115	1.38391		0	0	0		0.0160546	0	0		0	0	0
#N/A	XLOC_005701	TCONS_00012943	#N/A	#N/A							gnl|Nvit_2.0|Chr2.Scaffold5:4069766-4071222		3.2647	2.48551	4.04389		0	0	0		0	0	0		0	0	0
#N/A	XLOC_005707	TCONS_00012957	#N/A	#N/A							gnl|Nvit_2.0|Chr2.Scaffold5:4186437-4190164		0.905305	0.625922	1.18469		0.208856	0.0696186	0.348093		0.2603	0.121164	0.121164		0.0556496	0	0.119908
#N/A	XLOC_005784	TCONS_00013093	#N/A	#N/A							gnl|Nvit_2.0|Chr2.Scaffold54:378122-381442		0.465246	0.330941	0.599551		0	0	0		0.0585495	0.0142902	0.0142902		0.00837212	0	0.0251164
#N/A	XLOC_005785	TCONS_00013094	#N/A	#N/A							gnl|Nvit_2.0|Chr2.Scaffold54:429412-430825		0.178326	0.0435241	0.313127		0	0	0		0	0	0		0	0	0
#N/A	XLOC_005786	TCONS_00013095	#N/A	#N/A							gnl|Nvit_2.0|Chr2.Scaffold54:432551-433523		0.28603	0.0698116	0.502248		0.129786	0	0.27965		0.140888	0	0		0.0349557	0	0.104867
#N/A	XLOC_005792	TCONS_00013109	#N/A	#N/A							gnl|Nvit_2.0|Chr2.Scaffold682:18862-20265		3.1802	2.54416	3.81624		8.41577	7.3287	9.50283		7.04741	6.1578	6.1578		9.41222	8.39218	10.4323
#N/A	XLOC_005798	TCONS_00013121	#N/A	#N/A							gnl|Nvit_2.0|Chr2.Scaffold710:4148-4445		11.7284	6.61778	16.8391		0	0	0		0	0	0		0	0	0
#N/A	XLOC_005818	TCONS_00013182	#N/A	#N/A							gnl|Nvit_2.0|Chr2.Scaffold76:9427-10453		0.380475	0.139842	0.621109		0	0	0		0	0	0		0	0	0
#N/A	XLOC_005819	TCONS_00013183	#N/A	#N/A							gnl|Nvit_2.0|Chr2.Scaffold76:70223-71735		0.4463	0.241524	0.651077		0	0	0		0	0	0		0	0	0
#N/A	XLOC_005820	TCONS_00013184	#N/A	#N/A							gnl|Nvit_2.0|Chr2.Scaffold76:71878-73117		0.359044	0.15175	0.566339		0	0	0		0.0258011	0	0		0	0	0
#N/A	XLOC_005807	TCONS_00013161	#N/A	#N/A							gnl|Nvit_2.0|Chr2.Scaffold76:85106-86256		0.728686	0.352394	1.10498		0	0	0		0	0	0		0	0	0
#N/A	XLOC_005799	TCONS_00013123	#N/A	#N/A							gnl|Nvit_2.0|Chr2.Scaffold76:3380-8173		24.5088	23.2494	25.7683		0	0	0		0	0	0		0	0	0
#N/A	XLOC_005810	TCONS_00013168	#N/A	#N/A							gnl|Nvit_2.0|Chr2.Scaffold76:168040-169540		0.680361	0.413501	0.94722		0.308653	0.122528	0.494778		0.293385	0.130644	0.130644		0	0	0
#N/A	XLOC_005802	TCONS_00013137	#N/A	#N/A							gnl|Nvit_2.0|Chr2.Scaffold76:182447-183572		0.36963	0	0.743683		0.106383	0	0.428373		0	0	0		0.0437764	0	0.203789
#N/A	XLOC_005857	TCONS_00013258	#N/A	#N/A							gnl|Nvit_2.0|Chr2.Scaffold79:22440-23010		0.636401	0.155327	1.11748		0	0	0		0.156459	0	0		0	0	0
#N/A	XLOC_005858	TCONS_00013259	#N/A	#N/A							gnl|Nvit_2.0|Chr2.Scaffold79:23269-23928		0.715199	0.262867	1.16753		0	0	0		0.0615822	0	0		0	0	0
#N/A	XLOC_005859	TCONS_00013260	#N/A	#N/A							gnl|Nvit_2.0|Chr2.Scaffold79:69137-72151		0.150675	0.0673092	0.234042		0	0	0		0	0	0		0.00464659	0	0.0232329
#N/A	XLOC_005841	TCONS_00013225	#N/A	#N/A							gnl|Nvit_2.0|Chr2.Scaffold79:59536-64816		0.222408	0.146154	0.298662		0	0	0		0	0	0		0.00274725	0	0.0137362
#N/A	XLOC_005861	TCONS_00013262	#N/A	#N/A							gnl|Nvit_2.0|Chr2.Scaffold79:132692-132966		9.93822	4.20038	15.676		1.66888	0	3.59593		0	0	0		2.85008	0.300891	5.39928
#N/A	XLOC_005862	TCONS_00013263	#N/A	#N/A							gnl|Nvit_2.0|Chr2.Scaffold79:155436-157245		0.418834	0.240242	0.597425		0.0410831	0	0.0992645		0	0	0		0	0	0
#N/A	XLOC_005823	TCONS_00013188	#N/A	#N/A							gnl|Nvit_2.0|Chr2.Scaffold79:181789-195162		1.12548	0.594925	1.65604		0.129981	0	0.314058		0.161568	0	0		0.425081	0.124503	0.725659
#N/A	XLOC_005860	TCONS_00013261	#N/A	#N/A							gnl|Nvit_2.0|Chr2.Scaffold79:86348-87538		10.2581	9.12183	11.3944		0.0671728	0	0.162302		0.434127	0.217063	0.217063		0.566934	0.319504	0.814364
#N/A	XLOC_005828	TCONS_00013196	#N/A	#N/A							gnl|Nvit_2.0|Chr2.Scaffold79:283747-285112		0.192868	0.0353919	0.350344		0	0	0		0	0	0		0	0	0
#N/A	XLOC_005850	TCONS_00013245	#N/A	#N/A							gnl|Nvit_2.0|Chr2.Scaffold79:375388-377046		1.60842	1.10881	2.10804		0	0	0		0.0787442	0	0		0	0	0
#N/A	XLOC_005863	TCONS_00013264	#N/A	#N/A							gnl|Nvit_2.0|Chr2.Scaffold79:411158-411924		0.569202	0.209207	0.929197		12.721	10.958	14.4841		17.0647	15.218	15.218		0.193815	0	0.387724
#N/A	XLOC_005864	TCONS_00013265	#N/A	#N/A							gnl|Nvit_2.0|Chr2.Scaffold79:412709-413578		0.428149	0.142716	0.713582		3.15493	2.34202	3.96784		4.38666	3.53851	3.53851		0.0812251	0	0.196255
#N/A	XLOC_005865	TCONS_00013266	#N/A	#N/A							gnl|Nvit_2.0|Chr2.Scaffold79:512998-513479		0.748414	0.137336	1.35949		0	0	0		0	0	0		0	0	0
#N/A	XLOC_005833	TCONS_00013208	#N/A	#N/A							gnl|Nvit_2.0|Chr2.Scaffold79:532334-533037		7.58073	6.03465	9.12682		0	0	0		0	0	0		0	0	0
#N/A	XLOC_005852	TCONS_00013252	#N/A	#N/A							gnl|Nvit_2.0|Chr2.Scaffold79:664626-670461		1.41625	0.149518	2.68299		0	0	0		0	0	0		0	0	0
#N/A	XLOC_005866	TCONS_00013267	#N/A	#N/A							gnl|Nvit_2.0|Chr2.Scaffold79:537741-538017		76.3942	60.7525	92.0359		0.448412	0	1.5246		3.72008	0.172289	0.172289		2.20536	0	4.41179
#N/A	XLOC_005856	TCONS_00013256	#N/A	#N/A							gnl|Nvit_2.0|Chr2.Scaffold79:703752-704923		0.76452	0.341479	1.18756		0	0	0		0	0	0		0	0	0
#N/A	XLOC_005834	TCONS_00013209	#N/A	#N/A							gnl|Nvit_2.0|Chr2.Scaffold79:558789-565842		5.46136	4.07853	6.84419		0	0	0		0	0	0		0	0	0
#N/A	XLOC_005867	TCONS_00013270	#N/A	#N/A							gnl|Nvit_2.0|Chr2.Scaffold797:10317-11217		0.543977	0.229912	0.858042		1.62558	1.06287	2.18828		2.38321	1.76215	1.76215		0.42599	0.169108	0.682871
#N/A	XLOC_005871	TCONS_00013284	#N/A	#N/A							gnl|Nvit_2.0|Chr2.Scaffold8:9-1495		13.5009	12.3629	14.6389		7.11056	6.24444	7.97668		6.94956	6.18683	6.18683		8.45489	7.61978	9.29001
#N/A	XLOC_005969	TCONS_00013541	#N/A	#N/A							gnl|Nvit_2.0|Chr2.Scaffold8:201212-201915		1.6174	0.970442	2.26436		6.77936	5.42409	8.13464		2.5074	1.7538	1.7538		0.824133	0.394643	1.25362
#N/A	XLOC_005881	TCONS_00013320	#N/A	#N/A							gnl|Nvit_2.0|Chr2.Scaffold8:214247-221980		5.02226	4.7394	5.30512		4.6465	4.35984	4.93317		3.98074	3.74584	3.74584		9.75985	9.39305	10.1266
#N/A	XLOC_005970	TCONS_00013542	#N/A	#N/A							gnl|Nvit_2.0|Chr2.Scaffold8:243185-244756		0.718298	0.464341	0.972255		0	0	0		0.0193616	0	0		0.0193121	0	0.0579363
#N/A	XLOC_005900	TCONS_00013367	#N/A	#N/A							gnl|Nvit_2.0|Chr2.Scaffold8:472742-513538		4.06477	3.15567	4.97386		0.787303	0.356176	1.21843		1.14641	0.696538	0.696538		0.0426194	0	0.183886
#N/A	XLOC_005901	TCONS_00013370	#N/A	#N/A							gnl|Nvit_2.0|Chr2.Scaffold8:513595-516145		1.87743	1.49585	2.259		1.50194	1.14076	1.86311		1.83122	1.47748	1.47748		0.0692577	0	0.1546
#N/A	XLOC_005971	TCONS_00013543	#N/A	#N/A							gnl|Nvit_2.0|Chr2.Scaffold8:519009-520464		0.344304	0.160266	0.528342		0	0	0		0.0212113	0	0		0	0	0
#N/A	XLOC_005972	TCONS_00013544	#N/A	#N/A							gnl|Nvit_2.0|Chr2.Scaffold8:568029-571185		2.12952	1.83421	2.42484		24.8923	23.8395	25.9451		19.4276	18.599	18.599		0.424405	0.301265	0.547546
#N/A	XLOC_005973	TCONS_00013545	#N/A	#N/A							gnl|Nvit_2.0|Chr2.Scaffold8:709922-710574		0.727404	0.267353	1.18745		0	0	0		0	0	0		0	0	0
#N/A	XLOC_005975	TCONS_00013547	#N/A	#N/A							gnl|Nvit_2.0|Chr2.Scaffold8:786207-787775		0.854909	0.57754	1.13228		0	0	0		0	0	0		0	0	0
#N/A	XLOC_005974	TCONS_00013546	#N/A	#N/A							gnl|Nvit_2.0|Chr2.Scaffold8:784369-786016		1.12534	0.816182	1.43449		0	0	0		0	0	0		0	0	0
#N/A	XLOC_005963	TCONS_00013531	#N/A	#N/A							gnl|Nvit_2.0|Chr2.Scaffold8:802843-804549		0.194275	0.0647582	0.323791		0.0929566	0	0.185958		0.130338	0.0318117	0.0318117		0	0	0
#N/A	XLOC_005918	TCONS_00013407	#N/A	#N/A							gnl|Nvit_2.0|Chr2.Scaffold8:815942-820211		1.38551	0.98965	1.78137		2.17902	1.6567	2.70134		2.12143	1.66402	1.66402		0.0728494	0	0.156969
#N/A	XLOC_005991	TCONS_00013570	#N/A	#N/A							gnl|Nvit_2.0|Chr2.Scaffold80:72941-74827		0.598828	0.390343	0.807313		0.60744	0.389241	0.825639		1.11147	0.843331	0.843331		0.046899	0	0.101053
#N/A	XLOC_005989	TCONS_00013568	#N/A	#N/A							gnl|Nvit_2.0|Chr2.Scaffold80:70731-72371		1.3657	1.02427	1.70712		4.94031	4.25724	5.62338		4.65692	4.06191	4.06191		0.0367307	0	0.0887482
#N/A	XLOC_005990	TCONS_00013569	#N/A	#N/A							gnl|Nvit_2.0|Chr2.Scaffold80:72563-72762		39.276	15.5917	62.9603		58.4704	20.7168	96.224		47.2576	21.0438	21.0438		0	0	0
#N/A	XLOC_005983	TCONS_00013562	#N/A	#N/A							gnl|Nvit_2.0|Chr2.Scaffold80:220502-221347		1.03688	0.533919	1.53984		0	0	0		0	0	0		0.051856	0	0.155568
#N/A	XLOC_006017	TCONS_00013629	#N/A	#N/A							gnl|Nvit_2.0|Chr2.Scaffold81:336968-339019		0.692635	0.478883	0.906387		0.124835	0.0304687	0.219202		0.0284553	0	0		0.0710726	0.00750333	0.134642
#N/A	XLOC_006018	TCONS_00013630	#N/A	#N/A							gnl|Nvit_2.0|Chr2.Scaffold81:457261-457883		1.72657	0.990355	2.46278		0.804897	0.285185	1.32461		0.135118	0	0		0.0663688	0	0.199106
#N/A	XLOC_006006	TCONS_00013603	#N/A	#N/A							gnl|Nvit_2.0|Chr2.Scaffold81:470769-527750		1.30209	0.668843	1.93534		0.319872	0	0.669287		0.211878	0	0		0	0	0
#N/A	XLOC_006019	TCONS_00013631	#N/A	#N/A							gnl|Nvit_2.0|Chr2.Scaffold81:521379-522528		0.26311	0.0770632	0.449157		0	0	0		0	0	0		0	0	0
#N/A	XLOC_006014	TCONS_00013625	#N/A	#N/A							gnl|Nvit_2.0|Chr2.Scaffold81:327754-329764		11.105	10.1899	12.0202		1.46014	1.1066	1.81367		1.77634	1.42547	1.42547		11.7193	10.7209	12.7177
#N/A	XLOC_006020	TCONS_00013632	#N/A	#N/A							gnl|Nvit_2.0|Chr2.Scaffold818:46691-50126		2.41557	1.81493	3.0162		0.876218	0.489815	1.26262		1.01007	0.646318	0.646318		2.65626	2.05694	3.25557
#N/A	XLOC_006022	TCONS_00013634	#N/A	#N/A							gnl|Nvit_2.0|Chr2.Scaffold818:46915-50126		12.0287	10.6765	13.3809		5.23317	4.2873	6.17904		7.35443	6.3373	6.3373		16.7306	15.1041	18.357
#N/A	XLOC_006028	TCONS_00013645	#N/A	#N/A							gnl|Nvit_2.0|Chr2.Scaffold93:44775-46052		1.72209	1.1651	2.27908		30.1118	27.438	32.7855		39.7333	36.7813	36.7813		114.843	108.545	121.141
#N/A	XLOC_006065	TCONS_00013737	#N/A	#N/A							gnl|Nvit_2.0|Chr2.Scaffold93:119486-120309		0.256688	0.0270992	0.486276		0	0	0		0	0	0		0	0	0
#N/A	XLOC_006066	TCONS_00013738	#N/A	#N/A							gnl|Nvit_2.0|Chr2.Scaffold93:137897-139767		1.28272	0.976094	1.58935		0.692451	0.455576	0.929327		0.505865	0.326661	0.326661		0.173643	0.0689324	0.278354
#N/A	XLOC_006067	TCONS_00013739	#N/A	#N/A							gnl|Nvit_2.0|Chr2.Scaffold93:165343-167107		0.0196007	0	0.0588021		0	0	0		0	0	0		0.0168783	0	0.050635
#N/A	XLOC_006068	TCONS_00013740	#N/A	#N/A							gnl|Nvit_2.0|Chr2.Scaffold93:212308-214448		0.172899	0.0686369	0.277161		3.18068	2.70844	3.65292		4.66496	4.15814	4.15814		0.135513	0.0480139	0.223012
#N/A	XLOC_006069	TCONS_00013741	#N/A	#N/A							gnl|Nvit_2.0|Chr2.Scaffold93:306810-307379		2.46219	1.51449	3.40989		10.6432	8.65824	12.6282		14.3597	12.205	12.205		0.460938	0.0845837	0.837293
#N/A	XLOC_006043	TCONS_00013676	#N/A	#N/A							gnl|Nvit_2.0|Chr2.Scaffold93:291233-295067		2.2336	1.91735	2.54985		0	0	0		0	0	0		0	0	0
#N/A	XLOC_006070	TCONS_00013742	#N/A	#N/A							gnl|Nvit_2.0|Chr2.Scaffold93:347817-348598		32.3166	29.642	34.9911		13.2518	11.4778	15.0258		18.3549	16.4753	16.4753		22.8574	20.7642	24.9506
#N/A	XLOC_006071	TCONS_00013743	#N/A	#N/A							gnl|Nvit_2.0|Chr2.Scaffold93:430129-431476		0	0	0		0.289271	0.102492	0.47605		0.0931285	0	0		0	0	0
#N/A	XLOC_006072	TCONS_00013744	#N/A	#N/A							gnl|Nvit_2.0|Chr2.Scaffold93:474671-474948		9.33295	3.94457	14.7213		11.6475	6.68097	16.614		14.722	8.55186	8.55186		3.25372	0.597069	5.91037
#N/A	XLOC_006082	TCONS_00013760	#N/A	#N/A							gnl|Nvit_2.0|Chr3.Scaffold111:43-2652		11.0681	10.1154	12.0207		1.70596	1.30677	2.10515		0.820768	0.576248	0.576248		8.95956	8.10229	9.81684
#N/A	XLOC_006088	TCONS_00013776	#N/A	#N/A							gnl|Nvit_2.0|Chr3.Scaffold111:16528-17275		0.769024	0.327052	1.211		1.29293	0.72865	1.85721		1.67894	1.0914	1.0914		0.602919	0.253503	0.952335
#N/A	XLOC_006089	TCONS_00013777	#N/A	#N/A							gnl|Nvit_2.0|Chr3.Scaffold111:19015-19879		0.479544	0.176254	0.782835		0.100928	0	0.243862		0	0	0		0	0	0
#N/A	XLOC_006090	TCONS_00013778	#N/A	#N/A							gnl|Nvit_2.0|Chr3.Scaffold111:28283-29269		0.240556	0.0441428	0.436969		0.127429	0	0.27457		0.276483	0.08098	0.08098		0.0343062	0	0.102918
#N/A	XLOC_006091	TCONS_00013779	#N/A	#N/A							gnl|Nvit_2.0|Chr3.Scaffold111:33607-34543		0.773649	0.408947	1.13835		0	0	0		0.0740918	0	0		0	0	0
#N/A	XLOC_006092	TCONS_00013780	#N/A	#N/A							gnl|Nvit_2.0|Chr3.Scaffold111:121641-121968		4.19152	1.77155	6.6115		0	0	0		0.298349	0	0		0.273364	0	0.820093
#N/A	XLOC_006103	TCONS_00013805	#N/A	#N/A							gnl|Nvit_2.0|Chr3.Scaffold140:27565-27822		18.0415	8.7249	27.3581		0.777405	0	2.33222		0	0	0		0	0	0
#N/A	XLOC_006104	TCONS_00013806	#N/A	#N/A							gnl|Nvit_2.0|Chr3.Scaffold140:403862-404878		0.077078	0	0.186083		0.122654	0	0.264283		0	0	0		0	0	0
#N/A	XLOC_006105	TCONS_00013807	#N/A	#N/A							gnl|Nvit_2.0|Chr3.Scaffold140:405123-406368		0.0892242	0	0.192251		0	0	0		0	0	0		0	0	0
#N/A	XLOC_006107	TCONS_00013809	#N/A	#N/A							gnl|Nvit_2.0|Chr3.Scaffold140:408744-409216		1.55533	0.657359	2.4533		0	0	0		0	0	0		0	0	0
#N/A	XLOC_006106	TCONS_00013808	#N/A	#N/A							gnl|Nvit_2.0|Chr3.Scaffold140:406795-408016		0.0609408	0	0.147124		0	0	0		0	0	0		0	0	0
#N/A	XLOC_006136	TCONS_00013845	#N/A	#N/A							gnl|Nvit_2.0|Chr3.Scaffold155:281501-281838		6.36162	3.49435	9.22889		0	0	0		0	0	0		0	0	0
#N/A	XLOC_006139	TCONS_00013852	#N/A	#N/A							gnl|Nvit_2.0|Chr3.Scaffold17:32666-33925		2.20197	1.65148	2.75247		0	0	0		0	0	0		0.0884754	0	0.190638
#N/A	XLOC_006143	TCONS_00013861	#N/A	#N/A							gnl|Nvit_2.0|Chr3.Scaffold17:202350-202791		10.607	7.1383	14.0757		0.585137	0	1.48962		0.480086	0	0		0.522058	0	1.40033
#N/A	XLOC_006336	TCONS_00014376	#N/A	#N/A							gnl|Nvit_2.0|Chr3.Scaffold17:589356-590876		0.466849	0.258068	0.675631		0	0	0		0.0201335	0	0		0.0200771	0	0.0602313
#N/A	XLOC_006244	TCONS_00014145	#N/A	#N/A							gnl|Nvit_2.0|Chr3.Scaffold17:598920-599544		123.483	115.513	131.454		0	0	0		0	0	0		0	0	0
#N/A	XLOC_006337	TCONS_00014377	#N/A	#N/A							gnl|Nvit_2.0|Chr3.Scaffold17:895681-898024		1.46255	1.17433	1.75077		5.41595	4.8348	5.9971		4.80256	4.31743	4.31743		0.330691	0.20315	0.458233
#N/A	XLOC_006338	TCONS_00014378	#N/A	#N/A							gnl|Nvit_2.0|Chr3.Scaffold17:983644-984340		1.18248	0.625053	1.7399		24.7202	22.1021	27.3384		22.3479	20.099	20.099		1.3943	0.836076	1.95252
#N/A	XLOC_006264	TCONS_00014194	#N/A	#N/A							gnl|Nvit_2.0|Chr3.Scaffold17:1063980-1064803		0.866297	0.403242	1.32935		0.0643517	0	0.193055		0.159896	0	0		0	0	0
#N/A	XLOC_006271	TCONS_00014218	#N/A	#N/A							gnl|Nvit_2.0|Chr3.Scaffold17:1200594-1202473		38.0697	36.4038	39.7356		4.2503	3.6622	4.83839		5.01514	4.45149	4.45149		1.69554	1.36923	2.02185
#N/A	XLOC_006339	TCONS_00014379	#N/A	#N/A							gnl|Nvit_2.0|Chr3.Scaffold17:1230554-1231603		0.295707	0.0866106	0.504803		0.078533	0	0.18975		0.382397	0.160783	0.160783		0	0	0
#N/A	XLOC_006340	TCONS_00014380	#N/A	#N/A							gnl|Nvit_2.0|Chr3.Scaffold17:1420851-1421397		1.4713	0.711525	2.23108		0	0	0		0	0	0		0	0	0
#N/A	XLOC_006341	TCONS_00014381	#N/A	#N/A							gnl|Nvit_2.0|Chr3.Scaffold17:1808553-1808968		2.92801	1.50772	4.3483		0	0	0		0	0	0		0	0	0
#N/A	XLOC_006342	TCONS_00014382	#N/A	#N/A							gnl|Nvit_2.0|Chr3.Scaffold17:2023314-2025837		1.50409	1.22358	1.78461		3.77351	3.30566	4.24136		2.86643	2.50055	2.50055		0.451413	0.307824	0.595002
#N/A	XLOC_006310	TCONS_00014317	#N/A	#N/A							gnl|Nvit_2.0|Chr3.Scaffold17:2020666-2023098		2.27425	1.88422	2.66428		23.0518	21.7592	24.3444		19.433	18.3664	18.3664		2.32044	1.95469	2.68619
#N/A	XLOC_006221	TCONS_00014074	#N/A	#N/A							gnl|Nvit_2.0|Chr3.Scaffold17:2319189-2324900		1.50234	0.968777	2.0359		6.6387	5.44721	7.83019		3.94205	3.12419	3.12419		28.1857	25.9824	30.3891
#N/A	XLOC_006344	TCONS_00014384	#N/A	#N/A							gnl|Nvit_2.0|Chr3.Scaffold17:2359012-2359602		1.02831	0.434616	1.62201		0	0	0		0	0	0		0	0	0
#N/A	XLOC_006343	TCONS_00014383	#N/A	#N/A							gnl|Nvit_2.0|Chr3.Scaffold17:2355828-2358883		0.413621	0.281156	0.546086		0	0	0		0	0	0		0	0	0
#N/A	XLOC_006346	TCONS_00014386	#N/A	#N/A							gnl|Nvit_2.0|Chr3.Scaffold17:2365170-2366059		0.0922039	0	0.2226		0	0	0		0	0	0		0	0	0
#N/A	XLOC_006345	TCONS_00014385	#N/A	#N/A							gnl|Nvit_2.0|Chr3.Scaffold17:2359767-2364576		0.352761	0.256751	0.44877		0	0	0		0	0	0		0	0	0
#N/A	XLOC_006224	TCONS_00014083	#N/A	#N/A							gnl|Nvit_2.0|Chr3.Scaffold17:2369106-2370025		2.11486	1.50435	2.72536		2.37253	1.70355	3.04151		2.96201	2.28265	2.28265		0.67778	0.358061	0.9975
#N/A	XLOC_006347	TCONS_00014387	#N/A	#N/A							gnl|Nvit_2.0|Chr3.Scaffold17:2379850-2380702		0.146693	0	0.316079		0	0	0		0	0	0		0	0	0
#N/A	XLOC_006348	TCONS_00014388	#N/A	#N/A							gnl|Nvit_2.0|Chr3.Scaffold17:2381153-2381899		0.0591782	0	0.177535		0	0	0		0	0	0		0	0	0
#N/A	XLOC_006350	TCONS_00014390	#N/A	#N/A							gnl|Nvit_2.0|Chr3.Scaffold17:2383578-2384993		0.127158	0.0134245	0.240892		0	0	0		0	0	0		0.0218599	0	0.0655797
#N/A	XLOC_006349	TCONS_00014389	#N/A	#N/A							gnl|Nvit_2.0|Chr3.Scaffold17:2382024-2382833		0	0	0		0.0551389	0	0.165417		0	0	0		0	0	0
#N/A	XLOC_006351	TCONS_00014391	#N/A	#N/A							gnl|Nvit_2.0|Chr3.Scaffold17:2389080-2389742		0.0710092	0	0.213028		0	0	0		0.0611436	0	0		0	0	0
#N/A	XLOC_006352	TCONS_00014392	#N/A	#N/A							gnl|Nvit_2.0|Chr3.Scaffold17:2390053-2391636		0.133476	0.0244933	0.242458		0.119679	0.0126348	0.226723		0.0959424	0.0101289	0.0101289		0.038281	0	0.092494
#N/A	XLOC_006353	TCONS_00014393	#N/A	#N/A							gnl|Nvit_2.0|Chr3.Scaffold17:2414731-2415185		1.5466	0.613966	2.47924		0	0	0		0	0	0		0.466829	0	0.933884
#N/A	XLOC_006354	TCONS_00014394	#N/A	#N/A							gnl|Nvit_2.0|Chr3.Scaffold17:2610677-2612177		0.189708	0.0555642	0.323852		0.382232	0.183035	0.581429		0.388612	0.210053	0.210053		0	0	0
#N/A	XLOC_006355	TCONS_00014395	#N/A	#N/A							gnl|Nvit_2.0|Chr3.Scaffold17:2612868-2613995		0.404474	0.170951	0.637998		0	0	0		0.145309	0.0153407	0.0153407		0.0577966	0	0.139647
#N/A	XLOC_006356	TCONS_00014396	#N/A	#N/A							gnl|Nvit_2.0|Chr3.Scaffold17:2635220-2635656		5.63595	3.74194	7.52996		0.741551	0.0782876	1.40481		4.02334	2.55442	2.55442		3.3345	2.01438	4.65462
#N/A	XLOC_006225	TCONS_00014084	#N/A	#N/A							gnl|Nvit_2.0|Chr3.Scaffold17:2371579-2372625		1639.4	1622.73	1656.06		0.224007	0.023649	0.424364		0.438247	0.184265	0.184265		0.398525	0.158205	0.638844
#N/A	XLOC_006360	TCONS_00014410	#N/A	#N/A							gnl|Nvit_2.0|Chr3.Scaffold172:262135-263110		0.560852	0.222646	0.899059		0.107033	0	0.258612		0	0	0		0.0869637	0	0.210121
#N/A	XLOC_006596	TCONS_00015001	#N/A	#N/A							gnl|Nvit_2.0|Chr3.Scaffold18:58607-59639		1.095	0.688327	1.50167		49.744	46.9164	52.5717		39.4519	37.1773	37.1773		1.0993	0.718768	1.47983
#N/A	XLOC_006595	TCONS_00015000	#N/A	#N/A							gnl|Nvit_2.0|Chr3.Scaffold18:57053-58200		0.92292	0.574089	1.27175		14.2654	12.8494	15.6814		12.5334	11.3345	11.3345		0.480527	0.247437	0.713617
#N/A	XLOC_006597	TCONS_00015002	#N/A	#N/A							gnl|Nvit_2.0|Chr3.Scaffold18:175873-177194		0.580584	0.327196	0.833972		0	0	0		0	0	0		0	0	0
#N/A	XLOC_006598	TCONS_00015003	#N/A	#N/A							gnl|Nvit_2.0|Chr3.Scaffold18:177374-178971		0.28621	0.127449	0.444971		0	0	0		0	0	0		0	0	0
#N/A	XLOC_006500	TCONS_00014773	#N/A	#N/A							gnl|Nvit_2.0|Chr3.Scaffold18:573631-574170		2.18857	0.974568	3.40257		1.60683	0.56932	2.64434		1.01143	0.24686	0.24686		2.6335	1.42346	3.84353
#N/A	XLOC_006599	TCONS_00015004	#N/A	#N/A							gnl|Nvit_2.0|Chr3.Scaffold18:1037863-1039051		0.599129	0.32423	0.874029		0.0336555	0	0.100966		0.0543804	0	0		0	0	0
#N/A	XLOC_006376	TCONS_00014459	#N/A	#N/A							gnl|Nvit_2.0|Chr3.Scaffold18:237263-256842		511.877	506.442	517.311		0	0	0		0.0127677	0	0		0	0	0
#N/A	XLOC_006408	TCONS_00014557	#N/A	#N/A							gnl|Nvit_2.0|Chr3.Scaffold18:1203368-1219941		31.9392	29.3738	34.5046		33.9953	31.2661	36.7245		14.515	12.8942	12.8942		2.85514	2.13371	3.57656
#N/A	XLOC_006600	TCONS_00015005	#N/A	#N/A							gnl|Nvit_2.0|Chr3.Scaffold18:1280656-1281055		12.713	9.60675	15.8193		1.06901	0.196168	1.94186		0.488228	0	0		0	0	0
#N/A	XLOC_006520	TCONS_00014820	#N/A	#N/A							gnl|Nvit_2.0|Chr3.Scaffold18:1369514-1378609		4.37631	3.95471	4.79791		0.749114	0.564812	0.933417		1.21511	1.00898	1.00898		6.81548	6.32476	7.30619
#N/A	XLOC_006601	TCONS_00015006	#N/A	#N/A							gnl|Nvit_2.0|Chr3.Scaffold18:1853782-1854503		2.73969	1.91365	3.56574		2.7188	1.87318	3.56443		2.89611	2.09872	2.09872		1.16419	0.667776	1.6606
#N/A	XLOC_006529	TCONS_00014857	#N/A	#N/A							gnl|Nvit_2.0|Chr3.Scaffold18:1863886-1865797		16.9302	15.4526	18.4078		2.20858	1.60769	2.80946		2.71887	2.12306	2.12306		7.86111	6.81385	8.90838
#N/A	XLOC_006431	TCONS_00014610	#N/A	#N/A							gnl|Nvit_2.0|Chr3.Scaffold18:1864505-1870238		12.0263	11.3239	12.7286		17.957	16.8521	19.0619		18.1748	17.1699	17.1699		46.4433	44.6057	48.281
#N/A	XLOC_006602	TCONS_00015007	#N/A	#N/A							gnl|Nvit_2.0|Chr3.Scaffold18:1946987-1947534		11.1453	9.05756	13.233		8.78317	6.91127	10.6551		5.04631	3.72354	3.72354		0.410987	0.043389	0.778584
#N/A	XLOC_006533	TCONS_00014867	#N/A	#N/A							gnl|Nvit_2.0|Chr3.Scaffold18:2019147-2022671		13.2305	12.359	14.1019		0.279845	0.147838	0.411853		0.148572	0.0624686	0.0624686		2.3516	2.00636	2.69684
#N/A	XLOC_006444	TCONS_00014636	#N/A	#N/A							gnl|Nvit_2.0|Chr3.Scaffold18:2580353-2581940		0.697636	0.418582	0.976691		309.202	303.027	315.378		166.291	162.236	162.236		3.2117	2.65674	3.76666
#N/A	XLOC_006603	TCONS_00015008	#N/A	#N/A							gnl|Nvit_2.0|Chr3.Scaffold18:3129416-3131081		0.146749	0.0358173	0.257682		2.6195	2.13307	3.10593		2.36897	1.95487	1.95487		0.306762	0.157961	0.455564
#N/A	XLOC_006604	TCONS_00015009	#N/A	#N/A							gnl|Nvit_2.0|Chr3.Scaffold18:3131983-3134594		0.327425	0.198998	0.455851		0.532936	0.362071	0.703801		0.565041	0.408221	0.408221		0.0108678	0	0.0326033
#N/A	XLOC_006472	TCONS_00014708	#N/A	#N/A							gnl|Nvit_2.0|Chr3.Scaffold18:3584543-3631530		4.5268	3.6539	5.39971		2.16303	1.48576	2.84031		3.64413	2.8341	2.8341		0.677474	0.321132	1.03382
#N/A	XLOC_006711	TCONS_00015275	#N/A	#N/A							gnl|Nvit_2.0|Chr3.Scaffold20:414487-414863		9.11057	6.26491	11.9562		14.4594	10.9711	17.9477		18.4689	14.7029	14.7029		16.7513	13.2453	20.2573
#N/A	XLOC_006712	TCONS_00015276	#N/A	#N/A							gnl|Nvit_2.0|Chr3.Scaffold20:585682-586031		3.61385	1.60925	5.61845		0	0	0		0	0	0		0	0	0
#N/A	XLOC_006713	TCONS_00015277	#N/A	#N/A							gnl|Nvit_2.0|Chr3.Scaffold20:612776-613272		44.7206	40.1384	49.3028		61.9228	56.4896	67.3559		51.1609	46.5829	46.5829		108.309	101.769	114.85
#N/A	XLOC_006714	TCONS_00015278	#N/A	#N/A							gnl|Nvit_2.0|Chr3.Scaffold20:624772-625794		0.497154	0.221383	0.772925		0	0	0		0	0	0		0.0327418	0	0.0982254
#N/A	XLOC_006715	TCONS_00015279	#N/A	#N/A							gnl|Nvit_2.0|Chr3.Scaffold20:628291-628905		1.12234	0.522424	1.72226		0	0	0		0	0	0		5.75965	4.50266	7.01665
#N/A	XLOC_006627	TCONS_00015064	#N/A	#N/A							gnl|Nvit_2.0|Chr3.Scaffold20:948715-950991		0.75204	0.46258	1.0415		0	0	0		0	0	0		0.143541	0.0263403	0.260742
#N/A	XLOC_006716	TCONS_00015280	#N/A	#N/A							gnl|Nvit_2.0|Chr3.Scaffold20:1080241-1080826		1.47936	0.741637	2.21708		0.354178	0	0.708528		0.299283	0	0		1.0267	0.477906	1.57549
#N/A	XLOC_006717	TCONS_00015281	#N/A	#N/A							gnl|Nvit_2.0|Chr3.Scaffold20:1102677-1104821		1.22343	0.946379	1.50049		10.7613	9.90156	11.6211		11.2184	10.4317	10.4317		0.446257	0.290089	0.602424
#N/A	XLOC_006718	TCONS_00015282	#N/A	#N/A							gnl|Nvit_2.0|Chr3.Scaffold20:1150909-1152127		0.0916921	0	0.197569		3.26486	2.6117	3.91801		3.00453	2.44173	2.44173		0.104919	0	0.209889
#N/A	XLOC_006719	TCONS_00015283	#N/A	#N/A							gnl|Nvit_2.0|Chr3.Scaffold20:1249364-1250481		1.50002	1.04775	1.95229		0.363054	0.128635	0.597474		0.440901	0.211129	0.211129		0.526051	0.277904	0.774197
#N/A	XLOC_006684	TCONS_00015204	#N/A	#N/A							gnl|Nvit_2.0|Chr3.Scaffold20:1251219-1252855		2.5005	1.94093	3.06006		0.102263	0	0.228079		0.0792767	0	0		0.0795443	0	0.188317
#N/A	XLOC_006634	TCONS_00015079	#N/A	#N/A							gnl|Nvit_2.0|Chr3.Scaffold20:1251219-1252889		3.5147	2.48858	4.54083		0.107299	0	0.337999		0.312182	0.0347061	0.0347061		2.07881	1.44617	2.71145
#N/A	XLOC_006720	TCONS_00015284	#N/A	#N/A							gnl|Nvit_2.0|Chr3.Scaffold20:1512656-1513121		1.33674	0.491312	2.18217		31.986	27.7954	36.1766		74.7719	68.8728	68.8728		0.444745	0	0.889705
#N/A	XLOC_006721	TCONS_00015285	#N/A	#N/A							gnl|Nvit_2.0|Chr3.Scaffold20:1877838-1878426		1.20663	0.561658	1.8516		0	0	0		0	0	0		0	0	0
#N/A	XLOC_006656	TCONS_00015132	#N/A	#N/A							gnl|Nvit_2.0|Chr3.Scaffold20:1947619-1948587		1.49985	0.772315	2.22738		0	0	0		0.0759236	0	0		0.148782	0	0.359485
#N/A	XLOC_006722	TCONS_00015286	#N/A	#N/A							gnl|Nvit_2.0|Chr3.Scaffold20:1948829-1949190		5.50212	3.15601	7.84823		1.34763	0.247294	2.44796		0.428264	0	0		0.402266	0	0.971951
#N/A	XLOC_006737	TCONS_00015311	#N/A	#N/A							gnl|Nvit_2.0|Chr3.Scaffold218:182836-183480		1.36612	0.611305	2.12093		0.344368	0	0.794554		0.0838314	0	0		0.0819368	0	0.24581
#N/A	XLOC_006748	TCONS_00015334	#N/A	#N/A							gnl|Nvit_2.0|Chr3.Scaffold218:253955-255508		0.143306	0.0262972	0.260315		0	0	0		0	0	0		0.0616193	0	0.132771
#N/A	XLOC_006749	TCONS_00015335	#N/A	#N/A							gnl|Nvit_2.0|Chr3.Scaffold218:294515-296225		0.443042	0.23419	0.651893		0.0528569	0	0.127712		0.084915	0	0		1.37553	1.02796	1.72309
#N/A	XLOC_006911	TCONS_00015803	#N/A	#N/A							gnl|Nvit_2.0|Chr3.Scaffold22:259948-260550		1.24257	0.600909	1.88423		1.69305	0.935893	2.4502		0.213899	0	0		0	0	0
#N/A	XLOC_006912	TCONS_00015804	#N/A	#N/A							gnl|Nvit_2.0|Chr3.Scaffold22:261321-261850		0.727245	0.177499	1.27699		14.6089	12.1396	17.0783		3.93171	2.73862	2.73862		0.174375	0	0.421323
#N/A	XLOC_006844	TCONS_00015612	#N/A	#N/A							gnl|Nvit_2.0|Chr3.Scaffold22:406727-412028		6.97213	6.56412	7.38014		1.99369	1.76424	2.22314		2.13287	1.92322	1.92322		5.72469	5.3795	6.06987
#N/A	XLOC_006767	TCONS_00015391	#N/A	#N/A							gnl|Nvit_2.0|Chr3.Scaffold22:593754-596085		0.628707	0.431624	0.825791		0	0	0		0	0	0		0.0156231	0	0.0663802
#N/A	XLOC_006768	TCONS_00015393	#N/A	#N/A							gnl|Nvit_2.0|Chr3.Scaffold22:604293-607158		5.257	4.46284	6.05115		0	0	0		0	0	0		0	0	0
#N/A	XLOC_006913	TCONS_00015805	#N/A	#N/A							gnl|Nvit_2.0|Chr3.Scaffold22:724578-726274		0.164138	0.048075	0.280202		0.0442183	0	0.10684		0	0	0		0	0	0
#N/A	XLOC_006914	TCONS_00015806	#N/A	#N/A							gnl|Nvit_2.0|Chr3.Scaffold22:789731-790535		0.689944	0.307232	1.07266		0	0	0		0	0	0		0	0	0
#N/A	XLOC_006850	TCONS_00015627	#N/A	#N/A							gnl|Nvit_2.0|Chr3.Scaffold22:737522-753489		1.48133	1.11386	1.84881		0.539203	0.309286	0.76912		0.707657	0.46737	0.46737		1.68603	1.3201	2.05197
#N/A	XLOC_006851	TCONS_00015628	#N/A	#N/A							gnl|Nvit_2.0|Chr3.Scaffold22:790845-791991		12.5282	10.8516	14.2048		0	0	0		0	0	0		0	0	0
#N/A	XLOC_006775	TCONS_00015414	#N/A	#N/A							gnl|Nvit_2.0|Chr3.Scaffold22:1213048-1214679		0.778798	0.489482	1.06811		0.0270558	0	0.108796		0.0978638	0	0		0.166033	0.028665	0.303401
#N/A	XLOC_006855	TCONS_00015643	#N/A	#N/A							gnl|Nvit_2.0|Chr3.Scaffold22:1201972-1204500		3.01664	2.29403	3.73924		0.0939752	0	0.286296		0	0	0		0.331984	0.0841411	0.579827
#N/A	XLOC_006881	TCONS_00015715	#N/A	#N/A							gnl|Nvit_2.0|Chr3.Scaffold22:1752679-1753382		4.15571	2.61232	5.6991		0	0	0		0	0	0		0	0	0
#N/A	XLOC_006889	TCONS_00015744	#N/A	#N/A							gnl|Nvit_2.0|Chr3.Scaffold22:2013328-2016091		7.77425	6.62206	8.92644		0.0634504	0	0.196948		0.169217	0.0302028	0.0302028		0	0	0
#N/A	XLOC_006815	TCONS_00015522	#N/A	#N/A							gnl|Nvit_2.0|Chr3.Scaffold22:2162218-2167750		41.5921	35.8409	47.3432		5.63398	3.43356	7.83441		2.84376	1.36323	1.36323		10.8335	8.10133	13.5657
#N/A	XLOC_006915	TCONS_00015807	#N/A	#N/A							gnl|Nvit_2.0|Chr3.Scaffold22:2221219-2221465		21.3782	9.95105	32.8053		0	0	0		5.05859	0	0		20.9419	12.1649	29.7189
#N/A	XLOC_006916	TCONS_00015808	#N/A	#N/A							gnl|Nvit_2.0|Chr3.Scaffold22:2245984-2247267		0.315215	0.125133	0.505297		7.05203	6.10974	7.99433		6.86988	6.03623	6.03623		0.369102	0.176747	0.561456
#N/A	XLOC_006917	TCONS_00015809	#N/A	#N/A							gnl|Nvit_2.0|Chr3.Scaffold22:2563036-2563425		2.63405	1.17294	4.09516		0.942103	0.0994605	1.78475		0	0	0		0	0	0
#N/A	XLOC_006930	TCONS_00015825	#N/A	#N/A							gnl|Nvit_2.0|Chr3.Scaffold253:221581-222331		8.10231	6.72288	9.48174		30.7338	27.9698	33.4978		30.5487	28.0317	28.0317		72.3305	68.5204	76.1406
#N/A	XLOC_006933	TCONS_00015830	#N/A	#N/A							gnl|Nvit_2.0|Chr3.Scaffold254:180731-182344		0.154433	0.028339	0.280527		0	0	0		0.0221985	0	0		0	0	0
#N/A	XLOC_007143	TCONS_00016425	#N/A	#N/A							gnl|Nvit_2.0|Chr3.Scaffold28:237959-238793		1.2596	0.755758	1.76344		0.052911	0	0.158733		0.0434156	0	0		0.0429758	0	0.128927
#N/A	XLOC_007042	TCONS_00016136	#N/A	#N/A							gnl|Nvit_2.0|Chr3.Scaffold28:274792-275572		9.43646	7.54917	11.3237		10.6982	8.67646	12.72		15.913	13.6078	13.6078		16.5192	14.211	18.8275
#N/A	XLOC_007047	TCONS_00016149	#N/A	#N/A							gnl|Nvit_2.0|Chr3.Scaffold28:321964-324346		29.3511	27.2291	31.4732		72.5207	68.1474	76.8941		49.2803	46.2561	46.2561		106.272	101.367	111.176
#N/A	XLOC_007144	TCONS_00016426	#N/A	#N/A							gnl|Nvit_2.0|Chr3.Scaffold28:525155-525975		0.309623	0.0568169	0.56243		0	0	0		0	0	0		0	0	0
#N/A	XLOC_007145	TCONS_00016427	#N/A	#N/A							gnl|Nvit_2.0|Chr3.Scaffold28:727282-728022		3.05444	2.19902	3.90985		1.74691	1.08664	2.40717		0.773856	0.370568	0.370568		0.407491	0.119351	0.69563
#N/A	XLOC_007146	TCONS_00016428	#N/A	#N/A							gnl|Nvit_2.0|Chr3.Scaffold28:730110-731991		0.800873	0.559401	1.04235		0	0	0		0	0	0		0	0	0
#N/A	XLOC_007147	TCONS_00016429	#N/A	#N/A							gnl|Nvit_2.0|Chr3.Scaffold28:851838-852375		0.202154	0	0.488043		0	0	0		0	0	0		0	0	0
#N/A	XLOC_007081	TCONS_00016235	#N/A	#N/A							gnl|Nvit_2.0|Chr3.Scaffold28:924372-925969		0.310995	0.138486	0.483504		0.873876	0.571378	1.17637		0.288869	0.134462	0.134462		0.576029	0.35831	0.793747
#N/A	XLOC_007091	TCONS_00016266	#N/A	#N/A							gnl|Nvit_2.0|Chr3.Scaffold28:1102268-1103727		0.876632	0.57595	1.17731		0.0829692	0	0.178774		0.0222368	0	0		0.509674	0.296064	0.723284
#N/A	XLOC_007148	TCONS_00016430	#N/A	#N/A							gnl|Nvit_2.0|Chr3.Scaffold28:1342955-1344367		0.152981	0.0280726	0.27789		0.0820679	0	0.176832		0	0	0		0	0	0
#N/A	XLOC_007150	TCONS_00016432	#N/A	#N/A							gnl|Nvit_2.0|Chr3.Scaffold28:1372962-1374970		0.844641	0.605741	1.08354		0.0547841	0	0.118043		0	0	0		0	0	0
#N/A	XLOC_007149	TCONS_00016431	#N/A	#N/A							gnl|Nvit_2.0|Chr3.Scaffold28:1370656-1371829		5.09453	4.28649	5.90258		3.86263	3.1359	4.58936		4.7796	4.04544	4.04544		7.0636	6.17195	7.95526
#N/A	XLOC_007151	TCONS_00016433	#N/A	#N/A							gnl|Nvit_2.0|Chr3.Scaffold28:1435184-1435420		33.4333	17.6727	49.1939		34.4367	20.6496	48.2238		38.6885	22.7875	22.7875		5.30463	0.560025	10.0492
#N/A	XLOC_007005	TCONS_00016031	#N/A	#N/A							gnl|Nvit_2.0|Chr3.Scaffold28:1468832-1470077		34.316	32.2188	36.4132		78.1072	74.8392	81.3752		102.886	99.5095	99.5095		36.5823	34.5711	38.5936
#N/A	XLOC_007152	TCONS_00016434	#N/A	#N/A							gnl|Nvit_2.0|Chr3.Scaffold28:1483983-1484622		0.901455	0.381	1.42191		0	0	0		0	0	0		0	0	0
#N/A	XLOC_007153	TCONS_00016435	#N/A	#N/A							gnl|Nvit_2.0|Chr3.Scaffold28:1498547-1499205		0.501842	0.122485	0.881199		0	0	0		0	0	0		0.364519	0.0668905	0.662148
#N/A	XLOC_007154	TCONS_00016436	#N/A	#N/A							gnl|Nvit_2.0|Chr3.Scaffold28:1620770-1621460		0.665728	0.244685	1.08677		0	0	0		0.114665	0	0		0	0	0
#N/A	XLOC_007155	TCONS_00016437	#N/A	#N/A							gnl|Nvit_2.0|Chr3.Scaffold28:1634405-1635067		0.781101	0.310079	1.25212		0	0	0		0	0	0		0	0	0
#N/A	XLOC_007156	TCONS_00016438	#N/A	#N/A							gnl|Nvit_2.0|Chr3.Scaffold28:1640462-1642169		0.610897	0.387829	0.833966		0	0	0		0.0175657	0	0		0	0	0
#N/A	XLOC_007023	TCONS_00016080	#N/A	#N/A							gnl|Nvit_2.0|Chr3.Scaffold28:1786077-1794354		4.81728	4.20672	5.42785		1.29387	0.959648	1.6281		0.951287	0.69738	0.69738		1.43283	1.12185	1.74381
#N/A	XLOC_007157	TCONS_00016439	#N/A	#N/A							gnl|Nvit_2.0|Chr3.Scaffold28:1794896-1798833		4.21473	3.84578	4.58368		12.1918	11.5316	12.8519		8.7518	8.25688	8.25688		4.82857	4.45904	5.1981
#N/A	XLOC_007161	TCONS_00016446	#N/A	#N/A							gnl|Nvit_2.0|Chr3.Scaffold292:46865-49845		2.48097	2.14094	2.821		0.230867	0.121086	0.340648		0.227615	0.13165	0.13165		0.315292	0.20205	0.428535
#N/A	XLOC_007171	TCONS_00016474	#N/A	#N/A							gnl|Nvit_2.0|Chr3.Scaffold292:111841-112357		1.3058	0.551898	2.05971		0	0	0		0.187155	0	0		0	0	0
#N/A	XLOC_007158	TCONS_00016440	#N/A	#N/A							gnl|Nvit_2.0|Chr3.Scaffold292:7764-9158		189.693	183.957	195.428		0	0	0		0	0	0		0	0	0
#N/A	XLOC_007248	TCONS_00016660	#N/A	#N/A							gnl|Nvit_2.0|Chr3.Scaffold30:495047-495348		7.48104	3.61785	11.3442		0.381603	0	1.14481		0.42261	0	0		1.50064	0	3.002
#N/A	XLOC_007249	TCONS_00016661	#N/A	#N/A							gnl|Nvit_2.0|Chr3.Scaffold30:653009-653552		5.84475	4.32291	7.3666		27.4703	24.1154	30.8251		36.0473	32.5367	32.5367		14.4866	12.261	16.7122
#N/A	NV15831	NV15831-RA	#N/A	#N/A							gnl|Nvit_2.0|Chr3.Scaffold30:720624-722683		173.134	169.244	177.025		33.6614	31.8746	35.4483		47.7506	45.8531	45.8531		230.659	226.421	234.897
#N/A	XLOC_007240	TCONS_00016647	#N/A	#N/A							gnl|Nvit_2.0|Chr3.Scaffold30:820489-1058957		16.2142	14.1336	18.2948		0	0	0		0.123613	0	0		0.48941	0.12456	0.854261
#N/A	XLOC_007250	TCONS_00016662	#N/A	#N/A							gnl|Nvit_2.0|Chr3.Scaffold30:870913-871323		5.79408	3.72583	7.86233		0	0	0		0.15217	0	0		0.873787	0.160343	1.58723
#N/A	XLOC_007251	TCONS_00016663	#N/A	#N/A							gnl|Nvit_2.0|Chr3.Scaffold30:986720-987116		17.2156	13.5659	20.8653		0	0	0		0	0	0		0	0	0
#N/A	XLOC_007331	TCONS_00016853	#N/A	#N/A							gnl|Nvit_2.0|Chr3.Scaffold37:146489-147128		1.57755	0.889049	2.26604		0	0	0		0	0	0		0	0	0
#N/A	XLOC_007275	TCONS_00016695	#N/A	#N/A							gnl|Nvit_2.0|Chr3.Scaffold37:161344-171314		3.29974	2.43718	4.16229		0	0	0		0.105286	0	0		0.155875	0	0.388202
#N/A	XLOC_007305	TCONS_00016793	#N/A	#N/A							gnl|Nvit_2.0|Chr3.Scaffold37:433653-436091		3.6952	3.24709	4.1433		5.53796	4.96438	6.11154		6.18907	5.64531	5.64531		3.99661	3.56125	4.43197
#N/A	XLOC_007332	TCONS_00016854	#N/A	#N/A							gnl|Nvit_2.0|Chr3.Scaffold37:436236-437300		7.80213	6.73793	8.86634		28.5823	26.4736	30.6909		29.6589	27.7173	27.7173		15.544	14.1418	16.9462
#N/A	XLOC_007333	TCONS_00016855	#N/A	#N/A							gnl|Nvit_2.0|Chr3.Scaffold37:657317-657889		20.9644	18.2117	23.7172		51.2084	46.8136	55.6031		62.6724	58.2347	58.2347		66.3977	61.8538	70.9415
#N/A	XLOC_007334	TCONS_00016856	#N/A	#N/A							gnl|Nvit_2.0|Chr3.Scaffold37:1315384-1315682		6.2871	2.65724	9.91695		3.16335	0.926523	5.40017		3.98543	1.32848	1.32848		5.47958	2.55062	8.40853
#N/A	XLOC_007298	TCONS_00016779	#N/A	#N/A							gnl|Nvit_2.0|Chr3.Scaffold37:1309619-1310766		0.0810567	0	0.195688		0	0	0		0	0	0		0	0	0
#N/A	XLOC_007470	TCONS_00017181	#N/A	#N/A							gnl|Nvit_2.0|Chr3.Scaffold42:213338-214173		1.15688	0.674425	1.63933		3.01106	2.20738	3.81474		1.56033	1.03052	1.03052		1.80199	1.24152	2.36246
#N/A	XLOC_007471	TCONS_00017182	#N/A	#N/A							gnl|Nvit_2.0|Chr3.Scaffold42:259021-260456		0.70015	0.435518	0.964782		0	0	0		0	0	0		0	0	0
#N/A	XLOC_007472	TCONS_00017183	#N/A	#N/A							gnl|Nvit_2.0|Chr3.Scaffold42:286598-287343		73.6454	69.466	77.8248		11.9275	10.1869	13.6681		14.5064	12.773	12.773		35.358	32.6613	38.0547
#N/A	XLOC_007422	TCONS_00017060	#N/A	#N/A							gnl|Nvit_2.0|Chr3.Scaffold42:424871-425647		9.74272	8.13559	11.3499		0.343356	0.0362491	0.650463		0.285392	0.0301297	0.0301297		1.12515	0.621968	1.62833
#N/A	XLOC_007473	TCONS_00017184	#N/A	#N/A							gnl|Nvit_2.0|Chr3.Scaffold42:499880-500962		1.02983	0.647363	1.41231		22.7384	20.8599	24.617		21.1253	19.509	19.509		2.37348	1.8291	2.91785
#N/A	XLOC_007475	TCONS_00017186	#N/A	#N/A							gnl|Nvit_2.0|Chr3.Scaffold42:760170-761692		0.512732	0.294102	0.731362		9.36988	8.39584	10.3439		7.47797	6.70058	6.70058		0.400919	0.221623	0.580216
#N/A	XLOC_007474	TCONS_00017185	#N/A	#N/A							gnl|Nvit_2.0|Chr3.Scaffold42:590860-591411		57.997	53.2655	62.7284		5.16811	3.74468	6.59154		5.39635	4.03282	4.03282		2.51611	1.6123	3.41993
#N/A	XLOC_007476	TCONS_00017187	#N/A	#N/A							gnl|Nvit_2.0|Chr3.Scaffold42:1171704-1172117		1.74246	0.640432	2.84449		0	0	0		0	0	0		0	0	0
#N/A	XLOC_007391	TCONS_00016972	#N/A	#N/A							gnl|Nvit_2.0|Chr3.Scaffold42:1610145-1614097		0.0824661	0	0.164932		0.310999	0.144763	0.477234		0.426817	0.251395	0.251395		0.177475	0.0628816	0.292068
#N/A	XLOC_007519	TCONS_00017303	#N/A	#N/A							gnl|Nvit_2.0|Chr3.Scaffold44:271615-275988		14.3183	12.3183	16.3184		9.23548	7.60286	10.8681		14.9759	13.0462	13.0462		31.3877	28.6314	34.144
#N/A	XLOC_007488	TCONS_00017217	#N/A	#N/A							gnl|Nvit_2.0|Chr3.Scaffold44:557865-560816		39.7382	38.1129	41.3636		0.0718827	0	0.1438		0.0286771	0	0		0.0286496	0	0.0692228
#N/A	XLOC_007546	TCONS_00017361	#N/A	#N/A							gnl|Nvit_2.0|Chr3.Scaffold44:941241-942376		15.2658	13.8376	16.694		2.13569	1.57587	2.69551		2.73617	2.17367	2.17367		10.1393	9.05254	11.2261
#N/A	XLOC_007503	TCONS_00017258	#N/A	#N/A							gnl|Nvit_2.0|Chr3.Scaffold44:942676-969117		21.5303	15.7294	27.3312		0	0	0		0.00962014	0	0		0	0	0
#N/A	XLOC_007509	TCONS_00017272	#N/A	#N/A							gnl|Nvit_2.0|Chr3.Scaffold44:1172366-1172991		2.39541	1.2662	3.52461		0	0	0		0	0	0		0	0	0
#N/A	XLOC_007547	TCONS_00017362	#N/A	#N/A							gnl|Nvit_2.0|Chr3.Scaffold44:1230024-1230528		7.54927	5.67249	9.42604		0.793691	0.193717	1.39366		0.799049	0.180981	0.180981		0.507817	0	1.02231
#N/A	XLOC_007583	TCONS_00017403	#N/A	#N/A							gnl|Nvit_2.0|Chr3.Scaffold49:387675-387932		12.0277	4.4207	19.6346		0	0	0		5.85791	1.07495	1.07495		0	0	0
#N/A	XLOC_007584	TCONS_00017404	#N/A	#N/A							gnl|Nvit_2.0|Chr3.Scaffold49:1222545-1223622		0.679255	0.359728	0.998781		0	0	0		0.0615989	0	0		0	0	0
#N/A	XLOC_007619	TCONS_00017482	#N/A	#N/A							gnl|Nvit_2.0|Chr3.Scaffold55:171922-172642		1.43511	0.836627	2.03359		2.01071	1.28844	2.73298		0.644922	0.271164	0.271164		1.27263	0.749579	1.79568
#N/A	XLOC_007610	TCONS_00017466	#N/A	#N/A							gnl|Nvit_2.0|Chr3.Scaffold55:240257-242827		3.22335	2.27203	4.17467		0.712102	0.20816	1.21604		0.33656	0.0224332	0.0224332		0	0	0
#N/A	XLOC_007620	TCONS_00017483	#N/A	#N/A							gnl|Nvit_2.0|Chr3.Scaffold55:330847-334002		0.778362	0.599794	0.956931		0.790678	0.599927	0.981428		0.530267	0.39127	0.39127		0.168051	0.0908353	0.245267
#N/A	XLOC_007621	TCONS_00017484	#N/A	#N/A							gnl|Nvit_2.0|Chr3.Scaffold55:334405-336911		1.40997	1.13735	1.68258		4.316	3.81562	4.81638		4.93452	4.45751	4.45751		0.295612	0.179225	0.411999
#N/A	XLOC_007594	TCONS_00017429	#N/A	#N/A							gnl|Nvit_2.0|Chr3.Scaffold55:373807-375035		0.58581	0.247593	0.924028		0	0	0		0	0	0		0	0	0
#N/A	XLOC_007593	TCONS_00017428	#N/A	#N/A							gnl|Nvit_2.0|Chr3.Scaffold55:362016-366144		2.2578	1.56961	2.94599		0.11236	0	0.322726		0	0	0		0	0	0
#N/A	XLOC_007614	TCONS_00017475	#N/A	#N/A							gnl|Nvit_2.0|Chr3.Scaffold55:424512-425413		1.06968	0.550809	1.58855		0	0	0		0.0541959	0	0		0	0	0
#N/A	XLOC_007622	TCONS_00017485	#N/A	#N/A							gnl|Nvit_2.0|Chr3.Scaffold55:440768-442447		1.6608	1.28943	2.03216		0	0	0		0	0	0		0.0357404	0	0.0863554
#N/A	XLOC_007623	TCONS_00017486	#N/A	#N/A							gnl|Nvit_2.0|Chr3.Scaffold55:497382-498237		0.243291	0.025685	0.460898		0	0	0		0	0	0		0.041526	0	0.124578
#N/A	XLOC_007613	TCONS_00017472	#N/A	#N/A							gnl|Nvit_2.0|Chr3.Scaffold55:401868-405605		3.81514	3.07928	4.551		0.30093	0.00844499	0.593415		0	0	0		0	0	0
#N/A	XLOC_007624	TCONS_00017487	#N/A	#N/A							gnl|Nvit_2.0|Chr3.Scaffold55:642082-642899		0.778096	0.376289	1.1799		0	0	0		0	0	0		0	0	0
#N/A	XLOC_007600	TCONS_00017442	#N/A	#N/A							gnl|Nvit_2.0|Chr3.Scaffold55:622628-623170		26.2533	22.464	30.0426		0	0	0		0	0	0		0	0	0
#N/A	XLOC_007919	TCONS_00018287	#N/A	#N/A							gnl|Nvit_2.0|Chr3.Scaffold6:148655-149458		1.96719	1.32038	2.61399		1.72676	1.10649	2.34703		2.10724	1.48478	1.48478		4.39518	3.49897	5.2914
#N/A	XLOC_007920	TCONS_00018288	#N/A	#N/A							gnl|Nvit_2.0|Chr3.Scaffold6:278001-279781		1.66813	1.30837	2.02788		0.230145	0.0913623	0.368928		0.133861	0.039207	0.039207		0.0334077	0	0.0807191
#N/A	XLOC_007921	TCONS_00018289	#N/A	#N/A							gnl|Nvit_2.0|Chr3.Scaffold6:319959-320283		5.42887	2.62541	8.23232		11.7378	7.97456	15.5011		20.0878	15.0121	15.0121		7.90414	4.91666	10.8916
#N/A	XLOC_007922	TCONS_00018290	#N/A	#N/A							gnl|Nvit_2.0|Chr3.Scaffold6:900863-901541		0.684044	0.251416	1.11667		0	0	0		0	0	0		0	0	0
#N/A	XLOC_007923	TCONS_00018291	#N/A	#N/A							gnl|Nvit_2.0|Chr3.Scaffold6:903594-904047		1.41266	0.519214	2.3061		0	0	0		0	0	0		0	0	0
#N/A	XLOC_007925	TCONS_00018293	#N/A	#N/A							gnl|Nvit_2.0|Chr3.Scaffold6:908921-910306		0.417585	0.208792	0.626377		0	0	0		0	0	0		0	0	0
#N/A	XLOC_007924	TCONS_00018292	#N/A	#N/A							gnl|Nvit_2.0|Chr3.Scaffold6:904706-908699		0.334054	0.230963	0.437145		0	0	0		0	0	0		0	0	0
#N/A	XLOC_007926	TCONS_00018294	#N/A	#N/A							gnl|Nvit_2.0|Chr3.Scaffold6:1057641-1059584		0.526149	0.334026	0.718271		1.23165	0.920438	1.54285		0.786779	0.568418	0.568418		1.26941	0.990479	1.54834
#N/A	XLOC_007927	TCONS_00018295	#N/A	#N/A							gnl|Nvit_2.0|Chr3.Scaffold6:1225401-1226710		0.61507	0.352804	0.877337		1.04763	0.689251	1.406		0.602758	0.361437	0.361437		0	0	0
#N/A	XLOC_007928	TCONS_00018296	#N/A	#N/A							gnl|Nvit_2.0|Chr3.Scaffold6:1727180-1728008		0.916193	0.484295	1.34809		0.801437	0.383775	1.2191		0.657889	0.315036	0.315036		0	0	0
#N/A	XLOC_007658	TCONS_00017599	#N/A	#N/A							gnl|Nvit_2.0|Chr3.Scaffold6:1051184-1056126		20.2363	19.2933	21.1794		7.2332	6.60572	7.86068		4.59853	4.16176	4.16176		5.32047	4.83664	5.80429
#N/A	XLOC_007672	TCONS_00017655	#N/A	#N/A							gnl|Nvit_2.0|Chr3.Scaffold6:1788852-1791428		1.81871	1.40419	2.23324		5.58434	4.81819	6.35049		3.42256	2.89232	2.89232		4.93625	4.28877	5.58373
#N/A	XLOC_007929	TCONS_00018297	#N/A	#N/A							gnl|Nvit_2.0|Chr3.Scaffold6:1969171-1970205		0.45196	0.191021	0.712899		0	0	0		0.032469	0	0		0	0	0
#N/A	XLOC_007930	TCONS_00018298	#N/A	#N/A							gnl|Nvit_2.0|Chr3.Scaffold6:2042836-2045672		0.356531	0.228461	0.484601		0.0124918	0	0.0374755		0	0	0		0.00992855	0	0.0297856
#N/A	XLOC_007695	TCONS_00017719	#N/A	#N/A							gnl|Nvit_2.0|Chr3.Scaffold6:2117737-2118813		143.998	139.459	148.537		0	0	0		0.154182	0.0162774	0.0162774		101.131	97.6097	104.651
#N/A	XLOC_007931	TCONS_00018299	#N/A	#N/A							gnl|Nvit_2.0|Chr3.Scaffold6:2124802-2125343		5.78409	4.26512	7.30307		3.41718	2.2343	4.60006		2.74515	1.77267	1.77267		1.34074	0.670368	2.01111
#N/A	XLOC_007932	TCONS_00018300	#N/A	#N/A							gnl|Nvit_2.0|Chr3.Scaffold6:2157307-2158250		0.0851028	0	0.205456		0.269916	0.0495305	0.490301		0.0733533	0	0		0.072765	0	0.175814
#N/A	XLOC_007852	TCONS_00018117	#N/A	#N/A							gnl|Nvit_2.0|Chr3.Scaffold6:2322536-2326121		6.08761	5.12507	7.05014		3.79577	3.01167	4.57986		2.62399	2.02995	2.02995		0.0977302	0	0.210579
#N/A	XLOC_007933	TCONS_00018301	#N/A	#N/A							gnl|Nvit_2.0|Chr3.Scaffold6:2578758-2581322		7.5804	6.95624	8.20456		0.0557539	0	0.111535		0.11086	0.0392791	0.0392791		0.0221737	0	0.0535758
#N/A	XLOC_007935	TCONS_00018303	#N/A	#N/A							gnl|Nvit_2.0|Chr3.Scaffold6:2594520-2595502		0.483712	0.204441	0.762983		0.683164	0.341582	1.02475		0.590697	0.304167	0.304167		0.0344893	0	0.103468
#N/A	XLOC_007865	TCONS_00018149	#N/A	#N/A							gnl|Nvit_2.0|Chr3.Scaffold6:2586438-2588088		11.3202	9.9845	12.6559		0.396463	0.133475	0.659451		0.579324	0.298331	0.298331		0.127885	0	0.270869
#N/A	XLOC_007708	TCONS_00017756	#N/A	#N/A							gnl|Nvit_2.0|Chr3.Scaffold6:2586699-2588088		2.80667	2.19331	3.42003		5.13152e-06	0	0.0617318		4.60958e-06	0	0		3.68703e-06	0	0.0495474
#N/A	XLOC_007934	TCONS_00018302	#N/A	#N/A							gnl|Nvit_2.0|Chr3.Scaffold6:2582016-2585821		12.6856	12.0337	13.3374		0	0	0		0.00722605	0	0		0	0	0
#N/A	XLOC_007876	TCONS_00018192	#N/A	#N/A							gnl|Nvit_2.0|Chr3.Scaffold6:3069729-3071096		0.0530332	0	0.128033		0	0	0		0	0	0		0	0	0
#N/A	XLOC_007936	TCONS_00018304	#N/A	#N/A							gnl|Nvit_2.0|Chr3.Scaffold6:3127623-3128773		0.328526	0.120748	0.536303		23.1506	21.3335	24.9678		17.1376	15.7255	15.7255		1.74678	1.29556	2.198
#N/A	XLOC_007937	TCONS_00018305	#N/A	#N/A							gnl|Nvit_2.0|Chr3.Scaffold6:3260893-3261437		10.8609	8.78984	12.932		0.49794	0.0525689	0.943311		0.424686	0.0448353	0.0448353		0.414945	0.0438069	0.786083
#N/A	XLOC_007938	TCONS_00018306	#N/A	#N/A							gnl|Nvit_2.0|Chr3.Scaffold6:3264358-3264771		56.4557	50.1829	62.7286		9.93345	7.32964	12.5373		13.0083	10.2035	10.2035		1.00248	0.244676	1.76028
#N/A	XLOC_007731	TCONS_00017834	#N/A	#N/A							gnl|Nvit_2.0|Chr3.Scaffold6:3208703-3210768		111.624	108.339	114.91		0	0	0		0.145366	0.0190514	0.0190514		0	0	0
#N/A	XLOC_007939	TCONS_00018307	#N/A	#N/A							gnl|Nvit_2.0|Chr3.Scaffold6:3524851-3525626		0.671512	0.283814	1.05921		0	0	0		0.0482105	0	0		0.0476499	0	0.14295
#N/A	XLOC_007941	TCONS_00018309	#N/A	#N/A							gnl|Nvit_2.0|Chr3.Scaffold6:3532194-3534071		0.255447	0.118905	0.391988		0.374319	0.202327	0.54631		0.519442	0.337663	0.337663		0.0471556	0	0.101606
#N/A	XLOC_007942	TCONS_00018310	#N/A	#N/A							gnl|Nvit_2.0|Chr3.Scaffold6:3535060-3536326		0.291316	0.107071	0.47556		3.67654	2.99963	4.35344		2.58752	2.0772	2.0772		0.100046	0	0.200141
#N/A	XLOC_007940	TCONS_00018308	#N/A	#N/A							gnl|Nvit_2.0|Chr3.Scaffold6:3525694-3529570		0.500793	0.372553	0.629033		0.250403	0.155759	0.345046		0.134613	0.0727614	0.0727614		0.127701	0.0674626	0.18794
#N/A	XLOC_007735	TCONS_00017840	#N/A	#N/A							gnl|Nvit_2.0|Chr3.Scaffold6:3529901-3531263		2.71024	1.75371	3.66677		0.63471	0.198736	1.07069		1.14651	0.571179	0.571179		0.375802	0.0855451	0.66606
#N/A	XLOC_007943	TCONS_00018311	#N/A	#N/A							gnl|Nvit_2.0|Chr3.Scaffold6:3538448-3539910		0.24452	0.0898721	0.399169		0.551436	0.31077	0.792102		0.569422	0.349806	0.349806		0.0210242	0	0.0630727
#N/A	XLOC_007944	TCONS_00018312	#N/A	#N/A							gnl|Nvit_2.0|Chr3.Scaffold6:3540324-3543543		0.380815	0.257262	0.504368		5.39502	4.9064	5.88363		4.92063	4.50249	4.50249		0.0692421	0.0202805	0.118204
#N/A	XLOC_007890	TCONS_00018223	#N/A	#N/A							gnl|Nvit_2.0|Chr3.Scaffold6:3658865-3660838		0.826457	0.501549	1.15137		0	0	0		0	0	0		0	0	0
#N/A	XLOC_007736	TCONS_00017842	#N/A	#N/A							gnl|Nvit_2.0|Chr3.Scaffold6:3564277-3566046		25.027	20.2096	29.8443		2.26713	0.815111	3.71915		1.74581	0.528848	0.528848		15.1564	12.3419	17.9708
#N/A	XLOC_007883	TCONS_00018213	#N/A	#N/A							gnl|Nvit_2.0|Chr3.Scaffold6:3438344-3444679		145.496	141.191	149.8		0	0	0		0	0	0		0.253449	0.0720222	0.434877
#N/A	XLOC_007945	TCONS_00018313	#N/A	#N/A							gnl|Nvit_2.0|Chr3.Scaffold6:4076257-4078328		1.01128	0.754416	1.26815		0.829147	0.586509	1.07178		0.619176	0.431284	0.431284		3.29001	2.8524	3.72763
#N/A	XLOC_007760	TCONS_00017900	#N/A	#N/A							gnl|Nvit_2.0|Chr3.Scaffold6:4127965-4129485		8.65709	7.66955	9.64463		2.18571	1.62627	2.74516		2.51425	1.96579	1.96579		0.034112	0	0.104674
#N/A	XLOC_007912	TCONS_00018273	#N/A	#N/A							gnl|Nvit_2.0|Chr3.Scaffold6:4127970-4130243		1.39303	1.05551	1.73055		0.899915	0.600239	1.19959		0.957878	0.669906	0.669906		0.0369832	0	0.0916358
#N/A	XLOC_008082	TCONS_00018570	#N/A	#N/A							gnl|Nvit_2.0|Chr3.Scaffold8:440382-446159		5.30283	4.86657	5.73909		0.0781393	0.0228865	0.133392		0.139376	0.07363	0.07363		1.81396	1.57268	2.05524
#N/A	XLOC_008130	TCONS_00018705	#N/A	#N/A							gnl|Nvit_2.0|Chr3.Scaffold8:456985-457770		0.329575	0.0604781	0.598671		1.43654	0.861406	2.01168		0.331272	0.080854	0.080854		0.327512	0.0799362	0.575088
#N/A	XLOC_008131	TCONS_00018706	#N/A	#N/A							gnl|Nvit_2.0|Chr3.Scaffold8:527378-528455		0.785931	0.450809	1.12105		5.43266	4.52406	6.34127		8.25425	7.23531	7.23531		0.795843	0.482508	1.10918
#N/A	XLOC_008091	TCONS_00018597	#N/A	#N/A							gnl|Nvit_2.0|Chr3.Scaffold8:798291-835375		1.35266	0.766262	1.93906		0	0	0		0.0598645	0	0		0	0	0
#N/A	XLOC_008026	TCONS_00018441	#N/A	#N/A							gnl|Nvit_2.0|Chr3.Scaffold8:860110-861013		0.641435	0.271103	1.01177		0	0	0		0	0	0		0.182203	0	0.364494
#N/A	XLOC_008132	TCONS_00018707	#N/A	#N/A							gnl|Nvit_2.0|Chr3.Scaffold8:870998-872036		0.374741	0.137734	0.611748		58.971	55.8998	62.0422		51.7221	49.1306	49.1306		0.67392	0.379797	0.968042
#N/A	XLOC_008133	TCONS_00018708	#N/A	#N/A							gnl|Nvit_2.0|Chr3.Scaffold8:1114829-1115359		1.44944	0.674683	2.2242		0	0	0		0	0	0		0.0868945	0	0.260683
#N/A	XLOC_008135	TCONS_00018710	#N/A	#N/A							gnl|Nvit_2.0|Chr3.Scaffold8:1182903-1184382		0.458205	0.247966	0.668444		0.259056	0.0917868	0.426325		0.166401	0.0487378	0.0487378		0.08295	0	0.16594
#N/A	XLOC_008134	TCONS_00018709	#N/A	#N/A							gnl|Nvit_2.0|Chr3.Scaffold8:1181486-1182840		7.21634	6.33636	8.09631		11.011	9.88181	12.1401		7.42657	6.59131	6.59131		0.368783	0.184391	0.553174
#N/A	XLOC_008097	TCONS_00018618	#N/A	#N/A							gnl|Nvit_2.0|Chr3.Scaffold8:1211242-1215281		18.4793	17.5329	19.4257		23.4674	22.3562	24.5786		15.527	14.7187	14.7187		11.2955	10.6054	11.9857
#N/A	XLOC_008036	TCONS_00018465	#N/A	#N/A							gnl|Nvit_2.0|Chr3.Scaffold8:1198498-1200574		369.971	364.584	375.359		2.0306	1.61611	2.44509		0.67678	0.461504	0.461504		0.0168894	0	0.0506681
#N/A	XLOC_008109	TCONS_00018648	#N/A	#N/A							gnl|Nvit_2.0|Chr3.Scaffold8:1532902-1533669		16.8934	13.9962	19.7906		24.179	20.6916	27.6663		30.1076	26.4976	26.4976		0.310833	0	0.669752
#N/A	XLOC_008136	TCONS_00018711	#N/A	#N/A							gnl|Nvit_2.0|Chr3.Scaffold8:1534778-1535574		0.269194	0.0284196	0.509968		0	0	0		0	0	0		0	0	0
#N/A	XLOC_008110	TCONS_00018650	#N/A	#N/A							gnl|Nvit_2.0|Chr3.Scaffold8:1643873-1645710		0.909212	0.57335	1.24507		0	0	0		0.0245239	0	0		0	0	0
#N/A	XLOC_008108	TCONS_00018646	#N/A	#N/A							gnl|Nvit_2.0|Chr3.Scaffold8:1529684-1532604		7.9948	6.94325	9.04636		20.4733	18.6902	22.2564		20.8688	19.2072	19.2072		30.23	28.1178	32.3423
#N/A	XLOC_008055	TCONS_00018506	#N/A	#N/A							gnl|Nvit_2.0|Chr3.Scaffold8:1693510-1753327		0.470985	0.199062	0.742909		0	0	0		0	0	0		0	0	0
#N/A	XLOC_008111	TCONS_00018651	#N/A	#N/A							gnl|Nvit_2.0|Chr3.Scaffold8:1707752-1709223		1.32098	0.846468	1.79549		0	0	0		0	0	0		0	0	0
#N/A	XLOC_008112	TCONS_00018652	#N/A	#N/A							gnl|Nvit_2.0|Chr3.Scaffold8:1742427-1743846		0.591485	0.265117	0.917853		2.80323	2.14314	3.46331		6.45759	5.57591	5.57591		3.80978	3.06502	4.55453
#N/A	XLOC_008058	TCONS_00018512	#N/A	#N/A							gnl|Nvit_2.0|Chr3.Scaffold8:2008946-2012186		0.877474	0.664477	1.09047		1.53989	1.25321	1.82656		0.993982	0.787747	0.787747		0.102409	0.0335842	0.171234
#N/A	XLOC_008137	TCONS_00018712	#N/A	#N/A							gnl|Nvit_2.0|Chr3.Scaffold8:2432041-2432584		1.18876	0.502431	1.8751		5.09448	3.658	6.53097		2.04524	1.20465	1.20465		0.0832563	0	0.249769
#N/A	XLOC_008138	TCONS_00018713	#N/A	#N/A							gnl|Nvit_2.0|Chr3.Scaffold8:2514616-2515175		3.57455	2.41481	4.73429		0	0	0		0	0	0		0	0	0
#N/A	XLOC_008139	TCONS_00018714	#N/A	#N/A							gnl|Nvit_2.0|Chr3.Scaffold8:2614648-2615113		0.66837	0.0705617	1.26618		0	0	0		0	0	0		0	0	0
#N/A	XLOC_008066	TCONS_00018525	#N/A	#N/A							gnl|Nvit_2.0|Chr3.Scaffold8:2517503-2528372		2.69423	2.23524	3.15322		0	0	0		0	0	0		0	0	0
#N/A	XLOC_008129	TCONS_00018704	#N/A	#N/A							gnl|Nvit_2.0|Chr3.Scaffold8:2736745-2737417		3.95343	2.90614	5.00072		0	0	0		0	0	0		0	0	0
#N/A	XLOC_008196	TCONS_00018855	#N/A	#N/A							gnl|Nvit_2.0|Chr3.Scaffold89:19176-24606		0.385296	0.291153	0.479439		0	0	0		0	0	0		0	0	0
#N/A	XLOC_008233	TCONS_00018944	#N/A	#N/A							gnl|Nvit_2.0|Chr3.Scaffold89:37377-37942		2.40034	1.45885	3.34184		0	0	0		0	0	0		0.0777473	0	0.233242
#N/A	XLOC_008232	TCONS_00018943	#N/A	#N/A							gnl|Nvit_2.0|Chr3.Scaffold89:32681-33407		0.554605	0.184868	0.924341		0.128199	0	0.309753		0.159237	0	0		0	0	0
#N/A	XLOC_008234	TCONS_00018945	#N/A	#N/A							gnl|Nvit_2.0|Chr3.Scaffold89:38190-39173		1.73096	1.20302	2.2589		0	0	0		0.0347001	0	0		0.10333	0	0.222645
#N/A	XLOC_008231	TCONS_00018942	#N/A	#N/A							gnl|Nvit_2.0|Chr3.Scaffold89:24745-32562		0.445061	0.361325	0.528797		0.00430662	0	0.0129199		0	0	0		0.00340811	0	0.0102243
#N/A	XLOC_008235	TCONS_00018946	#N/A	#N/A							gnl|Nvit_2.0|Chr3.Scaffold89:61949-63604		0.0422251	0	0.10194		0	0	0		0	0	0		0	0	0
#N/A	XLOC_008236	TCONS_00018947	#N/A	#N/A							gnl|Nvit_2.0|Chr3.Scaffold89:65394-66045		0.218755	0	0.471351		0	0	0		0	0	0		0	0	0
#N/A	XLOC_008237	TCONS_00018948	#N/A	#N/A							gnl|Nvit_2.0|Chr3.Scaffold89:66224-67460		0.0600213	0	0.144904		0.0641456	0	0.154988		0	0	0		0	0	0
#N/A	XLOC_008238	TCONS_00018949	#N/A	#N/A							gnl|Nvit_2.0|Chr3.Scaffold89:367423-369443		0.0335576	0	0.0810153		0	0	0		0.0434267	0	0		0	0	0
#N/A	XLOC_008239	TCONS_00018950	#N/A	#N/A							gnl|Nvit_2.0|Chr3.Scaffold89:370999-371747		0	0	0		0	0	0		0	0	0		0	0	0
#N/A	XLOC_008240	TCONS_00018951	#N/A	#N/A							gnl|Nvit_2.0|Chr3.Scaffold89:372801-374121		1.60501	1.18351	2.0265		2.48927	1.94229	3.03624		2.17168	1.71107	1.71107		0.380313	0.190156	0.570469
#N/A	XLOC_008215	TCONS_00018902	#N/A	#N/A							gnl|Nvit_2.0|Chr3.Scaffold89:568289-569187		0.454696	0.167121	0.742271		15.5362	13.7985	17.2738		5.32955	4.41554	4.41554		0.310742	0.0910142	0.530469
#N/A	XLOC_008242	TCONS_00018953	#N/A	#N/A							gnl|Nvit_2.0|Chr3.Scaffold89:636789-637031		173.915	139.97	207.86		26.3763	15.3217	37.4309		72.455	52.3461	52.3461		5.81463	1.067	10.5623
#N/A	XLOC_008241	TCONS_00018952	#N/A	#N/A							gnl|Nvit_2.0|Chr3.Scaffold89:634363-634769		2.725	1.31782	4.13219		0.171632	0	0.514896		0	0	0		0	0	0
#N/A	XLOC_008243	TCONS_00018954	#N/A	#N/A							gnl|Nvit_2.0|Chr3.Scaffold89:846034-847684		1.71619	1.33481	2.09756		0.11409	0.0120448	0.216135		0.0182762	0	0		0.0547073	0	0.117878
#N/A	XLOC_008268	TCONS_00018981	#N/A	#N/A							gnl|Nvit_2.0|Chr3.Scaffold90:315906-316403		2.68909	1.56766	3.81052		6.97209	5.14453	8.79965		2.91495	1.83236	1.83236		5.96187	4.40821	7.51552
#N/A	XLOC_008269	TCONS_00018982	#N/A	#N/A							gnl|Nvit_2.0|Chr3.Scaffold90:322152-323245		0.490736	0.228427	0.753046		0.59677	0.298385	0.895155		0.146069	0.00150389	0.00150389		0.0700937	0	0.187179
#N/A	XLOC_008272	TCONS_00018989	#N/A	#N/A							gnl|Nvit_2.0|Chr3.Scaffold913:13470-15267		2.10792	1.58899	2.62685		10.2568	9.06688	11.4468		7.39425	6.4815	6.4815		1.47946	1.07212	1.8868
#N/A	XLOC_008294	TCONS_00019042	#N/A	#N/A							gnl|Nvit_2.0|Chr3.Scaffold94:44868-48787		1.40367	1.19024	1.61711		5.82498	5.36742	6.28254		4.94348	4.56894	4.56894		0.126212	0.0666757	0.185748
#N/A	XLOC_008295	TCONS_00019043	#N/A	#N/A							gnl|Nvit_2.0|Chr3.Scaffold94:48977-50757		0.504317	0.306508	0.702127		0.585824	0.364403	0.807244		0.63584	0.428587	0.428587		0.0334077	0	0.0807191
#N/A	XLOC_008296	TCONS_00019044	#N/A	#N/A							gnl|Nvit_2.0|Chr3.Scaffold94:259269-260136		2.57711	1.87571	3.27851		11.252	9.72308	12.7808		6.74496	5.68934	5.68934		0.325924	0.0954611	0.556388
#N/A	XLOC_008297	TCONS_00019045	#N/A	#N/A							gnl|Nvit_2.0|Chr3.Scaffold94:438525-440587		5.60595	4.99968	6.21221		6.63005	5.94083	7.31926		4.48293	3.97751	3.97751		7.33298	6.68592	7.98004
#N/A	XLOC_008336	TCONS_00019151	#N/A	#N/A							gnl|Nvit_2.0|Chr4.Scaffold108:77094-78492		0.258056	0.094847	0.421265		1.05183	0.708986	1.39468		0.912498	0.623862	0.623862		0	0	0
#N/A	XLOC_008335	TCONS_00019150	#N/A	#N/A							gnl|Nvit_2.0|Chr4.Scaffold108:74780-76816		0.282696	0.145568	0.419824		0.287689	0.143844	0.431533		0.344317	0.202803	0.202803		0.0286655	0	0.0692612
#N/A	XLOC_008337	TCONS_00019152	#N/A	#N/A							gnl|Nvit_2.0|Chr4.Scaffold108:165633-166792		0.331953	0.116173	0.547734		0.190793	0	0.381769		0.308539	0.122483	0.122483		0	0	0
#N/A	XLOC_008338	TCONS_00019153	#N/A	#N/A							gnl|Nvit_2.0|Chr4.Scaffold108:261817-262759		0.170449	0	0.340897		0.0450479	0	0.135144		0.0734579	0	0		0.0728675	0	0.176062
#N/A	XLOC_008339	TCONS_00019154	#N/A	#N/A							gnl|Nvit_2.0|Chr4.Scaffold108:388183-388796		1.60766	0.888693	2.32663		0.658489	0.192867	1.12411		0.27677	0	0		1.63053	0.960384	2.30068
#N/A	XLOC_008310	TCONS_00019100	#N/A	#N/A							gnl|Nvit_2.0|Chr4.Scaffold108:390631-393096		8.80143	8.0667	9.53615		1.39187	1.08603	1.69772		1.66399	1.36671	1.36671		3.80114	3.35093	4.25135
#N/A	XLOC_008340	TCONS_00019155	#N/A	#N/A							gnl|Nvit_2.0|Chr4.Scaffold108:473386-476528		0.370351	0.2469	0.493801		0.0671146	0.0123158	0.121913		0.497133	0.363158	0.363158		0.0888433	0.0314783	0.146208
#N/A	XLOC_008368	TCONS_00019213	#N/A	#N/A							gnl|Nvit_2.0|Chr4.Scaffold109:59943-60357		6.15271	4.04522	8.26021		0	0	0		0.148658	0	0		0	0	0
#N/A	XLOC_008370	TCONS_00019215	#N/A	#N/A							gnl|Nvit_2.0|Chr4.Scaffold109:275649-276690		0.784001	0.441835	1.12617		0	0	0		0.12874	0	0		0	0	0
#N/A	XLOC_008369	TCONS_00019214	#N/A	#N/A							gnl|Nvit_2.0|Chr4.Scaffold109:271769-275572		1.00536	0.821809	1.18892		0.602244	0.451047	0.753442		0.498878	0.376984	0.376984		0.0289583	0	0.0579306
#N/A	XLOC_008435	TCONS_00019344	#N/A	#N/A							gnl|Nvit_2.0|Chr4.Scaffold123:92728-93142		2.77176	1.38588	4.15764		0	0	0		0	0	0		0	0	0
#N/A	XLOC_008436	TCONS_00019345	#N/A	#N/A							gnl|Nvit_2.0|Chr4.Scaffold123:162684-163976		0.568207	0.314097	0.822316		0	0	0		0	0	0		0	0	0
#N/A	XLOC_008437	TCONS_00019346	#N/A	#N/A							gnl|Nvit_2.0|Chr4.Scaffold123:222681-223327		2.06697	1.28573	2.84821		0	0	0		0	0	0		0	0	0
#N/A	XLOC_008417	TCONS_00019301	#N/A	#N/A							gnl|Nvit_2.0|Chr4.Scaffold123:226678-229917		5.01716	3.02799	7.00633		0	0	0		0	0	0		0	0	0
#N/A	XLOC_008420	TCONS_00019308	#N/A	#N/A							gnl|Nvit_2.0|Chr4.Scaffold123:304943-338146		0.480573	0.223696	0.737451		0.365486	0.129496	0.601476		0.53273	0.281433	0.281433		0	0	0
#N/A	XLOC_008419	TCONS_00019307	#N/A	#N/A							gnl|Nvit_2.0|Chr4.Scaffold123:267568-269675		0.810804	0.377411	1.2442		0	0	0		0	0	0		0	0	0
#N/A	XLOC_008418	TCONS_00019304	#N/A	#N/A							gnl|Nvit_2.0|Chr4.Scaffold123:262244-266348		1.42941	1.0648	1.79401		0	0	0		0	0	0		0	0	0
#N/A	XLOC_008421	TCONS_00019309	#N/A	#N/A							gnl|Nvit_2.0|Chr4.Scaffold123:399209-399655		11.7205	8.20685	15.2342		0	0	0		0	0	0		0	0	0
#N/A	XLOC_008441	TCONS_00019352	#N/A	#N/A							gnl|Nvit_2.0|Chr4.Scaffold130:13230-16278		11.8791	11.1108	12.6475		0	0	0		0	0	0		0	0	0
#N/A	XLOC_008507	TCONS_00019524	#N/A	#N/A							gnl|Nvit_2.0|Chr4.Scaffold153:174172-174966		0.270169	0.0285225	0.511815		2.77184	1.97705	3.56662		0.931094	0.514696	0.514696		0.874712	0.4728	1.27662
#N/A	XLOC_008514	TCONS_00019531	#N/A	#N/A							gnl|Nvit_2.0|Chr4.Scaffold153:498437-503847		3.53748	2.96808	4.10687		6.0655	5.10971	7.02129		5.59487	4.78916	4.78916		15.0097	13.6607	16.3586
#N/A	XLOC_008516	TCONS_00019537	#N/A	#N/A							gnl|Nvit_2.0|Chr4.Scaffold153:530937-531503		0.460181	0.0485826	0.871779		1.21344	0.540343	1.88653		0.712727	0.237576	0.237576		0.310057	0	0.620263
#N/A	XLOC_008535	TCONS_00019564	#N/A	#N/A							gnl|Nvit_2.0|Chr4.Scaffold166:1104-1510		19.075	15.352	22.7981		36.386	31.3214	41.4505		35.3784	30.6143	30.6143		82.6882	75.5703	89.8061
#N/A	XLOC_008520	TCONS_00019544	#N/A	#N/A							gnl|Nvit_2.0|Chr4.Scaffold166:46816-48186		3.55221	2.90359	4.20082		6.76545	5.79832	7.73259		6.20412	5.36956	5.36956		12.0268	10.8143	13.2393
#N/A	XLOC_008544	TCONS_00019584	#N/A	#N/A							gnl|Nvit_2.0|Chr4.Scaffold174:19440-22209		0.684743	0.504921	0.864566		1.62809	1.33826	1.91791		2.22079	1.91535	1.91535		0.224198	0.1286	0.319796
#N/A	XLOC_008545	TCONS_00019585	#N/A	#N/A							gnl|Nvit_2.0|Chr4.Scaffold174:159466-160506		0.373802	0.137389	0.610215		0	0	0		0	0	0		0	0	0
#N/A	XLOC_008551	TCONS_00019598	#N/A	#N/A							gnl|Nvit_2.0|Chr4.Scaffold178:33053-88129		11.7357	9.27505	14.1964		2.18898	1.08311	3.29484		0.789911	0.0823987	0.0823987		0.451722	0	0.959159
#N/A	XLOC_008562	TCONS_00019619	#N/A	#N/A							gnl|Nvit_2.0|Chr4.Scaffold178:58677-59402		0.370502	0.0679883	0.673015		0.256902	0	0.513928		0.0531886	0	0		0	0	0
#N/A	XLOC_008547	TCONS_00019587	#N/A	#N/A							gnl|Nvit_2.0|Chr4.Scaffold178:108648-111591		3.53278	2.13632	4.92924		0	0	0		0.0878794	0	0		0.0582525	0	0.225475
#N/A	XLOC_008585	TCONS_00019665	#N/A	#N/A							gnl|Nvit_2.0|Chr4.Scaffold185:6840-7318		2.27375	1.20189	3.3456		0.124604	0	0.373813		0.434257	0	0		0	0	0
#N/A	XLOC_008561	TCONS_00019618	#N/A	#N/A							gnl|Nvit_2.0|Chr4.Scaffold178:341166-341796		4.55288	2.90794	6.19783		0.211907	0	0.67405		0.780493	0.064846	0.064846		0.78335	0.0705832	1.49612
#N/A	XLOC_008571	TCONS_00019645	#N/A	#N/A							gnl|Nvit_2.0|Chr4.Scaffold185:8198-9421		0.496979	0.231886	0.762072		1.37658	0.908048	1.8451		1.29121	0.883935	0.883935		0.141725	0.0104106	0.273039
#N/A	XLOC_008563	TCONS_00019621	#N/A	#N/A							gnl|Nvit_2.0|Chr4.Scaffold185:8277-17380		3.45026	2.64046	4.26006		8.5669	7.20418	9.92963		6.75029	5.67166	5.67166		2.49468	1.84359	3.14578
#N/A	XLOC_008586	TCONS_00019666	#N/A	#N/A							gnl|Nvit_2.0|Chr4.Scaffold185:87373-88360		0.320311	0.0938169	0.546805		0.0424211	0	0.127263		0.276112	0.0808715	0.0808715		0	0	0
#N/A	XLOC_008603	TCONS_00019697	#N/A	#N/A							gnl|Nvit_2.0|Chr4.Scaffold187:406117-406257		229.792	91.2221	368.361		2913.95	2007.63	3820.27		669.51	405.914	405.914		254.786	146.145	363.428
#N/A	XLOC_008598	TCONS_00019686	#N/A	#N/A							gnl|Nvit_2.0|Chr4.Scaffold187:44420-46206		26.7508	25.2337	28.2679		0	0	0		0	0	0		0	0	0
#N/A	XLOC_008629	TCONS_00019752	#N/A	#N/A							gnl|Nvit_2.0|Chr4.Scaffold193:174924-175901		0.162334	2.77556e-17	0.324668		0.386802	0.128934	0.644671		0.559726	0.279863	0.279863		0	0	0
#N/A	XLOC_008637	TCONS_00019773	#N/A	#N/A							gnl|Nvit_2.0|Chr4.Scaffold204:74225-74620		23.6721	13.5783	33.7659		6.27289	2.09096	10.4548		3.49132	0	0		18.8582	11.5849	26.1315
#N/A	XLOC_008772	TCONS_00020127	#N/A	#N/A							gnl|Nvit_2.0|Chr4.Scaffold23:206592-207982		0.207883	0.0608876	0.354879		8.0818	7.12444	9.03915		9.23333	8.32354	8.32354		0.200988	0.0669961	0.334981
#N/A	XLOC_008773	TCONS_00020128	#N/A	#N/A							gnl|Nvit_2.0|Chr4.Scaffold23:229921-230488		1.00928	0.400663	1.61791		7.07376	5.44133	8.7062		4.658	3.42734	3.42734		1.39108	0.734887	2.04728
#N/A	XLOC_008716	TCONS_00019993	#N/A	#N/A							gnl|Nvit_2.0|Chr4.Scaffold23:221671-222324		0.268651	0	0.578862		0	0	0		0	0	0		0	0	0
#N/A	XLOC_008774	TCONS_00020129	#N/A	#N/A							gnl|Nvit_2.0|Chr4.Scaffold23:368755-369628		0.709059	0.342903	1.07522		0.298642	0.0548019	0.542482		0.0814749	0	0		0	0	0
#N/A	XLOC_008775	TCONS_00020130	#N/A	#N/A							gnl|Nvit_2.0|Chr4.Scaffold23:424299-425301		7.18253	6.12063	8.24442		0	0	0		0	0	0		0	0	0
#N/A	XLOC_008777	TCONS_00020132	#N/A	#N/A							gnl|Nvit_2.0|Chr4.Scaffold23:500577-501094		0.867373	0.254048	1.4807		0	0	0		0	0	0		0	0	0
#N/A	XLOC_008780	TCONS_00020135	#N/A	#N/A							gnl|Nvit_2.0|Chr4.Scaffold23:507350-507797		0.436182	0	0.939842		0	0	0		0	0	0		0	0	0
#N/A	XLOC_008778	TCONS_00020133	#N/A	#N/A							gnl|Nvit_2.0|Chr4.Scaffold23:501240-502258		0.384397	0.141283	0.627511		0	0	0		0	0	0		0	0	0
#N/A	XLOC_008782	TCONS_00020137	#N/A	#N/A							gnl|Nvit_2.0|Chr4.Scaffold23:515313-515804		0.478926	0	0.957851		0	0	0		0	0	0		0	0	0
#N/A	XLOC_008779	TCONS_00020134	#N/A	#N/A							gnl|Nvit_2.0|Chr4.Scaffold23:505320-506302		0.443403	0.176021	0.710784		0	0	0		0	0	0		0	0	0
#N/A	XLOC_008784	TCONS_00020139	#N/A	#N/A							gnl|Nvit_2.0|Chr4.Scaffold23:520343-520817		1.41344	0.561104	2.26578		0.506122	0	1.01249		0.110426	0	0		0	0	0
#N/A	XLOC_008781	TCONS_00020136	#N/A	#N/A							gnl|Nvit_2.0|Chr4.Scaffold23:508138-511425		0.695634	0.530521	0.860747		0	0	0		0	0	0		0	0	0
#N/A	XLOC_008783	TCONS_00020138	#N/A	#N/A							gnl|Nvit_2.0|Chr4.Scaffold23:515916-517086		0.321446	0.118146	0.524747		0	0	0		0.0277169	0	0		0	0	0
#N/A	XLOC_008776	TCONS_00020131	#N/A	#N/A							gnl|Nvit_2.0|Chr4.Scaffold23:425456-427823		5.98068	5.40115	6.56021		0	0	0		0	0	0		0	0	0
#N/A	XLOC_008785	TCONS_00020140	#N/A	#N/A							gnl|Nvit_2.0|Chr4.Scaffold23:630779-631420		0.747449	0.274721	1.22018		4.38316	3.21325	5.55307		7.85093	6.42595	6.42595		0.189845	0	0.409059
#N/A	XLOC_008670	TCONS_00019857	#N/A	#N/A							gnl|Nvit_2.0|Chr4.Scaffold23:328409-337053		43.4594	42.3208	44.5981		0.00824306	0	0.0336319		0.00652687	0	0		0.0196134	0	0.0489972
#N/A	XLOC_008682	TCONS_00019896	#N/A	#N/A							gnl|Nvit_2.0|Chr4.Scaffold23:867045-896946		1.86526	1.5872	2.14332		0	0	0		0.00894211	0	0		0.0178978	0	0.0432445
#N/A	XLOC_008787	TCONS_00020142	#N/A	#N/A							gnl|Nvit_2.0|Chr4.Scaffold23:914888-916325		0.0249635	0	0.0748906		0	0	0		0	0	0		0	0	0
#N/A	XLOC_008788	TCONS_00020143	#N/A	#N/A							gnl|Nvit_2.0|Chr4.Scaffold23:920369-921320		0.2945	0.0718788	0.51712		0	0	0		0	0	0		0	0	0
#N/A	XLOC_008786	TCONS_00020141	#N/A	#N/A							gnl|Nvit_2.0|Chr4.Scaffold23:909904-912648		0.36964	0.236861	0.502419		0	0	0		0	0	0		0	0	0
#N/A	XLOC_008790	TCONS_00020145	#N/A	#N/A							gnl|Nvit_2.0|Chr4.Scaffold23:1751808-1752764		1.0862	0.660156	1.51224		0	0	0		0	0	0		0.107186	0	0.230954
#N/A	XLOC_008736	TCONS_00020036	#N/A	#N/A							gnl|Nvit_2.0|Chr4.Scaffold23:1492557-1530507		10.2681	9.58936	10.9468		1.0787	0.84001	1.31739		0.954177	0.754061	0.754061		0	0	0
#N/A	XLOC_008735	TCONS_00020035	#N/A	#N/A							gnl|Nvit_2.0|Chr4.Scaffold23:924459-927455		5.38712	4.63068	6.14355		0	0	0		0	0	0		1.75817e-07	0	0.0315717
#N/A	XLOC_008683	TCONS_00019898	#N/A	#N/A							gnl|Nvit_2.0|Chr4.Scaffold23:926000-1054601		54.7819	52.3104	57.2535		0.129407	0.0282829	0.230531		0.140871	0.0545502	0.0545502		0.0383092	0	0.123147
#N/A	XLOC_008789	TCONS_00020144	#N/A	#N/A							gnl|Nvit_2.0|Chr4.Scaffold23:1049759-1050100		3.90388	1.7384	6.06936		0	0	0		0	0	0		0	0	0
#N/A	XLOC_008791	TCONS_00020146	#N/A	#N/A							gnl|Nvit_2.0|Chr4.Scaffold23:1813708-1814459		8.73096	7.30043	10.1615		0.183325	0	0.395011		0.252391	0.0266456	0.0266456		0	0	0
#N/A	XLOC_008792	TCONS_00020147	#N/A	#N/A							gnl|Nvit_2.0|Chr4.Scaffold23:2183886-2185349		0.537504	0.308312	0.766697		0.262378	0.0929638	0.431792		0.105362	0.0111234	0.0111234		0	0	0
#N/A	XLOC_008794	TCONS_00020149	#N/A	#N/A							gnl|Nvit_2.0|Chr4.Scaffold23:2190010-2192108		0.626876	0.426115	0.827637		0.0173884	0	0.0521653		0.0832057	0.0152685	0.0152685		0.0277128	0	0.0669592
#N/A	XLOC_008796	TCONS_00020151	#N/A	#N/A							gnl|Nvit_2.0|Chr4.Scaffold23:2194374-2195124		0.352274	0.0646435	0.639905		0.918341	0.439756	1.39693		0.354041	0.0864112	0.0864112		0.049952	0	0.149856
#N/A	XLOC_008795	TCONS_00020150	#N/A	#N/A							gnl|Nvit_2.0|Chr4.Scaffold23:2193839-2194132		6.85352	2.89664	10.8104		2.94564	0.718944	5.17233		0	0	0		0.421128	0	1.26338
#N/A	XLOC_008793	TCONS_00020148	#N/A	#N/A							gnl|Nvit_2.0|Chr4.Scaffold23:2185555-2189830		0.784139	0.631815	0.936464		0.572545	0.434419	0.710672		0.300057	0.21225	0.21225		0.0127886	0	0.0308995
#N/A	XLOC_008797	TCONS_00020152	#N/A	#N/A							gnl|Nvit_2.0|Chr4.Scaffold23:2330459-2330991		35.1638	31.361	38.9667		21.6025	18.5928	24.6122		32.5447	29.127	29.127		49.0265	44.8592	53.1937
#N/A	XLOC_008823	TCONS_00020208	#N/A	#N/A							gnl|Nvit_2.0|Chr4.Scaffold246:6686-23484		4.02086	2.93021	5.11151		15.8439	13.5584	18.1293		16.1979	14.0801	14.0801		15.0255	13.0094	17.0415
#N/A	XLOC_008899	TCONS_00020405	#N/A	#N/A							gnl|Nvit_2.0|Chr4.Scaffold26:299911-301100		0.0629997	0	0.152095		0	0	0		0	0	0		0	0	0
#N/A	XLOC_008836	TCONS_00020241	#N/A	#N/A							gnl|Nvit_2.0|Chr4.Scaffold26:430220-431324		20.1436	18.101	22.1862		17.2724	15.3304	19.2143		18.8292	16.9938	16.9938		31.3467	28.977	33.7164
#N/A	XLOC_008900	TCONS_00020406	#N/A	#N/A							gnl|Nvit_2.0|Chr4.Scaffold26:462156-463175		0.460683	0.194707	0.726658		5.9469	4.96256	6.93123		7.21468	6.22241	6.22241		0.361534	0.143521	0.579547
#N/A	XLOC_008843	TCONS_00020257	#N/A	#N/A							gnl|Nvit_2.0|Chr4.Scaffold26:627831-630422		6.94821	6.13852	7.7579		7.1528	6.25042	8.05519		8.95423	8.02472	8.02472		0.83162	0.566188	1.09705
#N/A	XLOC_008901	TCONS_00020407	#N/A	#N/A							gnl|Nvit_2.0|Chr4.Scaffold26:731117-731947		1.21744	0.72042	1.71445		0.159766	0	0.344248		0.0437104	0	0		0	0	0
#N/A	XLOC_008902	TCONS_00020408	#N/A	#N/A							gnl|Nvit_2.0|Chr4.Scaffold26:792269-794772		0.395843	0.251301	0.540384		0	0	0		0	0	0		0	0	0
#N/A	XLOC_008847	TCONS_00020261	#N/A	#N/A							gnl|Nvit_2.0|Chr4.Scaffold26:819148-821064		1.52953	0.9296	2.12946		0	0	0		0	0	0		0	0	0
#N/A	XLOC_008903	TCONS_00020409	#N/A	#N/A							gnl|Nvit_2.0|Chr4.Scaffold26:1201662-1202205		2.08034	1.1724	2.98827		12.4865	10.2471	14.7258		9.54444	7.74071	7.74071		9.65773	7.86433	11.4511
#N/A	XLOC_008853	TCONS_00020276	#N/A	#N/A							gnl|Nvit_2.0|Chr4.Scaffold26:1267569-1269108		8.05966	7.14118	8.97814		0	0	0		0	0	0		0	0	0
#N/A	XLOC_008852	TCONS_00020274	#N/A	#N/A							gnl|Nvit_2.0|Chr4.Scaffold26:1263113-1265097		9.36438	8.20463	10.5241		0	0	0		0	0	0		0	0	0
#N/A	XLOC_008904	TCONS_00020410	#N/A	#N/A							gnl|Nvit_2.0|Chr4.Scaffold26:1462403-1463601		0.56166	0.296891	0.826429		0	0	0		0.0538123	0	0		1.0977	0.750481	1.44492
#N/A	XLOC_008861	TCONS_00020297	#N/A	#N/A							gnl|Nvit_2.0|Chr4.Scaffold26:1507586-1508966		2.32764	1.75023	2.90506		0.875817	0.508753	1.24288		1.23493	0.842114	0.842114		5.36935	4.54655	6.19215
#N/A	XLOC_008905	TCONS_00020411	#N/A	#N/A							gnl|Nvit_2.0|Chr4.Scaffold26:1487370-1491303		5.10842	4.70202	5.51483		10.1443	9.54594	10.7427		8.81709	8.32016	8.32016		8.50104	8.01218	8.9899
#N/A	XLOC_008906	TCONS_00020412	#N/A	#N/A							gnl|Nvit_2.0|Chr4.Scaffold26:1595395-1596262		0.620416	0.276271	0.964561		0.954406	0.515877	1.39294		0.329022	0.0963684	0.0963684		0.0814811	0	0.196874
#N/A	XLOC_008925	TCONS_00020440	#N/A	#N/A							gnl|Nvit_2.0|Chr4.Scaffold276:198498-199736		0.0599008	0	0.144613		0.256081	0.0750043	0.437157		0.00860898	0	0		0	0	0
#N/A	XLOC_009028	TCONS_00020705	#N/A	#N/A							gnl|Nvit_2.0|Chr4.Scaffold29:766-1768		0.667229	0.343576	0.990883		0.332899	0.0975037	0.568293		0.236838	0.0578052	0.0578052		0.201557	0.0369864	0.366127
#N/A	XLOC_008937	TCONS_00020456	#N/A	#N/A							gnl|Nvit_2.0|Chr4.Scaffold29:193784-194335		2.02652	1.14207	2.91096		0	0	0		0.166041	0	0		0	0	0
#N/A	XLOC_008939	TCONS_00020458	#N/A	#N/A							gnl|Nvit_2.0|Chr4.Scaffold29:215421-219278		0.53832	0.3843	0.692341		0.0701957	0.00569248	0.134699		0.0596333	0.00880758	0.00880758		0.238789	0.146857	0.330722
#N/A	XLOC_008985	TCONS_00020598	#N/A	#N/A							gnl|Nvit_2.0|Chr4.Scaffold29:304720-308849		15.944	15.1174	16.7707		137.369	132.358	142.381		148.98	143.561	143.561		6.71538	6.15172	7.27903
#N/A	XLOC_008987	TCONS_00020604	#N/A	#N/A							gnl|Nvit_2.0|Chr4.Scaffold29:386234-387136		3.89498	1.91576	5.8742		222.929	206.904	238.954		93.6534	84.365	84.365		3.7798	1.82746	5.73213
#N/A	XLOC_009029	TCONS_00020706	#N/A	#N/A							gnl|Nvit_2.0|Chr4.Scaffold29:590170-591702		0.231254	0.084996	0.377511		0.124314	0.0131242	0.235505		0.518606	0.314423	0.314423		0.0795668	0	0.159172
#N/A	XLOC_009031	TCONS_00020708	#N/A	#N/A							gnl|Nvit_2.0|Chr4.Scaffold29:596051-596712		1.06768	0.516332	1.61903		22.4014	19.8198	24.983		25.9866	23.4582	23.4582		0.784261	0.349231	1.21929
#N/A	XLOC_009030	TCONS_00020707	#N/A	#N/A							gnl|Nvit_2.0|Chr4.Scaffold29:594403-595463		0.474063	0.2111	0.737026		4.68938	3.83557	5.54318		6.69641	5.76601	5.76601		0.187429	0.0343939	0.340464
#N/A	XLOC_009032	TCONS_00020709	#N/A	#N/A							gnl|Nvit_2.0|Chr4.Scaffold29:683148-683458		2.60985	0.478917	4.74079		0	0	0		2.59289	0.632849	0.632849		0	0	0
#N/A	XLOC_009001	TCONS_00020644	#N/A	#N/A							gnl|Nvit_2.0|Chr4.Scaffold29:692024-693982		18.2542	17.1276	19.3809		4.50847	3.91529	5.10166		4.90441	4.35675	4.35675		2.65158	2.24691	3.05625
#N/A	XLOC_008960	TCONS_00020524	#N/A	#N/A							gnl|Nvit_2.0|Chr4.Scaffold29:945070-946103		0.733463	0.354704	1.11222		0	0	0		0	0	0		0	0	0
#N/A	XLOC_008966	TCONS_00020546	#N/A	#N/A							gnl|Nvit_2.0|Chr4.Scaffold29:1055707-1082019		172.453	167.359	177.547		33.0995	30.4266	35.7724		31.1321	28.7493	28.7493		0.34613	0.121672	0.570588
#N/A	XLOC_009033	TCONS_00020710	#N/A	#N/A							gnl|Nvit_2.0|Chr4.Scaffold29:1060218-1060999		5.75501	4.62636	6.88366		8.15938	6.78509	9.53367		11.299	9.80961	9.80961		2.82772	2.0865	3.56894
#N/A	XLOC_009034	TCONS_00020711	#N/A	#N/A							gnl|Nvit_2.0|Chr4.Scaffold29:1454936-1455909		4.65192	3.77674	5.5271		1.98743	1.40036	2.5745		2.21596	1.64499	1.64499		8.43039	7.3236	9.53718
#N/A	XLOC_009036	TCONS_00020713	#N/A	#N/A							gnl|Nvit_2.0|Chr4.Scaffold29:1472384-1472875		1.31705	0.522837	2.11125		6.88634	5.04657	8.7261		2.16143	1.2181	1.2181		0.700028	0.170856	1.2292
#N/A	XLOC_009026	TCONS_00020700	#N/A	#N/A							gnl|Nvit_2.0|Chr4.Scaffold29:1499412-1500060		0.734567	0.269986	1.19915		0	0	0		0	0	0		0	0	0
#N/A	XLOC_009035	TCONS_00020712	#N/A	#N/A							gnl|Nvit_2.0|Chr4.Scaffold29:1467797-1472332		0.715802	0.574742	0.856862		5.45663	5.04825	5.86501		3.92247	3.61327	3.61327		0.486638	0.377207	0.596068
#N/A	XLOC_009027	TCONS_00020704	#N/A	#N/A							gnl|Nvit_2.0|Chr4.Scaffold29:1588479-1592040		1.16973	0.710925	1.62854		0.379716	0.111216	0.648215		0.1551	0	0		0.0768768	0	0.185749
#N/A	XLOC_009041	TCONS_00020722	#N/A	#N/A							gnl|Nvit_2.0|Chr4.Scaffold302:106437-107359		0.745708	0.383986	1.10743		0.0463227	0	0.138968		0.0756145	0	0		0.0749813	0	0.181169
#N/A	XLOC_009137	TCONS_00020974	#N/A	#N/A							gnl|Nvit_2.0|Chr4.Scaffold34:206903-207337		1.70744	0.677816	2.73707		0.897996	0.164785	1.63121		0.133278	0	0		0.128289	0	0.384868
#N/A	XLOC_009095	TCONS_00020874	#N/A	#N/A							gnl|Nvit_2.0|Chr4.Scaffold34:325729-329338		0.634628	0.2826	0.986656		5.85215	4.75594	6.94836		1.43032	0.935205	0.935205		0	0	0
#N/A	XLOC_009138	TCONS_00020975	#N/A	#N/A							gnl|Nvit_2.0|Chr4.Scaffold34:357854-358109		17.6029	8.19376	27.0121		29.3168	19.3622	39.2715		58.2635	42.7124	42.7124		125.791	105.902	145.681
#N/A	XLOC_009050	TCONS_00020755	#N/A	#N/A							gnl|Nvit_2.0|Chr4.Scaffold34:360187-363681		2.08415	1.73186	2.43643		9.72106	8.91953	10.5226		9.08077	8.39254	8.39254		23.7629	22.6583	24.8676
#N/A	XLOC_009139	TCONS_00020976	#N/A	#N/A							gnl|Nvit_2.0|Chr4.Scaffold34:520295-520720		1.79126	0.71109	2.87143		0	0	0		0	0	0		0	0	0
#N/A	XLOC_009140	TCONS_00020977	#N/A	#N/A							gnl|Nvit_2.0|Chr4.Scaffold34:758632-759214		0.877077	0.322365	1.43179		17.8538	15.3026	20.4049		18.8697	16.4383	16.4383		0.443792	0.0814373	0.806146
#N/A	XLOC_009064	TCONS_00020786	#N/A	#N/A							gnl|Nvit_2.0|Chr4.Scaffold34:759638-761118		28.2856	25.7904	30.7809		6.56215	5.33295	7.79135		6.82729	5.68941	5.68941		24.4673	22.3084	26.6263
#N/A	XLOC_009075	TCONS_00020819	#N/A	#N/A							gnl|Nvit_2.0|Chr4.Scaffold34:968899-982846		19.36	17.1094	21.6105		0	0	0		0	0	0		0	0	0
#N/A	XLOC_009141	TCONS_00020978	#N/A	#N/A							gnl|Nvit_2.0|Chr4.Scaffold34:973253-973788		1.01766	0.374037	1.66129		0	0	0		0	0	0		0	0	0
#N/A	XLOC_009130	TCONS_00020947	#N/A	#N/A							gnl|Nvit_2.0|Chr4.Scaffold34:1210587-1212781		16.2448	15.225	17.2646		16.7435	15.6566	17.8304		15.1199	14.2018	14.2018		0.344931	0.206834	0.483027
#N/A	XLOC_009142	TCONS_00020979	#N/A	#N/A							gnl|Nvit_2.0|Chr4.Scaffold34:1246811-1247838		0.303993	0.0890374	0.518948		0.56463	0.262823	0.866438		0.52413	0.262065	0.262065		0.162679	0.0171744	0.308183
#N/A	XLOC_009143	TCONS_00020980	#N/A	#N/A							gnl|Nvit_2.0|Chr4.Scaffold34:1248151-1249391		0.328794	0.130524	0.527065		0.0958429	0	0.206513		0.231977	0.0773257	0.0773257		0.076971	0	0.16585
#N/A	XLOC_009144	TCONS_00020981	#N/A	#N/A							gnl|Nvit_2.0|Chr4.Scaffold34:1284872-1285801		1.12888	0.686095	1.57166		0	0	0		0	0	0		0	0	0
#N/A	XLOC_009151	TCONS_00020992	#N/A	#N/A							gnl|Nvit_2.0|Chr4.Scaffold35:112843-124843		23.085	21.5193	24.6507		0.0300663	0	0.123294		0.0941708	0	0		0.410116	0.200297	0.619935
#N/A	XLOC_009264	TCONS_00021294	#N/A	#N/A							gnl|Nvit_2.0|Chr4.Scaffold35:165044-169390		0.3344	0.235791	0.433009		0.0554779	0.0135405	0.0974152		0.0439165	0.0107187	0.0107187		0.125678	0.0694732	0.181883
#N/A	XLOC_009266	TCONS_00021296	#N/A	#N/A							gnl|Nvit_2.0|Chr4.Scaffold35:178995-180048		0.257468	0.0628404	0.452095		1.6804	1.16413	2.19666		2.02941	1.51028	1.51028		0.472571	0.226295	0.718847
#N/A	XLOC_009265	TCONS_00021295	#N/A	#N/A							gnl|Nvit_2.0|Chr4.Scaffold35:176457-178904		0.243537	0.128733	0.358341		5.31025	4.74748	5.87302		5.3233	4.82079	4.82079		0.385197	0.250397	0.519996
#N/A	XLOC_009267	TCONS_00021297	#N/A	#N/A							gnl|Nvit_2.0|Chr4.Scaffold35:233977-236247		32.4957	31.1129	33.8785		53.5663	51.7169	55.4156		39.9423	38.5183	38.5183		3.05748	2.65584	3.45913
#N/A	XLOC_009164	TCONS_00021024	#N/A	#N/A							gnl|Nvit_2.0|Chr4.Scaffold35:883601-885119		5.87747	5.07014	6.68481		26.4222	24.634	28.2104		20.3465	18.9402	18.9402		4.78648	4.10591	5.46705
#N/A	XLOC_009268	TCONS_00021298	#N/A	#N/A							gnl|Nvit_2.0|Chr4.Scaffold35:914038-915167		0.605344	0.319982	0.890705		97.5255	93.7856	101.265		83.1324	80.0273	80.0273		0.922683	0.595819	1.24955
#N/A	XLOC_009269	TCONS_00021299	#N/A	#N/A							gnl|Nvit_2.0|Chr4.Scaffold35:915379-916193		0.156435	0	0.337071		35.8691	33.0473	38.6909		28.8004	26.5129	26.5129		0.266724	0.0489448	0.484503
#N/A	XLOC_009270	TCONS_00021300	#N/A	#N/A							gnl|Nvit_2.0|Chr4.Scaffold35:916345-917487		0.36459	0.144734	0.584446		10.2092	8.99976	11.4187		10.2024	9.11603	9.11603		0.113687	0	0.227428
#N/A	XLOC_009235	TCONS_00021217	#N/A	#N/A							gnl|Nvit_2.0|Chr4.Scaffold35:1135708-1139062		1.70859	0.980044	2.43713		2.31147	1.45301	3.16993		2.87488	1.99164	1.99164		0.459859	0.112238	0.807479
#N/A	XLOC_009273	TCONS_00021303	#N/A	#N/A							gnl|Nvit_2.0|Chr4.Scaffold35:1159831-1161665		0.281084	0.135933	0.426236		0	0	0		0.032331	0	0		0	0	0
#N/A	XLOC_009272	TCONS_00021302	#N/A	#N/A							gnl|Nvit_2.0|Chr4.Scaffold35:1157898-1159600		0.163464	0.0478774	0.27905		0	0	0		0	0	0		0	0	0
#N/A	XLOC_009271	TCONS_00021301	#N/A	#N/A							gnl|Nvit_2.0|Chr4.Scaffold35:1156690-1157293		14.0434	11.8893	16.1976		3.20849	2.16268	4.2543		2.77301	1.88395	1.88395		14.8616	12.7967	16.9264
#N/A	XLOC_009177	TCONS_00021056	#N/A	#N/A							gnl|Nvit_2.0|Chr4.Scaffold35:1144104-1149212		113.892	104.93	122.854		0.334497	0	0.808208		1.05894	0.258456	0.258456		0.289631	0	0.699803
#N/A	XLOC_009239	TCONS_00021227	#N/A	#N/A							gnl|Nvit_2.0|Chr4.Scaffold35:1262668-1281465		2.7396	1.81345	3.66576		0.0802923	0	0.240877		0.471676	0.115123	0.115123		0.198596	0	0.427916
#N/A	XLOC_009252	TCONS_00021263	#N/A	#N/A							gnl|Nvit_2.0|Chr4.Scaffold35:1475310-1476501		2.9154	2.15288	3.67792		12.7868	11.1301	14.4435		14.2894	12.6653	12.6653		1.8922	1.31293	2.47146
#N/A	XLOC_009281	TCONS_00021324	#N/A	#N/A							gnl|Nvit_2.0|Chr4.Scaffold350:166014-166891		0.140919	0	0.303638		0	0	0		0	0	0		0.681843	0.351101	1.01259
#N/A	XLOC_009293	TCONS_00021351	#N/A	#N/A							gnl|Nvit_2.0|Chr4.Scaffold372:6971-7581		0.972456	0.411008	1.5339		0	0	0		0.0697548	0	0		0	0	0
#N/A	XLOC_009294	TCONS_00021352	#N/A	#N/A							gnl|Nvit_2.0|Chr4.Scaffold372:8960-9456		0.586885	0.061959	1.11181		0	0	0		0.504546	0.0532663	0.0532663		0.294319	0	0.63417
#N/A	XLOC_009282	TCONS_00021325	#N/A	#N/A							gnl|Nvit_2.0|Chr4.Scaffold350:168941-169270		4.77885	2.22445	7.33325		3.16525	1.25653	5.07398		5.39487	2.85263	2.85263		11.378	7.84792	14.9081
#N/A	XLOC_009284	TCONS_00021330	#N/A	#N/A							gnl|Nvit_2.0|Chr4.Scaffold372:24240-29912		2.1456	1.36213	2.92906		0.0737782	0	0.221335		0	0	0		0.545496	0.181832	0.909161
#N/A	XLOC_009295	TCONS_00021353	#N/A	#N/A							gnl|Nvit_2.0|Chr4.Scaffold372:22944-23768		5.84242	4.74804	6.93681		0.215121	0	0.430346		0.52992	0.22281	0.22281		0.524429	0.220501	0.828356
#N/A	XLOC_009661	TCONS_00022357	#N/A	#N/A							gnl|Nvit_2.0|Chr4.Scaffold4:313503-314057		1.4336	0.693294	2.17391		0.773184	0.22646	1.31991		0.0822256	0	0		0.0804076	0	0.241223
#N/A	XLOC_009660	TCONS_00022356	#N/A	#N/A							gnl|Nvit_2.0|Chr4.Scaffold4:311523-313136		0.609259	0.378981	0.839537		0.187376	0.0548813	0.319872		0.0938449	0.00990747	0.00990747		0.0748982	0	0.149833
#N/A	XLOC_009659	TCONS_00022355	#N/A	#N/A							gnl|Nvit_2.0|Chr4.Scaffold4:309678-311216		0.828659	0.552439	1.10488		0.12375	0.0130647	0.234436		0.0794165	0	0		0.0792011	0	0.158441
#N/A	XLOC_009662	TCONS_00022358	#N/A	#N/A							gnl|Nvit_2.0|Chr4.Scaffold4:652572-653804		0.150659	0.0159055	0.285413		3.2521	2.60197	3.90223		3.42979	2.83274	2.83274		0.10345	0	0.206949
#N/A	XLOC_009663	TCONS_00022359	#N/A	#N/A							gnl|Nvit_2.0|Chr4.Scaffold4:654111-655182		0.611705	0.314984	0.908425		19.4728	17.7299	21.2158		16.5037	15.0566	15.0566		0.369941	0.155545	0.584336
#N/A	XLOC_009664	TCONS_00022360	#N/A	#N/A							gnl|Nvit_2.0|Chr4.Scaffold4:777176-779315		0.550423	0.364346	0.7365		0.0510535	0	0.110005		0	0	0		0	0	0
#N/A	XLOC_009665	TCONS_00022361	#N/A	#N/A							gnl|Nvit_2.0|Chr4.Scaffold4:809064-810208		0.33071	0.121551	0.53987		15.1222	13.6554	16.5891		15.0273	13.7064	13.7064		0.652264	0.378893	0.925635
#N/A	XLOC_009666	TCONS_00022362	#N/A	#N/A							gnl|Nvit_2.0|Chr4.Scaffold4:811204-812285		0.675523	0.365572	0.985474		1.92857	1.38478	2.47237		2.45222	1.89707	1.89707		0.152325	0.0160814	0.288569
#N/A	XLOC_009667	TCONS_00022363	#N/A	#N/A							gnl|Nvit_2.0|Chr4.Scaffold4:812836-813633		0.214967	0	0.429934		0.450211	0.131864	0.768558		0.972376	0.547996	0.547996		0.0457928	0	0.137378
#N/A	XLOC_009669	TCONS_00022365	#N/A	#N/A							gnl|Nvit_2.0|Chr4.Scaffold4:828365-829445		0.142385	0	0.28477		0.870753	0.505811	1.2357		1.28895	0.888052	0.888052		0.122004	0	0.244067
#N/A	XLOC_009668	TCONS_00022364	#N/A	#N/A							gnl|Nvit_2.0|Chr4.Scaffold4:826136-826945		0.315628	0.0579189	0.573338		0	0	0		0.0453258	0	0		0	0	0
#N/A	XLOC_009508	TCONS_00021942	#N/A	#N/A							gnl|Nvit_2.0|Chr4.Scaffold4:1140911-1141215		32896.2	32242.6	33549.8		678	564.207	791.793		423.862	349.512	349.512		73.1851	50.4225	95.9477
#N/A	XLOC_009670	TCONS_00022366	#N/A	#N/A							gnl|Nvit_2.0|Chr4.Scaffold4:1192851-1195955		0.40654	0.276343	0.536737		0	0	0		0	0	0		0.0090019	0	0.0270057
#N/A	XLOC_009333	TCONS_00021458	#N/A	#N/A							gnl|Nvit_2.0|Chr4.Scaffold4:1218194-1219448		9.04942	8.01647	10.0824		0	0	0		0.0254191	0	0		0.480802	0.259884	0.70172
#N/A	XLOC_009520	TCONS_00021965	#N/A	#N/A							gnl|Nvit_2.0|Chr4.Scaffold4:1319735-1332815		0.284037	0	0.568074		0.219848	0	0.473707		0	0	0		0	0	0
#N/A	XLOC_009341	TCONS_00021478	#N/A	#N/A							gnl|Nvit_2.0|Chr4.Scaffold4:1468109-1483215		0.737406	0.519957	0.954855		0.225451	0.100393	0.350508		0.152134	0.0603938	0.0603938		0.165832	0.0697258	0.261939
#N/A	XLOC_009342	TCONS_00021481	#N/A	#N/A							gnl|Nvit_2.0|Chr4.Scaffold4:1511019-1513452		9.24249	8.2789	10.2061		1.39798	1.00999	1.78597		2.26828	1.82428	1.82428		2.32547	1.87793	2.77301
#N/A	XLOC_009671	TCONS_00022367	#N/A	#N/A							gnl|Nvit_2.0|Chr4.Scaffold4:1713391-1713934		18.5249	15.8156	21.2343		9.88929	7.89601	11.8826		11.9305	9.91391	9.91391		61.1934	56.6554	65.7313
#N/A	XLOC_009343	TCONS_00021482	#N/A	#N/A							gnl|Nvit_2.0|Chr4.Scaffold4:1537558-1560980		4.63289	3.95231	5.31347		0.570863	0.344528	0.797197		0.526969	0.337277	0.337277		0.0415692	0	0.12279
#N/A	XLOC_009529	TCONS_00021986	#N/A	#N/A							gnl|Nvit_2.0|Chr4.Scaffold4:1724958-1805682		1.81104	1.30754	2.31455		0	0	0		0	0	0		0	0	0
#N/A	XLOC_009348	TCONS_00021492	#N/A	#N/A							gnl|Nvit_2.0|Chr4.Scaffold4:1804573-1996355		1.03436	0.52515	1.54358		0	0	0		0	0	0		0	0	0
#N/A	XLOC_009674	TCONS_00022370	#N/A	#N/A							gnl|Nvit_2.0|Chr4.Scaffold4:2240484-2242106		0.540434	0.32426	0.756608		0.162905	0.0397605	0.28605		0.0372934	0	0		0.167429	0.0558098	0.279049
#N/A	XLOC_009673	TCONS_00022369	#N/A	#N/A							gnl|Nvit_2.0|Chr4.Scaffold4:2237332-2239829		1.20392	0.951507	1.45633		0.502172	0.330387	0.673956		0.251135	0.14405	0.14405		0.342447	0.217403	0.467491
#N/A	XLOC_009675	TCONS_00022371	#N/A	#N/A							gnl|Nvit_2.0|Chr4.Scaffold4:2243026-2243781		94.4199	89.7339	99.1059		96.6243	91.7772	101.471		76.2302	72.3163	72.3163		604.819	593.692	615.946
#N/A	XLOC_009672	TCONS_00022368	#N/A	#N/A							gnl|Nvit_2.0|Chr4.Scaffold4:2234463-2235733		40.8287	38.6517	43.0056		46.279	43.8745	48.6836		43.5667	41.4784	41.4784		438.057	431.339	444.776
#N/A	XLOC_009360	TCONS_00021522	#N/A	#N/A							gnl|Nvit_2.0|Chr4.Scaffold4:2377700-2378780		1.95419	1.32017	2.58821		4.91013	3.86871	5.95156		1.55092	1.02038	1.02038		927.31	914.397	940.223
#N/A	XLOC_009676	TCONS_00022372	#N/A	#N/A							gnl|Nvit_2.0|Chr4.Scaffold4:2421459-2422637		12.5249	11.2613	13.7885		12.1058	10.8174	13.3942		13.2455	12.0301	12.0301		25.6991	24.0042	27.3941
#N/A	XLOC_009677	TCONS_00022373	#N/A	#N/A							gnl|Nvit_2.0|Chr4.Scaffold4:2453262-2454078		4.05315	3.13529	4.971		7.03004	5.78929	8.27079		1.61187	1.06455	1.06455		2.7467	2.03719	3.45621
#N/A	XLOC_009678	TCONS_00022374	#N/A	#N/A							gnl|Nvit_2.0|Chr4.Scaffold4:3405965-3406223		4.70518	0	9.41036		0.76002	0	2.28006		0	0	0		12.7079	6.54364	18.8721
#N/A	XLOC_009679	TCONS_00022375	#N/A	#N/A							gnl|Nvit_2.0|Chr4.Scaffold4:3414447-3414880		2.96463	1.60437	4.3249		0.45106	0	0.971898		0.133971	0	0		4.77037	3.18568	6.35506
#N/A	XLOC_009680	TCONS_00022376	#N/A	#N/A							gnl|Nvit_2.0|Chr4.Scaffold4:3668224-3669632		0.460518	0.243428	0.677608		37.7406	35.6949	39.7863		28.0892	26.5127	26.5127		0.241891	0.0960252	0.387756
#N/A	XLOC_009681	TCONS_00022377	#N/A	#N/A							gnl|Nvit_2.0|Chr4.Scaffold4:3673394-3674792		1.59995	1.19356	2.00633		24.5796	22.9156	26.2436		25.9506	24.4272	24.4272		3.77039	3.18749	4.35328
#N/A	XLOC_009682	TCONS_00022378	#N/A	#N/A							gnl|Nvit_2.0|Chr4.Scaffold4:3808773-3808936		60.1384	14.678	105.599		1429.92	1061.48	1798.36		292.208	185.509	185.509		266.638	195.402	337.873
#N/A	XLOC_009683	TCONS_00022379	#N/A	#N/A							gnl|Nvit_2.0|Chr4.Scaffold4:3866794-3867737		0.468065	0.185811	0.750319		1.57451	1.0359	2.11312		1.61377	1.12406	1.12406		0.072765	0	0.175814
#N/A	XLOC_009684	TCONS_00022380	#N/A	#N/A							gnl|Nvit_2.0|Chr4.Scaffold4:4505697-4506187		2.16385	1.1438	3.18389		0	0	0		0	0	0		0	0	0
#N/A	XLOC_009685	TCONS_00022381	#N/A	#N/A							gnl|Nvit_2.0|Chr4.Scaffold4:5161616-5162328		0.571119	0.190373	0.951865		0.0659063	0	0.197719		0.0546559	0	0		0	0	0
#N/A	XLOC_009656	TCONS_00022348	#N/A	#N/A							gnl|Nvit_2.0|Chr4.Scaffold4:5192797-5193804		0.865963	0.457744	1.27418		0.404962	0.118611	0.691314		0.124376	0	0		2.79236	2.10537	3.47936
#N/A	XLOC_009770	TCONS_00022579	#N/A	#N/A							gnl|Nvit_2.0|Chr4.Scaffold40:110279-117990		0.524849	0.207722	0.841976		7.13409	5.99927	8.26891		6.73917	5.72717	5.72717		0	0	0
#N/A	XLOC_009689	TCONS_00022393	#N/A	#N/A							gnl|Nvit_2.0|Chr4.Scaffold40:134723-136031		3.47162	2.37111	4.57214		0	0	0		0	0	0		0	0	0
#N/A	XLOC_009849	TCONS_00022789	#N/A	#N/A							gnl|Nvit_2.0|Chr4.Scaffold40:136742-139421		2.01991	1.70541	2.33441		0	0	0		0	0	0		0	0	0
#N/A	XLOC_009787	TCONS_00022642	#N/A	#N/A							gnl|Nvit_2.0|Chr4.Scaffold40:621887-622535		1.3551	0.537944	2.17226		0	0	0		0	0	0		0.205574	0	0.496706
#N/A	XLOC_009850	TCONS_00022790	#N/A	#N/A							gnl|Nvit_2.0|Chr4.Scaffold40:713207-714112		21.82	19.8384	23.8016		152.313	146.936	157.691		145.522	140.771	140.771		40.5909	38.0721	43.1097
#N/A	XLOC_009796	TCONS_00022666	#N/A	#N/A							gnl|Nvit_2.0|Chr4.Scaffold40:849789-852219		7.85624	6.42318	9.28931		12.3223	10.4535	14.191		12.0552	10.3742	10.3742		22.4079	20.1433	24.6726
#N/A	XLOC_009737	TCONS_00022509	#N/A	#N/A							gnl|Nvit_2.0|Chr4.Scaffold40:1171045-1171955		0.355086	0.0866661	0.623505		0	0	0		0	0	0		0	0	0
#N/A	XLOC_009851	TCONS_00022791	#N/A	#N/A							gnl|Nvit_2.0|Chr4.Scaffold40:1333053-1334858		0.438992	0.25592	0.622064		0	0	0		0	0	0		0	0	0
#N/A	XLOC_009823	TCONS_00022739	#N/A	#N/A							gnl|Nvit_2.0|Chr4.Scaffold40:1467030-1468472		1.55454	1.1463	1.96278		0	0	0		0.0462299	0	0		0.0230284	0	0.0690852
#N/A	XLOC_009749	TCONS_00022534	#N/A	#N/A							gnl|Nvit_2.0|Chr4.Scaffold40:1485848-1486551		0.562629	0.103244	1.02201		0.664761	0.162249	1.16727		1.12952	0.525768	0.525768		77.9082	72.9043	82.9121
#N/A	XLOC_009852	TCONS_00022792	#N/A	#N/A							gnl|Nvit_2.0|Chr4.Scaffold40:1660083-1661955		1.13473	0.84651	1.42296		0	0	0		0	0	0		0	0	0
#N/A	XLOC_009834	TCONS_00022753	#N/A	#N/A							gnl|Nvit_2.0|Chr4.Scaffold40:1692305-1693255		3.95088	3.01312	4.88865		0	0	0		0	0	0		0	0	0
#N/A	XLOC_009756	TCONS_00022548	#N/A	#N/A							gnl|Nvit_2.0|Chr4.Scaffold40:1708478-1711246		2.25223	1.80427	2.70018		0	0	0		0	0	0		0	0	0
#N/A	XLOC_009837	TCONS_00022757	#N/A	#N/A							gnl|Nvit_2.0|Chr4.Scaffold40:1708478-1713337		1.45227	1.15204	1.75249		0.0201247	0	0.079654		0.00665129	0	0		0	0	0
#N/A	XLOC_009846	TCONS_00022782	#N/A	#N/A							gnl|Nvit_2.0|Chr4.Scaffold40:1830156-1831180		1.07655	0.543659	1.60944		0	0	0		0.041038	0	0		0.244032	0.0153534	0.47271
#N/A	XLOC_009760	TCONS_00022558	#N/A	#N/A							gnl|Nvit_2.0|Chr4.Scaffold40:1830156-1837613		1.14995	0.814507	1.4854		0	0	0		4.71816e-75	0	0		7.08207e-115	0	0.0358146
#N/A	XLOC_009860	TCONS_00022822	#N/A	#N/A							gnl|Nvit_2.0|Chr4.Scaffold418:79985-83260		7.46091	6.42983	8.49198		6.44793	5.47083	7.42502		3.32587	2.68907	2.68907		0.261125	0.0831287	0.439121
#N/A	XLOC_009890	TCONS_00022915	#N/A	#N/A							gnl|Nvit_2.0|Chr4.Scaffold43:34680-36594		5.90692	4.83293	6.98091		2.77207	2.00884	3.5353		3.61787	2.83265	2.83265		11.1648	9.7866	12.5431
#N/A	XLOC_009892	TCONS_00022920	#N/A	#N/A							gnl|Nvit_2.0|Chr4.Scaffold43:56495-59292		7.45146	6.81251	8.09042		31.9844	30.6061	33.3627		28.7782	27.6118	27.6118		31.9405	30.7118	33.1693
#N/A	XLOC_009914	TCONS_00022977	#N/A	#N/A							gnl|Nvit_2.0|Chr4.Scaffold43:170457-171182		0.802754	0.357466	1.24804		0	0	0		0	0	0		0	0	0
#N/A	XLOC_009913	TCONS_00022976	#N/A	#N/A							gnl|Nvit_2.0|Chr4.Scaffold43:167876-169695		0.491847	0.298929	0.684765		0	0	0		0.0326383	0	0		0	0	0
#N/A	XLOC_009871	TCONS_00022855	#N/A	#N/A							gnl|Nvit_2.0|Chr4.Scaffold43:161245-165251		13.2986	11.4455	15.1517		0	0	0		0.0555998	0	0		0.0548257	0	0.164477
#N/A	XLOC_009912	TCONS_00022975	#N/A	#N/A							gnl|Nvit_2.0|Chr4.Scaffold43:166243-166792		1.06842	0.424138	1.7127		0	0	0		0	0	0		0	0	0
#N/A	XLOC_009915	TCONS_00022978	#N/A	#N/A							gnl|Nvit_2.0|Chr4.Scaffold43:172427-174076		0.551267	0.335042	0.767492		0.707852	0.453584	0.96212		0.310916	0.1601	0.1601		0.0729946	0	0.146025
#N/A	XLOC_009916	TCONS_00022979	#N/A	#N/A							gnl|Nvit_2.0|Chr4.Scaffold43:404143-404388		57.6908	38.4712	76.9105		0	0	0		0	0	0		0	0	0
#N/A	XLOC_009917	TCONS_00022980	#N/A	#N/A							gnl|Nvit_2.0|Chr4.Scaffold43:534014-534377		5.90355	3.49344	8.31367		2.65879	1.11791	4.19966		3.37011	1.68505	1.68505		10.8929	7.92455	13.8613
#N/A	XLOC_009882	TCONS_00022891	#N/A	#N/A							gnl|Nvit_2.0|Chr4.Scaffold43:535283-537871		0.320543	0.174439	0.466647		2.05581	1.70458	2.40704		1.81043	1.516	1.516		0.153634	0.0686308	0.238638
#N/A	XLOC_009908	TCONS_00022969	#N/A	#N/A							gnl|Nvit_2.0|Chr4.Scaffold43:535283-537871		0.196557	0.0594373	0.333676		2.08117e-05	0	0.0332111		7.05067e-05	0	0		4.04458e-07	0	0.0264377
#N/A	XLOC_009924	TCONS_00022988	#N/A	#N/A							gnl|Nvit_2.0|Chr4.Scaffold46:100169-109646		0.829173	0.587279	1.07107		0	0	0		0	0	0		0.66884	0.465877	0.871802
#N/A	XLOC_009930	TCONS_00022998	#N/A	#N/A							gnl|Nvit_2.0|Chr4.Scaffold46:180940-182915		16.4294	15.072	17.7868		0.960463	0.620216	1.30071		0.362674	0.173669	0.173669		2.19124	1.72648	2.65599
#N/A	XLOC_009958	TCONS_00023062	#N/A	#N/A							gnl|Nvit_2.0|Chr4.Scaffold46:601118-602590		0.627161	0.365617	0.888705		0	0	0		0	0	0		0	0	0
#N/A	XLOC_009959	TCONS_00023063	#N/A	#N/A							gnl|Nvit_2.0|Chr4.Scaffold46:605983-615861		0.507374	0.324154	0.690595		0.491323	0.292655	0.689992		0.574146	0.373065	0.373065		0.0514283	0	0.118602
#N/A	XLOC_009974	TCONS_00023100	#N/A	#N/A							gnl|Nvit_2.0|Chr4.Scaffold504:11932-13051		11.8707	10.5999	13.1416		1.1592	0.74855	1.56985		1.20239	0.822054	0.822054		2.33273	1.80463	2.86083
#N/A	XLOC_010063	TCONS_00023291	#N/A	#N/A							gnl|Nvit_2.0|Chr4.Scaffold51:384443-385294		0.587734	0.248405	0.927062		1.3904	0.854145	1.92665		1.18177	0.735104	0.735104		0.376151	0.125384	0.626918
#N/A	XLOC_010064	TCONS_00023292	#N/A	#N/A							gnl|Nvit_2.0|Chr4.Scaffold51:471010-472627		0.0867838	0	0.173568		0	0	0		0	0	0		0.0933522	0.00985546	0.176849
#N/A	XLOC_010066	TCONS_00023294	#N/A	#N/A							gnl|Nvit_2.0|Chr4.Scaffold51:668830-669045		48.0789	24.8122	71.3455		9.00378	0	19.4004		1.29398	0	0		2.90282	0	7.01376
#N/A	XLOC_010065	TCONS_00023293	#N/A	#N/A							gnl|Nvit_2.0|Chr4.Scaffold51:663469-663742		17.8004	9.86467	25.7362		0.660164	0	2.29465		0	0	0		0.772856	0	2.62477
#N/A	XLOC_010068	TCONS_00023296	#N/A	#N/A							gnl|Nvit_2.0|Chr4.Scaffold51:706640-707224		0.959146	0.380759	1.53753		0.0887847	0	0.266354		0	0	0		0	0	0
#N/A	XLOC_010067	TCONS_00023295	#N/A	#N/A							gnl|Nvit_2.0|Chr4.Scaffold51:704437-705909		0.703345	0.442129	0.964561		0.599148	0.348038	0.850257		0.12551	0.0230316	0.0230316		0.104273	0.0110084	0.197538
#N/A	XLOC_010070	TCONS_00023298	#N/A	#N/A							gnl|Nvit_2.0|Chr4.Scaffold51:712743-713388		0.66603	0.22201	1.11005		4.57091	3.37276	5.76906		3.24947	2.33322	2.33322		0.814683	0.362778	1.26659
#N/A	XLOC_010069	TCONS_00023297	#N/A	#N/A							gnl|Nvit_2.0|Chr4.Scaffold51:710132-712412		1.4492	1.1579	1.7405		2.12466	1.75754	2.49179		1.57874	1.29561	1.29561		0.328242	0.199008	0.457476
#N/A	XLOC_010043	TCONS_00023246	#N/A	#N/A							gnl|Nvit_2.0|Chr4.Scaffold51:851442-853428		0.715864	0.346194	1.08554		0	0	0		0	0	0		0	0	0
#N/A	XLOC_009997	TCONS_00023148	#N/A	#N/A							gnl|Nvit_2.0|Chr4.Scaffold51:856766-858380		0.425491	0.224912	0.626069		0.152418	0.0279693	0.276868		0.0611655	0	0		0	0	0
#N/A	XLOC_009998	TCONS_00023149	#N/A	#N/A							gnl|Nvit_2.0|Chr4.Scaffold51:915806-918730		2.3292	1.94367	2.71473		0.0517802	0	0.111571		0.096347	0.0235155	0.0235155		0.0137532	0	0.0412595
#N/A	XLOC_010047	TCONS_00023259	#N/A	#N/A							gnl|Nvit_2.0|Chr4.Scaffold51:983222-985342		7.8157	4.22961	11.4018		56.01	47.3326	64.6874		24.8998	18.8927	18.8927		101.02	89.6665	112.374
#N/A	XLOC_010071	TCONS_00023299	#N/A	#N/A							gnl|Nvit_2.0|Chr4.Scaffold51:1053946-1054353		4.87534	2.99882	6.75187		21.3421	17.5146	25.1697		22.3077	18.5898	18.5898		0.444403	0	0.957554
#N/A	XLOC_010060	TCONS_00023287	#N/A	#N/A							gnl|Nvit_2.0|Chr4.Scaffold51:1136046-1142470		29.9185	29.0387	30.7983		0.310462	0.216251	0.404673		0.223269	0.152249	0.152249		17.9111	17.2781	18.544
#N/A	XLOC_010082	TCONS_00023324	#N/A	#N/A							gnl|Nvit_2.0|Chr4.Scaffold52:46417-46959		1.6022	0.588881	2.61552		0	0	0		0	0	0		0	0	0
#N/A	XLOC_010126	TCONS_00023435	#N/A	#N/A							gnl|Nvit_2.0|Chr4.Scaffold52:99370-101120		0.178044	0.059348	0.29674		1.83449	1.43633	2.23264		2.4062	2.00092	2.00092		0.0170341	0	0.0511022
#N/A	XLOC_010125	TCONS_00023434	#N/A	#N/A							gnl|Nvit_2.0|Chr4.Scaffold52:98622-99268		0.442921	0.0812776	0.804565		6.08039	4.70386	7.45692		6.9278	5.60068	5.60068		0	0	0
#N/A	XLOC_010127	TCONS_00023436	#N/A	#N/A							gnl|Nvit_2.0|Chr4.Scaffold52:348894-349406		1.32513	0.560067	2.0902		0	0	0		0	0	0		0	0	0
#N/A	XLOC_010097	TCONS_00023371	#N/A	#N/A							gnl|Nvit_2.0|Chr4.Scaffold52:569303-570610		0.70149	0.395335	1.00765		0	0	0		0	0	0		0	0	0
#N/A	XLOC_010128	TCONS_00023437	#N/A	#N/A							gnl|Nvit_2.0|Chr4.Scaffold52:570691-572012		1.90763	1.44833	2.36694		1.2139	0.829926	1.59787		3.67174	3.07999	3.07999		0.641188	0.393893	0.888483
#N/A	XLOC_010140	TCONS_00023463	#N/A	#N/A							gnl|Nvit_2.0|Chr4.Scaffold65:551124-551436		4.65133	1.84647	7.45618		0	0	0		0	0	0		0	0	0
#N/A	XLOC_010142	TCONS_00023468	#N/A	#N/A							gnl|Nvit_2.0|Chr4.Scaffold66:12316-12894		2.04128	1.19001	2.89255		1.53431	0.790058	2.27855		0.992861	0.442121	0.442121		2.02019	1.24104	2.79933
#N/A	XLOC_010157	TCONS_00023508	#N/A	#N/A							gnl|Nvit_2.0|Chr4.Scaffold66:101193-101934		0.798198	0.316867	1.27953		0	0	0		0	0	0		0	0	0
#N/A	XLOC_010175	TCONS_00023553	#N/A	#N/A							gnl|Nvit_2.0|Chr4.Scaffold66:118280-118575		11.0283	6.0963	15.9603		0	0	0		0.464675	0	0		0	0	0
#N/A	XLOC_010152	TCONS_00023491	#N/A	#N/A							gnl|Nvit_2.0|Chr4.Scaffold66:358304-359311		1.14779	0.628262	1.66732		0	0	0		0	0	0		0	0	0
#N/A	XLOC_010176	TCONS_00023554	#N/A	#N/A							gnl|Nvit_2.0|Chr4.Scaffold66:440886-441637		0.761762	0.339212	1.18431		0.0611084	0	0.183325		0	0	0		0.747835	0.358107	1.13756
#N/A	XLOC_010219	TCONS_00023657	#N/A	#N/A							gnl|Nvit_2.0|Chr4.Scaffold77:71329-71934		1.56092	0.84472	2.27712		0	0	0		0	0	0		0.0693979	0	0.208194
#N/A	XLOC_010183	TCONS_00023572	#N/A	#N/A							gnl|Nvit_2.0|Chr4.Scaffold77:59323-68640		4.89468	4.50435	5.28501		0.58419	0.441452	0.726927		0.469348	0.355464	0.355464		0.584193	0.458233	0.710154
#N/A	XLOC_010220	TCONS_00023658	#N/A	#N/A							gnl|Nvit_2.0|Chr4.Scaffold77:137670-138058		5.10007	3.06004	7.1401		84.9009	76.8078	92.9941		80.8008	73.2216	73.2216		7.14779	4.95179	9.34378
#N/A	XLOC_010208	TCONS_00023634	#N/A	#N/A							gnl|Nvit_2.0|Chr4.Scaffold77:269464-275193		4.45974	4.13426	4.78521		0.304644	0.215494	0.393794		0.317762	0.23568	0.23568		2.9631	2.71299	3.21322
#N/A	XLOC_010211	TCONS_00023640	#N/A	#N/A							gnl|Nvit_2.0|Chr4.Scaffold77:379784-383778		5.6725	3.90443	7.44058		0	0	0		0	0	0		0.0192355	0	0.179039
#N/A	XLOC_010191	TCONS_00023595	#N/A	#N/A							gnl|Nvit_2.0|Chr4.Scaffold77:382391-383794		3.78419	2.74583	4.82256		0	0	0		0	0	0		0	0	0
#N/A	XLOC_010215	TCONS_00023653	#N/A	#N/A							gnl|Nvit_2.0|Chr4.Scaffold77:441500-442713		0.811184	0.465294	1.15707		2.35035	1.73427	2.96644		3.68738	3.00265	3.00265		1.92648	1.42444	2.42852
#N/A	XLOC_010216	TCONS_00023654	#N/A	#N/A							gnl|Nvit_2.0|Chr4.Scaffold77:442826-444268		0.949003	0.602476	1.29553		1.72174	1.23626	2.20721		1.90936	1.44607	1.44607		1.41121	1.01954	1.80287
#N/A	XLOC_010197	TCONS_00023608	#N/A	#N/A							gnl|Nvit_2.0|Chr4.Scaffold77:453681-456085		0.548694	0.348515	0.748873		0	0	0		0	0	0		0	0	0
#N/A	XLOC_010222	TCONS_00023661	#N/A	#N/A							gnl|Nvit_2.0|Chr4.Scaffold82:46818-76692		0.764716	0.654651	0.874781		1.61262	1.43217	1.79308		1.62986	1.46553	1.46553		0.0303819	0.00806567	0.0526981
#N/A	XLOC_010223	TCONS_00023662	#N/A	#N/A							gnl|Nvit_2.0|Chr4.Scaffold82:56400-56841		1.30416	0.239318	2.369		0	0	0		0	0	0		0	0	0
#N/A	XLOC_010245	TCONS_00023707	#N/A	#N/A							gnl|Nvit_2.0|Chr4.Scaffold82:138947-139186		0	0	0		0	0	0		0	0	0		0	0	0
#N/A	XLOC_010239	TCONS_00023694	#N/A	#N/A							gnl|Nvit_2.0|Chr4.Scaffold82:266687-269645		3.22041	2.42349	4.01733		0	0	0		0	0	0		0.611472	0.304581	0.918363
#N/A	XLOC_010246	TCONS_00023708	#N/A	#N/A							gnl|Nvit_2.0|Chr4.Scaffold82:434682-435759		2.57214	1.96588	3.1784		1.53862	1.04881	2.02843		0.55439	0.292875	0.292875		0.183656	0.0337015	0.333611
#N/A	XLOC_010269	TCONS_00023735	#N/A	#N/A							gnl|Nvit_2.0|Chr4.Scaffold88:362482-363232		0.763261	0.33988	1.18664		0.122445	0	0.295851		0.354041	0.0864112	0.0864112		0	0	0
#N/A	XLOC_010667	TCONS_00024664	#N/A	#N/A							gnl|Nvit_2.0|Chr4.Scaffold9:148915-149686		0.338294	0.0620781	0.61451		0.117818	0	0.284671		0.0971483	0	0		0	0	0
#N/A	XLOC_010668	TCONS_00024665	#N/A	#N/A							gnl|Nvit_2.0|Chr4.Scaffold9:168867-169524		2.44339	1.60531	3.28146		4.66907	3.46602	5.87212		5.87842	4.66995	4.66995		0.121793	0	0.294274
#N/A	XLOC_010669	TCONS_00024666	#N/A	#N/A							gnl|Nvit_2.0|Chr4.Scaffold9:311028-311677		0.879316	0.371643	1.38699		0.679313	0.226438	1.13219		0.378544	0.0694642	0.0694642		0	0	0
#N/A	XLOC_010670	TCONS_00024667	#N/A	#N/A							gnl|Nvit_2.0|Chr4.Scaffold9:335841-336520		0.136496	0	0.32953		0	0	0		0	0	0		0	0	0
#N/A	XLOC_010671	TCONS_00024668	#N/A	#N/A							gnl|Nvit_2.0|Chr4.Scaffold9:420524-421239		0.0630553	0	0.189166		0	0	0		0	0	0		0.0535757	0	0.160727
#N/A	XLOC_010520	TCONS_00024320	#N/A	#N/A							gnl|Nvit_2.0|Chr4.Scaffold9:539039-540536		1.06425	0.699217	1.42929		0.06683	0	0.161474		2.64509	2.10833	2.10833		0.0268566	0	0.0805698
#N/A	XLOC_010672	TCONS_00024669	#N/A	#N/A							gnl|Nvit_2.0|Chr4.Scaffold9:777634-778157		0.106109	0	0.318326		0	0	0		0	0	0		0	0	0
#N/A	XLOC_010524	TCONS_00024327	#N/A	#N/A							gnl|Nvit_2.0|Chr4.Scaffold9:746452-758227		1.61509	1.38495	1.84524		0.71446	0.552715	0.876206		1.0259	0.855509	0.855509		41.4744	40.3844	42.5644
#N/A	XLOC_010341	TCONS_00023877	#N/A	#N/A							gnl|Nvit_2.0|Chr4.Scaffold9:1338744-1339373		3.32616	2.04592	4.60639		0	0	0		0	0	0		0.102787	0	0.308362
#N/A	XLOC_010674	TCONS_00024671	#N/A	#N/A							gnl|Nvit_2.0|Chr4.Scaffold9:1588614-1589936		3.83936	3.18806	4.49066		2.36644	1.83071	2.90218		3.35868	2.79298	2.79298		3.55889	2.97772	4.14005
#N/A	XLOC_010675	TCONS_00024672	#N/A	#N/A							gnl|Nvit_2.0|Chr4.Scaffold9:1590135-1591169		2.18447	1.6108	2.75814		3.43879	2.69243	4.18514		4.54567	3.77731	3.77731		1.77384	1.29046	2.25721
#N/A	XLOC_010673	TCONS_00024670	#N/A	#N/A							gnl|Nvit_2.0|Chr4.Scaffold9:1584894-1588543		1.75134	1.50366	1.99902		0.524379	0.381483	0.667274		0.778351	0.624841	0.624841		1.02896	0.852497	1.20543
#N/A	XLOC_010676	TCONS_00024673	#N/A	#N/A							gnl|Nvit_2.0|Chr4.Scaffold9:1592064-1592541		10.2754	7.99195	12.5588		24.6408	21.0869	28.1948		32.053	28.2862	28.2862		11.8417	9.60385	14.0796
#N/A	XLOC_010677	TCONS_00024674	#N/A	#N/A							gnl|Nvit_2.0|Chr4.Scaffold9:1714608-1717765		5.75184	5.26658	6.23709		9.45942	8.80542	10.1134		12.3556	11.6896	11.6896		16.1131	15.3583	16.8678
#N/A	XLOC_010537	TCONS_00024363	#N/A	#N/A							gnl|Nvit_2.0|Chr4.Scaffold9:1673099-1674687		154.331	149.743	158.919		0	0	0		0.0293934	0	0		0	0	0
#N/A	XLOC_010678	TCONS_00024675	#N/A	#N/A							gnl|Nvit_2.0|Chr4.Scaffold9:1923037-1923611		65.2092	60.3689	70.0495		3.92416	2.71856	5.12977		1.46852	0.793768	0.793768		0.227094	0	0.48932
#N/A	XLOC_010679	TCONS_00024676	#N/A	#N/A							gnl|Nvit_2.0|Chr4.Scaffold9:2037096-2037301		86.0733	52.3478	119.799		82.4382	43.5508	121.326		67.0264	37.7737	37.7737		26.5395	12.8417	40.2373
#N/A	XLOC_010680	TCONS_00024677	#N/A	#N/A							gnl|Nvit_2.0|Chr4.Scaffold9:2638289-2639409		0.441673	0.196677	0.68667		0.108555	0	0.233904		0.0292931	0	0		0	0	0
#N/A	XLOC_010681	TCONS_00024678	#N/A	#N/A							gnl|Nvit_2.0|Chr4.Scaffold9:2719062-2720009		0.46541	0.184757	0.746063		2.19226	1.56366	2.82087		1.93285	1.4005	1.4005		0.325609	0.108536	0.542682
#N/A	XLOC_010595	TCONS_00024491	#N/A	#N/A							gnl|Nvit_2.0|Chr4.Scaffold9:2815035-2816877		1.49776	1.14716	1.84836		0.0663275	0	0.142916		0.0707939	0	0		0.247276	0.115102	0.379451
#N/A	XLOC_010682	TCONS_00024679	#N/A	#N/A							gnl|Nvit_2.0|Chr4.Scaffold9:2981776-2984477		0.388236	0.250974	0.525498		10.3518	9.61037	11.0933		10.6048	9.93455	9.93455		0.167545	0.0837723	0.251317
#N/A	XLOC_010683	TCONS_00024680	#N/A	#N/A							gnl|Nvit_2.0|Chr4.Scaffold9:3066960-3067445		0.981477	0.287468	1.67549		0	0	0		0	0	0		0	0	0
#N/A	XLOC_010432	TCONS_00024092	#N/A	#N/A							gnl|Nvit_2.0|Chr4.Scaffold9:3062995-3066581		2.26621	1.8656	2.66683		0.0573765	0	0.123629		0.0610957	0	0		0.244076	0.122038	0.366113
#N/A	XLOC_010685	TCONS_00024682	#N/A	#N/A							gnl|Nvit_2.0|Chr4.Scaffold9:3347765-3348655		0.828554	0.43797	1.21914		0	0	0		0	0	0		0.0393154	0	0.117946
#N/A	XLOC_010684	TCONS_00024681	#N/A	#N/A							gnl|Nvit_2.0|Chr4.Scaffold9:3291216-3296190		0.245888	0.167141	0.324636		0	0	0		0	0	0		0.00545162	0	0.0163549
#N/A	XLOC_010460	TCONS_00024160	#N/A	#N/A							gnl|Nvit_2.0|Chr4.Scaffold9:3654894-3655823		1.85204	1.25116	2.45292		0.205017	0	0.410133		0	0	0		0	0	0
#N/A	XLOC_010686	TCONS_00024683	#N/A	#N/A							gnl|Nvit_2.0|Chr4.Scaffold9:4075275-4076504		0.423128	0.196957	0.6493		1.64701	1.1826	2.11141		0.72974	0.453924	0.453924		0	0	0
#N/A	XLOC_010687	TCONS_00024684	#N/A	#N/A							gnl|Nvit_2.0|Chr4.Scaffold9:4078230-4082471		0.417784	0.306127	0.529442		6.15602	5.70649	6.60555		5.48557	5.10651	5.10651		0.0515881	0.0151098	0.0880664
#N/A	XLOC_010714	TCONS_00024715	#N/A	#N/A							gnl|Nvit_2.0|Chr4.Scaffold91:344973-345233		11.2502	4.13495	18.3655		0	0	0		3.64964	0	0		0	0	0
#N/A	XLOC_010715	TCONS_00024716	#N/A	#N/A							gnl|Nvit_2.0|Chr4.Scaffold91:345328-346458		0.302331	0.100777	0.503885		0	0	0		0.115855	0	0		0.17281	0.0317113	0.313909
#N/A	XLOC_010716	TCONS_00024717	#N/A	#N/A							gnl|Nvit_2.0|Chr4.Scaffold91:347722-349886		1.61431	1.2962	1.93241		3.4355	2.9496	3.9214		3.5488	3.10896	3.10896		1.04387	0.804448	1.28329
#N/A	XLOC_010989	TCONS_00025448	#N/A	#N/A							gnl|Nvit_2.0|Chr5.Scaffold1:98686-99777		0.245946	0.0600283	0.431864		7.77573	6.68922	8.86223		7.33073	6.36911	6.36911		0.0903305	0	0.194635
#N/A	XLOC_010991	TCONS_00025450	#N/A	#N/A							gnl|Nvit_2.0|Chr5.Scaffold1:184583-185654		0.575722	0.287861	0.863583		0	0	0		0	0	0		0	0	0
#N/A	XLOC_010990	TCONS_00025449	#N/A	#N/A							gnl|Nvit_2.0|Chr5.Scaffold1:183337-184216		0.796033	0.4099	1.18217		0	0	0		0	0	0		0	0	0
#N/A	XLOC_010881	TCONS_00025135	#N/A	#N/A							gnl|Nvit_2.0|Chr5.Scaffold1:731636-732176		4.81227	3.20818	6.41635		0	0	0		0	0	0		0.111186	0	0.333559
#N/A	XLOC_010992	TCONS_00025451	#N/A	#N/A							gnl|Nvit_2.0|Chr5.Scaffold1:756537-756841		10.4642	6.00226	14.9262		3.31848	1.10616	5.5308		3.23108	0.946362	0.946362		13.3211	8.89588	17.7462
#N/A	XLOC_010993	TCONS_00025452	#N/A	#N/A							gnl|Nvit_2.0|Chr5.Scaffold1:758871-759293		5.13208	3.28858	6.97557		3.48374	1.99827	4.96921		6.11025	4.23301	4.23301		14.1868	11.3984	16.9752
#N/A	XLOC_010994	TCONS_00025453	#N/A	#N/A							gnl|Nvit_2.0|Chr5.Scaffold1:844178-845294		0.341303	0.125444	0.557162		0	0	0		0	0	0		0.0585162	0	0.141386
#N/A	XLOC_010754	TCONS_00024809	#N/A	#N/A							gnl|Nvit_2.0|Chr5.Scaffold1:977107-978055		28.1386	25.9579	30.3193		0.268074	0.0491925	0.486956		0.728347	0.40262	0.40262		1.33674	0.892686	1.7808
#N/A	XLOC_010995	TCONS_00025454	#N/A	#N/A							gnl|Nvit_2.0|Chr5.Scaffold1:1197098-1197524		0.647834	0	1.29567		16.4667	13.2655	19.668		29.3356	25.2448	25.2448		0.133592	0	0.400776
#N/A	XLOC_010996	TCONS_00025455	#N/A	#N/A							gnl|Nvit_2.0|Chr5.Scaffold1:1279013-1279395		0.850872	0	1.70174		0	0	0		0	0	0		0	0	0
#N/A	XLOC_010763	TCONS_00024833	#N/A	#N/A							gnl|Nvit_2.0|Chr5.Scaffold1:1362996-1381539		1.78265	1.61961	1.94569		1.94624	1.74618	2.1463		1.51958	1.36358	1.36358		0.200582	0.147443	0.253721
#N/A	XLOC_010998	TCONS_00025457	#N/A	#N/A							gnl|Nvit_2.0|Chr5.Scaffold1:1507850-1508203		4.0204	1.94428	6.09653		22.3384	17.7239	26.9529		57.8031	50.4202	50.4202		0.643425	0	1.38639
#N/A	XLOC_010997	TCONS_00025456	#N/A	#N/A							gnl|Nvit_2.0|Chr5.Scaffold1:1491674-1492156		3.60228	2.26442	4.94013		0	0	0		0.106764	0	0		0.207222	0	0.500687
#N/A	XLOC_010768	TCONS_00024847	#N/A	#N/A							gnl|Nvit_2.0|Chr5.Scaffold1:1507056-1507714		6.15311	4.31861	7.98762		20.734	17.4032	24.0648		56.6234	51.4277	51.4277		0.795407	0.194136	1.39668
#N/A	XLOC_010910	TCONS_00025208	#N/A	#N/A							gnl|Nvit_2.0|Chr5.Scaffold1:1554421-1555606		12.8312	11.2636	14.3987		0	0	0		0	0	0		0	0	0
#N/A	XLOC_010917	TCONS_00025223	#N/A	#N/A							gnl|Nvit_2.0|Chr5.Scaffold1:1889488-1891431		10.8389	9.94979	11.7281		13.0026	11.8474	14.1578		16.0397	14.8275	14.8275		24.4266	22.8196	26.0336
#N/A	XLOC_010999	TCONS_00025458	#N/A	#N/A							gnl|Nvit_2.0|Chr5.Scaffold1:2229086-2229922		0.0502143	0	0.150643		0	0	0		0	0	0		0	0	0
#N/A	XLOC_011000	TCONS_00025459	#N/A	#N/A							gnl|Nvit_2.0|Chr5.Scaffold1:2261327-2261971		1.187	0.593499	1.7805		3.89433	2.79626	4.99241		4.79048	3.67384	3.67384		1.88461	1.19645	2.57277
#N/A	XLOC_011001	TCONS_00025460	#N/A	#N/A							gnl|Nvit_2.0|Chr5.Scaffold1:2265022-2265679		1.72475	1.02062	2.42887		7.55945	6.05782	9.06108		4.88837	3.77816	3.77816		2.61854	1.81405	3.42303
#N/A	XLOC_011002	TCONS_00025461	#N/A	#N/A							gnl|Nvit_2.0|Chr5.Scaffold1:2266210-2267161		1.13593	0.698709	1.57315		0.622956	0.289972	0.95594		0.61648	0.317443	0.317443		1.36714	0.92152	1.81276
#N/A	XLOC_010940	TCONS_00025319	#N/A	#N/A							gnl|Nvit_2.0|Chr5.Scaffold1:2723564-2724450		2.46974	1.51914	3.42034		0.742496	0.217472	1.26752		0.550955	0.134472	0.134472		6.16416	4.76867	7.55966
#N/A	XLOC_010812	TCONS_00024957	#N/A	#N/A							gnl|Nvit_2.0|Chr5.Scaffold1:2791904-2793423		0.421209	0.16721	0.675207		0	0	0		0	0	0		0	0	0
#N/A	XLOC_010822	TCONS_00024987	#N/A	#N/A							gnl|Nvit_2.0|Chr5.Scaffold1:2918991-2920477		0.5218	0.232099	0.811502		2.07787e-06	0	0.0549435		0.0536575	0	0		1.90233e-06	0	0.0440195
#N/A	XLOC_010961	TCONS_00025371	#N/A	#N/A							gnl|Nvit_2.0|Chr5.Scaffold1:2918991-2920511		2.20886	1.70794	2.70978		1.39112	0.99432	1.78792		1.47389	1.10408	1.10408		24.2103	22.4456	25.975
#N/A	XLOC_011003	TCONS_00025462	#N/A	#N/A							gnl|Nvit_2.0|Chr5.Scaffold1:3004106-3004559		8.89974	6.65722	11.1423		0.550825	0	1.10192		1.69889	0.790797	0.790797		0.937892	0.274702	1.60108
#N/A	XLOC_011004	TCONS_00025463	#N/A	#N/A							gnl|Nvit_2.0|Chr5.Scaffold1:3243541-3243872		13.0162	8.84768	17.1847		3.39338	1.42678	5.35999		1.42587	0.150533	0.150533		9.18041	6.03995	12.3209
#N/A	XLOC_011005	TCONS_00025464	#N/A	#N/A							gnl|Nvit_2.0|Chr5.Scaffold1:3285556-3286183		0.387308	0.0408892	0.733726		0.238537	0	0.513976		0.266738	0	0		0.0655275	0	0.196583
#N/A	XLOC_011006	TCONS_00025465	#N/A	#N/A							gnl|Nvit_2.0|Chr5.Scaffold1:3287055-3288333		0.374324	0.166687	0.581962		0.308053	0.109147	0.506958		0.0744928	0	0		0.0247245	0	0.0741734
#N/A	XLOC_010856	TCONS_00025069	#N/A	#N/A							gnl|Nvit_2.0|Chr5.Scaffold1:3565071-3579668		22.4801	19.1836	25.7767		0.119162	0	0.357486		0	0	0		0.100392	0	0.301177
#N/A	XLOC_011264	TCONS_00026089	#N/A	#N/A							gnl|Nvit_2.0|Chr5.Scaffold10:134173-136533		0.281711	0.155726	0.407696		14.9895	14.023	15.956		15.5317	14.6608	14.6608		0.10935	0.0364499	0.182249
#N/A	XLOC_011130	TCONS_00025784	#N/A	#N/A							gnl|Nvit_2.0|Chr5.Scaffold10:173693-174576		7.09562	5.78921	8.40203		0	0	0		0.310788	0.0570306	0.0570306		21.7847	19.6657	23.9038
#N/A	XLOC_011265	TCONS_00026090	#N/A	#N/A							gnl|Nvit_2.0|Chr5.Scaffold10:518379-520767		0.681187	0.486562	0.875812		0	0	0		0	0	0		0	0	0
#N/A	XLOC_011031	TCONS_00025521	#N/A	#N/A							gnl|Nvit_2.0|Chr5.Scaffold10:797403-800391		3.31274	4.44089e-16	6.62548		9.45697	4.86967	14.0443		12.2197	6.45547	6.45547		0.570017	0	1.71005
#N/A	XLOC_011266	TCONS_00026091	#N/A	#N/A							gnl|Nvit_2.0|Chr5.Scaffold10:778623-778961		23.2209	17.8582	28.5835		2.39999	0.799998	3.99999		1.5882	0.29144	0.29144		0.24493	0	0.73479
#N/A	XLOC_011267	TCONS_00026092	#N/A	#N/A							gnl|Nvit_2.0|Chr5.Scaffold10:988426-988639		82.875	52.6134	113.137		0	0	0		0	0	0		0	0	0
#N/A	XLOC_011268	TCONS_00026093	#N/A	#N/A							gnl|Nvit_2.0|Chr5.Scaffold10:1008131-1008687		1.04462	0.414689	1.67455		0	0	0		0	0	0		0	0	0
#N/A	XLOC_011269	TCONS_00026094	#N/A	#N/A							gnl|Nvit_2.0|Chr5.Scaffold10:1010198-1011439		0.119442	0	0.238884		0	0	0		0	0	0		0	0	0
#N/A	XLOC_011270	TCONS_00026095	#N/A	#N/A							gnl|Nvit_2.0|Chr5.Scaffold10:1015405-1015956		0.868507	0.289502	1.44751		0.195023	0	0.471212		3.32083	2.26451	2.26451		0	0	0
#N/A	XLOC_011272	TCONS_00026097	#N/A	#N/A							gnl|Nvit_2.0|Chr5.Scaffold10:1020052-1021418		0.504263	0.272891	0.735635		0.056899	0	0.137479		0.68667	0.435933	0.435933		0	0	0
#N/A	XLOC_011271	TCONS_00026096	#N/A	#N/A							gnl|Nvit_2.0|Chr5.Scaffold10:1017244-1017832		19.783	17.1688	22.3972		2.35682	1.44405	3.2696		3.63084	2.5924	2.5924		2.10879	1.3256	2.89197
#N/A	XLOC_011273	TCONS_00026098	#N/A	#N/A							gnl|Nvit_2.0|Chr5.Scaffold10:1230593-1231118		3.26614	2.09291	4.43937		0.845576	0.247664	1.44349		0.99676	0.395691	0.395691		0.883799	0.313141	1.45446
#N/A	XLOC_011275	TCONS_00026100	#N/A	#N/A							gnl|Nvit_2.0|Chr5.Scaffold10:1232162-1232417		23.8897	12.9283	34.851		58.6337	44.579	72.6883		72.5738	55.0654	55.0654		0	0	0
#N/A	XLOC_011274	TCONS_00026099	#N/A	#N/A							gnl|Nvit_2.0|Chr5.Scaffold10:1231207-1231690		2.35033	1.27192	3.42874		4.40199	2.90728	5.8967		2.44545	1.42053	1.42053		0.103197	0	0.309592
#N/A	XLOC_011276	TCONS_00026101	#N/A	#N/A							gnl|Nvit_2.0|Chr5.Scaffold10:1232511-1233154		1.56182	0.880184	2.24345		4.51574	3.32267	5.70882		9.41268	7.85999	7.85999		0.251893	0	0.503908
#N/A	XLOC_011191	TCONS_00025918	#N/A	#N/A							gnl|Nvit_2.0|Chr5.Scaffold10:1775208-1776349		0.686356	0.272468	1.10024		0	0	0		0	0	0		0	0	0
#N/A	XLOC_011277	TCONS_00026102	#N/A	#N/A							gnl|Nvit_2.0|Chr5.Scaffold10:1889296-1890811		0.749892	0.484765	1.01502		0.0251881	0	0.0755642		0	0	0		0	0	0
#N/A	XLOC_011280	TCONS_00026105	#N/A	#N/A							gnl|Nvit_2.0|Chr5.Scaffold10:1894188-1894956		0.73715	0.328253	1.14605		0	0	0		0.0977011	0	0		0	0	0
#N/A	XLOC_011279	TCONS_00026104	#N/A	#N/A							gnl|Nvit_2.0|Chr5.Scaffold10:1892674-1894051		1.10389	0.763219	1.44455		0	0	0		0	0	0		0	0	0
#N/A	XLOC_011281	TCONS_00026106	#N/A	#N/A							gnl|Nvit_2.0|Chr5.Scaffold10:1895679-1896470		1.03225	0.558621	1.50588		0	0	0		0.0936171	0	0		0	0	0
#N/A	XLOC_011282	TCONS_00026107	#N/A	#N/A							gnl|Nvit_2.0|Chr5.Scaffold10:1897525-1898521		1.06815	0.657018	1.47928		0	0	0		0	0	0		0	0	0
#N/A	XLOC_011278	TCONS_00026103	#N/A	#N/A							gnl|Nvit_2.0|Chr5.Scaffold10:1891869-1892559		1.33146	0.73601	1.9269		0.137921	0	0.333243		0.0573326	0	0		0	0	0
#N/A	XLOC_011283	TCONS_00026108	#N/A	#N/A							gnl|Nvit_2.0|Chr5.Scaffold10:1912877-1913630		0.758781	0.337885	1.17968		0	0	0		0.100562	0	0		0	0	0
#N/A	XLOC_011204	TCONS_00025943	#N/A	#N/A							gnl|Nvit_2.0|Chr5.Scaffold10:1929563-1930472		2.81674	1.77063	3.86285		0	0	0		0.0835594	0	0		2.69537	1.75212	3.63862
#N/A	XLOC_011284	TCONS_00026109	#N/A	#N/A							gnl|Nvit_2.0|Chr5.Scaffold10:1949663-1951693		7.59167	6.87986	8.30348		4.00488	3.45869	4.55106		1.85691	1.52918	1.52918		5.27768	4.72167	5.83368
#N/A	XLOC_011286	TCONS_00026111	#N/A	#N/A							gnl|Nvit_2.0|Chr5.Scaffold10:1962065-1962503		5.47414	3.64943	7.29886		14.9918	12.0138	17.9698		12.7964	10.1997	10.1997		2.39006	1.29188	3.48824
#N/A	XLOC_011285	TCONS_00026110	#N/A	#N/A							gnl|Nvit_2.0|Chr5.Scaffold10:1959344-1961719		22.742	21.6141	23.87		18.2657	17.2083	19.3231		22.2891	21.2519	21.2519		71.1467	69.2785	73.0149
#N/A	XLOC_011287	TCONS_00026112	#N/A	#N/A							gnl|Nvit_2.0|Chr5.Scaffold10:2132616-2133119		0.57116	0.0602989	1.08202		2.38935	1.34655	3.43214		1.08037	0.428884	0.428884		4.01384	2.76543	5.26226
#N/A	XLOC_011288	TCONS_00026113	#N/A	#N/A							gnl|Nvit_2.0|Chr5.Scaffold10:2536809-2537698		0.507121	0.201316	0.812927		0	0	0		0	0	0		0	0	0
#N/A	XLOC_011234	TCONS_00026009	#N/A	#N/A							gnl|Nvit_2.0|Chr5.Scaffold10:2555395-2571591		7.02723	3.28101	10.7735		0	0	0		0	0	0		0	0	0
#N/A	XLOC_011289	TCONS_00026114	#N/A	#N/A							gnl|Nvit_2.0|Chr5.Scaffold10:2909590-2910150		1.12526	0.47559	1.77493		1.23456	0.549747	1.91936		0.726122	0.242041	0.242041		0	0	0
#N/A	XLOC_011290	TCONS_00026115	#N/A	#N/A							gnl|Nvit_2.0|Chr5.Scaffold10:3090671-3091096		0	0	0		0	0	0		0	0	0		0	0	0
#N/A	XLOC_011291	TCONS_00026116	#N/A	#N/A							gnl|Nvit_2.0|Chr5.Scaffold10:3118540-3119213		6.71217	5.34913	8.0752		0	0	0		0	0	0		0	0	0
#N/A	XLOC_011120	TCONS_00025752	#N/A	#N/A							gnl|Nvit_2.0|Chr5.Scaffold10:3120006-3122569		32.0802	30.4146	33.7457		0	0	0		0	0	0		0	0	0
#N/A	XLOC_011292	TCONS_00026117	#N/A	#N/A							gnl|Nvit_2.0|Chr5.Scaffold10:3155460-3155787		6.63658	3.59151	9.68165		2.05028	0.500413	3.60014		2.38679	0.699074	0.699074		0.820093	0	1.76706
#N/A	XLOC_011124	TCONS_00025770	#N/A	#N/A							gnl|Nvit_2.0|Chr5.Scaffold10:3181238-3182049		0.685391	0.125772	1.24501		0	0	0		0	0	0		0	0	0
#N/A	XLOC_011310	TCONS_00026143	#N/A	#N/A							gnl|Nvit_2.0|Chr5.Scaffold110:11335-13592		1.31769	1.03834	1.59704		0	0	0		0	0	0		5.92441	5.37182	6.477
#N/A	XLOC_011311	TCONS_00026144	#N/A	#N/A							gnl|Nvit_2.0|Chr5.Scaffold110:276151-276668		1.08422	0.398498	1.76994		0	0	0		0.0932386	0	0		0	0	0
#N/A	XLOC_011313	TCONS_00026146	#N/A	#N/A							gnl|Nvit_2.0|Chr5.Scaffold110:327915-328986		0.575722	0.287861	0.863583		0	0	0		0	0	0		0	0	0
#N/A	XLOC_011312	TCONS_00026145	#N/A	#N/A							gnl|Nvit_2.0|Chr5.Scaffold110:313330-313883		5.84872	4.35101	7.34642		0	0	0		0	0	0		0	0	0
[truncated: 18,814 more rows]
