# Supplementary material for: Identification of Genes Uniquely Expressed in the Germ-Line Tissues of the Jewel Wasp Nasonia vitripennis
Source: G3 (Bethesda). 2015 Oct 9;5(12):2647–53. doi: 10.1534/g3.115.021386 (PMC4683638; doi:10.1534/g3.115.021386)
Supplement: Supporting Information [file supp_g3.115.021386_Ferree_TableS3.xlsx]

## Sheet: Isoforms Master
tracking_id	gene_id	tss_id	locus	length		12853_FPKM (WT testes)	12853_FPKM_conf_lo (WT testes)	12853_FPKM_conf_hi (WT testes)		14400_FPKM (Female Carcass)	14400_FPKM_conf_lo (Female Carcass	14400_FPKM_conf_hi (Female Carcass)		14401_FPKM (Female Ovaries)	14401_FPKM_conf_lo (Female Ovaries)	14401_FPKM_conf_hi (Female Ovaries)		14406_FPKM (Male Carcass Lacking Testes)	14406_FPKM_conf_lo (Male Carcass Lacking Testes)	14406_FPKM_conf_hi (Male Carcass Lacking Testes)
NV21643-RA	NV21643	-	gnl|Nvit_2.0|Chr1.Scaffold1:162014-162588	203		0	0	0		0	0	0		0	0	0		0	0	0
NV10001-RA	NV10001	-	gnl|Nvit_2.0|Chr1.Scaffold1:315-154411	3387		1.8498	1.58487	2.11473		0.090047	0.0357466	0.144347		0.196663	0.115835	0.277492		0.0619304	0.0113644	0.112496
NV21642-RA	NV21642	-	gnl|Nvit_2.0|Chr1.Scaffold1:59688-64631	1785		0.444681	0.259236	0.630126		0	0	0		0	0	0		0	0	0
TCONS_00000014	XLOC_000003	TSS4	gnl|Nvit_2.0|Chr1.Scaffold1:174887-198950	121		850.189	359.332	1341.05		0	0	0		0	0	0		0	0	0
NV10002-RA	NV10002	-	gnl|Nvit_2.0|Chr1.Scaffold1:233827-318915	1389		0.286089	0.113571	0.458606		0.0224305	0	0.0672915		0	0	0		0	0	0
NV21641-RA	NV21641	-	gnl|Nvit_2.0|Chr1.Scaffold1:304709-305475	694		0.131968	0	0.318598		1.13653	0.628259	1.6448		0	0	0		0.273537	0	0.547207
TCONS_00001133	XLOC_000450	TSS893	gnl|Nvit_2.0|Chr1.Scaffold1:321657-322910	1253		0.53111	0.280742	0.781477		1.37399	0.995689	1.75229		0	0	0		1.10416	0.726445	1.48187
TCONS_00001134	XLOC_000451	TSS894	gnl|Nvit_2.0|Chr1.Scaffold1:325438-326475	1037		0.600339	0.30017	0.900509		18.0818	16.5309	19.6327		0.0963939	0	0.2077		22.0315	20.1275	23.9354
TCONS_00001135	XLOC_000452	TSS895	gnl|Nvit_2.0|Chr1.Scaffold1:331596-333052	1456		0.147437	0.0270552	0.267819		10.8088	9.84242	11.7753		0.105637	0.0111524	0.200121		7.57273	6.67379	8.47168
NV30585-RA	NV30585	-	gnl|Nvit_2.0|Chr1.Scaffold1:361794-362898	663		0	0	0		0	0	0		0	0	0		0	0	0
TCONS_00000020	XLOC_000005	TSS10	gnl|Nvit_2.0|Chr1.Scaffold1:390304-391725	422		6.29093	4.24988	8.33198		391.056	376.143	405.969		20.5981	17.2456	23.9506		280.916	267.577	294.255
NV10004-RA	NV10004	-	gnl|Nvit_2.0|Chr1.Scaffold1:425177-468328	4427		26.3269	25.4605	27.1934		43.9834	42.9282	45.0386		44.0562	42.9992	45.1131		58.2896	56.9217	59.6576
NV10005-RA	NV10005	-	gnl|Nvit_2.0|Chr1.Scaffold1:480074-484875	2764		24.0254	22.9591	25.0916		3.19488	2.83229	3.55747		127.494	125.177	129.811		5.07366	4.5631	5.58423
NV10007-RA	NV10007	-	gnl|Nvit_2.0|Chr1.Scaffold1:492627-494015	1388		1.95231	1.50144	2.40317		3.81651	3.22648	4.40653		17.0465	15.8019	18.2911		1.87036	1.40441	2.33631
NV10006-RA	NV10006	-	gnl|Nvit_2.0|Chr1.Scaffold1:485636-492322	1626		4.24631	3.64124	4.85139		2.24973	1.84012	2.65935		5.30526	4.6736	5.93692		2.64551	2.14996	3.14106
NV10008-RA	NV10008	-	gnl|Nvit_2.0|Chr1.Scaffold1:508809-509816	1007		5.69288	4.75058	6.63517		0	0	0		26.7675	24.8631	28.6719		0.124049	0	0.267288
NV10009-RA	NV10009	-	gnl|Nvit_2.0|Chr1.Scaffold1:510896-511955	973		8.28352	7.12074	9.44629		0.035174	0	0.105522		3.83993	3.10768	4.57218		0.0432049	0	0.129615
NV10010-RA	NV10010	-	gnl|Nvit_2.0|Chr1.Scaffold1:512317-519672	1406		3.38293	2.79404	3.97182		0.862027	0.585652	1.1384		0.242303	0.0961888	0.388417		1.3197	0.936792	1.70261
NV21644-RA	NV21644	-	gnl|Nvit_2.0|Chr1.Scaffold1:522460-526182	2251		2.10866	1.75475	2.46257		0.0512485	0	0.102522		0.115255	0.0384182	0.192091		0.128652	0.0376814	0.219624
NV10011-RA	NV10011	-	gnl|Nvit_2.0|Chr1.Scaffold1:527938-530594	1839		7.80836	7.04452	8.5722		21.2395	20.0624	22.4165		119.535	116.713	122.357		5.02035	4.37345	5.66725
NV10013-RA	NV10013	-	gnl|Nvit_2.0|Chr1.Scaffold1:548392-550059	828		8.04214	6.76254	9.32173		2.32454	1.6843	2.96478		12.5452	11.059	14.0313		2.88517	2.0908	3.67955
NV10012-RA	NV10012	-	gnl|Nvit_2.0|Chr1.Scaffold1:534014-536848	1478		32.6313	30.8564	34.4062		1.62372	1.25131	1.99614		15.5034	14.365	16.6417		2.35928	1.85888	2.85967
NV10014-RA	NV10014	-	gnl|Nvit_2.0|Chr1.Scaffold1:552672-554760	853		11.8627	10.3407	13.3846		0.168273	0	0.336627		0.166639	0	0.333359		0	0	0
TCONS_00000576	XLOC_000230	TSS455	gnl|Nvit_2.0|Chr1.Scaffold1:567221-570867	1033		1.68663	1.12223	2.25104		6.3236e-08	0	0.0650201		6.12325e-07	0	0.0645843		8.48814e-06	0	0.0800781
TCONS_00000577	XLOC_000230	TSS455	gnl|Nvit_2.0|Chr1.Scaffold1:567221-570867	1042		0.511501	0.169762	0.853239		0.474741	0.209667	0.739814		4.68584e-07	0	0.0638661		0.429522	0.155172	0.703871
TCONS_00000039	XLOC_000011	TSS21	gnl|Nvit_2.0|Chr1.Scaffold1:569575-571029	1368		0.491976	0.227046	0.756907		0.210918	0.059359	0.362477		1.29142e-10	0	0.0455295		0.174746	0.0244563	0.325036
TCONS_00000040	XLOC_000011	TSS22	gnl|Nvit_2.0|Chr1.Scaffold1:569972-571029	710		3.59271e-07	0	0.127458		1.75028e-12	0	0.109778		0.108272	0	0.296752		0	0	0.092219
NV10016-RA	NV10016	-	gnl|Nvit_2.0|Chr1.Scaffold1:580798-593776	1064		0.907225	0.544335	1.27011		0.187715	0.0344463	0.340983		0.217615	0.0531136	0.382117		0.887168	0.515347	1.25899
NV10015-RA	NV10015	-	gnl|Nvit_2.0|Chr1.Scaffold1:572094-574038	1028		33.6623	31.4018	35.9228		0	0	0		0.0324948	0	0.0974845		0	0	0
NV10003-RA	NV10003	-	gnl|Nvit_2.0|Chr1.Scaffold1:334798-337952	2453		429.58	424.765	434.396		42.8435	41.431	44.256		125.328	122.876	127.779		160.504	157.393	163.616
NV10017-RA	NV10017	-	gnl|Nvit_2.0|Chr1.Scaffold1:598511-608234	2383		5.25321	4.7121	5.79432		1.6952	1.40967	1.98072		1.43038	1.16814	1.69263		2.11432	1.75694	2.47171
NV10018-RA	NV10018	-	gnl|Nvit_2.0|Chr1.Scaffold1:611941-619108	1839		5.04368	4.42978	5.65758		2.30443	1.91902	2.68985		0.0482711	0	0.10401		2.96382	2.47492	3.45272
NV21645-RA	NV21645	-	gnl|Nvit_2.0|Chr1.Scaffold1:634151-635932	815		0	0	0		0.358817	0.105095	0.61254		0.0443777	0	0.133133		0.60046	0.238369	0.962551
NV21646-RA	NV21646	-	gnl|Nvit_2.0|Chr1.Scaffold1:638420-640775	660		0	0	0		0.184306	0	0.397124		0.967503	0.483751	1.45125		0.220837	0	0.475837
NV10019-RA	NV10019	-	gnl|Nvit_2.0|Chr1.Scaffold1:627930-631858	1668		1.12969	0.822224	1.43715		38.8163	37.1424	40.4902		0.378149	0.213111	0.543187		125.747	122.364	129.13
NV10022-RA	NV10022	-	gnl|Nvit_2.0|Chr1.Scaffold1:658695-661245	1549		0.0228246	0	0.0684738		0	0	0		6.26351	5.55956	6.96747		0.0736379	0	0.158668
NV10023-RA	NV10023	-	gnl|Nvit_2.0|Chr1.Scaffold1:666034-671169	2262		0.265839	0.140521	0.391157		0.267591	0.150804	0.384377		0.127367	0.0451276	0.209606		0.303907	0.164268	0.443547
NV50001-RA	NV50001	-	gnl|Nvit_2.0|Chr1.Scaffold1:661937-663956	1486		0.119902	0.0126584	0.227145		0.124099	0.0227727	0.225426		0.0618651	0	0.133301		0.0772887	0	0.166534
NV10020-RA	NV10020	-	gnl|Nvit_2.0|Chr1.Scaffold1:643097-656793	1578		17.0372	15.8036	18.2708		5.77807	5.10465	6.45149		20.9983	19.7229	22.2737		3.98792	3.36751	4.60833
NV10021-RA	NV10021	-	gnl|Nvit_2.0|Chr1.Scaffold1:649077-651159	719		0.623833	0.0787371	1.16893		0.36271	0	0.755761		1.15462	0.471061	1.83818		3.53395e-05	0	0.130016
NV10021-RB	NV10021	-	gnl|Nvit_2.0|Chr1.Scaffold1:649200-651159	659		18.6686	16.3139	21.0233		55.7482	51.3435	60.153		13.8962	11.8823	15.9101		23.0925	20.2851	25.9
NV21647-RA	NV21647	-	gnl|Nvit_2.0|Chr1.Scaffold1:694189-694464	275		3.24359	0	6.48719		0.665569	0	1.99671		1.68175	0	3.62366		2.18818	0	4.37741
NV21640-RA	NV21640	-	gnl|Nvit_2.0|Chr1.Scaffold1:696000-697742	1742		0.576757	0.362555	0.790959		0.257343	0.123231	0.391454		0	0	0		0.192987	0.0643291	0.321645
NV10024-RA	NV10024	-	gnl|Nvit_2.0|Chr1.Scaffold1:674320-689345	1217		9.42337	8.34948	10.4973		1.0553	0.719622	1.39098		2.38934	1.88256	2.89611		0.915072	0.569207	1.26094
TCONS_00000578	XLOC_000231	TSS456	gnl|Nvit_2.0|Chr1.Scaffold1:594256-597691	1307		201.954	197.197	206.711		8.81678	7.88578	9.74778		16.0461	14.7912	17.301		13.4941	12.2126	14.7757
NV10025-RA	NV10025	-	gnl|Nvit_2.0|Chr1.Scaffold1:700383-704918	2014		38.2506	36.6456	39.8555		1.77199	1.45037	2.09362		11.0709	10.264	11.8778		2.05665	1.6697	2.4436
NV10026-RA	NV10026	-	gnl|Nvit_2.0|Chr1.Scaffold1:706778-708340	486		14.9062	12.2071	17.6053		17.4339	14.7217	20.1461		19.0696	16.2383	21.9008		19.5895	16.5113	22.6676
NV10027-RA	NV10027	-	gnl|Nvit_2.0|Chr1.Scaffold1:719537-728493	4293		0.257763	0.170624	0.344903		4.65883	4.31345	5.0042		0.152782	0.089989	0.215576		2.80995	2.50706	3.11283
NV21639-RA	NV21639	-	gnl|Nvit_2.0|Chr1.Scaffold1:712981-717463	2488		3.81218	3.36213	4.26223		1.97128	1.66852	2.27404		0.859533	0.65918	1.05989		1.94462	1.60989	2.27935
NV21649-RA	NV21649	-	gnl|Nvit_2.0|Chr1.Scaffold1:743023-744111	1088		0.493636	0.229776	0.757496		0.303995	0.107709	0.500281		0.0302158	0	0.0906473		0.375118	0.132909	0.617327
NV10028-RA	NV10028	-	gnl|Nvit_2.0|Chr1.Scaffold1:729415-742310	1532		4.13944	3.52065	4.75823		2.21405	1.79375	2.63434		4.87347	4.23769	5.50925		1.3426	0.97294	1.71225
NV21648-RA	NV21648	-	gnl|Nvit_2.0|Chr1.Scaffold1:734654-735357	604		6.09615	4.67883	7.51348		0.567256	0.166146	0.968367		0.208754	0	0.449803		1.17903	0.548814	1.80926
NV30586-RA	NV30586	-	gnl|Nvit_2.0|Chr1.Scaffold1:745442-745887	364		154.68	142.393	166.966		0	0	0		0	0	0		0	0	0
NV10029-RA	NV10029	-	gnl|Nvit_2.0|Chr1.Scaffold1:747192-757792	4752		3.25466	2.9612	3.54813		0.0171275	0	0.0369046		0.0171582	0	0.0369708		0.0216485	0	0.0466459
NV50002-RA	NV50002	-	gnl|Nvit_2.0|Chr1.Scaffold1:780010-782287	1882		2.72858	2.28301	3.17416		0.517859	0.336634	0.699085		1.88051	1.53718	2.22384		0.432121	0.247864	0.616378
TCONS_00000067	XLOC_000024	TSS46	gnl|Nvit_2.0|Chr1.Scaffold1:782342-783272	531		34.9759	31.1766	38.7752		0.443707	0.0468434	0.840571		9.52637	7.70976	11.343		1.03688	0.367381	1.70639
NV10031-RA	NV10031	-	gnl|Nvit_2.0|Chr1.Scaffold1:791875-792314	439		0.907734	0.166572	1.64889		2.72826	1.53755	3.91897		9.88949	7.64347	12.1355		0.585287	0	1.17086
NV10032-RA	NV10032	-	gnl|Nvit_2.0|Chr1.Scaffold1:792849-794792	1278		1.69886	1.25651	2.1412		1.46502	1.07796	1.85209		2.39827	1.90925	2.8873		0.369663	0.155429	0.583898
NV10033-RA	NV10033	-	gnl|Nvit_2.0|Chr1.Scaffold1:813078-818256	2135		0.362471	0.21131	0.513631		11.666	10.8625	12.4695		1.39945	1.12345	1.67546		30.1502	28.7161	31.5843
NV10034-RA	NV10034	-	gnl|Nvit_2.0|Chr1.Scaffold1:819971-824036	2127		1.3769	1.08166	1.67214		13.4632	12.598	14.3285		0.914167	0.686427	1.14191		4.76065	4.18296	5.33835
TCONS_00000606	XLOC_000244	TSS478	gnl|Nvit_2.0|Chr1.Scaffold1:794860-798829	1464		5.30764	4.53721	6.07807		0.560593	0.289766	0.83142		0.232825	0.0376304	0.428019		0.0535248	0	0.158392
TCONS_00000607	XLOC_000244	TSS479	gnl|Nvit_2.0|Chr1.Scaffold1:794860-800454	1387		3.76691	3.07563	4.45819		1.37908	0.980941	1.77721		1.52046	1.11624	1.92469		2.26195	1.74074	2.78315
NV21638-RA	NV21638	-	gnl|Nvit_2.0|Chr1.Scaffold1:833182-843169	2708		0.0725876	0.0133201	0.131855		0.50107	0.355685	0.646455		0.0730935	0.01784	0.128347		0	0	0
NV10035-RA	NV10035	-	gnl|Nvit_2.0|Chr1.Scaffold1:829245-832575	1682		5.03417	4.38828	5.68005		37.099	35.4705	38.7274		2.33615	1.92779	2.7445		22.7666	21.3322	24.201
NV21637-RA	NV21637	-	gnl|Nvit_2.0|Chr1.Scaffold1:844473-848944	2309		1.22681	0.960677	1.49294		5.67849	5.14245	6.21454		15.4982	14.6182	16.3783		1.46979	1.16617	1.77341
NV21650-RA	NV21650	-	gnl|Nvit_2.0|Chr1.Scaffold1:852140-853224	910		2.05404	1.44833	2.65974		0.808189	0.455466	1.16091		177.763	172.532	182.993		0.376983	0.110416	0.64355
NV10036-RA	NV10036	-	gnl|Nvit_2.0|Chr1.Scaffold1:854027-854992	895		2.9691	2.23256	3.70564		1.92901	1.37589	2.48213		5.50163	4.57498	6.42827		0.866929	0.457985	1.27587
NV10030-RA	NV10030	-	gnl|Nvit_2.0|Chr1.Scaffold1:785138-788779	2042		37.2081	35.6375	38.7787		1.02951	0.782734	1.27629		12.0424	11.2056	12.8792		0.573487	0.370327	0.776648
NV10038-RA	NV10038	-	gnl|Nvit_2.0|Chr1.Scaffold1:928421-935367	697		4.78507	3.66497	5.90517		2.76619	1.97302	3.55936		10.7965	9.22532	12.3676		2.51446	1.67917	3.34975
NV10037-RA	NV10037	-	gnl|Nvit_2.0|Chr1.Scaffold1:856132-926371	15872		1.78095	1.66434	1.89756		0.0626119	0.0422035	0.0830203		0.119001	0.0904758	0.147525		0.0899117	0.0622884	0.117535
NV10039-RA	NV10039	-	gnl|Nvit_2.0|Chr1.Scaffold1:937002-940266	2399		5.67066	5.11056	6.23077		3.8068	3.37896	4.23465		14.9618	14.1153	15.8082		3.4031	2.94484	3.86137
NV10043-RA	NV10043	-	gnl|Nvit_2.0|Chr1.Scaffold1:954635-956629	1608		0.0873555	3.60497e-18	0.174711		1.22445	0.915057	1.53383		1.33428	1.01238	1.65617		1.85698	1.43524	2.27873
NV21651-RA	NV21651	-	gnl|Nvit_2.0|Chr1.Scaffold1:953534-954076	542		0	0	0		0.171002	0	0.413173		0	0	0		0	0	0
NV10042-RA	NV10042	-	gnl|Nvit_2.0|Chr1.Scaffold1:947498-949838	1540		1.49388	1.1233	1.86447		5.17395	4.52655	5.82135		0.11862	0.0217672	0.215473		1.90288	1.46687	2.33889
NV10044-RA	NV10044	-	gnl|Nvit_2.0|Chr1.Scaffold1:960369-968613	3655		1.53847	1.30654	1.7704		4.91083	4.5234	5.29827		10.6945	10.1242	11.2649		8.17556	7.61316	8.73795
NV10041-RA	NV10041	-	gnl|Nvit_2.0|Chr1.Scaffold1:943756-946821	1676		14.1255	13.0413	15.2097		8.34448	7.56738	9.12157		416.327	410.809	421.845		12.1472	11.0946	13.1998
NV50003-RA	NV50003	-	gnl|Nvit_2.0|Chr1.Scaffold1:976922-984722	1049		14.6005	13.1313	16.0698		0.924127	0.580915	1.26734		2.02618	1.50788	2.54448		0.90313	0.524618	1.28164
NV10040-RA	NV10040	-	gnl|Nvit_2.0|Chr1.Scaffold1:940591-943532	1970		136.509	133.438	139.579		27.5988	26.3165	28.8811		160.227	157.094	163.361		17.2762	16.1275	18.4249
NV10046-RA	NV10046	-	gnl|Nvit_2.0|Chr1.Scaffold1:994445-996053	1309		13.4756	12.248	14.7032		3.78532	3.18112	4.38953		14.0473	12.8696	15.2249		4.13064	3.42739	4.83388
NV10045-RB	NV10045	-	gnl|Nvit_2.0|Chr1.Scaffold1:990124-992770	1547		9.35652	8.11957	10.5935		1.7572	1.36286	2.15155		38.1972	35.7263	40.6681		0.811227	0.520359	1.1021
NV10045-RA	NV10045	-	gnl|Nvit_2.0|Chr1.Scaffold1:990124-993478	1814		34.3622	32.6089	36.1155		0.096265	0	0.209687		7.93661	6.92429	8.94893		5.31211e-06	0	0.04096
NV50005-RA	NV50005	-	gnl|Nvit_2.0|Chr1.Scaffold1:1029242-1033813	2969		2.97571	2.61485	3.33657		1.41605	1.18481	1.64729		6.18713	5.69969	6.67456		1.62872	1.35042	1.90703
NV10048-RA	NV10048	-	gnl|Nvit_2.0|Chr1.Scaffold1:1041283-1043849	1715		0.526569	0.320032	0.733107		0.401819	0.233412	0.570225		1.02874	0.756941	1.30053		0.971393	0.67805	1.26474
NV10047-RA	NV10047	-	gnl|Nvit_2.0|Chr1.Scaffold1:1037307-1040440	1799		1.20709	0.902932	1.51125		0.809901	0.577673	1.04213		2.80521	2.37153	3.23889		0.299733	0.139614	0.459852
TCONS_00000646	XLOC_000259	TSS511	gnl|Nvit_2.0|Chr1.Scaffold1:1110527-1111035	344		22.7391	17.5897	27.8885		38.8978	32.6692	45.1264		96.8791	87.4021	106.356		9.91559	6.73655	13.0946
NV10049-RA	NV10049	-	gnl|Nvit_2.0|Chr1.Scaffold1:1048084-1058268	1584		4.64594	4.00321	5.28868		0.747794	0.508043	0.987544		1.3771	1.047	1.70719		0.550121	0.319559	0.780683
NV50004-RA	NV50004	-	gnl|Nvit_2.0|Chr1.Scaffold1:998874-1013522	3004		13.6423	12.8745	14.41		1.63113	1.38117	1.88108		6.64061	6.13932	7.1419		2.25394	1.92366	2.58423
NV10050-RA	NV10050	-	gnl|Nvit_2.0|Chr1.Scaffold1:1114055-1122700	5256		17.5175	16.8718	18.1632		1.99254	1.79	2.19508		9.37525	8.93598	9.81453		2.7862	2.51594	3.05646
NV10052-RA	NV10052	-	gnl|Nvit_2.0|Chr1.Scaffold1:1125476-1129014	2598		13.5998	12.7698	14.4297		5.03693	4.56391	5.50996		8.32676	7.71881	8.93471		5.276	4.7347	5.8173
NV10051-RA	NV10051	-	gnl|Nvit_2.0|Chr1.Scaffold1:1123097-1125292	1139		113.7	109.811	117.589		1.405	1.00214	1.80787		1.93907	1.46201	2.41613		0.992341	0.617271	1.36741
NV10053-RA	NV10053	-	gnl|Nvit_2.0|Chr1.Scaffold1:1130449-1135005	3681		12.3709	11.7157	13.0261		9.61268	9.07415	10.1512		20.6656	19.8777	21.4536		4.4019	3.99216	4.81163
NV10054-RA	NV10054	-	gnl|Nvit_2.0|Chr1.Scaffold1:1135986-1138964	2723		21.2719	20.2604	22.2834		11.5795	10.8838	12.2751		25.8127	24.7775	26.8479		10.1435	9.40975	10.8773
NV21652-RA	NV21652	-	gnl|Nvit_2.0|Chr1.Scaffold1:1143410-1144886	609		6.58196	5.1193	8.04461		20.5636	18.147	22.9802		2.47178	1.63248	3.31108		6.98437	5.44967	8.51907
NV10056-RA	NV10056	-	gnl|Nvit_2.0|Chr1.Scaffold1:1145229-1146366	543		6.5382	4.92861	8.14779		6.73224	5.20326	8.26121		18.9824	16.4328	21.5321		4.59503	3.23769	5.95236
NV10057-RA	NV10057	-	gnl|Nvit_2.0|Chr1.Scaffold1:1146373-1147432	717		6.40457	5.13628	7.67287		10.4919	8.96509	12.0188		18.514	16.5144	20.5136		11.1577	9.44218	12.8731
NV10059-RA	NV10059	-	gnl|Nvit_2.0|Chr1.Scaffold1:1150892-1152821	1029		1.554	1.06861	2.03939		2.0912	1.55627	2.62613		1.03853	0.670626	1.40643		0.925327	0.537512	1.31314
NV10058-RA	NV10058	-	gnl|Nvit_2.0|Chr1.Scaffold1:1148166-1150293	1398		23.6379	22.0759	25.2		7.63383	6.80425	8.46341		2.39531	1.93433	2.85628		3.45997	2.83945	4.08049
NV21636-RA	NV21636	-	gnl|Nvit_2.0|Chr1.Scaffold1:1156361-1157269	686		2.08234	1.33434	2.83034		1.67758	1.05454	2.30062		3.64812	2.71493	4.58131		1.46048	0.823072	2.09788
NV10060-RA	NV10060	-	gnl|Nvit_2.0|Chr1.Scaffold1:1153298-1155228	1312		7.61107	6.68978	8.53235		2.78897	2.27107	3.30686		1.38885	1.0178	1.7599		1.70147	1.24733	2.1556
NV10055-RA	NV10055	-	gnl|Nvit_2.0|Chr1.Scaffold1:1139104-1141619	1669		74.6324	72.1343	77.1306		16.374	15.2748	17.4733		358.074	352.926	363.222		18.3536	17.0591	19.6482
NV10062-RA	NV10062	-	gnl|Nvit_2.0|Chr1.Scaffold1:1164976-1167306	1171		3.33945	2.68453	3.99436		12.0993	10.935	13.2636		14.8734	13.5803	16.1666		8.39226	7.29742	9.48709
NV10061-RA	NV10061	-	gnl|Nvit_2.0|Chr1.Scaffold1:1159014-1162220	1176		22.6761	20.9741	24.3782		10.3547	9.28224	11.4272		55.0963	52.639	57.5535		11.245	9.99336	12.4967
TCONS_00000121	XLOC_000046	TSS88	gnl|Nvit_2.0|Chr1.Scaffold1:1162497-1164521	1864		14.8059	13.7622	15.8496		18.2467	17.1671	19.3264		81.7381	79.4513	84.025		23.8872	22.5035	25.2708
NV10063-RA	NV10063	-	gnl|Nvit_2.0|Chr1.Scaffold1:1168210-1170358	1425		94.1844	91.1022	97.2666		33.0362	31.3372	34.7351		112.675	109.538	115.812		54.3405	51.9151	56.7658
NV10064-RA	NV10064	-	gnl|Nvit_2.0|Chr1.Scaffold1:1172413-1177356	1674		92.0795	89.3095	94.8495		65.627	63.4508	67.8032		16.2107	15.12	17.3014		37.9953	36.1448	39.8459
TCONS_00000134	XLOC_000051	TSS99	gnl|Nvit_2.0|Chr1.Scaffold1:1196364-1197021	657		0.287458	2.83519e-17	0.574915		0	0	0		0	0	0		0.0741123	0	0.222337
NV10065-RA	NV10065	-	gnl|Nvit_2.0|Chr1.Scaffold1:1192578-1194304	1726		7.1106	6.35201	7.86919		27.3609	25.5691	29.1526		51.4767	48.6227	54.3308		12.4817	11.3115	13.6519
NV10066-RA	NV10066	-	gnl|Nvit_2.0|Chr1.Scaffold1:1194158-1194744	426		2.31385	1.05932	3.56837		3.50144	2.04354	4.95935		9.32561	6.98108	11.6701		1.71113	0.630836	2.79143
NV10067-RA	NV10067	-	gnl|Nvit_2.0|Chr1.Scaffold1:1199079-1204156	1225		13.14	11.8771	14.4029		74.8145	72.0161	77.6129		49.2507	46.9855	51.5158		94.5756	91.0734	98.0778
NV10068-RA	NV10068	-	gnl|Nvit_2.0|Chr1.Scaffold1:1206732-1207677	372		10.993	7.81958	14.1664		5.29739	3.25428	7.34049		10.9317	8.04351	13.8199		2.08849	0.739978	3.437
NV21653-RA	NV21653	-	gnl|Nvit_2.0|Chr1.Scaffold1:1185578-1189061	1898		51.7205	49.79	53.6511		23.2496	22.0441	24.4552		45.2263	43.5507	46.9019		39.7468	37.9881	41.5055
NV10069-RA	NV10069	-	gnl|Nvit_2.0|Chr1.Scaffold1:1208850-1213219	3390		6.88986	6.3788	7.40092		1.46391	1.24161	1.68622		10.9044	10.3053	11.5036		2.19645	1.89127	2.50163
TCONS_00000678	XLOC_000266	TSS533	gnl|Nvit_2.0|Chr1.Scaffold1:1254466-1255562	1004		0.915156	0.523698	1.30661		0	0	0		0	0	0		0	0	0
TCONS_00000140	XLOC_000053	TSS105	gnl|Nvit_2.0|Chr1.Scaffold1:1254571-1256638	864		0.510864	0.178626	0.843102		0	0	0		0	0	0		0	0	0
NV10072-RA	NV10072	-	gnl|Nvit_2.0|Chr1.Scaffold1:1295185-1301759	1688		0.0618924	0	0.133359		12.9201	11.9584	13.8818		0.887984	0.635164	1.1408		12.8041	11.7231	13.885
NV10073-RA	NV10073	-	gnl|Nvit_2.0|Chr1.Scaffold1:1302641-1304629	1580		0.133775	0.0245482	0.243002		46.4248	44.535	48.3145		1.57302	1.22168	1.92435		38.2135	36.2966	40.1305
NV10074-RA	NV10074	-	gnl|Nvit_2.0|Chr1.Scaffold1:1308905-1312258	1982		0.188597	0.0748689	0.302326		52.9534	51.1834	54.7235		12.8987	12.017	13.7804		89.3893	86.8076	91.971
NV10075-RA	NV10075	-	gnl|Nvit_2.0|Chr1.Scaffold1:1314771-1318635	1144		3.43939	2.76487	4.11391		8.38334	7.39815	9.36854		4.84944	4.10384	5.59504		14.6992	13.2596	16.1389
NV10076-RA	NV10076	-	gnl|Nvit_2.0|Chr1.Scaffold1:1318948-1320070	748		2.71144	1.91188	3.511		2.79272	2.03169	3.55375		3.86123	2.9765	4.74595		6.26816	5.02303	7.51329
NV10077-RA	NV10077	-	gnl|Nvit_2.0|Chr1.Scaffold1:1322401-1326790	1121		4.61533	3.8238	5.40685		4.03786	3.35041	4.72531		5.46957	4.65892	6.28022		4.98802	4.1388	5.83724
NV10078-RA	NV10078	-	gnl|Nvit_2.0|Chr1.Scaffold1:1327489-1333017	1785		3.1321	2.63994	3.62427		1.21753	0.929619	1.50543		2.04795	1.67782	2.41809		1.93957	1.53363	2.34552
NV10079-RA	NV10079	-	gnl|Nvit_2.0|Chr1.Scaffold1:1334376-1336829	1848		3.34361	2.84518	3.84205		2.19538	1.82025	2.57051		14.1446	13.1832	15.106		3.70942	3.15623	4.2626
NV10080-RA	NV10080	-	gnl|Nvit_2.0|Chr1.Scaffold1:1338852-1342694	2126		4.54461	4.00809	5.08113		1.27053	1.00461	1.53645		33.5963	32.2418	34.9508		1.9875	1.61843	2.35657
NV21635-RA	NV21635	-	gnl|Nvit_2.0|Chr1.Scaffold1:1343683-1345882	1745		2.56045	2.10958	3.01132		0.0513659	0	0.110678		14.3217	13.3226	15.3208		0.0428019	0	0.103417
NV10070-RA	NV10070	-	gnl|Nvit_2.0|Chr1.Scaffold1:1213678-1215821	1670		107.922	104.919	110.925		0.0540613	0	0.116486		0.0179821	0	0.0539462		0	0	0
NV10081-RA	NV10081	-	gnl|Nvit_2.0|Chr1.Scaffold1:1346499-1347664	662		5.60973	4.34744	6.87201		2.81261	1.98179	3.64343		9.5096	7.99651	11.0227		2.85803	1.94171	3.77434
NV10071-RA	NV10071	-	gnl|Nvit_2.0|Chr1.Scaffold1:1219137-1224839	5179		9.08874	8.62002	9.55745		0.662368	0.544455	0.78028		2.77484	2.53137	3.0183		0.705707	0.56926	0.842153
NV50006-RA	NV50006	-	gnl|Nvit_2.0|Chr1.Scaffold1:1354827-1367833	3163		0.0612814	0.0112453	0.111317		0.378984	0.26255	0.495418		0.0793859	0.026462	0.13231		0.322076	0.20246	0.441692
NV10083-RA	NV10083	-	gnl|Nvit_2.0|Chr1.Scaffold1:1351365-1352571	925		12.6214	11.1365	14.1062		5.00632	4.13811	5.87453		16.2004	14.6344	17.7665		7.1958	6.04355	8.34805
NV10084-RA	NV10084	-	gnl|Nvit_2.0|Chr1.Scaffold1:1387263-1388763	1210		8.19721	7.192	9.20242		0.797191	0.506098	1.08828		0.528889	0.292363	0.765416		1.02024	0.653762	1.38673
NV10082-RA	NV10082	-	gnl|Nvit_2.0|Chr1.Scaffold1:1348117-1350609	1606		17.956	16.7027	19.2093		30.8258	29.2999	32.3516		50.8139	48.8581	52.7698		33.0501	31.2787	34.8215
NV21634-RA	NV21634	-	gnl|Nvit_2.0|Chr1.Scaffold1:1389851-1391425	1574		5.10635	4.43	5.7827		2.02839	1.63134	2.42544		16.8025	15.6526	17.9524		1.63841	1.23532	2.04151
NV21654-RA	NV21654	-	gnl|Nvit_2.0|Chr1.Scaffold1:1392921-1397737	4073		4.29096	3.92535	4.65656		0.174739	0.105941	0.243536		9.67861	9.16806	10.1892		0.127294	0.0609559	0.193632
NV21633-RA	NV21633	-	gnl|Nvit_2.0|Chr1.Scaffold1:1398409-1399299	468		31.1288	27.0762	35.1815		0.340023	0	0.732647		0.10977	0	0.32931		0	0	0
NV10085-RA	NV10085	-	gnl|Nvit_2.0|Chr1.Scaffold1:1402687-1403702	851		2.98765	2.22259	3.7527		13.5482	12.0244	15.0719		5.97662	4.97704	6.9762		14.3674	12.6295	16.1053
NV21655-RA	NV21655	-	gnl|Nvit_2.0|Chr1.Scaffold1:1401152-1402321	1169		28.9292	26.9995	30.8589		2.91341	2.34313	3.4837		16.6165	15.2438	17.9893		3.12366	2.46114	3.78618
NV10086-RA	NV10086	-	gnl|Nvit_2.0|Chr1.Scaffold1:1404014-1404989	474		216	205.463	226.536		1258.74	1234.81	1282.68		2032.32	2002.44	2062.2		256.224	244.836	267.612
NV10087-RA	NV10087	-	gnl|Nvit_2.0|Chr1.Scaffold1:1405303-1407562	1030		13.2869	11.8685	14.7053		6.49409	5.56204	7.42613		36.5298	34.3429	38.7168		3.73695	2.95482	4.51908
NV21656-RA	NV21656	-	gnl|Nvit_2.0|Chr1.Scaffold1:1418583-1418798	215		0	0	0		438.659	370.719	506.599		0	0	0		121.551	82.8563	160.246
NV21632-RA	NV21632	-	gnl|Nvit_2.0|Chr1.Scaffold1:1436842-1437848	378		0	0	0		0	0	0		0	0	0		0	0	0
NV10088-RA	NV10088	-	gnl|Nvit_2.0|Chr1.Scaffold1:1408692-1412810	2052		2.65364	2.23536	3.07191		0.597232	0.411476	0.782988		2.68507	2.28959	3.08054		0.837724	0.592576	1.08287
NV30588-RA	NV30588	-	gnl|Nvit_2.0|Chr1.Scaffold1:1440676-1444172	2341		0.0568521	6.70172e-18	0.113704		0.0245262	0	0.0592599		0.0122594	0	0.0367783		0	0	0
NV10089-RA	NV10089	-	gnl|Nvit_2.0|Chr1.Scaffold1:1447847-1454677	2659		0.111089	0.0370295	0.185148		0.11183	0.0411828	0.182477		0	0	0		0.0803797	0.01475	0.146009
NV21657-RA	NV21657	-	gnl|Nvit_2.0|Chr1.Scaffold1:1420490-1435078	1265		0.263352	0.0789273	0.447776		0.201169	0.058921	0.343417		0.0250358	0	0.0751073		0.233901	0.0382134	0.429588
NV50007-RA	NV50007	-	gnl|Nvit_2.0|Chr1.Scaffold1:1422345-1425509	3164		0.221272	0.123341	0.319204		0.28047	0.18079	0.38015		0.060254	0.0105992	0.109909		0.395983	0.261901	0.530064
NV21658-RA	NV21658	-	gnl|Nvit_2.0|Chr1.Scaffold1:1446076-1446291	215		0	0	0		195.391	149.888	240.893		0	0	0		40.517	18.0576	62.9764
NV10090-RA	NV10090	-	gnl|Nvit_2.0|Chr1.Scaffold1:1457826-1462836	2572		0.793902	0.590645	0.99716		1.23185	0.998006	1.46569		2.04406	1.73923	2.34888		1.11824	0.864647	1.37183
TCONS_00001136	XLOC_000453	TSS896	gnl|Nvit_2.0|Chr1.Scaffold1:1471339-1472429	1090		0.598002	0.307928	0.888075		0.212296	0.0518152	0.372776		0	0	0		0.18713	0.0197559	0.354504
NV10092-RA	NV10092	-	gnl|Nvit_2.0|Chr1.Scaffold1:1466234-1469136	760		2.36075	1.62338	3.09813		2.57937	1.8635	3.29524		4.70448	3.74418	5.66478		3.96652	2.9707	4.96235
NV10091-RA	NV10091	-	gnl|Nvit_2.0|Chr1.Scaffold1:1463050-1465428	1512		8.40924	7.52035	9.29812		33.1659	31.523	34.8089		96.2757	93.4759	99.0754		7.04373	6.19171	7.89575
NV21660-RA	NV21660	-	gnl|Nvit_2.0|Chr1.Scaffold1:1479665-1481517	1304		0.224715	0.0658175	0.383612		0.0484474	0	0.117058		0.0241245	0	0.0723735		0	0	0
NV10094-RA	NV10094	-	gnl|Nvit_2.0|Chr1.Scaffold1:1483971-1485782	1218		8.19116	7.19045	9.19187		0.131778	0.0139121	0.249643		0.445906	0.22961	0.662203		0.195891	0.0359467	0.355836
NV10093-RA	NV10093	-	gnl|Nvit_2.0|Chr1.Scaffold1:1473510-1475254	1528		380.435	374.494	386.377		0.800335	0.545758	1.05491		0.399062	0.220596	0.577529		1.0973	0.764319	1.43028
NV10096-RA	NV10096	-	gnl|Nvit_2.0|Chr1.Scaffold1:1493908-1497815	1560		2.60293	2.11748	3.08837		1.81564	1.43563	2.19565		0.0778885	0	0.155815		1.0225	0.704473	1.34052
NV10095-RA	NV10095	-	gnl|Nvit_2.0|Chr1.Scaffold1:1488213-1491172	1465		23.6847	22.1645	25.2049		9.2988	8.40966	10.1879		7.29863	6.50876	8.0885		5.52732	4.75653	6.2981
NV10098-RA	NV10098	-	gnl|Nvit_2.0|Chr1.Scaffold1:1502646-1510734	2741		12.177	11.4144	12.9395		0.236927	0.137628	0.336226		1.67964	1.41652	1.94276		0.414774	0.267839	0.561709
NV10099-RA	NV10099	-	gnl|Nvit_2.0|Chr1.Scaffold1:1514089-1519112	2565		1.81081	1.50581	2.1158		1.73975	1.46206	2.01745		0.0664926	0.0122016	0.120784		4.30516	3.81159	4.79873
NV10097-RA	NV10097	-	gnl|Nvit_2.0|Chr1.Scaffold1:1498633-1502155	2254		7.29516	6.63738	7.95295		3.76115	3.31915	4.20316		8.58012	7.91187	9.24838		4.04659	3.52974	4.56344
NV21631-RA	NV21631	-	gnl|Nvit_2.0|Chr1.Scaffold1:1526399-1528866	2088		3.60386	3.12119	4.08652		2.23083	1.8781	2.58355		3.37132	2.92908	3.81356		2.7096	2.27432	3.14488
NV10101-RA	NV10101	-	gnl|Nvit_2.0|Chr1.Scaffold1:1524393-1526040	1354		25.6998	24.0392	27.3605		4.65028	3.98908	5.31148		8.87383	7.96513	9.78253		6.26735	5.40537	7.12933
NV10100-RA	NV10100	-	gnl|Nvit_2.0|Chr1.Scaffold1:1519421-1520911	1169		191.209	186.248	196.171		0.388455	0.180817	0.596093		0	0	0		11.4992	10.232	12.7664
NV10103-RA	NV10103	-	gnl|Nvit_2.0|Chr1.Scaffold1:1537773-1542092	1685		2.46017	2.00912	2.91121		0.695498	0.472514	0.918482		1.29913	0.991929	1.60634		0.935535	0.644558	1.22651
NV10104-RA	NV10104	-	gnl|Nvit_2.0|Chr1.Scaffold1:1542982-1549709	3794		6.6438	6.17105	7.11656		2.07305	1.82623	2.31987		14.5121	13.8629	15.1613		2.25952	1.96686	2.55219
NV10102-RA	NV10102	-	gnl|Nvit_2.0|Chr1.Scaffold1:1533061-1534974	1393		79.5673	76.6952	82.4394		9.79045	8.84993	10.731		6.32591	5.57003	7.08178		6.61575	5.74366	7.48785
NV10106-RA	NV10106	-	gnl|Nvit_2.0|Chr1.Scaffold1:1559451-1563074	1584		2.06733	1.63859	2.49608		467.505	461.456	473.555		5.47013	4.81884	6.12142		307.063	301.554	312.573
TCONS_00001137	XLOC_000454	TSS897	gnl|Nvit_2.0|Chr1.Scaffold1:1738583-1740990	2407		0.63387	0.446952	0.820788		3.01993	2.63446	3.4054		0.558705	0.395208	0.722203		3.97322	3.48061	4.46583
NV10107-RA	NV10107	-	gnl|Nvit_2.0|Chr1.Scaffold1:1571355-1736095	1799		2.10762	1.70571	2.50952		0.909073	0.661347	1.1568		1.93064	1.57367	2.28762		0.97155	0.687239	1.25586
NV10105-RA	NV10105	-	gnl|Nvit_2.0|Chr1.Scaffold1:1551223-1552629	1249		33.1781	31.1953	35.1608		11.342	10.2615	12.4226		16.9871	15.6603	18.314		11.686	10.4615	12.9106
NV30589-RA	NV30589	-	gnl|Nvit_2.0|Chr1.Scaffold1:1771529-1771624	95		0	0	0		0	0	0		0	0	0		0	0	0
NV21630-RA	NV21630	-	gnl|Nvit_2.0|Chr1.Scaffold1:1781029-1787911	696		9.19706	7.64247	10.7516		0.0565769	0	0.169731		0	0	0		0	0	0
NV10108-RA	NV10108	-	gnl|Nvit_2.0|Chr1.Scaffold1:1748523-1753130	2792		5.44024	4.93567	5.94481		0.161524	0.0807621	0.242286		0.0706946	0.0172545	0.124135		0.533616	0.367647	0.699585
NV21661-RA	NV21661	-	gnl|Nvit_2.0|Chr1.Scaffold1:1814569-1815156	587		9.33524	7.53867	11.1318		15.9192	13.7129	18.1255		46.743	43.0303	50.4556		6.60511	5.06549	8.14474
NV10109-RA	NV10109	-	gnl|Nvit_2.0|Chr1.Scaffold1:1813237-1814305	843		35.8822	33.2132	38.5511		14.2841	12.7105	15.8578		27.6918	25.509	29.8747		6.98843	5.78088	8.19597
NV50008-RA	NV50008	-	gnl|Nvit_2.0|Chr1.Scaffold1:1818443-1821936	2455		0.14829	0.0588678	0.237712		0.0697904	0.0128068	0.126774		0.0814143	0.0198709	0.142958		0	0	0
NV10110-RA	NV10110	-	gnl|Nvit_2.0|Chr1.Scaffold1:1816028-1817711	1336		29.2584	27.472	31.0448		5.22054	4.50856	5.93252		33.2634	31.4929	35.0338		4.64456	3.90788	5.38123
NV10112-RA	NV10112	-	gnl|Nvit_2.0|Chr1.Scaffold1:1842951-1844831	1509		10.7366	9.73099	11.7421		8.10294	7.29163	8.91425		36.43	34.7122	38.1478		5.97195	5.18134	6.76257
NV10114-RA	NV10114	-	gnl|Nvit_2.0|Chr1.Scaffold1:1858117-1861154	2015		0.185087	0.0734755	0.296699		0.769367	0.557463	0.98127		0.297283	0.164374	0.430192		0.618472	0.404383	0.83256
NV10111-RA	NV10111	-	gnl|Nvit_2.0|Chr1.Scaffold1:1833364-1842594	7934		29.8038	29.1238	30.4838		14.4691	14.0269	14.9114		54.4716	53.6049	55.3382		19.0436	18.4737	19.6135
NV10116-RA	NV10116	-	gnl|Nvit_2.0|Chr1.Scaffold1:1868968-1870031	976		2.5196	1.87962	3.15958		3.50304	2.80224	4.20385		2.85094	2.21419	3.4877		8.99422	7.74112	10.2473
NV10115-RA	NV10115	-	gnl|Nvit_2.0|Chr1.Scaffold1:1862787-1865007	950		22.6242	20.6716	24.5768		32.1021	29.9202	34.2841		32.2086	30.0329	34.3843		60.0188	56.7244	63.3132
NV10118-RA	NV10118	-	gnl|Nvit_2.0|Chr1.Scaffold1:1877655-1879230	1430		0.100442	1.29291e-17	0.200885		0.411486	0.222417	0.600556		203.362	199.094	207.631		0.754617	0.469398	1.03983
NV30590-RA	NV30590	-	gnl|Nvit_2.0|Chr1.Scaffold1:1879237-1879950	713		0.126646	0	0.305751		0.654482	0.275183	1.03378		279.538	271.754	287.322		0.789286	0.331863	1.24671
NV10119-RA	NV10119	-	gnl|Nvit_2.0|Chr1.Scaffold1:1881899-1883960	1909		0.0357919	0	0.0864093		0.416846	0.256076	0.577615		857.007	849.676	864.339		0.502548	0.304688	0.700408
NV21629-RA	NV21629	-	gnl|Nvit_2.0|Chr1.Scaffold1:1885939-1887690	1751		0.0593087	0	0.127792		0.0341079	0	0.0824109		0.0680914	0	0.136216		0.106587	0.0112527	0.201921
NV10120-RA	NV10120	-	gnl|Nvit_2.0|Chr1.Scaffold1:1889995-1891277	896		0	0	0		22.366	20.4653	24.2666		0.973995	0.584045	1.36395		14.7161	13.0225	16.4098
NV10113-RA	NV10113	-	gnl|Nvit_2.0|Chr1.Scaffold1:1849869-1854068	2172		44.7804	43.1164	46.4443		0.960209	0.730044	1.19037		0.453142	0.296284	0.61		0.920196	0.669438	1.17095
NV10117-RA	NV10117	-	gnl|Nvit_2.0|Chr1.Scaffold1:1874087-1875598	877		23.8153	21.6999	25.9306		1.70022	1.1714	2.22903		4.7729	3.89784	5.64796		2.9189	2.14771	3.69008
NV21628-RA	NV21628	-	gnl|Nvit_2.0|Chr1.Scaffold1:1891400-1893457	2057		0.838277	0.603513	1.07304		2.43907	2.06447	2.81368		0.198349	0.0923269	0.304371		1.86643	1.50109	2.23177
NV10121-RA	NV10121	-	gnl|Nvit_2.0|Chr1.Scaffold1:1896193-1902721	2333		5.35028	4.7977	5.90285		0.923249	0.708044	1.13845		5.05782	4.55886	5.55679		0.494684	0.31944	0.669928
NV10122-RA	NV10122	-	gnl|Nvit_2.0|Chr1.Scaffold1:1907420-1908878	766		1.19532	0.673642	1.71701		3.92293	3.03482	4.81103		0.581446	0.244475	0.918417		1.36721	0.7942	1.94023
NV21662-RA	NV21662	-	gnl|Nvit_2.0|Chr1.Scaffold1:1917056-1919000	1660		9.42508	8.53449	10.3157		0.435538	0.256532	0.614544		1.88324	1.51309	2.25338		0.838423	0.559904	1.11694
NV10123-RA	NV10123	-	gnl|Nvit_2.0|Chr1.Scaffold1:1912436-1916762	2395		101.181	98.8126	103.549		117.094	114.685	119.503		261.084	257.513	264.656		86.5404	84.2471	88.8337
NV10125-RA	NV10125	-	gnl|Nvit_2.0|Chr1.Scaffold1:1927787-1930316	1169		0.257435	0.0754008	0.439468		33.7123	31.7704	35.6542		55.8669	53.3833	58.3505		38.7197	36.402	41.0373
NV21627-RA	NV21627	-	gnl|Nvit_2.0|Chr1.Scaffold1:1931262-1932166	297		0	0	0		0	0	0		0	0	0		2.00124	0.211277	3.79121
NV10126-RA	NV10126	-	gnl|Nvit_2.0|Chr1.Scaffold1:1932943-1934730	1787		0.308943	0.154472	0.463415		2.59847	2.18238	3.01456		1.26377	0.972129	1.55542		3.35348	2.8249	3.88207
NV10127-RA	NV10127	-	gnl|Nvit_2.0|Chr1.Scaffold1:1934783-1935760	655		0.577698	0.169204	0.986192		166.572	160.135	173.008		7.46452	6.10968	8.81936		105.718	100.091	111.345
NV30591-RA	NV30591	-	gnl|Nvit_2.0|Chr1.Scaffold1:1938682-1941461	696		0.116788	0	0.344356		0.961808	0.495262	1.42835		1.56162	0.971381	2.15185		0.204299	0	0.440204
NV10128-RA	NV10128	-	gnl|Nvit_2.0|Chr1.Scaffold1:1941620-1942882	807		0.267254	0.00863239	0.525875		51.3763	48.3029	54.4497		4.09461	3.22615	4.96306		38.5617	35.6146	41.5088
NV10129-RA	NV10129	-	gnl|Nvit_2.0|Chr1.Scaffold1:1944748-1949517	836		2.86244	2.0976	3.62728		2.66109	1.96993	3.35225		12.7215	11.2339	14.2091		4.11376	3.17024	5.05729
TCONS_00001138	XLOC_000455	TSS898	gnl|Nvit_2.0|Chr1.Scaffold1:1963073-1964422	1349		0.485058	0.2564	0.713717		0	0	0		0	0	0		0	0	0
NV10131-RA	NV10131	-	gnl|Nvit_2.0|Chr1.Scaffold1:1987736-2074422	1675		4.47585	3.86535	5.08635		8.476	7.69193	9.26007		4.80249	4.20965	5.39532		2.98282	2.46553	3.50011
NV10132-RA	NV10132	-	gnl|Nvit_2.0|Chr1.Scaffold1:2078135-2079607	523		5.62376	4.07879	7.16872		18.7989	16.0369	21.5608		23.7599	20.6619	26.8579		11.8086	9.4876	14.1296
NV21626-RA	NV21626	-	gnl|Nvit_2.0|Chr1.Scaffold1:2079188-2079756	208		15.0867	1.59275	28.5807		20.971	3.89933	38.0427		8.13207	0.112744	16.1514		20.1801	0.260339	40.0998
NV10133-RA	NV10133	-	gnl|Nvit_2.0|Chr1.Scaffold1:2080357-2081394	458		0.690001	0.0728453	1.30716		20.6289	17.4597	23.7982		0	0	0		28.4576	24.4892	32.426
NV10130-RA	NV10130	-	gnl|Nvit_2.0|Chr1.Scaffold1:1949966-1953041	1902		48.0735	46.2146	49.9325		1.08526	0.821933	1.3486		16.056	15.0491	17.063		0.75695	0.514264	0.999636
NV10124-RA	NV10124	-	gnl|Nvit_2.0|Chr1.Scaffold1:1919443-1927571	4944		52.131	50.9807	53.2812		0.0821413	0.0393341	0.124949		0.186535	0.121965	0.251106		0.159233	0.0924965	0.225969
NV30592-RA	NV30592	-	gnl|Nvit_2.0|Chr1.Scaffold1:2087587-2088015	428		7.37013	5.1968	9.54347		0	0	0		0.793354	0.145583	1.44113		0	0	0
NV30594-RA	NV30594	-	gnl|Nvit_2.0|Chr1.Scaffold1:2089562-2090167	605		0.246461	0	0.531049		0.0707124	0	0.212137		51.5627	47.7606	55.3648		0.168001	0	0.405923
NV21625-RA	NV21625	-	gnl|Nvit_2.0|Chr1.Scaffold1:2096976-2097398	255		0	0	0		0	0	0		0	0	0		0	0	0
NV30593-RA	NV30593	-	gnl|Nvit_2.0|Chr1.Scaffold1:2088223-2088588	365		13.552	9.93004	17.1739		0	0	0		3.90131	2.15659	5.64603		0	0	0
TCONS_00001139	XLOC_000456	TSS899	gnl|Nvit_2.0|Chr1.Scaffold1:2100077-2100757	680		0.885198	0.394178	1.37622		0	0	0		0	0	0		0	0	0
TCONS_00001140	XLOC_000457	TSS900	gnl|Nvit_2.0|Chr1.Scaffold1:2100918-2101871	953		0.922967	0.529413	1.31652		0.108485	0	0.233753		0.0358775	0	0.107633		0.177505	0	0.355095
NV10136-RA	NV10136	-	gnl|Nvit_2.0|Chr1.Scaffold1:2106473-2111054	2458		0.390418	0.24542	0.535415		2.55552	2.20491	2.90613		0.0232299	0	0.0561277		1.98523	1.64476	2.32569
NV21624-RA	NV21624	-	gnl|Nvit_2.0|Chr1.Scaffold1:2111444-2115536	1189		0.472497	0.228501	0.716494		3.55816	2.9362	4.18013		0.0540501	0	0.130595		2.85778	2.23409	3.48146
NV10135-RA	NV10135	-	gnl|Nvit_2.0|Chr1.Scaffold1:2102264-2104757	1100		324.123	317.4	330.846		7.79347	6.7638	8.82315		22.8549	20.9394	24.7703		8.82441	7.59271	10.0561
NV10135-RB	NV10135	-	gnl|Nvit_2.0|Chr1.Scaffold1:2102272-2104757	1205		0.873455	0.418195	1.32872		1.90668e-05	0	0.0534407		1.92335e-05	0	0.0531801		0.314956	0.021292	0.608619
NV10137-RA	NV10137	-	gnl|Nvit_2.0|Chr1.Scaffold1:2122371-2123476	1105		1.65913	1.18018	2.13808		0.56623	0.306059	0.8264		1.06657	0.704414	1.42873		0.367951	0.13037	0.605532
NV21663-RA	NV21663	-	gnl|Nvit_2.0|Chr1.Scaffold1:2086150-2086770	620		48.8362	44.9104	52.762		0.203746	0	0.439012		31.6212	28.7007	34.5417		0.161775	0	0.390878
NV21623-RA	NV21623	-	gnl|Nvit_2.0|Chr1.Scaffold1:2127406-2128023	547		13.1983	10.9265	15.4702		0.420526	0.0443961	0.796655		0.493184	0.0905009	0.895867		0.592124	0.108657	1.07559
NV10134-RA	NV10134	-	gnl|Nvit_2.0|Chr1.Scaffold1:2081832-2084032	1418		60.1193	57.6494	62.5891		5.57888	4.86815	6.28961		72.8709	70.3499	75.3919		6.75043	5.87848	7.62239
NV30595-RA	NV30595	-	gnl|Nvit_2.0|Chr1.Scaffold1:2129679-2130532	526		2.30975	1.32487	3.29463		17.2467	14.7132	19.7802		32.5891	29.1834	35.9948		22.6517	19.5198	25.7837
NV10138-RA	NV10138	-	gnl|Nvit_2.0|Chr1.Scaffold1:2124383-2125402	1019		12.2465	10.8751	13.6178		4.69947	3.91073	5.48821		9.16981	8.06062	10.279		6.02836	5.0373	7.01942
NV10140-RA	NV10140	-	gnl|Nvit_2.0|Chr1.Scaffold1:2136980-2138313	719		11.63	9.92447	13.3355		4.57775	3.57869	5.57681		8.44849	7.10847	9.78851		4.48434	3.38866	5.58002
NV10141-RA	NV10141	-	gnl|Nvit_2.0|Chr1.Scaffold1:2144618-2146025	1132		1.00551	0.638347	1.37266		0.288987	0.102392	0.475582		0.0574753	0	0.138871		0.178557	0.0188507	0.338263
NV10139-RA	NV10139	-	gnl|Nvit_2.0|Chr1.Scaffold1:2131027-2134597	2225		41.4623	39.8828	43.0419		26.4273	25.2559	27.5987		89.0998	86.9228	91.2768		21.5512	20.3598	22.7425
NV21622-RA	NV21622	-	gnl|Nvit_2.0|Chr1.Scaffold1:2172023-2176139	1554		0.0227376	0	0.0682129		0.196122	0.0694886	0.322756		0.0391211	0	0.0945239		0.122271	0.0129085	0.231634
NV50009-RA	NV50009	-	gnl|Nvit_2.0|Chr1.Scaffold1:2183420-2185793	1394		0.725065	0.451016	0.999114		35.1079	33.3349	36.8808		13.2641	12.1635	14.3647		76.1555	73.2439	79.067
NV21665-RA	NV21665	-	gnl|Nvit_2.0|Chr1.Scaffold1:2191503-2192290	637		0.226504	0	0.488049		0	0	0		0	0	0		0.310508	0	0.621165
NV10143-RA	NV10143	-	gnl|Nvit_2.0|Chr1.Scaffold1:2167470-2171242	2683		1.80883	1.51146	2.1062		1.21277	0.986587	1.43895		4.06116	3.64528	4.47703		1.27357	1.0136	1.53353
NV21664-RA	NV21664	-	gnl|Nvit_2.0|Chr1.Scaffold1:2161876-2162982	602		29.4903	26.3643	32.6162		0	0	0.0855657		0.0699614	0	0.269644		0	0	0.108763
NV10142-RA	NV10142	-	gnl|Nvit_2.0|Chr1.Scaffold1:2162964-2166457	2499		7.85157	7.20726	8.49588		5.67974	5.11452	6.24495		5.70241	5.13583	6.26899		4.55859	4.0086	5.10859
NV10145-RA	NV10145	-	gnl|Nvit_2.0|Chr1.Scaffold1:2213437-2214174	521		4.16787	2.83309	5.50266		5.97401	4.46452	7.4835		24.283	21.3036	27.2624		8.24515	6.35594	10.1344
NV10144-RA	NV10144	-	gnl|Nvit_2.0|Chr1.Scaffold1:2201298-2203676	1149		9.34041	8.23191	10.4489		0.76566	0.470359	1.06096		16.9228	15.5245	18.3211		1.01677	0.639154	1.39439
NV10146-RA	NV10146	-	gnl|Nvit_2.0|Chr1.Scaffold1:2214706-2216657	1497		20.2998	18.9105	21.689		13.4084	12.3514	14.4653		29.3858	27.8341	30.9375		15.4528	14.1795	16.726
NV10149-RA	NV10149	-	gnl|Nvit_2.0|Chr1.Scaffold1:2222263-2224308	1518		52.182	49.973	54.3911		50.3319	48.317	52.3468		183.207	179.298	187.116		37.4438	35.498	39.3896
NV10151-RA	NV10151	-	gnl|Nvit_2.0|Chr1.Scaffold1:2229006-2232013	1637		4.87577	4.22996	5.52158		2.13978	1.74243	2.53712		20.1714	18.9465	21.3964		2.27964	1.82016	2.73912
NV10152-RA	NV10152	-	gnl|Nvit_2.0|Chr1.Scaffold1:2234173-2235908	1326		8.31085	7.35438	9.26732		39.0877	37.1553	41.0201		13.4979	12.3533	14.6425		70.384	67.5034	73.2646
NV21666-RA	NV21666	-	gnl|Nvit_2.0|Chr1.Scaffold1:2238267-2238758	315		0.405828	0	1.21748		0	0	0		0	0	0		0	0	0
NV10153-RA	NV10153	-	gnl|Nvit_2.0|Chr1.Scaffold1:2236828-2237807	885		16.468	14.7199	18.216		3.75799	2.9817	4.53429		6.18019	5.19057	7.16982		3.71502	2.85769	4.57235
NV10154-RA	NV10154	-	gnl|Nvit_2.0|Chr1.Scaffold1:2238802-2242216	2223		1.46078	1.16414	1.75742		2.32577	1.97258	2.67895		1.93495	1.61791	2.25198		3.29378	2.8267	3.76086
NV10147-RA	NV10147	-	gnl|Nvit_2.0|Chr1.Scaffold1:2216877-2219130	1586		120.255	116.962	123.547		32.968	30.7013	35.2346		22.0419	20.3175	23.7662		28.7787	26.5169	31.0404
NV10148-RA	NV10148	-	gnl|Nvit_2.0|Chr1.Scaffold1:2218689-2220926	1549		20.5473	19.1161	21.9785		274.952	262.649	287.256		119.102	113.261	124.943		123.05	116.803	129.297
NV10150-RA	NV10150	-	gnl|Nvit_2.0|Chr1.Scaffold1:2225147-2227443	1920		74.8126	72.506	77.1191		60.0927	58.169	62.0164		293.891	289.581	298.202		45.8016	43.9259	47.6774
NV10157-RA	NV10157	-	gnl|Nvit_2.0|Chr1.Scaffold1:2250687-2250947	260		101.252	79.9061	122.598		42.8832	30.334	55.4324		118.509	99.962	137.056		43.6355	32.1975	55.0735
NV10156-RA	NV10156	-	gnl|Nvit_2.0|Chr1.Scaffold1:2246608-2249909	2567		11.7409	10.9646	12.5172		5.19263	4.70978	5.67548		14.4774	13.6727	15.2822		6.36176	5.76245	6.96107
NV10158-RA	NV10158	-	gnl|Nvit_2.0|Chr1.Scaffold1:2251046-2252240	969		15.1811	13.6026	16.7595		3.18304	2.50428	3.86181		20.8131	19.0809	22.5454		1.73737	1.18473	2.29
NV10162-RA	NV10162	-	gnl|Nvit_2.0|Chr1.Scaffold1:2278321-2282946	2687		0.890734	0.682229	1.09924		0.0842286	0.02467	0.143787		0.0737189	0.0179926	0.129445		0.145693	0.057837	0.23355
NV10163-RA	NV10163	-	gnl|Nvit_2.0|Chr1.Scaffold1:2286949-2290108	1949		0.471869	0.290247	0.653492		0.150772	0.0534205	0.248124		0.0903552	0.0165805	0.16413		0.0566485	0	0.12206
NV10160-RA	NV10160	-	gnl|Nvit_2.0|Chr1.Scaffold1:2256454-2259908	2226		8.16499	7.4642	8.86577		2.9839	2.58519	3.38261		4.21417	3.74327	4.68506		13.2531	12.3182	14.1881
NV10161-RA	NV10161	-	gnl|Nvit_2.0|Chr1.Scaffold1:2260419-2273735	1782		1.4335	1.10022	1.76678		0.317507	0.171619	0.463395		0.433739	0.26297	0.604508		0.522389	0.313245	0.731533
NV10159-RA	NV10159	-	gnl|Nvit_2.0|Chr1.Scaffold1:2253248-2256231	2434		11.2419	10.4596	12.0242		5.87155	5.34189	6.40122		60.3281	58.6401	62.0161		7.70219	7.02256	8.38183
NV10164-RA	NV10164	-	gnl|Nvit_2.0|Chr1.Scaffold1:2290601-2292719	1625		7.22611	6.4365	8.01572		59.9122	57.8006	62.0238		30.6849	29.1702	32.1997		37.4582	35.5914	39.325
NV10165-RA	NV10165	-	gnl|Nvit_2.0|Chr1.Scaffold1:2294953-2296300	780		1.71862	1.10128	2.33597		0.477634	0.169232	0.786037		0.188859	0	0.377809		0.521734	0.173911	0.869556
NV21621-RA	NV21621	-	gnl|Nvit_2.0|Chr1.Scaffold1:2299238-2302193	1245		0	0	0		0	0	0		0	0	0		0	0	0
NV10155-RA	NV10155	-	gnl|Nvit_2.0|Chr1.Scaffold1:2243568-2246489	877		307.484	299.882	315.086		302.171	287.629	316.713		867.332	829.305	905.359		180.479	170.475	190.482
NV10155-RB	NV10155	-	gnl|Nvit_2.0|Chr1.Scaffold1:2244155-2246489	904		0.000379166	0	0.0904943		40.9904	37.0893	44.8916		174.435	164.308	184.563		49.0528	44.4414	53.6643
NV21667-RA	NV21667	-	gnl|Nvit_2.0|Chr1.Scaffold1:2303005-2305952	1117		194.355	189.207	199.503		0.0293934	0	0.0881803		0.409151	0.19045	0.627851		0.0726108	0	0.175441
NV50010-RA	NV50010	-	gnl|Nvit_2.0|Chr1.Scaffold1:2326871-2336163	996		0.118683	0	0.255727		0.0341028	0	0.102308		1.18499	0.779625	1.59035		0.251593	0.0461681	0.457017
NV10167-RA	NV10167	-	gnl|Nvit_2.0|Chr1.Scaffold1:2342432-2342994	369		53.914	46.804	61.0239		0	0	0		0	0	0		0	0	0
NV10166-RA	NV10166	-	gnl|Nvit_2.0|Chr1.Scaffold1:2320328-2322313	731		218.293	210.996	225.591		0	0	0		0.051856	0	0.155568		0	0	0
NV10168-RA	NV10168	-	gnl|Nvit_2.0|Chr1.Scaffold1:2343010-2345381	1926		10.204	9.35369	11.0544		3.95829	3.46029	4.4563		14.7142	13.758	15.6705		3.61683	3.08412	4.14955
NV10170-RA	NV10170	-	gnl|Nvit_2.0|Chr1.Scaffold1:2352347-2355698	1437		6.31577	5.52163	7.10991		5.57639	4.8748	6.27797		27.534	25.9923	29.0756		7.39575	6.49489	8.2966
NV10174-RA	NV10174	-	gnl|Nvit_2.0|Chr1.Scaffold1:2415095-2415596	352		1.0818	6.50521e-19	2.1636		2.31437	0.82001	3.80873		0.648805	0	1.39798		0.718139	0	1.54738
NV10173-RA	NV10173	-	gnl|Nvit_2.0|Chr1.Scaffold1:2373846-2414667	1569		1.2814	0.941946	1.62085		0.542941	0.337728	0.748153		0.077364	0	0.154765		0.532033	0.305174	0.758893
TCONS_00000819	XLOC_000328	TSS656	gnl|Nvit_2.0|Chr1.Scaffold1:2418266-2419171	818		0.51783	0.190326	0.845335		1.65091	1.10248	2.19933		0	0	0		1.14063	0.642817	1.63844
NV10175-RA	NV10175	-	gnl|Nvit_2.0|Chr1.Scaffold1:2417270-2417757	335		2.55614	0.748677	4.36361		4.09659	1.96169	6.23149		0	0	0		0.273342	0	0.820027
NV10176-RA	NV10176	-	gnl|Nvit_2.0|Chr1.Scaffold1:2421687-2422216	345		0	0	0		0	0	0		0.459421	0	1.11005		0	0	0
NV10177-RA	NV10177	-	gnl|Nvit_2.0|Chr1.Scaffold1:2424286-2424827	341		0	0	0		0	0	0		0.238168	0	0.714504		0	0	0
TCONS_00001141	XLOC_000458	TSS901	gnl|Nvit_2.0|Chr1.Scaffold1:2498407-2499190	783		0.110264	0	0.266201		0	0	0		0	0	0		0	0	0
NV10178-RA	NV10178	-	gnl|Nvit_2.0|Chr1.Scaffold1:2505006-2506123	462		6.23275	4.39481	8.07068		3.37601	2.12219	4.62983		8.78588	6.77077	10.801		4.1132	2.63569	5.5907
TCONS_00000823	XLOC_000332	TSS660	gnl|Nvit_2.0|Chr1.Scaffold1:2534213-2535448	440		0.451578	0	0.973016		0.904856	0.220849	1.58886		0	0	0		0.291342	0	0.703936
NV50011-RA	NV50011	-	gnl|Nvit_2.0|Chr1.Scaffold1:2512337-2520456	3183		0	0	0		0.849106	0.675967	1.02225		0.00876087	0	0.0262826		0.926624	0.723014	1.13023
NV10171-RA	NV10171	-	gnl|Nvit_2.0|Chr1.Scaffold1:2355718-2357864	1425		63.1174	60.5942	65.6406		110.842	107.728	113.955		405.656	399.645	411.666		64.2452	61.608	66.8823
NV10179-RA	NV10179	-	gnl|Nvit_2.0|Chr1.Scaffold1:2538026-2541370	1355		0.0804073	0	0.173254		0.23115	0.0818992	0.3804		0.0230284	0	0.0690852		0.229793	0.0673047	0.392281
NV21620-RA	NV21620	-	gnl|Nvit_2.0|Chr1.Scaffold1:2542906-2544423	636		0	0	0		17.66	15.4932	19.8268		0	0	0		17.2741	14.9183	19.63
NV21619-RA	NV21619	-	gnl|Nvit_2.0|Chr1.Scaffold1:2546252-2549229	2139		0	0	0		10.3389	9.58402	11.0937		0.0135584	0	0.0406752		10.5511	9.69579	11.4063
NV10180-RA	NV10180	-	gnl|Nvit_2.0|Chr1.Scaffold1:2551195-2556236	1567		0.0675437	0	0.145536		1.47592	1.13532	1.81652		0.01937	0	0.05811		1.59846	1.19716	1.99977
NV10172-RA	NV10172	-	gnl|Nvit_2.0|Chr1.Scaffold1:2359848-2362862	2303		13.0565	12.187	13.926		2.53528	2.17604	2.89452		2.30962	1.96519	2.65406		2.74418	2.32366	3.16469
NV10181-RA	NV10181	-	gnl|Nvit_2.0|Chr1.Scaffold1:2567290-2581966	1792		2.34809	1.92292	2.77327		0.830159	0.593803	1.06652		1.72383	1.38502	2.06265		0.830522	0.566343	1.0947
NV10182-RA	NV10182	-	gnl|Nvit_2.0|Chr1.Scaffold1:2584620-2598700	1663		0.0419874	0	0.101367		0.742475	0.507619	0.97733		0.234911	0.104606	0.365216		0.180905	0.0529859	0.308824
NV21668-RA	NV21668	-	gnl|Nvit_2.0|Chr1.Scaffold1:2607296-2608993	1697		6.4175	5.69202	7.14297		9.03771	8.23099	9.84443		27.7113	26.3111	29.1115		9.05864	8.16389	9.95339
NV10184-RA	NV10184	-	gnl|Nvit_2.0|Chr1.Scaffold1:2625992-2627104	1009		14.2729	12.7828	15.7629		0.871667	0.519	1.22433		3.59532	2.87823	4.31241		0.659926	0.319035	1.00082
NV10185-RA	NV10185	-	gnl|Nvit_2.0|Chr1.Scaffold1:2626982-2630443	3088		0.314481	0.197751	0.431212		2.41521	2.1003	2.73013		1.49364	1.25074	1.73654		2.97436	2.58223	3.36649
NV10183-RA	NV10183	-	gnl|Nvit_2.0|Chr1.Scaffold1:2612581-2624713	3942		12.2965	11.6668	12.9263		0.424474	0.313856	0.535091		2.00687	1.76917	2.24457		0.21083	0.124179	0.297481
TCONS_00001143	XLOC_000460	TSS903	gnl|Nvit_2.0|Chr1.Scaffold1:2647863-2649120	1257		0.382068	0.170135	0.594001		0	0	0		0	0	0		0	0	0
TCONS_00001142	XLOC_000459	TSS902	gnl|Nvit_2.0|Chr1.Scaffold1:2646564-2647684	1120		0.951296	0.59174	1.31085		0.0292931	0	0.0878794		0	0	0		0	0	0
TCONS_00000302	XLOC_000117	TSS240	gnl|Nvit_2.0|Chr1.Scaffold1:2652314-2652859	448		0.578758	1.32273e-17	1.15752		0	0	0		0	0	0		0	0	0
NV21618-RA	NV21618	-	gnl|Nvit_2.0|Chr1.Scaffold1:2690181-2693083	2821		0	0	0		0.429217	0.29735	0.561084		364.862	361.011	368.713		0.213584	0.10998	0.317187
NV10187-RA	NV10187	-	gnl|Nvit_2.0|Chr1.Scaffold1:2642541-2645451	2359		2.05746	1.71691	2.39801		6.40774	5.84452	6.97095		5.22694	4.72039	5.7335		4.76467	4.22333	5.30601
NV10186-RA	NV10186	-	gnl|Nvit_2.0|Chr1.Scaffold1:2634356-2641346	2059		77.8083	75.5477	80.0688		39.9171	38.4132	41.421		58.463	56.6361	60.2899		40.2179	38.5278	41.908
NV50012-RA	NV50012	-	gnl|Nvit_2.0|Chr1.Scaffold1:2702527-2714819	2236		42.7298	41.1307	44.3289		0.0387254	0	0.0834416		0	0	0		0.0162009	0	0.0486028
NV10169-RA	NV10169	-	gnl|Nvit_2.0|Chr1.Scaffold1:2346447-2351697	2930		153.996	151.381	156.611		127.099	121.404	132.794		597.32	572.222	622.417		82.7327	78.7694	86.696
NV10169-RB	NV10169	-	gnl|Nvit_2.0|Chr1.Scaffold1:2347757-2351697	2826		8.86121e-07	0	0.0230919		2.25679e-05	0	0.0199475		1.49003e-05	0	0.0199486		0.00633313	0	0.0358426
TCONS_00001144	XLOC_000461	TSS904	gnl|Nvit_2.0|Chr1.Scaffold1:2743043-2744544	1501		0.213252	0.0710841	0.35542		0	0	0		0	0	0		0	0	0
NV10189-RA	NV10189	-	gnl|Nvit_2.0|Chr1.Scaffold1:2726328-2728408	1384		3.21299	2.63358	3.79241		2.45562	1.98521	2.92603		22.7402	21.3031	24.1774		2.82915	2.26357	3.39472
NV10190-RA	NV10190	-	gnl|Nvit_2.0|Chr1.Scaffold1:2783697-2784362	516		0	0	0		99.7534	93.6031	105.904		0.182371	0	0.440643		219.027	209.261	228.793
TCONS_00000313	XLOC_000119	TSS247	gnl|Nvit_2.0|Chr1.Scaffold1:2728982-2731415	2433		1.21185	0.954937	1.46876		0.0234969	0	0.056773		0.0234938	0	0.0567654		0.0442854	0	0.0954219
TCONS_00000317	XLOC_000122	TSS250	gnl|Nvit_2.0|Chr1.Scaffold1:2870324-2871127	562		2.05009	1.17593	2.92425		2.88641	1.90632	3.86649		0.0784552	0	0.235366		0	0	0
NV10191-RA	NV10191	-	gnl|Nvit_2.0|Chr1.Scaffold1:2873291-2874278	727		0	0	0		0	0	0		0	0	0		0	0	0
NV21670-RA	NV21670	-	gnl|Nvit_2.0|Chr1.Scaffold1:2878373-2881712	3268		0.216902	0.124415	0.309389		0	0	0		0.0255466	0	0.0550453		0	0	0
NV21669-RA	NV21669	-	gnl|Nvit_2.0|Chr1.Scaffold1:2816478-2832491	2733		1.65276	1.37138	1.93415		0.227353	0.13041	0.324297		0.0310126	0	0.0668228		0.143032	0.0567803	0.229283
NV21671-RA	NV21671	-	gnl|Nvit_2.0|Chr1.Scaffold1:2884333-2885326	837		15.7909	14.0115	17.5704		4.44931	3.5718	5.32682		9.45052	8.16119	10.7398		4.52839	3.54555	5.51123
NV10188-RA	NV10188	-	gnl|Nvit_2.0|Chr1.Scaffold1:2716387-2720783	2604		48.2488	46.6875	49.8101		0.19617	0.103634	0.288707		0.0108999	0	0.0326996		0.178166	0.0793373	0.276995
TCONS_00000840	XLOC_000344	TSS676	gnl|Nvit_2.0|Chr1.Scaffold1:2888350-2890349	1999		0.339587	0.187719	0.491455		0.0146485	0	0.0439454		0.131697	0.0438989	0.219494		0.0183535	0	0.0550605
NV10192-RA	NV10192	-	gnl|Nvit_2.0|Chr1.Scaffold1:2885394-2887464	1665		19.1403	17.8734	20.4072		6.6548	5.95593	7.35367		132.882	129.737	136.027		7.4972	6.66628	8.32812
NV10194-RA	NV10194	-	gnl|Nvit_2.0|Chr1.Scaffold1:2903110-2904783	693		4.69524	3.58079	5.80968		23.7491	21.4231	26.0751		0.168406	0	0.362865		21.312	18.8851	23.739
NV10193-RA	NV10193	-	gnl|Nvit_2.0|Chr1.Scaffold1:2898191-2902431	660		10.7737	9.02017	12.5272		12.5942	10.8177	14.3708		23.5829	21.1921	25.9736		6.47788	5.08552	7.87024
NV10195-RA	NV10195	-	gnl|Nvit_2.0|Chr1.Scaffold1:2908504-2909894	1133		34.1823	32.0428	36.3218		0.230931	0.067638	0.394223		3.73175	3.07716	4.38634		0.499414	0.232466	0.766362
TCONS_00001145	XLOC_000462	TSS905	gnl|Nvit_2.0|Chr1.Scaffold1:2916040-2917161	1121		0.101809	0	0.219367		0.0877796	0	0.189139		0.0872804	0	0.188063		0	0	0
TCONS_00001146	XLOC_000463	TSS906	gnl|Nvit_2.0|Chr1.Scaffold1:2919300-2921547	2247		0.133914	0.044638	0.22319		0.269591	0.151932	0.387251		0.179641	0.0836189	0.275663		0.225585	0.105005	0.346165
NV10196-RA	NV10196	-	gnl|Nvit_2.0|Chr1.Scaffold1:2941948-2945573	1591		0.0884563	8.8227e-18	0.176913		2.25083	1.83642	2.66524		0.0190278	0	0.0570834		2.42725	1.9451	2.90941
NV21672-RA	NV21672	-	gnl|Nvit_2.0|Chr1.Scaffold1:3011843-3013449	229		117.818	86.3302	149.307		11.4208	2.09576	20.7458		14.1121	5.93355	22.2906		12.2058	2.97908	21.4325
NV10197-RA	NV10197	-	gnl|Nvit_2.0|Chr1.Scaffold1:2962294-3006059	2335		41.6638	40.1225	43.205		1.99231	1.67925	2.30538		3.18426	2.78363	3.58488		2.23942	1.86747	2.61137
NV10199-RA	NV10199	-	gnl|Nvit_2.0|Chr1.Scaffold1:3021390-3022653	681		2.3778	1.57396	3.18164		3.45178	2.5398	4.36375		8.35743	6.96933	9.74552		2.31967	1.5079	3.13144
NV10198-RA	NV10198	-	gnl|Nvit_2.0|Chr1.Scaffold1:3016155-3018800	1391		40.8914	38.8307	42.9521		47.4252	45.3642	49.4862		54.5547	52.3481	56.7613		40.3746	38.247	42.5023
NV10200-RA	NV10200	-	gnl|Nvit_2.0|Chr1.Scaffold1:3023436-3026877	1185		1.45514	1.02604	1.88423		3.51868	2.89766	4.13971		1.03127	0.695124	1.36741		4.42251	3.64946	5.19556
NV10201-RA	NV10201	-	gnl|Nvit_2.0|Chr1.Scaffold1:3042914-3053541	1804		0.362878	0.196378	0.529377		0.955592	0.700295	1.21089		0.888231	0.643675	1.13279		1.03031	0.736969	1.32365
NV10202-RA	NV10202	-	gnl|Nvit_2.0|Chr1.Scaffold1:3055689-3057827	1606		0.0218709	0	0.0656127		1.45262	1.11978	1.78546		0.0752799	0	0.150596		1.55364	1.16358	1.94369
NV10203-RA	NV10203	-	gnl|Nvit_2.0|Chr1.Scaffold1:3059784-3061911	1615		0.260731	0.110198	0.411264		0.0937083	0.00989305	0.177524		0.0186975	0	0.0560924		0.0701657	0	0.151186
NV10204-RA	NV10204	-	gnl|Nvit_2.0|Chr1.Scaffold1:3063077-3065223	1618		0.325203	0.157269	0.493137		0.579726	0.371482	0.78797		4.23513	3.66482	4.80544		0.560125	0.329914	0.790336
NV10205-RA	NV10205	-	gnl|Nvit_2.0|Chr1.Scaffold1:3067660-3068888	1016		0.693702	0.366688	1.02072		0.232561	0.0567613	0.40836		0	0	0		0.572387	0.266433	0.878341
NV10206-RA	NV10206	-	gnl|Nvit_2.0|Chr1.Scaffold1:3070856-3073318	1216		0.275641	0.0918803	0.459402		0.105638	0	0.211328		0.262831	0.0931244	0.432538		0.457993	0.213186	0.702801
NV10207-RA	NV10207	-	gnl|Nvit_2.0|Chr1.Scaffold1:3073329-3075879	1743		16.2776	15.14	17.4151		28.7689	27.3617	30.1761		28.1509	26.758	29.5438		10.2859	9.34152	11.2303
NV10208-RA	NV10208	-	gnl|Nvit_2.0|Chr1.Scaffold1:3076674-3077736	779		14.3391	12.5513	16.1268		7.51279	6.26129	8.76429		21.2382	19.0317	23.4447		8.88521	7.38426	10.3862
NV10209-RA	NV10209	-	gnl|Nvit_2.0|Chr1.Scaffold1:3077612-3079187	1350		14.2919	13.0499	15.5339		4.20267	3.54757	4.85776		25.7221	23.8367	27.6076		6.7222	5.79001	7.65439
TCONS_00000341	XLOC_000132	TSS270	gnl|Nvit_2.0|Chr1.Scaffold1:3097309-3098360	890		1.10474	0.653731	1.55575		0.0793415	0	0.191704		0.393154	0.139299	0.647008		0.0970393	0	0.234465
NV10212-RA	NV10212	-	gnl|Nvit_2.0|Chr1.Scaffold1:3103005-3103409	404		9.37913	6.75245	12.0058		19.089	15.4915	22.6865		26.9797	22.7487	31.2108		14.9167	11.5998	18.2336
NV10213-RA	NV10213	-	gnl|Nvit_2.0|Chr1.Scaffold1:3103405-3104869	1070		0.288209	0.0844144	0.492003		5.62176	4.74546	6.49805		0.432113	0.190611	0.673615		0.536225	0.239541	0.832909
NV10211-RA	NV10211	-	gnl|Nvit_2.0|Chr1.Scaffold1:3098614-3100981	2158		4.90469	4.35199	5.45738		5.95109	5.3831	6.51909		19.2777	18.2577	20.2978		5.86429	5.22964	6.49893
NV10210-RA	NV10210	-	gnl|Nvit_2.0|Chr1.Scaffold1:3079544-3096597	6011		27.9884	27.2275	28.7493		1.95947	1.77142	2.14751		7.99821	7.61991	8.37652		2.45149	2.21451	2.68847
NV21673-RA	NV21673	-	gnl|Nvit_2.0|Chr1.Scaffold1:3085486-3090210	2238		34.2572	32.8261	35.6883		3.00466	2.6041	3.40522		2.33292	1.98082	2.68503		2.52485	2.12055	2.92915
NV21617-RA	NV21617	-	gnl|Nvit_2.0|Chr1.Scaffold1:3090438-3091004	502		4.47216	3.03992	5.9044		5.81691	4.28006	7.35376		18.3212	15.6298	21.0125		8.44897	6.47237	10.4256
TCONS_00001147	XLOC_000464	TSS907	gnl|Nvit_2.0|Chr1.Scaffold1:3124187-3125576	1389		0.754234	0.474118	1.03435		0.403749	0.213294	0.594204		0.111757	0.0117985	0.211715		0.13946	0.0147232	0.264197
NV10215-RA	NV10215	-	gnl|Nvit_2.0|Chr1.Scaffold1:3137829-3143476	2692		1.99702	1.68514	2.3089		0.735497	0.557034	0.91396		0.388865	0.259686	0.518043		0.489071	0.326604	0.651537
NV10216-RA	NV10216	-	gnl|Nvit_2.0|Chr1.Scaffold1:3149389-3154546	1537		8.70764	7.81189	9.60338		2.00681	1.60563	2.408		0.21797	0.0865292	0.349411		1.43659	1.05279	1.82039
NV10217-RA	NV10217	-	gnl|Nvit_2.0|Chr1.Scaffold1:3157142-3160209	1638		6.51774	5.77133	7.26414		0.313364	0.16136	0.465367		0.239089	0.106466	0.371712		0.207094	0.0690314	0.345157
NV10219-RA	NV10219	-	gnl|Nvit_2.0|Chr1.Scaffold1:3165936-3166814	695		4.80619	3.68115	5.93124		2.21136	1.50237	2.92034		5.92462	4.77283	7.0764		2.38846	1.57141	3.20551
NV10218-RA	NV10218	-	gnl|Nvit_2.0|Chr1.Scaffold1:3161329-3163134	1365		13.2553	12.0686	14.4421		1.16838	0.838932	1.49782		5.91169	5.16791	6.65546		1.25287	0.872678	1.63306
NV10214-RA	NV10214	-	gnl|Nvit_2.0|Chr1.Scaffold1:3105128-3108856	1640		175.812	171.939	179.686		64.7736	62.5897	66.9574		65.5459	63.3516	67.7403		25.7815	24.2329	27.3301
NV10222-RA	NV10222	-	gnl|Nvit_2.0|Chr1.Scaffold1:3178471-3183857	1054		18.7353	17.076	20.3945		14.2834	12.9305	15.6363		14.2543	12.9035	15.605		8.82133	7.62681	10.0159
NV21616-RA	NV21616	-	gnl|Nvit_2.0|Chr1.Scaffold1:3184547-3185522	752		18.4219	16.346	20.4978		14.207	12.5036	15.9104		15.525	13.7611	17.2889		10.796	9.1484	12.4437
NV10224-RA	NV10224	-	gnl|Nvit_2.0|Chr1.Scaffold1:3201788-3211665	2359		0.845532	0.627217	1.06385		0.0729534	0.0133872	0.13252		0	0	0		0.0763569	0.00806121	0.144653
NV10225-RA	NV10225	-	gnl|Nvit_2.0|Chr1.Scaffold1:3216958-3217848	561		0.0934777	0	0.280433		12.6272	10.6117	14.6428		0.078694	0	0.236082		1.89382	1.04688	2.74077
NV10221-RA	NV10221	-	gnl|Nvit_2.0|Chr1.Scaffold1:3174500-3177537	2474		34.6451	33.2841	36.0061		19.9748	19.0136	20.9359		65.9055	64.1538	67.6572		9.95728	9.19195	10.7226
NV10223-RA	NV10223	-	gnl|Nvit_2.0|Chr1.Scaffold1:3194485-3196380	1361		23.6996	22.1099	25.2893		0	0	0		0.183248	0.053672	0.312823		0	0	0
NV10226-RA	NV10226	-	gnl|Nvit_2.0|Chr1.Scaffold1:3219226-3222193	444		2.951	1.63127	4.27073		3.16804	1.89968	4.43641		1.83337	0.877924	2.78881		3.14872	1.8061	4.49134
NV10227-RA	NV10227	-	gnl|Nvit_2.0|Chr1.Scaffold1:3225526-3226844	1089		28.3858	26.3861	30.3855		21.4064	19.7876	23.0253		29.4863	27.5834	31.3893		33.9093	31.6282	36.1904
NV10228-RA	NV10228	-	gnl|Nvit_2.0|Chr1.Scaffold1:3227272-3229533	1681		16.5849	15.4122	17.7576		13.734	12.7355	14.7325		42.972	41.2206	44.7234		8.73315	7.84984	9.61646
NV10229-RA	NV10229	-	gnl|Nvit_2.0|Chr1.Scaffold1:3229588-3231062	1103		13.2	11.8474	14.5525		15.9808	14.5856	17.376		24.439	22.7242	26.1539		17.1851	15.5855	18.7847
NV10220-RA	NV10220	-	gnl|Nvit_2.0|Chr1.Scaffold1:3167335-3171971	3950		81.3923	79.7738	83.0107		17.2687	16.5761	17.9612		53.0467	51.8121	54.2814		19.5652	18.7369	20.3934
NV50013-RA	NV50013	-	gnl|Nvit_2.0|Chr1.Scaffold1:3232011-3236865	1092		1.7196	1.22828	2.21091		3.50978	2.85803	4.16153		4.06014	3.36126	4.75902		3.80875	3.05217	4.56533
NV10230-RA	NV10230	-	gnl|Nvit_2.0|Chr1.Scaffold1:3238597-3240103	1270		21.2413	19.6711	22.8116		12.3868	11.265	13.5087		23.6195	22.0733	25.1658		16.0782	14.6579	17.4985
NV10231-RA	NV10231	-	gnl|Nvit_2.0|Chr1.Scaffold1:3244560-3250751	3772		1.91851	1.66384	2.17318		3.8583	3.51924	4.19737		9.08491	8.56905	9.60076		4.52859	4.11825	4.93892
NV10232-RA	NV10232	-	gnl|Nvit_2.0|Chr1.Scaffold1:3255755-3259988	2867		15.4567	14.6184	16.2949		15.4165	14.638	16.1951		3.64996	3.27052	4.0294		18.6915	17.7286	19.6544
NV10234-RA	NV10234	-	gnl|Nvit_2.0|Chr1.Scaffold1:3268607-3269500	656		6.12322	4.79491	7.45153		8.06353	6.64909	9.47796		13.1236	11.3091	14.9382		9.80501	8.09818	11.5118
NV10233-RA	NV10233	-	gnl|Nvit_2.0|Chr1.Scaffold1:3263735-3267478	1991		45.8151	44.0471	47.5831		1.13309	0.873462	1.39271		3.2045	2.76377	3.64523		1.25366	0.945227	1.5621
NV10235-RA	NV10235	-	gnl|Nvit_2.0|Chr1.Scaffold1:3270688-3278099	6498		6.90548	6.54253	7.26842		2.41614	2.21425	2.61804		1.51821	1.35877	1.67765		3.08997	2.8328	3.34715
NV21674-RA	NV21674	-	gnl|Nvit_2.0|Chr1.Scaffold1:3291497-3291727	230		0	0	0		13.0174	3.17718	22.8577		1.1589	0	3.4767		6.73356	0	13.4704
NV21615-RA	NV21615	-	gnl|Nvit_2.0|Chr1.Scaffold1:3292324-3293499	825		0.665099	0.296168	1.03403		0.308591	0.0753182	0.541864		1.48337	0.969894	1.99685		0.859073	0.429536	1.28861
TCONS_00001148	XLOC_000465	TSS908	gnl|Nvit_2.0|Chr1.Scaffold1:3296231-3297119	888		0.646426	0.300897	0.991955		0	0	0		0.0788706	0	0.190566		0.0486639	0	0.145992
NV10236-RA	NV10236	-	gnl|Nvit_2.0|Chr1.Scaffold1:3281074-3286540	3945		18.6836	17.9077	19.4596		2.37095	2.11268	2.62923		3.8225	3.49216	4.15284		3.87088	3.50061	4.24115
NV10237-RA	NV10237	-	gnl|Nvit_2.0|Chr1.Scaffold1:3298515-3309513	6968		11.5595	11.1066	12.0124		10.3638	9.9654	10.7622		20.6353	20.0705	21.2001		23.695	23.0158	24.3742
TCONS_00001149	XLOC_000466	TSS909	gnl|Nvit_2.0|Chr1.Scaffold1:3344175-3344956	781		1.49409	0.919014	2.06916		6.43613	5.32826	7.54399		0.424158	0.141386	0.70693		6.24974	5.04698	7.4525
TCONS_00001150	XLOC_000467	TSS910	gnl|Nvit_2.0|Chr1.Scaffold1:3345118-3346327	1209		0.431878	0.20103	0.662727		7.58114	6.67725	8.48503		0.185301	0.0452266	0.325375		7.54423	6.53429	8.55418
NV10239-RA	NV10239	-	gnl|Nvit_2.0|Chr1.Scaffold1:3349757-3351412	680		8.10296	6.61737	9.58856		0.703655	0.295859	1.11145		1.21309	0.683655	1.74253		1.76111	1.05603	2.46619
NV10240-RA	NV10240	-	gnl|Nvit_2.0|Chr1.Scaffold1:3354570-3357980	1593		1.25864	0.925215	1.59206		61.3681	59.2058	63.5304		1.34899	1.02354	1.67443		231.561	226.79	236.332
NV10238-RA	NV10238	-	gnl|Nvit_2.0|Chr1.Scaffold1:3312786-3338076	5641		8.25576	7.82858	8.68294		0.200311	0.138008	0.262613		0.0430137	0.0143379	0.0716895		0.114642	0.0619665	0.167318
NV10242-RA	NV10242	-	gnl|Nvit_2.0|Chr1.Scaffold1:3375053-3383930	6956		0.755423	0.639546	0.871299		0.287652	0.220601	0.354702		3.7369	3.4949	3.97889		0.339969	0.257478	0.42246
NV10243-RA	NV10243	-	gnl|Nvit_2.0|Chr1.Scaffold1:3384559-3385999	1138		3.42912	2.75336	4.10489		3.6743	3.02477	4.32383		19.4978	17.9935	21.002		2.98025	2.32539	3.63511
NV10241-RA	NV10241	-	gnl|Nvit_2.0|Chr1.Scaffold1:3358844-3373925	4432		5.61797	5.21796	6.01798		1.58542	1.38538	1.78547		3.40384	3.10968	3.698		6.6225	6.16515	7.07985
NV10244-RA	NV10244	-	gnl|Nvit_2.0|Chr1.Scaffold1:3387227-3388556	1027		5.66186	4.73419	6.58954		15.7239	14.2802	17.1676		4.65261	3.87447	5.43075		16.5759	14.9407	18.2112
NV21675-RA	NV21675	-	gnl|Nvit_2.0|Chr1.Scaffold1:3393160-3393933	525		5.90012	4.32325	7.477		2.44659	1.50299	3.3902		3.18167	2.10133	4.26202		3.38231	2.18411	4.5805
NV10247-RA	NV10247	-	gnl|Nvit_2.0|Chr1.Scaffold1:3443301-3445332	872		0	0	0		0	0	0		0	0	0		0	0	0
NV10246-RA	NV10246	-	gnl|Nvit_2.0|Chr1.Scaffold1:3411813-3431415	1740		0.179232	0.0597441	0.298721		0.515372	0.327185	0.703559		0.137176	0.0401781	0.234175		0.730019	0.477318	0.98272
NV21614-RA	NV21614	-	gnl|Nvit_2.0|Chr1.Scaffold1:3446846-3447590	498		0	0	0		0	0	0		0	0	0		0	0	0
NV10248-RA	NV10248	-	gnl|Nvit_2.0|Chr1.Scaffold1:3448666-3449801	605		0	0	0		0	0	0		0	0	0		0	0	0
NV21613-RA	NV21613	-	gnl|Nvit_2.0|Chr1.Scaffold1:3450288-3451599	444		0.2951	0	0.712435		0	0	0		0	0	0		0	0	0
NV10245-RA	NV10245	-	gnl|Nvit_2.0|Chr1.Scaffold1:3397354-3401820	1825		0.508828	0.31298	0.704676		0.455205	0.283154	0.627257		0	0	0		0.54911	0.337328	0.760891
NV21612-RA	NV21612	-	gnl|Nvit_2.0|Chr1.Scaffold1:3452068-3453446	503		0	0	0		0	0	0		0	0	0		0	0	0
NV21611-RA	NV21611	-	gnl|Nvit_2.0|Chr1.Scaffold1:3458386-3466231	534		2.85921	1.77853	3.93989		1.66884	0.902042	2.43563		0	0	0		2.36239	1.37229	3.35249
NV10249-RA	NV10249	-	gnl|Nvit_2.0|Chr1.Scaffold1:3454652-3456301	653		0.0725635	0	0.21769		0	0	0		0	0	0		0	0	0
NV21610-RA	NV21610	-	gnl|Nvit_2.0|Chr1.Scaffold1:3467257-3469292	623		3.6789	2.60565	4.75214		0	0	0		0	0	0		0	0	0
NV21676-RA	NV21676	-	gnl|Nvit_2.0|Chr1.Scaffold1:3472151-3473954	593		0.169921	0	0.410226		0	0	0		0	0	0		0	0	0
TCONS_00000934	XLOC_000381	TSS748	gnl|Nvit_2.0|Chr1.Scaffold1:3475527-3476600	346		2.85957	1.05102	4.66812		0	0	0		0	0	0		0	0	0
TCONS_00000381	XLOC_000152	TSS303	gnl|Nvit_2.0|Chr1.Scaffold1:3486661-3488296	816		0.519634	0.190989	0.848279		0.0895484	0	0.216366		0.221508	0.0233852	0.419631		1.90738	1.2549	2.55986
NV10251-RA	NV10251	-	gnl|Nvit_2.0|Chr1.Scaffold1:3492578-3498117	1613		3.19861	2.67098	3.72624		1.29506	0.978631	1.61149		4.56879	3.97022	5.16736		3.02144	2.48818	3.55471
NV10250-RA	NV10250	-	gnl|Nvit_2.0|Chr1.Scaffold1:3488536-3492067	2748		8.76197	8.11603	9.40791		3.63644	3.24667	4.02621		7.25477	6.70512	7.80443		4.91183	4.4054	5.41825
NV10252-RA	NV10252	-	gnl|Nvit_2.0|Chr1.Scaffold1:3504940-3506071	941		59.1449	55.9676	62.3223		0.956316	0.579801	1.33283		0.0729704	0	0.17631		1.98484	1.38253	2.58715
TCONS_00001151	XLOC_000468	TSS911	gnl|Nvit_2.0|Chr1.Scaffold1:3514120-3514918	798		1.0729	0.593086	1.55272		17.1016	15.3144	18.8888		0.319983	0.0780985	0.561867		15.8989	13.9947	17.803
NV10254-RA	NV10254	-	gnl|Nvit_2.0|Chr1.Scaffold1:3517641-3542353	16222		0.27072	0.225756	0.315684		0.41418	0.361897	0.466463		0.0404152	0.0242345	0.0565958		0.392688	0.335145	0.450231
NV30596-RA	NV30596	-	gnl|Nvit_2.0|Chr1.Scaffold1:3310652-3311464	812		934.682	920.695	948.669		0.0901755	0	0.217881		0.0892148	0	0.21556		0.0548617	0	0.164585
NV10255-RA	NV10255	-	gnl|Nvit_2.0|Chr1.Scaffold1:3556340-3558400	1258		35.5854	33.5411	37.6298		6.73489	5.89988	7.5699		39.5492	37.5509	41.5476		6.59319	5.67312	7.51325
NV10256-RA	NV10256	-	gnl|Nvit_2.0|Chr1.Scaffold1:3558446-3559439	632		0.0764689	0	0.229407		0	0	0.0815041		0.711781	0.263475	1.16009		0	0	0.1036
NV10257-RA	NV10257	-	gnl|Nvit_2.0|Chr1.Scaffold1:3559430-3562377	2572		9.89752	9.18554	10.6095		2.12121	1.79949	2.44293		53.9078	51.1927	56.6229		1.70861	1.38942	2.02781
NV30597-RA	NV30597	-	gnl|Nvit_2.0|Chr1.Scaffold1:3566513-3567157	644		31.7522	28.6826	34.8218		27.7209	25.0412	30.4006		7.91535	6.50123	9.32948		43.9067	40.1976	47.6158
NV30598-RA	NV30598	-	gnl|Nvit_2.0|Chr1.Scaffold1:3567788-3568372	584		39.9354	36.2033	43.6675		43.6726	39.9951	47.3501		11.62	9.77114	13.4689		57.7988	53.2388	62.3588
NV10253-RA	NV10253	-	gnl|Nvit_2.0|Chr1.Scaffold1:3506380-3511177	2972		37.5162	36.2356	38.7967		47.0082	45.6722	48.3443		6.87859	6.36694	7.39023		81.787	79.7903	83.7837
NV21677-RA	NV21677	-	gnl|Nvit_2.0|Chr1.Scaffold1:3575434-3576866	1129		0.168151	0.0177522	0.31855		0.0579926	0	0.140121		4.78642	4.04179	5.53105		0.143314	0	0.286698
NV10258-RA	NV10258	-	gnl|Nvit_2.0|Chr1.Scaffold1:3568519-3573718	1652		15.5931	14.4443	16.7418		9.83691	8.98168	10.6921		42.3567	40.6002	44.1132		11.7121	10.6746	12.7497
NV21678-RA	NV21678	-	gnl|Nvit_2.0|Chr1.Scaffold1:3581795-3582674	554		0.955735	0.351275	1.5602		0	0	0		2.65345	1.72487	3.58203		0.096648	0	0.289944
NV10259-RA	NV10259	-	gnl|Nvit_2.0|Chr1.Scaffold1:3578410-3580786	1356		17.0846	15.7318	18.4374		7.11302	6.29661	7.92944		28.4608	26.8417	30.0798		5.05101	4.27716	5.82485
NV10260-RA	NV10260	-	gnl|Nvit_2.0|Chr1.Scaffold1:3583200-3584839	1203		19.4006	17.8486	20.9527		6.07596	5.25776	6.89416		14.4363	13.1853	15.6872		5.43568	4.58497	6.28638
NV10262-RA	NV10262	-	gnl|Nvit_2.0|Chr1.Scaffold1:3587035-3588921	1262		2.69061	2.12958	3.25164		6.68329	5.85495	7.51163		1.60696	1.1959	2.01802		4.97291	4.18415	5.76166
NV10261-RA	NV10261	-	gnl|Nvit_2.0|Chr1.Scaffold1:3585117-3586233	640		53.6517	49.6416	57.6618		14.1929	12.2457	16.1401		25.6285	23.0784	28.1787		12.0243	10.0988	13.9497
NV10264-RA	NV10264	-	gnl|Nvit_2.0|Chr1.Scaffold1:3597038-3615039	1436		0.474704	0.256895	0.692513		0.129291	0.0237253	0.234856		0.515483	0.30362	0.727346		0.321818	0.135311	0.508324
NV10265-RA	NV10265	-	gnl|Nvit_2.0|Chr1.Scaffold1:3616004-3617709	580		1.41162	0.705811	2.11743		3.34064	2.32691	4.35437		3.86833	2.79473	4.94194		1.97468	1.13268	2.81669
NV21679-RA	NV21679	-	gnl|Nvit_2.0|Chr1.Scaffold1:3618088-3619427	1000		3.58106	2.83027	4.33185		3.29054	2.61957	3.96151		13.8426	12.477	15.2082		7.34244	6.21753	8.46734
NV30599-RA	NV30599	-	gnl|Nvit_2.0|Chr1.Scaffold1:3672799-3692350	352		1.0818	6.50521e-19	2.1636		0.231437	0	0.694311		0	0	0		0.23938	0	0.718139
NV10267-RA	NV10267	-	gnl|Nvit_2.0|Chr1.Scaffold1:3727317-3731921	3992		0.71602	0.56507	0.866971		0.487474	0.369871	0.605077		1.67078	1.45162	1.88993		0.407409	0.288186	0.526631
NV10266-RA	NV10266	-	gnl|Nvit_2.0|Chr1.Scaffold1:3621447-3656166	3173		3.14522	2.78737	3.50308		1.40536	1.18316	1.62757		0.79995	0.630283	0.969617		1.57173	1.30794	1.83552
NV21609-RA	NV21609	-	gnl|Nvit_2.0|Chr1.Scaffold1:3844698-3846500	1064		0	0	0		0.531859	0.273869	0.789848		0	0	0		0.192863	0.0203611	0.365364
NV10268-RA	NV10268	-	gnl|Nvit_2.0|Chr1.Scaffold1:3753163-3840977	4652		1.67776	1.46469	1.89084		0.432055	0.330977	0.533132		0.7428	0.61057	0.875031		0.450107	0.33281	0.567404
NV21607-RA	NV21607	-	gnl|Nvit_2.0|Chr1.Scaffold1:3897966-3904582	1875		0.0182685	0	0.0548056		0.0315199	0	0.0761579		0	0	0		0	0	0
NV21608-RA	NV21608	-	gnl|Nvit_2.0|Chr1.Scaffold1:3854672-3897456	5234		0.143435	0.084878	0.201992		0.0618965	0.026025	0.0977681		0.00516822	0	0.0155047		0.0391387	0.00718208	0.0710953
NV10263-RA	NV10263	-	gnl|Nvit_2.0|Chr1.Scaffold1:3589838-3593391	1494		100.169	97.0795	103.259		224.111	219.753	228.469		583.807	576.843	590.771		68.2286	65.5852	70.872
NV21680-RA	NV21680	-	gnl|Nvit_2.0|Chr1.Scaffold1:3914487-3916348	1481		0.0481542	0	0.116255		0.1246	0.0228645	0.226335		0.0414086	0	0.100051		0.491429	0.265628	0.71723
NV21606-RA	NV21606	-	gnl|Nvit_2.0|Chr1.Scaffold1:3949920-3952011	704		0.129112	0	0.311705		0.444799	0.130278	0.759319		0.164477	0	0.354399		0.334925	0.035359	0.634492
NV21681-RA	NV21681	-	gnl|Nvit_2.0|Chr1.Scaffold1:3952509-3970733	5121		0.0733785	0.0310134	0.115744		0.0263874	0.00278579	0.049989		0.0211507	0	0.0423117		0.0266935	0	0.0533998
NV10271-RA	NV10271	-	gnl|Nvit_2.0|Chr1.Scaffold1:3972811-3977217	1054		5.84099	4.91455	6.76744		1.90023	1.40213	2.39833		5.56955	4.71955	6.41954		3.66905	2.91113	4.42697
NV10270-RA	NV10270	-	gnl|Nvit_2.0|Chr1.Scaffold1:3917910-3925735	4200		5.75881	5.34212	6.1755		1.35957	1.17015	1.54899		0.964243	0.805722	1.12276		1.12556	0.933237	1.31789
NV10269-RA	NV10269	-	gnl|Nvit_2.0|Chr1.Scaffold1:3906425-3913781	1358		83.2652	80.2814	86.2489		132.277	128.76	135.795		10.6337	9.63887	11.6286		136.683	132.714	140.652
TCONS_00001152	XLOC_000469	TSS912	gnl|Nvit_2.0|Chr1.Scaffold1:3997409-3998470	1061		0.218531	0.0401013	0.396961		0	0	0		0	0	0		0	0	0
TCONS_00001153	XLOC_000470	TSS913	gnl|Nvit_2.0|Chr1.Scaffold1:4000325-4001215	890		0.138092	0	0.297548		0	0	0		0	0	0		0	0	0
NV30600-RA	NV30600	-	gnl|Nvit_2.0|Chr1.Scaffold1:4003417-4005285	1868		0.12843	0.0313461	0.225514		0.0158277	0	0.0474832		0.015805	0	0.0474151		0.0594248	0	0.128043
TCONS_00000983	XLOC_000402	TSS787	gnl|Nvit_2.0|Chr1.Scaffold1:4009489-4010539	435		4.39033	2.64328	6.13738		0.265183	0	0.724494		1.10403	0.293662	1.91441		0	0	0.150518
TCONS_00000984	XLOC_000402	TSS788	gnl|Nvit_2.0|Chr1.Scaffold1:4009497-4010683	1186		1.62997	1.15703	2.10292		0.108991	0	0.236914		0.714391	0.422406	1.00638		0.101174	0	0.240339
NV10273-RA	NV10273	-	gnl|Nvit_2.0|Chr1.Scaffold1:4032008-4033548	1218		3.0564	2.44512	3.66768		3.55799	2.94555	4.17044		6.74106	5.89012	7.592		3.81988	3.11358	4.52618
NV10274-RA	NV10274	-	gnl|Nvit_2.0|Chr1.Scaffold1:4033835-4039107	2045		0.893494	0.650316	1.13667		8.35086	7.65076	9.05096		1.08388	0.833749	1.33401		2.21862	1.81968	2.61756
NV21683-RA	NV21683	-	gnl|Nvit_2.0|Chr1.Scaffold1:4027593-4028982	1057		22.729	20.9048	24.5531		0.0631082	0	0.152481		1.44219	1.01618	1.8682		0.23336	0.0428223	0.423897
NV10272-RA	NV10272	-	gnl|Nvit_2.0|Chr1.Scaffold1:3981273-3991509	2164		25.3782	24.1229	26.6334		4.28535	3.80382	4.76688		3.86766	3.40947	4.32585		5.07345	4.48526	5.66165
NV21682-RA	NV21682	-	gnl|Nvit_2.0|Chr1.Scaffold1:3983613-3985184	1343		26.5255	24.83	28.221		0.163566	0.0399218	0.287211		0.0232772	0	0.0698317		0.232238	0.0680209	0.396455
NV10275-RA	NV10275	-	gnl|Nvit_2.0|Chr1.Scaffold1:4041939-4057305	2357		3.87902	3.41119	4.34685		5.59838	5.07222	6.12453		2.7741	2.40149	3.14671		11.8158	10.9622	12.6694
NV10276-RA	NV10276	-	gnl|Nvit_2.0|Chr1.Scaffold1:4070384-4074533	2793		12.6187	11.8504	13.3871		5.99928	5.50011	6.49845		16.1626	15.3527	16.9724		14.0083	13.1614	14.8553
NV10278-RA	NV10278	-	gnl|Nvit_2.0|Chr1.Scaffold1:4105562-4108413	1087		4.9069	4.0745	5.7393		2.49571	1.9383	3.05312		25.8647	24.0823	27.6471		3.4926	2.76161	4.22359
NV21684-RA	NV21684	-	gnl|Nvit_2.0|Chr1.Scaffold1:4119619-4120095	476		1.01918	0.298512	1.73985		3.06564	1.90694	4.22434		10.4041	8.29279	12.5153		3.89236	2.49418	5.29054
NV10279-RA	NV10279	-	gnl|Nvit_2.0|Chr1.Scaffold1:4121431-4122701	718		34.2113	31.2831	37.1395		69.5117	65.6276	73.3959		171.341	165.3	177.382		33.3413	30.3713	36.3113
NV10280-RA	NV10280	-	gnl|Nvit_2.0|Chr1.Scaffold1:4128383-4129441	728		2.76162	1.93826	3.58497		5.44469	4.37086	6.51852		5.00832	3.986	6.03064		3.12863	2.23154	4.02572
NV21604-RA	NV21604	-	gnl|Nvit_2.0|Chr1.Scaffold1:4123052-4125925	2873		4.7058	4.2438	5.1678		0.3816	0.259255	0.503944		4.33671	3.9228	4.75063		0.221723	0.117133	0.326313
NV10277-RA	NV10277	-	gnl|Nvit_2.0|Chr1.Scaffold1:4096709-4103012	4481		15.1529	14.4998	15.8061		3.51079	3.2143	3.80729		11.8095	11.2734	12.3456		2.93169	2.63077	3.23262
NV30601-RA	NV30601	-	gnl|Nvit_2.0|Chr1.Scaffold1:4137975-4138127	152		0	0	0		0	0	0		0	0	0		0	0	0
NV21685-RA	NV21685	-	gnl|Nvit_2.0|Chr1.Scaffold1:4134059-4135330	1271		0.37687	0.16782	0.585921		19.1747	17.779	20.5704		1.45613	1.0686	1.84366		1.6125	1.16497	2.06002
NV21686-RA	NV21686	-	gnl|Nvit_2.0|Chr1.Scaffold1:4136161-4137513	1352		0.376248	0.175135	0.577361		20.0252	18.6488	21.4017		0.496437	0.279833	0.713041		10.9728	9.84513	12.1004
NV21602-RA	NV21602	-	gnl|Nvit_2.0|Chr1.Scaffold1:4139274-4140357	600		0.416502	0.0439713	0.789033		0.0716966	0	0.21509		0	0	0		0	0	0
NV10281-RA	NV10281	-	gnl|Nvit_2.0|Chr1.Scaffold1:4141470-4143006	1250		1.65726	1.21434	2.10018		0.127599	0.013471	0.241727		1.0416	0.712126	1.37107		0.379666	0.159635	0.599698
NV21603-RA	NV21603	-	gnl|Nvit_2.0|Chr1.Scaffold1:4129498-4133068	2696		9.14213	8.47537	9.80889		0.755279	0.574236	0.936321		5.13098	4.66438	5.59757		0.857793	0.641049	1.07454
NV21605-RA	NV21605	-	gnl|Nvit_2.0|Chr1.Scaffold1:4076774-4094815	6515		29.3924	28.6446	30.1402		2.4137	2.21198	2.61542		6.37323	6.049	6.69746		2.80621	2.56223	3.0502
TCONS_00001154	XLOC_000471	TSS914	gnl|Nvit_2.0|Chr1.Scaffold1:4151427-4152111	684		0.87719	0.390612	1.36377		0	0	0		0	0	0		0	0	0
NV10283-RA	NV10283	-	gnl|Nvit_2.0|Chr1.Scaffold1:4155147-4157036	1376		10.996	9.92031	12.0716		11.4571	10.4307	12.4836		13.9476	12.8128	15.0824		10.069	8.99684	11.1411
NV10282-RA	NV10282	-	gnl|Nvit_2.0|Chr1.Scaffold1:4146479-4150156	1912		28.1355	26.7176	29.5534		0.647263	0.445946	0.848579		5.95631	5.34984	6.56277		0.752489	0.511233	0.993745
NV10284-RA	NV10284	-	gnl|Nvit_2.0|Chr1.Scaffold1:4158169-4166521	3039		5.15184	4.68301	5.62067		1.83163	1.56875	2.0945		3.75784	3.38575	4.12993		2.22601	1.89982	2.5522
NV10286-RA	NV10286	-	gnl|Nvit_2.0|Chr1.Scaffold1:4173701-4179140	430		0	0	0		8.30171	6.1383	10.4651		1.17798	0.392661	1.9633		7.31776	5.19452	9.441
NV21601-RA	NV21601	-	gnl|Nvit_2.0|Chr1.Scaffold1:4183679-4184038	359		0	0	0		0	0	0		0.204311	0	0.612932		0	0	0
NV10285-RA	NV10285	-	gnl|Nvit_2.0|Chr1.Scaffold1:4167191-4171605	3655		8.70634	8.15459	9.25808		5.15977	4.7619	5.55764		10.974	10.3967	11.5513		6.26253	5.77056	6.7545
NV10287-RA	NV10287	-	gnl|Nvit_2.0|Chr1.Scaffold1:4188557-4190868	1326		13.3744	12.1611	14.5878		16.9214	15.6458	18.197		40.9666	38.9958	42.9374		17.3602	15.9119	18.8085
NV50014-RA	NV50014	-	gnl|Nvit_2.0|Chr1.Scaffold1:4194534-4206820	3307		0.330947	0.217433	0.444461		5.82937	5.38388	6.27486		0.0756677	0.0252226	0.126113		6.37446	5.84783	6.90109
NV10290-RA	NV10290	-	gnl|Nvit_2.0|Chr1.Scaffold1:4215365-4217145	966		7.99279	6.84509	9.14048		43.9301	41.431	46.4293		33.6205	31.4228	35.8182		33.7524	31.3097	36.1951
NV10289-RA	NV10289	-	gnl|Nvit_2.0|Chr1.Scaffold1:4209748-4212660	1349		17.3813	16.0125	18.75		6.73963	5.94127	7.53799		9.2377	8.31278	10.1626		10.5109	9.39968	11.6221
NV10288-RA	NV10288	-	gnl|Nvit_2.0|Chr1.Scaffold1:4191138-4193507	1142		34.5697	32.4268	36.7126		143.979	136.713	151.246		185.905	176.86	194.949		258.042	245.734	270.35
NV10288-RB	NV10288	-	gnl|Nvit_2.0|Chr1.Scaffold1:4191232-4193507	1207		8.1061e-05	0	0.0619058		6.36786	5.16984	7.56588		12.9195	11.1907	14.6484		7.20976	5.78608	8.63343
NV10292-RA	NV10292	-	gnl|Nvit_2.0|Chr1.Scaffold1:4308550-4426185	1451		1.80124	1.3796	2.22288		0.191532	0.0638442	0.319221		0.339425	0.169712	0.509137		0.264926	0.0938666	0.435985
TCONS_00001155	XLOC_000472	TSS915	gnl|Nvit_2.0|Chr1.Scaffold1:4429710-4432765	3055		4.34833	3.91883	4.77782		3.17568	2.83269	3.51867		0.576965	0.428302	0.725628		2.87059	2.50069	3.24048
NV10291-RA	NV10291	-	gnl|Nvit_2.0|Chr1.Scaffold1:4217792-4219664	652		173.195	166.096	180.294		461.775	450.849	472.7		1215.93	1198.39	1233.47		69.5636	64.9557	74.1715
NV10293-RA	NV10293	-	gnl|Nvit_2.0|Chr1.Scaffold1:4450439-4458399	1557		0.612516	0.376758	0.848273		14.8518	13.7688	15.9347		0.46839	0.275882	0.660897		14.1762	12.981	15.3714
NV21687-RA	NV21687	-	gnl|Nvit_2.0|Chr1.Scaffold1:4475992-4484763	3099		0.334155	0.216013	0.452297		3.64943	3.28675	4.01211		1.81254	1.55482	2.07025		3.25819	2.87141	3.64496
NV10295-RA	NV10295	-	gnl|Nvit_2.0|Chr1.Scaffold1:4530630-4540064	1888		0.0181243	0	0.0543728		0.531609	0.347589	0.715629		0.0156141	0	0.0468423		0.254429	0.113297	0.39556
NV10294-RA	NV10294	-	gnl|Nvit_2.0|Chr1.Scaffold1:4495685-4516183	903		0	0	0		0.700056	0.369828	1.03028		0	0	0		1.38047	0.867778	1.89317
NV21600-RA	NV21600	-	gnl|Nvit_2.0|Chr1.Scaffold1:4438562-4446491	2688		20.9664	19.955	21.9778		0.242058	0.140609	0.343508		0.010527	0	0.0315809		0.370706	0.230592	0.51082
TCONS_00001039	XLOC_000419	TSS827	gnl|Nvit_2.0|Chr1.Scaffold1:4543939-4546378	1954		19.8478	18.6716	21.024		15.2737	14.3095	16.238		73.741	71.6301	75.8518		17.0586	15.9122	18.2051
NV10298-RA	NV10298	-	gnl|Nvit_2.0|Chr1.Scaffold1:4609881-4618863	1098		0	0	0		0.0600898	0	0.145188		21.713	20.0964	23.3297		0	0	0
NV21689-RA	NV21689	-	gnl|Nvit_2.0|Chr1.Scaffold1:4613318-4615729	1491		2.62728	2.12628	3.12828		0.515013	0.308821	0.721204		0.082159	0	0.164358		0.410591	0.205295	0.615886
NV21688-RA	NV21688	-	gnl|Nvit_2.0|Chr1.Scaffold1:4568942-4599634	4873		0.418752	0.314872	0.522631		0.0667203	0.0280532	0.105387		0.100265	0.0529683	0.147561		0.0210861	0	0.0454342
NV10296-RA	NV10296	-	gnl|Nvit_2.0|Chr1.Scaffold1:4547979-4551646	1937		15.0131	13.985	16.0412		0.971768	0.723189	1.22035		5.77795	5.18417	6.37173		1.25495	0.939887	1.57002
NV10297-RA	NV10297	-	gnl|Nvit_2.0|Chr1.Scaffold1:4552396-4554415	1280		14.8579	13.551	16.1648		127.113	123.554	130.672		27.4904	25.8379	29.143		89.0752	85.7654	92.3851
NV10300-RA	NV10300	-	gnl|Nvit_2.0|Chr1.Scaffold1:4638776-4654825	2599		0.923988	0.707699	1.14028		2.87235	2.51397	3.23072		0.273072	0.163745	0.3824		2.25235	1.89985	2.60485
NV21599-RA	NV21599	-	gnl|Nvit_2.0|Chr1.Scaffold1:4666456-4694347	1248		1.09715	0.73641	1.45789		0.946109	0.631817	1.2604		0.10182	0	0.203688		1.17291	0.783273	1.56254
NV10301-RA	NV10301	-	gnl|Nvit_2.0|Chr1.Scaffold1:4706842-4709115	1732		0.0400432	0	0.0966729		1.45078	1.132	1.76957		0	0	0		2.33112	1.88249	2.77974
NV21598-RA	NV21598	-	gnl|Nvit_2.0|Chr1.Scaffold1:4713007-4731621	1116		0.614346	0.32474	0.903951		2.14817	1.6402	2.65615		0.204807	0.0499874	0.359626		1.38114	0.930955	1.83132
NV10299-RA	NV10299	-	gnl|Nvit_2.0|Chr1.Scaffold1:4632616-4635917	2540		5.75117	5.20467	6.29766		0.806524	0.613198	0.99985		0.41448	0.276793	0.552168		1.15475	0.896842	1.41267
NV30602-RA	NV30602	-	gnl|Nvit_2.0|Chr1.Scaffold1:4736168-4736951	688		3.14331	2.21672	4.0699		0	0	0		0	0	0		0	0	0
NV21690-RA	NV21690	-	gnl|Nvit_2.0|Chr1.Scaffold1:4746625-4747008	383		0	0	0		0	0	0		6.86991	4.68467	9.05514		0	0	0
NV10303-RA	NV10303	-	gnl|Nvit_2.0|Chr1.Scaffold1:4776857-4777801	807		6.49328	5.32232	7.66424		0.818746	0.43253	1.20496		3.19469	2.42397	3.96541		0.608578	0.241592	0.975565
NV10302-RA	NV10302	-	gnl|Nvit_2.0|Chr1.Scaffold1:4772868-4776604	1322		8.1759	7.22547	9.12632		13.3156	12.1735	14.4577		9.94116	8.96984	10.9125		7.3064	6.36003	8.25276
NV10304-RA	NV10304	-	gnl|Nvit_2.0|Chr1.Scaffold1:4778079-4779355	620		24.4575	21.6793	27.2357		2.10538	1.3491	2.86165		22.882	20.3954	25.3686		1.61775	0.89427	2.34123
NV21692-RA	NV21692	-	gnl|Nvit_2.0|Chr1.Scaffold1:4933049-4933751	613		2.08996	1.27021	2.90971		0.27677	0	0.553675		0.203816	0	0.439163		0.246933	0	0.532067
TCONS_00001156	XLOC_000473	TSS916	gnl|Nvit_2.0|Chr1.Scaffold1:4939105-4941288	2183		1.38329	1.09167	1.67491		2.9704	2.56679	3.374		0.410829	0.263255	0.558403		3.51047	3.02093	4.00001
NV10307-RA	NV10307	-	gnl|Nvit_2.0|Chr1.Scaffold1:5043864-5044324	380		0	0	0		3.1439	1.61888	4.66891		12.442	9.44035	15.4436		0	0	0
NV10308-RA	NV10308	-	gnl|Nvit_2.0|Chr1.Scaffold1:5044821-5045314	251		0	0	0		4.48924	0	8.98065		6.72041	1.96836	11.4725		0	0	0
NV10309-RA	NV10309	-	gnl|Nvit_2.0|Chr1.Scaffold1:5051059-5051872	569		0	0	0		0	0	0		0	0	0		0	0	0
NV21693-RA	NV21693	-	gnl|Nvit_2.0|Chr1.Scaffold1:5045805-5046524	409		0	0	0		1.07152	0.261527	1.88151		0	0	0		0	0	0
NV10306-RA	NV10306	-	gnl|Nvit_2.0|Chr1.Scaffold1:4959460-5026069	2638		0.647471	0.467895	0.827047		0.0966941	0.0322314	0.161157		0	0	0		0.378357	0.235351	0.521362
NV21691-RA	NV21691	-	gnl|Nvit_2.0|Chr1.Scaffold1:4779886-4821775	1094		3.43112	2.73793	4.12431		5.524	4.69514	6.35285		22.2039	20.5631	23.8447		4.69421	3.85556	5.53286
NV10305-RA	NV10305	-	gnl|Nvit_2.0|Chr1.Scaffold1:4812137-4813046	715		322.591	313.571	331.611		0	0	0		0	0	0		0	0	0
NV21597-RA	NV21597	-	gnl|Nvit_2.0|Chr1.Scaffold1:5084770-5087546	1069		6.27612	5.32453	7.2277		1.55485	1.11216	1.99753		0	0	0		0.805279	0.453827	1.15673
TCONS_00001158	XLOC_000475	TSS918	gnl|Nvit_2.0|Chr1.Scaffold1:5100958-5101315	357		3.36378	1.49789	5.22967		0	0	0		0	0	0		0	0	0
NV10311-RA	NV10311	-	gnl|Nvit_2.0|Chr1.Scaffold1:5132244-5133167	650		0	0	0		19.3845	17.1596	21.6094		0.371504	0.0681723	0.674836		84.4929	79.4176	89.5682
TCONS_00001159	XLOC_000476	TSS919	gnl|Nvit_2.0|Chr1.Scaffold1:5124332-5125489	1157		0.0978038	0	0.210738		0	0	0		0	0	0		0	0	0
TCONS_00001160	XLOC_000477	TSS920	gnl|Nvit_2.0|Chr1.Scaffold1:5142677-5143191	514		1.64425	0.795161	2.49333		0	0	0		0	0	0		0	0	0
NV10312-RA	NV10312	-	gnl|Nvit_2.0|Chr1.Scaffold1:5179960-5191188	1317		0	0	0		0	0	0		0	0	0		0	0	0
NV21596-RA	NV21596	-	gnl|Nvit_2.0|Chr1.Scaffold1:5201984-5205047	706		0	0	0		0	0	0		0	0	0		0.266848	0	0.533826
TCONS_00001157	XLOC_000474	TSS917	gnl|Nvit_2.0|Chr1.Scaffold1:5092682-5094156	1474		6.15033	5.37852	6.92214		0	0	0		0	0	0		0	0	0
NV10313-RA	NV10313	-	gnl|Nvit_2.0|Chr1.Scaffold1:5221208-5222060	694		0.0659838	0	0.197952		0	0	0		68.3928	64.468	72.3175		0.0683843	0	0.205153
NV21595-RA	NV21595	-	gnl|Nvit_2.0|Chr1.Scaffold1:5213313-5220058	1082		2.1662	1.6115	2.72091		0	0	0		0.639013	0.360125	0.917901		0.339943	0.113314	0.566572
TCONS_00000505	XLOC_000199	TSS405	gnl|Nvit_2.0|Chr1.Scaffold1:5299458-5300281	751		0.644568	0.255879	1.03326		0	0	0		0	0	0		0	0	0
TCONS_00001073	XLOC_000432	TSS852	gnl|Nvit_2.0|Chr1.Scaffold1:5330114-5345755	602		1.24257	0.600909	1.88423		1.49729	0.84382	2.15076		1.39923	0.773474	2.02498		1.60839	0.869371	2.34742
NV30603-RA	NV30603	-	gnl|Nvit_2.0|Chr1.Scaffold1:5373766-5375734	1900		0.0404845	0	0.112457		0	0	0		0	0	0		0	0	0
NV21695-RA	NV21695	-	gnl|Nvit_2.0|Chr1.Scaffold1:5378785-5379378	593		0	0	0		0	0	0		0	0	0		0	0	0
TCONS_00000507	XLOC_000201	TSS407	gnl|Nvit_2.0|Chr1.Scaffold1:5390564-5391783	669		1.11753	0.558765	1.67629		0	0	0		0	0	0		0	0	0
NV21594-RA	NV21594	-	gnl|Nvit_2.0|Chr1.Scaffold1:5305780-5313716	1294		8.70539	7.71171	9.69908		0.244537	0.0866426	0.402432		0.730553	0.463793	0.997313		0.18209	0.0334142	0.330766
NV30604-RA	NV30604	-	gnl|Nvit_2.0|Chr1.Scaffold1:5459755-5460361	606		0	0	0		7.12239	5.69854	8.54624		0.138424	0	0.334459		27.5655	24.5088	30.6222
NV10314-RA	NV10314	-	gnl|Nvit_2.0|Chr1.Scaffold1:5480813-5515224	734		3.87975	2.90981	4.84969		0.313308	0.0574931	0.569123		0	0	0		0	0	0
NV10315-RA	NV10315	-	gnl|Nvit_2.0|Chr1.Scaffold1:5522668-5524606	1018		9.84056	8.61049	11.0706		10.372	9.19488	11.5492		11.3864	10.155	12.6177		11.5008	10.1218	12.8797
NV10316-RA	NV10316	-	gnl|Nvit_2.0|Chr1.Scaffold1:5525774-5527237	550		0.290442	0	0.625815		2.91512	1.91791	3.91233		0	0	0		5.47696	4.00094	6.95298
NV10317-RA	NV10317	-	gnl|Nvit_2.0|Chr1.Scaffold1:5528316-5529195	657		21.9186	19.4085	24.4288		3.4033	2.47588	4.33071		7.79473	6.4168	9.17265		2.66804	1.7621	3.57398
NV10318-RA	NV10318	-	gnl|Nvit_2.0|Chr1.Scaffold1:5537048-5540371	1311		1.50689	1.09677	1.91702		7.79715	6.92506	8.66924		6.3515	5.56428	7.13871		7.4395	6.48088	8.39813
NV50015-RA	NV50015	-	gnl|Nvit_2.0|Chr1.Scaffold1:5529393-5532522	1794		2.49884	2.06052	2.93717		0.547199	0.355707	0.738692		3.95642	3.43544	4.4774		1.28568	0.95357	1.61779
NV10310-RA	NV10310	-	gnl|Nvit_2.0|Chr1.Scaffold1:5080806-5082601	812		597.376	586.194	608.558		0.270526	0.0496425	0.49141		0	0	0		0.0548617	0	0.164585
TCONS_00001161	XLOC_000478	TSS921	gnl|Nvit_2.0|Chr1.Scaffold1:5570241-5572131	1890		1.23095	0.932404	1.5295		3.87291	3.37265	4.37318		0.187143	0.0786862	0.2956		4.96521	4.33144	5.59897
NV10320-RA	NV10320	-	gnl|Nvit_2.0|Chr1.Scaffold1:5562512-5567224	1960		2.50052	2.08377	2.91728		4.07476	3.5754	4.57412		9.29222	8.54149	10.0429		6.22957	5.53914	6.92
NV10321-RA	NV10321	-	gnl|Nvit_2.0|Chr1.Scaffold1:5575153-5585197	4221		3.02916	2.72775	3.33058		0.0905913	0.0421682	0.139014		0.00648085	0	0.0194426		0.0817273	0.028957	0.134498
TCONS_00001162	XLOC_000479	TSS922	gnl|Nvit_2.0|Chr1.Scaffold1:5598660-5600003	1343		4.74154	4.02469	5.45839		1.51883	1.13506	1.9026		3.39848	2.83596	3.961		1.3644	0.965125	1.76367
NV10322-RA	NV10322	-	gnl|Nvit_2.0|Chr1.Scaffold1:5590445-5597637	3640		15.277	14.5445	16.0095		4.65974	4.28048	5.03899		7.34314	6.86667	7.81961		6.40467	5.90559	6.90376
NV10319-RA	NV10319	-	gnl|Nvit_2.0|Chr1.Scaffold1:5555234-5560257	2997		56.657	55.0904	58.2236		102.634	100.646	104.622		35.7837	34.6267	36.9407		110.227	107.908	112.546
NV10323-RA	NV10323	-	gnl|Nvit_2.0|Chr1.Scaffold1:5600413-5603249	2384		8.53317	7.84294	9.2234		3.80941	3.34898	4.26984		10.5607	9.71933	11.402		4.77013	4.19334	5.34692
NV21696-RA	NV21696	-	gnl|Nvit_2.0|Chr1.Scaffold1:5612378-5614556	354		8.7509	5.60773	11.8941		45.7539	38.9332	52.5745		33.7112	28.0194	39.4029		107.448	96.3313	118.564
NV10324-RA	NV10324	-	gnl|Nvit_2.0|Chr1.Scaffold1:5603096-5628695	3589		2.34772	2.05751	2.63793		1.12887	0.93306	1.32468		2.28352	1.99661	2.57044		1.67467	1.40645	1.94289
NV10327-RA	NV10327	-	gnl|Nvit_2.0|Chr1.Scaffold1:5631934-5634335	1475		0.241943	0.0889247	0.394961		0	0	0		0	0	0		0.103951	0	0.207953
NV10328-RA	NV10328	-	gnl|Nvit_2.0|Chr1.Scaffold1:5638588-5639914	748		0.176833	0	0.381022		1.47253	0.925643	2.01941		0.0501458	0	0.150437		2.27375	1.51842	3.02907
NV10329-RA	NV10329	-	gnl|Nvit_2.0|Chr1.Scaffold1:5642658-5644193	1162		0.259393	0.0759744	0.442811		4.89258	4.14284	5.64232		0.0556202	0	0.134389		17.4282	15.865	18.9914
NV10330-RA	NV10330	-	gnl|Nvit_2.0|Chr1.Scaffold1:5645202-5649406	2108		0.383703	0.227057	0.540348		29.435	28.1606	30.7094		0.427258	0.273782	0.580733		8.64828	7.86813	9.42842
NV21697-RA	NV21697	-	gnl|Nvit_2.0|Chr1.Scaffold1:5649693-5653890	1845		0.111662	0.0204904	0.202834		0.288984	0.152665	0.425302		0.032061	0	0.0774653		0.441932	0.253491	0.630372
NV21592-RA	NV21592	-	gnl|Nvit_2.0|Chr1.Scaffold1:5654390-5659868	1973		0.982358	0.722125	1.24259		1.2192	0.946895	1.49151		0.237625	0.118812	0.356437		0.987125	0.715245	1.259
NV10325-RA	NV10325	-	gnl|Nvit_2.0|Chr1.Scaffold1:5629398-5631820	876		182.995	177.042	188.948		137.549	130.091	145.007		74.5947	69.9087	79.2808		817.731	781.528	853.935
NV10326-RA	NV10326	-	gnl|Nvit_2.0|Chr1.Scaffold1:5629558-5629809	251		813.188	0	870.221		258.705	215.822	301.588		55.4924	37.5805	73.4042		2495.52	2345.24	2645.8
NV10331-RA	NV10331	-	gnl|Nvit_2.0|Chr1.Scaffold1:5660978-5662253	1125		9.72937	8.58275	10.876		8.38872	7.39515	9.38229		10.6294	9.50963	11.7493		7.30519	6.27008	8.3403
NV21591-RA	NV21591	-	gnl|Nvit_2.0|Chr1.Scaffold1:5662840-5663373	533		8.40215	6.54642	10.2579		2.55589	1.60666	3.50512		2.92492	1.91244	3.9374		3.19411	2.04675	4.34147
NV21593-RA	NV21593	-	gnl|Nvit_2.0|Chr1.Scaffold1:5635062-5637625	1883		26.1421	24.7633	27.5208		0.84689	0.613717	1.08006		0.10963	0.0267575	0.192502		1.21707	0.902681	1.53145
NV10333-RA	NV10333	-	gnl|Nvit_2.0|Chr1.Scaffold1:5707795-5710463	1639		0	0	0		8.89685	8.08119	9.7125		0.551352	0.350027	0.752677		4.69084	4.02769	5.35399
NV30605-RA	NV30605	-	gnl|Nvit_2.0|Chr1.Scaffold1:5755627-5757081	1454		2.23982	1.77023	2.70942		1.35864	1.0111	1.70618		0.719506	0.470444	0.968568		0.422855	0.211427	0.634282
NV10332-RA	NV10332	-	gnl|Nvit_2.0|Chr1.Scaffold1:5665940-5681210	5758		5.21943	4.88339	5.55547		5.88655	5.55402	6.21908		11.2649	10.8057	11.724		7.18812	6.77477	7.60148
NV10334-RA	NV10334	-	gnl|Nvit_2.0|Chr1.Scaffold1:5759851-5771811	4070		4.62165	4.24208	5.00123		2.19267	1.94772	2.43761		0.592756	0.465349	0.720163		2.42047	2.13188	2.70906
NV10335-RA	NV10335	-	gnl|Nvit_2.0|Chr1.Scaffold1:5774236-5806458	1362		18.4047	17.0044	19.805		67.7404	63.9783	71.5026		12.6558	11.4491	13.8624		87.0736	82.2741	91.8732
NV10336-RA	NV10336	-	gnl|Nvit_2.0|Chr1.Scaffold1:5806457-5806718	261		2.20045	0	5.31236		0.892327	0	3.4232		30.5489	21.0173	40.0804		2.84731	0	6.04359
NV21698-RA	NV21698	-	gnl|Nvit_2.0|Chr1.Scaffold1:5778238-5779689	1011		1.1249	0.70712	1.54267		6.92179	5.95237	7.89121		5.27951	4.44212	6.11689		9.54487	8.27097	10.8188
NV10337-RA	NV10337	-	gnl|Nvit_2.0|Chr1.Scaffold1:5814436-5818092	2359		12.1193	11.2928	12.9458		5.37423	4.86035	5.88811		22.1355	21.098	23.1729		5.25335	4.6826	5.82411
NV10340-RA	NV10340	-	gnl|Nvit_2.0|Chr1.Scaffold1:5829928-5832113	1110		0.240563	0.0587146	0.422412		0.562973	0.304299	0.821647		5.30247	4.50128	6.10367		0.365894	0.129641	0.602148
NV10339-RA	NV10339	-	gnl|Nvit_2.0|Chr1.Scaffold1:5827097-5828626	1068		1.80566	1.29495	2.31638		0.404749	0.180235	0.629263		10.9524	9.7785	12.1264		0.23035	0.0422699	0.418429
NV22550-RA	NV22550	-	gnl|Nvit_2.0|Chr1.Scaffold100:3222-6665	1581		0	0	0		0	0	0		0	0	0		0	0	0
NV30002-RA	NV30002	-	gnl|Nvit_2.0|Chr1.Scaffold100:2788-3216	428		0	0	0		0	0	0		0	0	0		0	0	0
NV30003-RA	NV30003	-	gnl|Nvit_2.0|Chr1.Scaffold100:11198-11722	524		0	0	0		0	0	0		0	0	0		0	0	0
NV22549-RA	NV22549	-	gnl|Nvit_2.0|Chr1.Scaffold100:83-1691	1362		0	0	0		0	0	0		0	0	0		0	0	0
NV22548-RA	NV22548	-	gnl|Nvit_2.0|Chr1.Scaffold100:32917-33511	370		0	0	0		0	0	0		0	0	0		0	0	0
NV22546-RA	NV22546	-	gnl|Nvit_2.0|Chr1.Scaffold100:79302-81042	210		2.91156	0	8.73467		11.4919	0	22.9893		0	0	0		44.4885	18.7056	70.2713
NV22547-RA	NV22547	-	gnl|Nvit_2.0|Chr1.Scaffold100:60341-78132	1683		0	0	0		0	0	0		0	0	0		0	0	0
NV50503-RA	NV50503	-	gnl|Nvit_2.0|Chr1.Scaffold100:72071-74678	1608		0	0	0		0	0	0		0	0	0		0	0	0
NV17653-RA	NV17653	-	gnl|Nvit_2.0|Chr1.Scaffold100:93244-95341	649		0	0	0		0	0	0		0	0	0		0	0	0
NV17652-RA	NV17652	-	gnl|Nvit_2.0|Chr1.Scaffold100:89529-93227	3133		0.0382205	0	0.0843709		0.01781	0	0.0430323		0.0178238	0	0.0430656		0	0	0
NV30004-RA	NV30004	-	gnl|Nvit_2.0|Chr1.Scaffold100:101566-101798	139		0	0	0		271.579	96.2239	446.935		12.1917	0	36.575		1102.79	528.083	1677.51
NV30005-RA	NV30005	-	gnl|Nvit_2.0|Chr1.Scaffold100:119824-122675	469		0.131322	0	0.393965		0	0	0		0	0	0		0	0	0
NV22551-RA	NV22551	-	gnl|Nvit_2.0|Chr1.Scaffold100:122772-124674	1762		0.039253	0	0.0947651		0.135445	0.0396709	0.231219		0	0	0		0	0	0
NV30006-RA	NV30006	-	gnl|Nvit_2.0|Chr1.Scaffold100:193635-199468	629		0	0	0		0	0	0		0	0	0		0	0	0
NV50507-RA	NV50507	-	gnl|Nvit_2.0|Chr1.Scaffold100:202612-213620	3460		0.0185419	0	0.0447642		0	0	0		0	0	0		0	0	0
NV50504-RA	NV50504	-	gnl|Nvit_2.0|Chr1.Scaffold100:133720-137487	986		0	0	0		0	0	0		0	0	0		0	0	0
NV22552-RA	NV22552	-	gnl|Nvit_2.0|Chr1.Scaffold100:136806-190433	1203		0	0	0		0	0	0		0	0	0		0	0	0
NV22545-RA	NV22545	-	gnl|Nvit_2.0|Chr1.Scaffold100:140432-150264	1275		0	0	0		0	0	0		0	0	0		0	0	0
NV50505-RA	NV50505	-	gnl|Nvit_2.0|Chr1.Scaffold100:174770-178215	1979		0.0536713	0	0.122371		0	0	0		0	0	0		0.0185616	0	0.0556849
NV50506-RA	NV50506	-	gnl|Nvit_2.0|Chr1.Scaffold100:178679-184591	3241		0	0	0		0	0	0		0	0	0		0	0	0
TCONS_00001207	XLOC_000510	TSS962	gnl|Nvit_2.0|Chr1.Scaffold100:218166-219589	1423		0.985117	0.669627	1.30061		13.9645	12.8553	15.0736		18.2606	16.9883	19.533		13.1468	11.9429	14.3507
NV17654-RA	NV17654	-	gnl|Nvit_2.0|Chr1.Scaffold100:224367-239366	1303		0.646664	0.376986	0.916342		1.57602	1.1778	1.97425		4.75697	4.07087	5.44306		1.35438	0.947314	1.76144
NV17655-RA	NV17655	-	gnl|Nvit_2.0|Chr1.Scaffold100:243594-248735	2791		2.29399	1.96628	2.6217		471.149	466.752	475.545		19.287	18.4041	20.1698		325.747	321.646	329.847
NV10338-RA	NV10338	-	gnl|Nvit_2.0|Chr1.Scaffold1:5822222-5824605	1364		42.2475	40.1278	44.3672		9.28655	8.36364	10.2095		23.1879	21.7235	24.6522		8.40721	7.42033	9.3941
NV17656-RA	NV17656	-	gnl|Nvit_2.0|Chr1.Scaffold100:250642-260659	6299		3.43811	3.17765	3.69856		0.369862	0.290115	0.44961		1.26549	1.11751	1.41347		0.532738	0.42536	0.640117
NV17658-RA	NV17658	-	gnl|Nvit_2.0|Chr1.Scaffold100:265617-266781	911		8.02552	6.82915	9.2219		12.1816	10.8082	13.555		8.15307	7.02311	9.28303		11.7167	10.207	13.2265
NV17659-RA	NV17659	-	gnl|Nvit_2.0|Chr1.Scaffold100:270077-271007	625		9.26603	7.5672	10.9649		7.8427	6.39258	9.29281		21.2074	18.8213	23.5934		8.14984	6.53093	9.76875
NV17657-RA	NV17657	-	gnl|Nvit_2.0|Chr1.Scaffold100:263415-264697	1030		32.4413	30.2249	34.6576		3.03492	2.39972	3.67013		5.51027	4.65839	6.36214		2.4913	1.84776	3.13483
NV22544-RA	NV22544	-	gnl|Nvit_2.0|Chr1.Scaffold100:312981-314635	594		0.931914	0.369949	1.49388		12.8329	10.8669	14.799		69.7221	65.2179	74.2263		12.6203	10.5314	14.7092
NV17663-RA	NV17663	-	gnl|Nvit_2.0|Chr1.Scaffold100:321534-322574	1040		0.0373802	0	0.112141		0.0644506	0	0.155725		47.8898	45.4067	50.373		0.23817	0.043705	0.432635
NV17662-RA	NV17662	-	gnl|Nvit_2.0|Chr1.Scaffold100:319583-320620	1037		0.0375212	0	0.112564		0.0646934	0	0.156311		86.626	83.2892	89.9628		0.15936	0	0.318797
NV17661-RA	NV17661	-	gnl|Nvit_2.0|Chr1.Scaffold100:278333-279869	1248		7.26492	6.33664	8.19319		23.3714	21.8087	24.9342		15.4257	14.1552	16.6961		18.2276	16.6878	19.7674
NV17664-RA	NV17664	-	gnl|Nvit_2.0|Chr1.Scaffold102:5663-13402	2452		0.0539969	0	0.107994		0.18636	0.0931801	0.27954		0	0	0		0.20491	0.0953809	0.314439
NV22019-RA	NV22019	-	gnl|Nvit_2.0|Chr1.Scaffold102:1-1847	1218		3.42317	2.77625	4.07009		3.10995	2.53736	3.68254		0.131149	0.0138458	0.248452		2.31805	1.75882	2.87728
TCONS_00001280	XLOC_000544	TSS1017	gnl|Nvit_2.0|Chr1.Scaffold102:15693-16875	1182		0.476015	0.230202	0.721829		9.16679	8.15662	10.177		0.843954	0.540797	1.14711		8.77087	7.66737	9.87436
NV50508-RA	NV50508	-	gnl|Nvit_2.0|Chr1.Scaffold100:271315-275292	2953		1.8708	1.58383	2.15776		2.27904	1.96697	2.59111		2.20436	1.89794	2.51078		1.17188	0.926816	1.41695
NV17660-RA	NV17660	-	gnl|Nvit_2.0|Chr1.Scaffold100:275288-277589	1735		15.2858	14.1805	16.3911		5.46398	4.80357	6.12439		19.4407	18.0236	20.8577		3.4036	2.83857	3.96864
TCONS_00001281	XLOC_000545	TSS1018	gnl|Nvit_2.0|Chr1.Scaffold102:79498-79972	474		1.02796	0.301082	1.75483		0	0	0		0	0	0		0	0	0
NV17666-RA	NV17666	-	gnl|Nvit_2.0|Chr1.Scaffold102:85403-88445	1472		2.03727	1.5927	2.48184		1.5898	1.22292	1.95668		14.8902	13.7692	16.0112		0.729397	0.453711	1.00508
NV17667-RA	NV17667	-	gnl|Nvit_2.0|Chr1.Scaffold102:93213-95914	2541		0.830507	0.62288	1.03813		2.4857	2.1467	2.8247		0.179157	0.0895786	0.268736		4.11029	3.62521	4.59536
NV17665-RA	NV17665	-	gnl|Nvit_2.0|Chr1.Scaffold102:20664-78235	5939		2.74414	2.50438	2.98389		0.198875	0.138525	0.259224		0.131362	0.0825752	0.180148		0.183029	0.11819	0.247867
NV17668-RA	NV17668	-	gnl|Nvit_2.0|Chr1.Scaffold102:108283-111572	2621		21.8578	20.8107	22.9049		2.20739	1.89532	2.51945		7.21846	6.65394	7.78297		2.53113	2.15489	2.90737
NV17670-RA	NV17670	-	gnl|Nvit_2.0|Chr1.Scaffold102:176279-185284	751		8.49657	7.08537	9.90778		33.2651	30.6521	35.8781		3.14091	2.33161	3.9502		50.5367	46.9938	54.0796
NV17673-RA	NV17673	-	gnl|Nvit_2.0|Chr1.Scaffold102:204394-205182	788		0.109255	0	0.263764		0	0	0		0	0	0		0.114321	0	0.276222
NV17672-RA	NV17672	-	gnl|Nvit_2.0|Chr1.Scaffold102:196677-198731	941		0.0426731	0	0.128019		0.0367814	0	0.110344		0.0364852	0	0.109456		0.0902199	0	0.217988
NV17674-RA	NV17674	-	gnl|Nvit_2.0|Chr1.Scaffold102:206569-207333	764		0.62852	0.249508	1.00753		0	0	0		0	0	0		0	0	0
NV17671-RA	NV17671	-	gnl|Nvit_2.0|Chr1.Scaffold102:189454-192215	1977		2.76833	2.33198	3.20469		2.16577	1.80729	2.52425		4.72678	4.19554	5.25802		1.63528	1.28379	1.98677
NV22018-RA	NV22018	-	gnl|Nvit_2.0|Chr1.Scaffold102:186070-187497	681		45.7896	42.2621	49.3171		0.409533	0.0999551	0.71911		0	0	0		0.632638	0.210879	1.0544
NV17669-RA	NV17669	-	gnl|Nvit_2.0|Chr1.Scaffold102:115480-169429	12066		14.4734	14.0912	14.8556		0.00871198	0	0.0174282		0	0	0		0.01105	0	0.0221054
NV22020-RA	NV22020	-	gnl|Nvit_2.0|Chr1.Scaffold102:143510-152489	1547		0.160017	0.0390555	0.280979		0.177456	0.059152	0.29576		0	0	0		0.34416	0.160199	0.528121
NV22017-RA	NV22017	-	gnl|Nvit_2.0|Chr1.Scaffold102:212098-212463	365		0	0	0		0	0	0		0	0	0		0.437215	0	1.05639
NV22021-RA	NV22021	-	gnl|Nvit_2.0|Chr1.Scaffold102:215613-216807	1114		0.205252	0.0376644	0.372839		0	0	0		0	0	0		0	0	0
NV22022-RA	NV22022	-	gnl|Nvit_2.0|Chr1.Scaffold102:217980-219913	1122		0	0	0		0	0	0		0	0	0		0	0	0
NV17675-RA	NV17675	-	gnl|Nvit_2.0|Chr1.Scaffold102:210041-211017	810		172.082	166.07	178.094		0	0	0		0	0	0		0	0	0
NV17677-RA	NV17677	-	gnl|Nvit_2.0|Chr1.Scaffold102:379912-388295	751		0.117194	0	0.282932		22.059	19.9362	24.1817		0.498556	0.176645	0.820468		9.53292	8.00643	11.0594
NV22024-RA	NV22024	-	gnl|Nvit_2.0|Chr1.Scaffold102:390120-391531	578		0	0	0		3.74232	2.66926	4.81538		0.0748217	0	0.224465		1.98557	1.13892	2.83222
NV17678-RA	NV17678	-	gnl|Nvit_2.0|Chr1.Scaffold102:397425-412037	979		0.202367	0.0213644	0.383369		0.0697761	0	0.168592		0	0	0		0.214327	0.0226272	0.406028
NV22025-RA	NV22025	-	gnl|Nvit_2.0|Chr1.Scaffold102:402711-403906	807		0	0	0		0	0	0		0	0	0		0	0	0
NV22016-RA	NV22016	-	gnl|Nvit_2.0|Chr1.Scaffold102:273041-357530	2087		0.177865	0.0706084	0.285122		0.948616	0.715231	1.182		0.0278772	0	0.0673564		0.996965	0.730866	1.26306
NV22023-RA	NV22023	-	gnl|Nvit_2.0|Chr1.Scaffold102:292740-293300	560		0.187543	0	0.452769		145.951	139.088	152.814		4.65713	3.4267	5.88756		559.064	544.404	573.724
NV30013-RA	NV30013	-	gnl|Nvit_2.0|Chr1.Scaffold102:299913-300338	425		0.162842	0	0.488526		889.177	866.611	911.743		18.2629	15.1308	21.3949		1813.26	1779.12	1847.41
NV17680-RA	NV17680	-	gnl|Nvit_2.0|Chr1.Scaffold102:430064-431252	968		0.369778	0.123259	0.616297		2.44369	1.84661	3.04077		12.8282	11.4736	14.1828		1.0873	0.651986	1.52261
NV22027-RA	NV22027	-	gnl|Nvit_2.0|Chr1.Scaffold102:434102-435307	945		0	0	0		0	0	0		0	0	0		0	0	0
NV22026-RA	NV22026	-	gnl|Nvit_2.0|Chr1.Scaffold102:432700-433473	700		0.325599	0.0343744	0.616823		0.112168	0	0.271019		0.165884	0	0.357431		0.0675378	0	0.202614
NV17679-RA	NV17679	-	gnl|Nvit_2.0|Chr1.Scaffold102:415387-420190	1416		8.05497	7.15014	8.95979		1.79704	1.39568	2.19841		4.14987	3.54063	4.75912		1.85401	1.39787	2.31014
NV17676-RA	NV17676	-	gnl|Nvit_2.0|Chr1.Scaffold102:223111-225931	1844		45.3818	43.5432	47.2204		0.433746	0.266458	0.601034		0.0160404	0	0.0481213		0.683405	0.44684	0.91997
NV22015-RA	NV22015	-	gnl|Nvit_2.0|Chr1.Scaffold102:445874-446155	208		9.05204	0	19.5044		14.9793	1.58141	28.3772		0	0	0		8.07203	0	19.5035
NV17681-RA	NV17681	-	gnl|Nvit_2.0|Chr1.Scaffold102:447474-454716	4084		0.605692	0.46853	0.742854		3.26362	2.96574	3.5615		0.187919	0.116892	0.258945		4.51032	4.11578	4.90486
NV22014-RA	NV22014	-	gnl|Nvit_2.0|Chr1.Scaffold102:469159-470734	1053		0	0	0		0.0317095	0	0.0951285		0	0	0		0.039079	0	0.117237
NV26084-RA	NV26084	-	gnl|Nvit_2.0|Chr1.Scaffold115:76924-77991	1067		0	0	0		0	0	0		0	0	0		0	0	0
TCONS_00001237	XLOC_000531	TSS987	gnl|Nvit_2.0|Chr1.Scaffold102:459224-460081	603		2.84167	1.78377	3.89958		8.72686e-07	0	0.142206		0.315056	0	0.648493		0.119375	0	0.383186
TCONS_00001236	XLOC_000531	TSS987	gnl|Nvit_2.0|Chr1.Scaffold102:459224-460081	614		1.09207	0.375037	1.80911		0.138014	0	0.377062		0.100593	0	0.322781		0.458651	0.0241941	0.893108
NV17682-RA	NV17682	-	gnl|Nvit_2.0|Chr1.Scaffold102:456039-458361	1039		11.0036	9.72008	12.287		14.8745	13.4776	16.2713		31.5228	29.4931	33.5525		12.8768	11.4366	14.317
NV26085-RA	NV26085	-	gnl|Nvit_2.0|Chr1.Scaffold115:195280-195714	94		0	0	0		0	0	0		0	0	0		0	0	0
NV17817-RA	NV17817	-	gnl|Nvit_2.0|Chr1.Scaffold115:127727-194636	3843		1.49129	1.26898	1.7136		4.85473	4.4792	5.23026		3.02125	2.72675	3.31575		10.9555	10.3246	11.5864
NV17818-RA	NV17818	-	gnl|Nvit_2.0|Chr1.Scaffold115:195886-197200	684		31.3764	28.4663	34.2865		60.3168	56.5385	64.0951		71.1672	67.1239	75.2106		103.019	97.6388	108.399
NV17819-RA	NV17819	-	gnl|Nvit_2.0|Chr1.Scaffold115:199408-226315	3228		8.27275	7.69775	8.84775		5.21619	4.7864	5.64599		0.724858	0.565582	0.884133		3.04261	2.6755	3.40972
NV17820-RA	NV17820	-	gnl|Nvit_2.0|Chr1.Scaffold115:231860-262109	2665		12.7436	11.9513	13.5358		0.988044	0.781249	1.19484		3.59176	3.19923	3.98429		0.815192	0.602754	1.02763
NV17821-RA	NV17821	-	gnl|Nvit_2.0|Chr1.Scaffold115:290102-323980	2483		7.61475	6.97797	8.25153		5.46756	4.9642	5.97093		3.85926	3.4357	4.28283		5.64461	5.07369	6.21553
NV17822-RA	NV17822	-	gnl|Nvit_2.0|Chr1.Scaffold115:326242-331941	2379		9.73034	8.99322	10.4675		13.4906	12.6804	14.3008		8.11659	7.48586	8.74731		15.2664	14.2982	16.2346
NV17825-RA	NV17825	-	gnl|Nvit_2.0|Chr1.Scaffold115:345225-348931	1735		1.99814	1.59851	2.39777		2.77508	2.33767	3.2125		1.42794	1.11235	1.74354		3.46823	2.92156	4.0149
TCONS_00001347	XLOC_000564	TSS1065	gnl|Nvit_2.0|Chr1.Scaffold115:421207-422252	1045		0.408622	0.162214	0.655031		13.3864	12.0769	14.6959		1.08171	0.707267	1.45615		12.1524	10.7576	13.5472
NV17826-RA	NV17826	-	gnl|Nvit_2.0|Chr1.Scaffold115:401515-416057	2524		3.35985	2.94068	3.77901		0.0338407	0	0.0729165		0.0451216	0	0.0902649		0	0	0
NV17823-RA	NV17823	-	gnl|Nvit_2.0|Chr1.Scaffold115:332881-335312	1520		74.8359	72.1926	77.4793		2.63749	2.15934	3.11563		41.2384	38.7343	43.7425		3.18663	2.59925	3.774
NV17824-RA	NV17824	-	gnl|Nvit_2.0|Chr1.Scaffold115:335304-340301	1444		1.24091	0.889926	1.59189		67.1481	63.4694	70.8268		1.40822	1.05119	1.76525		58.4292	54.9423	61.9162
NV17828-RA	NV17828	-	gnl|Nvit_2.0|Chr1.Scaffold115:440880-444175	961		9.45889	8.20603	10.7118		16.0562	14.5294	17.5831		15.8966	14.3813	17.4119		14.4432	12.833	16.0533
NV17830-RA	NV17830	-	gnl|Nvit_2.0|Chr1.Scaffold115:455177-460284	1288		1.16928	0.804056	1.5345		30.1274	28.4024	31.8525		0.465314	0.251512	0.679116		4.94393	4.16707	5.7208
NV17829-RA	NV17829	-	gnl|Nvit_2.0|Chr1.Scaffold115:447056-451044	2716		7.35588	6.76022	7.95154		2.73657	2.39514	3.07801		3.77821	3.37806	4.17836		2.42188	2.06071	2.78306
NV17831-RA	NV17831	-	gnl|Nvit_2.0|Chr1.Scaffold115:460408-462885	1415		7.6295	6.74852	8.51047		8.64193	7.77118	9.51268		5.94589	5.21722	6.67456		11.4881	10.3683	12.6078
NV17827-RA	NV17827	-	gnl|Nvit_2.0|Chr1.Scaffold115:424924-437205	2068		33.6722	32.1888	35.1556		7.06174	6.42532	7.69816		8.02723	7.34604	8.70843		4.61187	4.03479	5.18894
NV26083-RA	NV26083	-	gnl|Nvit_2.0|Chr1.Scaffold115:433820-435931	1054		240.877	234.927	246.826		0.0316705	0	0.0950115		0	0	0		0.117097	0	0.25231
NV26086-RA	NV26086	-	gnl|Nvit_2.0|Chr1.Scaffold115:479257-480539	319		0	0	0		0	0	0		0	0	0		0	0	0
NV17834-RA	NV17834	-	gnl|Nvit_2.0|Chr1.Scaffold115:471241-473977	1311		3.40446	2.78801	4.02092		6.06445	5.28987	6.83903		40.9372	38.9519	42.9224		4.15297	3.44847	4.85748
NV17832-RA	NV17832	-	gnl|Nvit_2.0|Chr1.Scaffold115:463362-465613	823		115.355	110.488	120.222		353.754	345.718	361.791		725.288	713.868	736.707		132.786	127.437	138.135
NV17833-RA	NV17833	-	gnl|Nvit_2.0|Chr1.Scaffold115:465952-469287	2061		18.91	17.7962	20.0238		16.6257	15.6532	17.5981		22.3078	21.1839	23.4318		21.444	20.205	22.6831
NV30178-RA	NV30178	-	gnl|Nvit_2.0|Chr1.Scaffold12:20-1567	471		6.11827	4.33339	7.90316		3.24407	2.03925	4.44888		0.108389	0	0.325168		2.81632	1.61544	4.01721
NV19058-RA	NV19058	-	gnl|Nvit_2.0|Chr1.Scaffold1169:20213-22786	1152		46.8759	44.3967	49.3551		78.3207	75.345	81.2964		125.944	122.167	129.721		46.5869	44.0245	49.1493
TCONS_00001808	XLOC_000752	TSS1428	gnl|Nvit_2.0|Chr1.Scaffold12:12076-12949	873		2.03264	1.41269	2.65258		1.26286	0.809228	1.71649		8.87896	7.6608	10.0971		1.94117	1.31881	2.56353
NV13227-RA	NV13227	-	gnl|Nvit_2.0|Chr1.Scaffold12:21860-31841	1594		0.48543	0.278442	0.692418		1.75099	1.38376	2.11822		1.25307	0.938475	1.56766		1.66214	1.25883	2.06544
NV13226-RA	NV13226	-	gnl|Nvit_2.0|Chr1.Scaffold12:4591-9864	1799		6.03545	5.35533	6.71557		0.909073	0.661347	1.1568		4.88436	4.3112	5.45753		0.888864	0.615781	1.16195
TCONS_00001353	XLOC_000566	TSS1070	gnl|Nvit_2.0|Chr1.Scaffold12:17632-19030	1398		7.8449	6.94503	8.74477		16.9369	15.7009	18.1729		7.60731	6.78062	8.43401		20.4277	18.9149	21.9404
NV13229-RA	NV13229	-	gnl|Nvit_2.0|Chr1.Scaffold12:38713-40877	1893		6.12552	5.46013	6.7909		7.27971	6.60268	7.95673		9.23128	8.46297	9.99959		6.43932	5.72257	7.15608
NV13228-RA	NV13228	-	gnl|Nvit_2.0|Chr1.Scaffold12:35605-37973	1513		20.4198	19.0352	21.8044		5.46595	4.79363	6.13827		24.2848	22.8781	25.6915		5.54992	4.78849	6.31135
NV13230-RA	NV13230	-	gnl|Nvit_2.0|Chr1.Scaffold12:40946-43851	1812		3.91431	3.36887	4.45976		3.95043	3.43149	4.46938		5.33512	4.73913	5.93112		3.64953	3.09506	4.204
NV13231-RA	NV13231	-	gnl|Nvit_2.0|Chr1.Scaffold12:45079-46410	1118		16.6176	15.1131	18.1221		11.4797	10.3186	12.6408		10.2172	9.11589	11.3185		15.8479	14.3228	17.3729
NV13232-RA	NV13232	-	gnl|Nvit_2.0|Chr1.Scaffold12:48070-49041	760		13.4736	11.712	15.2351		13.6905	12.0229	15.3581		4.16542	3.25635	5.07449		13.2217	11.4078	15.0357
NV13233-RA	NV13233	-	gnl|Nvit_2.0|Chr1.Scaffold12:49509-52007	1438		22.7976	21.2894	24.3057		7.5939	6.77884	8.40896		12.5012	11.4517	13.5506		8.43389	7.47743	9.39036
NV13234-RA	NV13234	-	gnl|Nvit_2.0|Chr1.Scaffold12:54022-68253	2199		6.35685	5.73426	6.97944		5.23464	4.70986	5.75942		4.88983	4.3815	5.39817		7.59143	6.87796	8.3049
NV13235-RA	NV13235	-	gnl|Nvit_2.0|Chr1.Scaffold12:57318-58644	704		0	0	0		31.3027	28.6302	33.9752		0.712734	0.31738	1.10809		42.6695	39.2588	46.0801
NV25456-RA	NV25456	-	gnl|Nvit_2.0|Chr1.Scaffold12:62356-63002	501		0	0	0		20.5859	17.7094	23.4624		0.673957	0.164493	1.18342		10.1972	8.0239	12.3704
NV13236-RA	NV13236	-	gnl|Nvit_2.0|Chr1.Scaffold12:72762-75488	1415		0.254317	0.0934726	0.41516		47.1578	45.1237	49.1918		0.306039	0.142454	0.469623		57.6586	55.1499	60.1673
NV25457-RA	NV25457	-	gnl|Nvit_2.0|Chr1.Scaffold12:69882-70625	743		14.4664	12.6103	16.3224		14.6154	12.8729	16.358		31.4456	28.905	33.9861		43.9206	40.5926	47.2487
NV13238-RA	NV13238	-	gnl|Nvit_2.0|Chr1.Scaffold12:91505-94089	1168		0	0	0		0.0277767	0	0.0833301		0.0552635	0	0.133527		0.034362	0	0.103086
NV25455-RA	NV25455	-	gnl|Nvit_2.0|Chr1.Scaffold12:95660-97414	1252		0	0	0		0.0254694	0	0.0764081		0.35497	0.165231	0.54471		0.0947335	0	0.204122
NV25454-RA	NV25454	-	gnl|Nvit_2.0|Chr1.Scaffold12:99171-100630	1010		0	0	0		0	0	0		0	0	0		0	0	0
TCONS_00001809	XLOC_000753	TSS1429	gnl|Nvit_2.0|Chr1.Scaffold12:88363-89130	767		5.01867	3.94074	6.09659		0.0978868	0	0.236513		0.290179	0.0532488	0.527109		0.830709	0.386676	1.27474
NV13239-RA	NV13239	-	gnl|Nvit_2.0|Chr1.Scaffold12:106868-108707	1206		0.464166	0.224472	0.703861		0	0	0		0.0531063	0	0.128315		0	0	0
NV13240-RA	NV13240	-	gnl|Nvit_2.0|Chr1.Scaffold12:111185-114101	1092		5.22898	4.37223	6.08573		0.937958	0.590335	1.28558		3.54886	2.87101	4.22672		0.933516	0.549822	1.31721
NV25453-RA	NV25453	-	gnl|Nvit_2.0|Chr1.Scaffold12:113328-114750	894		0	0	0		0	0	0.0576181		0	0	0.057827		3.33585e-08	0	0.0964674
NV13237-RA	NV13237	-	gnl|Nvit_2.0|Chr1.Scaffold12:76781-84081	5315		9.40379	8.93345	9.87412		0.766432	0.641689	0.891175		2.00891	1.80675	2.21107		0.853794	0.705726	1.00186
NV13242-RA	NV13242	-	gnl|Nvit_2.0|Chr1.Scaffold12:124006-126624	778		12.5761	10.903	14.2491		36.6751	34.0038	39.3463		185.002	179.071	190.933		44.1559	40.9361	47.3757
NV13243-RA	NV13243	-	gnl|Nvit_2.0|Chr1.Scaffold12:127037-129415	1668		1.50625	1.15122	1.86127		4.04224	3.49299	4.59148		2.41295	1.99601	2.82989		3.58311	3.01479	4.15143
NV13241-RA	NV13241	-	gnl|Nvit_2.0|Chr1.Scaffold12:120202-123181	1896		14.8622	13.8267	15.8977		16.1046	15.0941	17.1151		25.7948	24.5232	27.0663		17.6084	16.4236	18.7931
NV13244-RA	NV13244	-	gnl|Nvit_2.0|Chr1.Scaffold12:138266-197030	1590		4.33757	3.71792	4.95722		0.229067	0.0963136	0.361821		0.856881	0.599342	1.11442		1.024	0.709398	1.3386
NV25458-RA	NV25458	-	gnl|Nvit_2.0|Chr1.Scaffold12:216855-220658	1334		0	0	0		0	0	0		0.0704023	0	0.151696		0	0	0
NV25452-RA	NV25452	-	gnl|Nvit_2.0|Chr1.Scaffold12:203958-212894	3284		5.97266	5.48861	6.45671		1.24408	1.03886	1.4493		13.9346	13.2451	14.6241		0.99214	0.784488	1.19979
NV13245-RA	NV13245	-	gnl|Nvit_2.0|Chr1.Scaffold12:220803-225581	2835		4.56766	4.10917	5.02615		8.80607	8.20909	9.40306		4.94632	4.49894	5.39369		18.4325	17.4699	19.3951
NV25451-RA	NV25451	-	gnl|Nvit_2.0|Chr1.Scaffold12:235167-237689	2279		1.68424	1.37013	1.99836		0.796076	0.590956	1.0012		3.14508	2.73982	3.55035		1.39598	1.09592	1.69603
NV13248-RA	NV13248	-	gnl|Nvit_2.0|Chr1.Scaffold12:240537-242512	1431		10.5627	9.53308	11.5923		0.605892	0.376886	0.834897		3.06266	2.54864	3.57669		0.700139	0.424484	0.975794
NV13246-RA	NV13246	-	gnl|Nvit_2.0|Chr1.Scaffold12:227273-231486	1245		22.0681	20.4478	23.6884		130.876	124.332	137.42		75.2123	71.0344	79.3902		96.4266	91.1048	101.748
NV13247-RA	NV13247	-	gnl|Nvit_2.0|Chr1.Scaffold12:231473-233080	579		88.5765	82.9744	94.1786		182.832	172.171	193.492		346.096	328.517	363.675		33.9319	30.1304	37.7335
TCONS_00001810	XLOC_000754	TSS1430	gnl|Nvit_2.0|Chr1.Scaffold12:256750-257003	253		14.4545	5.73812	23.1709		4.28312	0	8.56832		4.87688	0.894924	8.85884		0	0	0
NV25460-RA	NV25460	-	gnl|Nvit_2.0|Chr1.Scaffold12:282697-283177	216		13.118	1.38491	24.8512		0	0	0		0	0	0		0	0	0
NV25459-RA	NV25459	-	gnl|Nvit_2.0|Chr1.Scaffold12:270284-274549	2234		33.1129	31.7045	34.5213		1.17585	0.926454	1.42524		6.32827	5.75347	6.90308		1.23249	0.948065	1.51692
NV13249-RA	NV13249	-	gnl|Nvit_2.0|Chr1.Scaffold12:296524-297779	748		10.1974	8.64679	11.748		13.3543	11.6881	15.0205		30.2379	27.7447	32.7311		9.34079	7.82551	10.8561
NV25450-RA	NV25450	-	gnl|Nvit_2.0|Chr1.Scaffold12:293482-295449	1727		19.3056	18.06	20.5511		1.85424	1.49573	2.21275		21.6203	20.3941	22.8464		1.58087	1.20705	1.9547
NV25461-RA	NV25461	-	gnl|Nvit_2.0|Chr1.Scaffold12:286661-291530	1949		42.7304	41.0021	44.4587		8.202	7.49133	8.91268		46.5781	44.9031	48.2532		7.08106	6.34571	7.81641
NV13251-RA	NV13251	-	gnl|Nvit_2.0|Chr1.Scaffold12:309880-310710	742		11.0952	9.4681	12.7222		36.6372	33.8753	39.3991		69.0015	65.233	72.77		35.862	32.8349	38.8892
NV25462-RA	NV25462	-	gnl|Nvit_2.0|Chr1.Scaffold12:306411-309173	2698		6.76599	6.19262	7.33935		3.1654	2.79842	3.53238		9.36246	8.72985	9.99507		2.78228	2.39429	3.17027
NV13250-RA	NV13250	-	gnl|Nvit_2.0|Chr1.Scaffold12:298346-304461	4497		9.47968	8.96405	9.9953		6.5595	6.15921	6.9598		17.0507	16.4078	17.6937		3.34126	3.01973	3.6628
NV13252-RA	NV13252	-	gnl|Nvit_2.0|Chr1.Scaffold12:311031-314730	1603		24.3521	22.8909	25.8133		35.8094	34.1638	37.4551		14.4477	13.3958	15.4995		32.6025	30.832	34.373
NV13253-RA	NV13253	-	gnl|Nvit_2.0|Chr1.Scaffold12:315498-318829	1070		1.83733	1.32277	2.35189		1.80145	1.31315	2.28975		3.73469	3.03085	4.43852		0.804337	0.445035	1.16364
NV13255-RA	NV13255	-	gnl|Nvit_2.0|Chr1.Scaffold12:323370-324330	880		17.5788	15.7657	19.3919		13.1753	11.6044	14.7461		45.5516	42.2422	48.8611		8.86492	7.47891	10.2509
NV13254-RA	NV13254	-	gnl|Nvit_2.0|Chr1.Scaffold12:317970-323461	1641		46.0594	44.0773	48.0415		27.5905	25.7559	29.4251		69.0047	65.3626	72.6468		25.0746	23.225	26.9241
NV13257-RA	NV13257	-	gnl|Nvit_2.0|Chr1.Scaffold12:329186-335297	3967		8.78607	8.25552	9.31661		2.58505	2.31632	2.85377		16.3766	15.7033	17.05		1.19547	0.991196	1.39974
NV13258-RA	NV13258	-	gnl|Nvit_2.0|Chr1.Scaffold12:335369-336510	266		61.0548	45.5469	76.5627		336.175	303.368	368.982		56.113	43.9342	68.2917		94.5274	78.9344	110.12
NV13260-RA	NV13260	-	gnl|Nvit_2.0|Chr1.Scaffold12:338551-339313	589		6.9611	5.41419	8.50801		4.65957	3.45897	5.86017		45.248	41.5917	48.9043		7.35814	5.74131	8.97496
TCONS_00001402	XLOC_000587	TSS1108	gnl|Nvit_2.0|Chr1.Scaffold12:342760-347718	3965		0.472795	0.34969	0.595901		0.262793	0.177136	0.348451		0.865669	0.710418	1.02092		0.209537	0.123417	0.295656
NV25449-RA	NV25449	-	gnl|Nvit_2.0|Chr1.Scaffold12:350252-356577	1196		3.18941	2.55781	3.82101		0.0269625	0	0.0808875		0	0	0		0	0	0
NV13259-RA	NV13259	-	gnl|Nvit_2.0|Chr1.Scaffold12:337064-338275	1211		53.9657	51.3879	56.5436		6.55678	5.70751	7.40605		28.2667	26.5277	30.0056		9.43601	8.31588	10.5561
TCONS_00001664	XLOC_000690	TSS1315	gnl|Nvit_2.0|Chr1.Scaffold12:425845-428094	1098		18.1906	16.5982	19.783		0.18027	0.0330801	0.327459		1.04533	0.687742	1.40292		0.259608	0.0633628	0.455853
NV25463-RA	NV25463	-	gnl|Nvit_2.0|Chr1.Scaffold12:434409-439502	3897		2.09778	1.83607	2.35949		0.648069	0.512153	0.783985		2.05268	1.8101	2.29525		0.0889194	0.0315053	0.146334
TCONS_00001811	XLOC_000755	TSS1431	gnl|Nvit_2.0|Chr1.Scaffold12:514053-515053	1000		0.157409	0	0.314819		0	0	0		0.235763	0.0575428	0.413982		0	0	0
TCONS_00001812	XLOC_000756	TSS1432	gnl|Nvit_2.0|Chr1.Scaffold12:515855-516640	785		0.164787	0	0.355067		0.0946492	0	0.22869		0	0	0		0	0	0
NV13262-RA	NV13262	-	gnl|Nvit_2.0|Chr1.Scaffold12:509277-510792	1181		6.4807	5.57322	7.38818		8.51912	7.54899	9.48924		13.5175	12.2936	14.7414		9.01724	7.89926	10.1352
TCONS_00001411	XLOC_000590	TSS1115	gnl|Nvit_2.0|Chr1.Scaffold12:522209-523777	502		1.72006	0.831826	2.6083		1.47888	0.708173	2.24958		0.0959223	0	0.287767		0.114175	0	0.342526
NV13261-RA	NV13261	-	gnl|Nvit_2.0|Chr1.Scaffold12:446439-470074	1744		10.8048	9.87825	11.7313		2.1074	1.72652	2.48828		4.78847	4.21071	5.36623		2.89102	2.39338	3.38866
NV13263-RA	NV13263	-	gnl|Nvit_2.0|Chr1.Scaffold12:523927-537697	2404		1.13151	0.881601	1.38142		2.41691	2.07445	2.75937		0.571381	0.405595	0.737167		2.00429	1.65797	2.35062
NV25448-RA	NV25448	-	gnl|Nvit_2.0|Chr1.Scaffold12:539898-542123	1805		3.14929	2.65895	3.63963		3.67174	3.17189	4.17159		17.9999	16.9069	19.0929		1.99755	1.59023	2.40486
NV25465-RA	NV25465	-	gnl|Nvit_2.0|Chr1.Scaffold12:554138-554479	341		12.6125	8.72022	16.5048		0	0	0		3.09618	1.37873	4.81364		0	0	0
TCONS_00001813	XLOC_000757	TSS1433	gnl|Nvit_2.0|Chr1.Scaffold12:616395-617016	621		2.04587	1.24341	2.84832		10.6347	8.93719	12.3322		5.32317	4.11807	6.52827		7.82675	6.23081	9.42268
NV25466-RA	NV25466	-	gnl|Nvit_2.0|Chr1.Scaffold12:559878-613232	2269		1.82501	1.49723	2.1528		0.266667	0.150284	0.38305		1.76431	1.46502	2.0636		0.430397	0.2644	0.596393
NV25464-RA	NV25464	-	gnl|Nvit_2.0|Chr1.Scaffold12:543058-551440	6107		9.60915	9.16697	10.0513		0.127323	0.0800362	0.174609		2.87771	2.65087	3.10455		0.227819	0.155756	0.299881
NV13256-RA	NV13256	-	gnl|Nvit_2.0|Chr1.Scaffold12:325286-327198	1819		927.434	919.056	935.811		66.5821	64.4897	68.6745		352.455	347.604	357.305		65.9764	63.6553	68.2974
NV13265-RA	NV13265	-	gnl|Nvit_2.0|Chr1.Scaffold12:652338-699323	1320		0.66414	0.393006	0.935274		2.10008	1.64869	2.55148		0.570469	0.336007	0.804931		3.31902	2.69178	3.94626
TCONS_00001814	XLOC_000758	TSS1434	gnl|Nvit_2.0|Chr1.Scaffold12:701405-704580	3175		4.1806	3.76817	4.59303		45.9241	44.6493	47.1989		8.50358	7.95181	9.05534		49.5756	48.0894	51.0619
NV30179-RA	NV30179	-	gnl|Nvit_2.0|Chr1.Scaffold12:711185-711453	268		0	0	0		3.06926	0	6.14001		24.5966	16.7106	32.4825		6.1897	2.19309	10.1863
NV13266-RA	NV13266	-	gnl|Nvit_2.0|Chr1.Scaffold12:705542-708991	1413		8.3813	7.45715	9.30545		4.63594	3.98945	5.28242		0.328454	0.157283	0.499625		4.6193	3.90365	5.33494
NV13264-RA	NV13264	-	gnl|Nvit_2.0|Chr1.Scaffold12:636830-638079	672		576.092	563.448	588.735		0	0	0		0	0	0		0	0	0
NV25447-RA	NV25447	-	gnl|Nvit_2.0|Chr1.Scaffold12:717983-718651	668		0.0700095	0	0.210028		0.361709	0.0663749	0.657044		283.732	275.504	291.959		0.433869	0.0796165	0.788122
NV25467-RA	NV25467	-	gnl|Nvit_2.0|Chr1.Scaffold12:733205-733411	206		3.12879	0	9.38638		37.4975	15.7662	59.2288		21.8765	9.74161	34.0114		13.1755	0	28.3892
TCONS_00001815	XLOC_000759	TSS1435	gnl|Nvit_2.0|Chr1.Scaffold12:719824-720590	766		4.89514	3.83942	5.95085		5.0998	4.09745	6.10216		4.89384	3.9155	5.87217		7.43051	6.0979	8.76312
NV25468-RA	NV25468	-	gnl|Nvit_2.0|Chr1.Scaffold12:745645-748771	520		52.1248	47.3959	56.8537		11.9908	9.88748	14.0941		24.6372	21.621	27.6535		11.0654	8.88305	13.2478
NV13267-RA	NV13267	-	gnl|Nvit_2.0|Chr1.Scaffold12:711924-716695	1699		23.833	22.4358	25.2301		114.168	111.302	117.033		130.506	127.421	133.592		473.658	467.12	480.196
NV13268-RA	NV13268	-	gnl|Nvit_2.0|Chr1.Scaffold12:752579-756178	1850		5.62141	4.97553	6.2673		1.77653	1.43929	2.11377		2.49303	2.09382	2.89223		1.94256	1.54646	2.33866
NV13269-RA	NV13269	-	gnl|Nvit_2.0|Chr1.Scaffold12:757291-758070	533		7.99229	6.18239	9.80218		2.90843	1.89062	3.92623		11.8717	9.85054	13.8929		3.70929	2.44979	4.96879
NV13270-RA	NV13270	-	gnl|Nvit_2.0|Chr1.Scaffold12:758980-762364	3304		14.6344	13.8792	15.3896		2.4467	2.15756	2.73584		8.51672	7.97788	9.05557		1.85484	1.5706	2.13908
NV13271-RA	NV13271	-	gnl|Nvit_2.0|Chr1.Scaffold12:763299-764596	719		19.946	17.7125	22.1796		9.90948	8.42618	11.3928		44.2616	41.1664	47.3568		11.0484	9.34031	12.7564
NV13272-RA	NV13272	-	gnl|Nvit_2.0|Chr1.Scaffold12:767213-789951	1446		6.1199	5.3411	6.8987		6.77419	6.01044	7.53793		4.4307	3.8116	5.04981		8.21947	7.27714	9.1618
NV13273-RA	NV13273	-	gnl|Nvit_2.0|Chr1.Scaffold12:798855-804088	2863		11.9858	11.2471	12.7245		0.540205	0.392997	0.687414		1.20868	0.990229	1.42712		1.06334	0.832555	1.29413
NV50137-RA	NV50137	-	gnl|Nvit_2.0|Chr1.Scaffold12:809948-810618	490		6.01069	4.31061	7.71076		6.30362	4.66091	7.94633		2.81098	1.74853	3.87344		6.9114	5.06494	8.75786
NV50138-RA	NV50138	-	gnl|Nvit_2.0|Chr1.Scaffold12:811889-818182	1522		0.722486	0.462961	0.982011		14.2122	13.135	15.2893		32.0134	30.4067	33.6201		13.8544	12.6571	15.0517
NV13274-RA	NV13274	-	gnl|Nvit_2.0|Chr1.Scaffold12:804931-808388	2020		11.8123	10.9219	12.7027		1.07119	0.820591	1.32179		9.86243	9.10083	10.624		1.41492	1.09039	1.73944
NV13275-RA	NV13275	-	gnl|Nvit_2.0|Chr1.Scaffold12:821752-823519	1520		6.41918	5.645	7.19336		1.79188	1.40999	2.17377		9.69724	8.80821	10.5863		2.30842	1.82429	2.79256
NV13276-RA	NV13276	-	gnl|Nvit_2.0|Chr1.Scaffold12:823829-825464	1221		14.5039	13.1743	15.8335		6.41106	5.57112	7.251		18.7366	17.3328	20.1404		6.15217	5.24604	7.0583
NV13277-RA	NV13277	-	gnl|Nvit_2.0|Chr1.Scaffold12:834227-840390	2586		1.32367	1.06407	1.58326		3.56915	3.17033	3.96797		0.230648	0.129985	0.331311		1.78138	1.46698	2.09578
NV25469-RA	NV25469	-	gnl|Nvit_2.0|Chr1.Scaffold12:879066-879442	250		0	0	0		0	0	0		0	0	0		0	0	0
TCONS_00001816	XLOC_000760	TSS1436	gnl|Nvit_2.0|Chr1.Scaffold12:988046-988299	253		22.3388	11.5029	33.1747		2.14156	0	5.17441		0	0	0		0	0	0
NV13279-RA	NV13279	-	gnl|Nvit_2.0|Chr1.Scaffold12:1036976-1050909	2223		0.0903575	0.0165809	0.164134		0.16891	0.0752158	0.262605		4.64907	4.15477	5.14336		0.309811	0.167459	0.452162
NV25446-RA	NV25446	-	gnl|Nvit_2.0|Chr1.Scaffold12:1069296-1070474	1178		0.12748	1.26716e-17	0.25496		0.604567	0.346779	0.862356		0	0	0		0.544081	0.27204	0.816121
NV25470-RA	NV25470	-	gnl|Nvit_2.0|Chr1.Scaffold12:879633-955624	2557		3.63972	3.20537	4.07407		0.0111195	0	0.0426404		0	0	0.020218		0.0279603	0	0.0764706
NV13278-RA	NV13278	-	gnl|Nvit_2.0|Chr1.Scaffold12:955098-982112	2103		0.0572234	0	0.128914		0.248947	0.126318	0.371576		0.538955	0.361981	0.715929		0	0	0.0311343
NV50139-RA	NV50139	-	gnl|Nvit_2.0|Chr1.Scaffold12:915758-947818	3482		0.0552481	0.0101382	0.100358		0.143031	0.0755609	0.210501		19.2107	18.4289	19.9925		0.0400862	0	0.0801919
NV25472-RA	NV25472	-	gnl|Nvit_2.0|Chr1.Scaffold12:1075661-1076158	497		0.116917	0	0.350751		208.67	199.51	217.829		5.37545	3.91062	6.84029		128.17	120.421	135.919
NV25471-RA	NV25471	-	gnl|Nvit_2.0|Chr1.Scaffold12:1073024-1073542	518		0.108029	0	0.324088		21.3675	18.5124	24.2227		0.452734	0.0477964	0.857671		11.0304	8.83927	13.2215
NV25473-RA	NV25473	-	gnl|Nvit_2.0|Chr1.Scaffold12:1076544-1129538	2100		8.02822	7.31015	8.74629		0.124674	0.0415581	0.20779		0.207623	0.0994222	0.315824		0.12159	0.0296766	0.213503
NV25445-RA	NV25445	-	gnl|Nvit_2.0|Chr1.Scaffold12:1265907-1272147	5261		0.0713318	0.0301484	0.112515		4.12476	3.83178	4.41775		0.102809	0.0568316	0.148787		1.71289	1.4996	1.92617
NV13280-RA	NV13280	-	gnl|Nvit_2.0|Chr1.Scaffold12:1190606-1246431	3492		4.77344	4.35478	5.1921		0.396086	0.283315	0.508856		0.785103	0.626858	0.943348		0.529522	0.383678	0.675365
NV13281-RA	NV13281	-	gnl|Nvit_2.0|Chr1.Scaffold12:1278223-1297035	12241		6.87259	6.61114	7.13403		0.0515096	0.0303392	0.07268		0.0322881	0.0154614	0.0491147		0.0462792	0.0238305	0.068728
NV13282-RA	NV13282	-	gnl|Nvit_2.0|Chr1.Scaffold12:1295816-1296831	875		15.3144	13.6154	17.0134		5.03552	4.13005	5.94098		14.5242	12.9841	16.0644		5.50813	4.46251	6.55375
NV13283-RA	NV13283	-	gnl|Nvit_2.0|Chr1.Scaffold12:1298255-1303249	1471		23.0351	21.5396	24.5306		7.47394	6.67813	8.26976		8.24423	7.4146	9.07385		7.58656	6.69001	8.48311
NV13284-RA	NV13284	-	gnl|Nvit_2.0|Chr1.Scaffold12:1309250-1455057	2755		18.7216	17.7788	19.6645		3.74924	3.35412	4.14436		15.1251	14.3347	15.9155		4.78228	4.28351	5.28105
NV13285-RA	NV13285	-	gnl|Nvit_2.0|Chr1.Scaffold12:1455180-1464219	2889		51.7101	50.1833	53.237		0.865568	0.681095	1.05004		1.85852	1.58551	2.13153		0.820362	0.615991	1.02473
NV13287-RA	NV13287	-	gnl|Nvit_2.0|Chr1.Scaffold12:1687624-1690231	1169		1.38371	0.961683	1.80574		9.85011	8.79782	10.9024		0.717658	0.435106	1.00021		6.11002	5.18172	7.03831
NV13288-RA	NV13288	-	gnl|Nvit_2.0|Chr1.Scaffold12:1696114-1704420	1883		0.127256	0.0310596	0.223453		0.737108	0.521404	0.952813		0.0626456	0	0.125322		5.0842	4.44453	5.72386
NV25474-RA	NV25474	-	gnl|Nvit_2.0|Chr1.Scaffold12:1769705-1770622	503		0	0	0		0.0982158	0	0.294648		0.86011	0.286703	1.43352		0	0	0
NV13291-RA	NV13291	-	gnl|Nvit_2.0|Chr1.Scaffold12:1777199-1782630	1241		0	0	0		30.3844	28.6107	32.1581		95.4263	92.2945	98.5582		0.0638329	0	0.154232
NV13290-RA	NV13290	-	gnl|Nvit_2.0|Chr1.Scaffold12:1771600-1774052	1016		0.346851	0.115617	0.578085		10.7642	9.56029	11.9682		30.5181	28.4882	32.548		0.286193	0.0698515	0.502535
NV13292-RA	NV13292	-	gnl|Nvit_2.0|Chr1.Scaffold12:1786977-1797678	618		0	0	0		0	0	0		0	0	0		0	0	0
NV25442-RA	NV25442	-	gnl|Nvit_2.0|Chr1.Scaffold12:1709219-1761551	3027		0.0214246	0	0.0517235		0.249582	0.153323	0.345842		0.564246	0.417205	0.711288		0.0815029	0.0198925	0.143113
NV25475-RA	NV25475	-	gnl|Nvit_2.0|Chr1.Scaffold12:1800504-1800890	386		0	0	0		0	0	0		0	0	0		0	0	0
NV13286-RA	NV13286	-	gnl|Nvit_2.0|Chr1.Scaffold12:1684788-1686725	1430		20.3898	18.9587	21.8209		5.47927	4.77919	6.17935		7.44719	6.64011	8.25428		5.47097	4.69576	6.24618
TCONS_00001483	XLOC_000619	TSS1170	gnl|Nvit_2.0|Chr1.Scaffold12:1873988-1875787	679		0.477735	0.116601	0.838869		0	0	0		0	0	0		0	0	0
NV13293-RA	NV13293	-	gnl|Nvit_2.0|Chr1.Scaffold12:1808642-1838599	1345		0.459772	0.23675	0.682794		0.629756	0.38687	0.872641		0.441472	0.238625	0.64432		0.666502	0.387164	0.94584
NV13289-RA	NV13289	-	gnl|Nvit_2.0|Chr1.Scaffold12:1706014-1708266	1781		3.81869	3.27455	4.36283		21.2534	20.0585	22.4482		6.2432	5.59419	6.8922		16.978	15.7777	18.1784
NV50140-RA	NV50140	-	gnl|Nvit_2.0|Chr1.Scaffold12:1464695-1682680	14393		4.76274	4.56233	4.96316		0.267522	0.223392	0.311651		2.13391	2.00882	2.25899		0.300182	0.247527	0.352838
NV25444-RA	NV25444	-	gnl|Nvit_2.0|Chr1.Scaffold12:1586241-1615194	2531		0.0260667	0	0.0629306		1.38323	1.13323	1.63322		0.247413	0.141916	0.35291		0.933049	0.6988	1.1673
NV25443-RA	NV25443	-	gnl|Nvit_2.0|Chr1.Scaffold12:1637687-1641552	2546		7.3677	6.74996	7.98544		7.15044	6.58152	7.71936		1.40781	1.1563	1.65933		10.7734	9.9892	11.5576
NV13295-RA	NV13295	-	gnl|Nvit_2.0|Chr1.Scaffold12:1882067-1883792	1221		8.40983	7.3974	9.42225		8.986	8.00966	9.96233		16.7361	15.4045	18.0677		9.24453	8.13992	10.3491
NV25476-RA	NV25476	-	gnl|Nvit_2.0|Chr1.Scaffold12:1887800-1891068	405		14.074	10.8662	17.2817		1.0976	0.267893	1.92731		0.449554	0	0.968653		0.172536	0	0.517609
TCONS_00001493	XLOC_000623	TSS1177	gnl|Nvit_2.0|Chr1.Scaffold12:1919263-1919959	615		0.846982	0.227674	1.46629		0	0	0		0	0	0		0	0	0
TCONS_00001494	XLOC_000623	TSS1177	gnl|Nvit_2.0|Chr1.Scaffold12:1919267-1919959	634		1.55512	0.794332	2.31591		0	0	0		0	0	0		0	0	0
NV25477-RA	NV25477	-	gnl|Nvit_2.0|Chr1.Scaffold12:1927904-1931706	1099		3.06304	2.40999	3.71608		0.330109	0.131046	0.529172		0.328154	0.13027	0.526038		0.259314	0.0632911	0.455337
TCONS_00001490	XLOC_000621	TSS1174	gnl|Nvit_2.0|Chr1.Scaffold12:1885729-1887625	1666		7.16443	6.29256	8.03629		0.17011	0.0478843	0.292335		0.0150608	0	0.0660637		0.0237608	0	0.0958791
TCONS_00001489	XLOC_000621	TSS1174	gnl|Nvit_2.0|Chr1.Scaffold12:1885729-1887625	1661		2.21128	1.67118	2.75137		0.000369174	0	0.0366385		0.638717	0.409423	0.868012		0.089379	0	0.196632
TCONS_00001719	XLOC_000715	TSS1358	gnl|Nvit_2.0|Chr1.Scaffold12:1886335-1887621	929		15.1893	13.4332	16.9455		0.545108	0.236512	0.853704		0.36622	0.109088	0.623352		0.0917368	0	0.253721
NV13294-RA	NV13294	-	gnl|Nvit_2.0|Chr1.Scaffold12:1877446-1881991	1724		67.4345	65.1043	69.7646		0.225737	0.100521	0.350953		0	0	0		0.347182	0.173591	0.520772
NV13296-RA	NV13296	-	gnl|Nvit_2.0|Chr1.Scaffold12:1974515-1985396	5606		5.90129	5.53877	6.2638		2.25139	2.04204	2.46074		0.861066	0.730306	0.991826		3.66807	3.36585	3.9703
NV25441-RA	NV25441	-	gnl|Nvit_2.0|Chr1.Scaffold12:1998408-2000079	628		0.77261	0.283968	1.26125		0.133025	0	0.321412		0.392171	0.0719647	0.712377		0	0	0
NV25478-RA	NV25478	-	gnl|Nvit_2.0|Chr1.Scaffold12:2001148-2002999	1024		1.64023	1.13996	2.14049		1.41399	0.979577	1.84841		3.46186	2.78885	4.13487		1.78114	1.24064	2.32163
NV13298-RA	NV13298	-	gnl|Nvit_2.0|Chr1.Scaffold12:2003403-2005012	1609		27.8897	26.3294	29.45		21.8733	20.5877	23.1589		14.6288	13.5755	15.6821		19.4256	18.0638	20.7875
NV13297-RA	NV13297	-	gnl|Nvit_2.0|Chr1.Scaffold12:1987400-1996464	4583		15.1887	14.5425	15.8348		1.74382	1.53889	1.94875		4.39677	4.07187	4.72168		1.90382	1.66081	2.14683
TCONS_00001724	XLOC_000719	TSS1363	gnl|Nvit_2.0|Chr1.Scaffold12:2020126-2021956	1470		0.801661	0.522559	1.08076		0.0628573	0	0.135439		0.104442	0.0110262	0.197857		0.260914	0.0924452	0.429383
NV13300-RA	NV13300	-	gnl|Nvit_2.0|Chr1.Scaffold12:2017440-2019461	677		5.14212	3.9546	6.32964		2.42069	1.65499	3.18638		4.88511	3.81169	5.95854		3.75781	2.72281	4.79281
NV13299-RA	NV13299	-	gnl|Nvit_2.0|Chr1.Scaffold12:2006806-2013258	1428		18.3365	16.9782	19.6947		2.0609	1.63722	2.48457		4.95148	4.28863	5.61433		1.67369	1.24135	2.10603
NV13301-RA	NV13301	-	gnl|Nvit_2.0|Chr1.Scaffold12:2043888-2046162	1326		4.04535	3.37804	4.71266		0.142396	0.0261301	0.258662		0.945565	0.644792	1.24634		0.235792	0.0690619	0.402523
NV13302-RA	NV13302	-	gnl|Nvit_2.0|Chr1.Scaffold12:2053288-2055030	783		5.29268	4.21232	6.37305		20.1396	18.1801	22.0991		7.88885	6.66668	9.11102		16.7803	14.7972	18.7633
NV13303-RA	NV13303	-	gnl|Nvit_2.0|Chr1.Scaffold12:2059620-2075257	6522		6.92659	6.56379	7.2894		3.79693	3.54447	4.0494		5.57705	5.27218	5.88191		3.0886	2.83184	3.34535
NV13305-RA	NV13305	-	gnl|Nvit_2.0|Chr1.Scaffold12:2098746-2100003	909		105.584	101.238	109.93		68.6447	65.3915	71.8978		179.019	173.773	184.265		67.2469	63.672	70.8217
NV13304-RA	NV13304	-	gnl|Nvit_2.0|Chr1.Scaffold12:2077856-2084165	3805		34.967	33.8848	36.0492		6.37338	5.93902	6.80774		13.0312	12.417	13.6453		7.47826	6.95279	8.00373
NV25440-RA	NV25440	-	gnl|Nvit_2.0|Chr1.Scaffold12:2078781-2097232	764		3.54257	2.64276	4.44238		1.32905	0.816458	1.84164		0.680906	0.316947	1.04487		1.55118	0.940458	2.1619
NV25439-RA	NV25439	-	gnl|Nvit_2.0|Chr1.Scaffold12:2117840-2126076	2410		0.0550429	1.78893e-18	0.110086		0.201842	0.103934	0.299749		0.0949678	0.0278154	0.16212		0.134249	0.0447495	0.223748
NV13309-RA	NV13309	-	gnl|Nvit_2.0|Chr1.Scaffold12:2249411-2250938	1454		0.787629	0.50916	1.0661		44.3893	42.4479	46.3308		2.72989	2.24808	3.2117		26.8777	25.1828	28.5726
NV13310-RA	NV13310	-	gnl|Nvit_2.0|Chr1.Scaffold12:2251035-2301063	1203		0.062082	0	0.149879		1.04389	0.709207	1.37857		1.11868	0.770739	1.46662		4.77279	3.97732	5.56825
NV25482-RA	NV25482	-	gnl|Nvit_2.0|Chr1.Scaffold12:2400811-2401130	235		0	0	0		0	0	0		0	0	0		0	0	0
NV25481-RA	NV25481	-	gnl|Nvit_2.0|Chr1.Scaffold12:2398156-2398518	289		0	0	0		3.5973	0.877997	6.3166		8.50257	4.59582	12.4093		0	0	0
NV25480-RA	NV25480	-	gnl|Nvit_2.0|Chr1.Scaffold12:2137789-2242684	4447		0	0	0		3.2024	2.92015	3.48465		0.0429332	0.0104788	0.0753877		1.46215	1.2468	1.67751
NV13308-RA	NV13308	-	gnl|Nvit_2.0|Chr1.Scaffold12:2178144-2180515	745		4.74366	3.68295	5.80438		12.1568	10.5542	13.7593		8.72601	7.38568	10.0663		8.34308	6.90696	9.7792
TCONS_00001817	XLOC_000761	TSS1437	gnl|Nvit_2.0|Chr1.Scaffold12:2486258-2488137	1879		3.71767	3.1971	4.23825		5.32957	4.7472	5.91194		0.596579	0.402124	0.791034		5.56867	4.90173	6.23562
NV13311-RA	NV13311	-	gnl|Nvit_2.0|Chr1.Scaffold12:2415427-2442096	1963		1.83746	1.48052	2.19439		0.64305	0.445488	0.840612		1.7178	1.39743	2.03817		1.18009	0.876022	1.48415
NV13306-RA	NV13306	-	gnl|Nvit_2.0|Chr1.Scaffold12:2100117-2102806	1291		82.0704	79.015	85.1258		33.9406	32.1004	35.7808		96.975	93.8915	100.058		37.0978	34.9647	39.2309
NV13312-RA	NV13312	-	gnl|Nvit_2.0|Chr1.Scaffold12:2496191-2552259	2126		1.34596	1.05398	1.63794		0.409849	0.260194	0.559505		0	0	0		0.411207	0.242201	0.580212
NV30180-RA	NV30180	-	gnl|Nvit_2.0|Chr1.Scaffold12:2671249-2671656	407		0.180568	0	0.541705		0.774574	0.0817739	1.46737		0.148134	0	0.444403		0.682948	0	1.36623
NV13314-RA	NV13314	-	gnl|Nvit_2.0|Chr1.Scaffold12:2672666-2673712	1046		0.0371013	0	0.111304		0	0	0		8.16638	7.13552	9.19725		0	0	0
NV13315-RA	NV13315	-	gnl|Nvit_2.0|Chr1.Scaffold12:2680329-2694799	2734		3.48377	3.07533	3.89222		0.361554	0.237872	0.485235		0.186001	0.0982614	0.273741		0.974828	0.7476	1.20206
NV13316-RA	NV13316	-	gnl|Nvit_2.0|Chr1.Scaffold12:2696896-2698763	1290		0.0853936	0	0.183998		0.147282	0.0270267	0.267537		0.0244439	0	0.0733316		0.0913839	0	0.196905
NV13307-RA	NV13307	-	gnl|Nvit_2.0|Chr1.Scaffold12:2103836-2107472	2880		26.6444	25.5466	27.7423		3.36673	3.00187	3.7316		4.62792	4.20049	5.05535		4.95108	4.45782	5.44435
NV13313-RA	NV13313	-	gnl|Nvit_2.0|Chr1.Scaffold12:2560683-2669903	1870		6.65184	5.95358	7.3501		2.71903	2.30142	3.13663		6.48794	5.84789	7.12799		2.19606	1.77918	2.61294
NV25438-RA	NV25438	-	gnl|Nvit_2.0|Chr1.Scaffold12:2599629-2600960	774		0.280323	0.0295944	0.531051		0	0	0		4.20094	3.29799	5.10389		0	0	0
NV13318-RA	NV13318	-	gnl|Nvit_2.0|Chr1.Scaffold12:2704538-2707849	1870		0.787959	0.547634	1.02828		2.6716	2.2577	3.0855		2.5415	2.14091	2.9421		2.41369	1.97559	2.85178
NV13317-RA	NV13317	-	gnl|Nvit_2.0|Chr1.Scaffold12:2700079-2702748	1386		21.5651	20.0653	23.0648		29.236	27.6048	30.8673		56.2254	53.9804	58.4704		34.7306	32.758	36.7033
NV25437-RA	NV25437	-	gnl|Nvit_2.0|Chr1.Scaffold12:2732915-2734263	917		1.28151	0.805569	1.75745		0.495128	0.220481	0.769776		0.490938	0.218615	0.763262		1.35293	0.850465	1.8554
NV13320-RA	NV13320	-	gnl|Nvit_2.0|Chr1.Scaffold12:2725744-2730963	4324		3.15738	2.85356	3.4612		0.536145	0.419135	0.653154		1.18773	1.01169	1.36376		0.621492	0.478948	0.764036
NV13319-RA	NV13319	-	gnl|Nvit_2.0|Chr1.Scaffold12:2711353-2723557	3819		8.23212	7.70805	8.75618		0.892525	0.732035	1.05302		1.66488	1.44309	1.88667		1.18097	0.973816	1.38813
NV13321-RA	NV13321	-	gnl|Nvit_2.0|Chr1.Scaffold12:2736751-2742017	1067		12.9442	11.576	14.3125		3.64715	2.97279	4.32151		3.74811	3.06569	4.43054		3.4593	2.72163	4.19697
NV13323-RA	NV13323	-	gnl|Nvit_2.0|Chr1.Scaffold12:2751056-2756090	3321		0.3682	0.24874	0.48766		1.9984	1.73525	2.26155		0.133911	0.0669553	0.200866		1.44413	1.19737	1.69089
NV13322-RA	NV13322	-	gnl|Nvit_2.0|Chr1.Scaffold12:2745325-2749918	3279		4.52862	4.10678	4.95046		6.04416	5.58852	6.4998		24.9029	23.9835	25.8222		2.72482	2.37769	3.07196
NV13324-RA	NV13324	-	gnl|Nvit_2.0|Chr1.Scaffold12:2757633-2763619	4795		18.0003	17.3134	18.6871		1.04057	0.884809	1.19632		4.3851	4.06774	4.70245		1.25097	1.05927	1.44267
NV13326-RA	NV13326	-	gnl|Nvit_2.0|Chr1.Scaffold12:2780288-2783048	2022		2.98327	2.53606	3.43049		1.18566	0.920847	1.45048		2.88898	2.47617	3.30178		1.26839	0.960625	1.57616
NV25483-RA	NV25483	-	gnl|Nvit_2.0|Chr1.Scaffold12:2774057-2778046	2805		6.21582	5.67785	6.75378		0.54238	0.393047	0.691713		0.753615	0.57795	0.929279		0.543579	0.376577	0.710581
NV13325-RA	NV13325	-	gnl|Nvit_2.0|Chr1.Scaffold12:2767899-2772828	2073		30.4683	29.0591	31.8774		5.98821	5.40571	6.5707		23.5388	22.3871	24.6904		6.92561	6.22691	7.62432
NV25436-RA	NV25436	-	gnl|Nvit_2.0|Chr1.Scaffold12:2793132-2793444	244		124.107	96.0026	152.212		27.8731	15.7083	40.038		120.265	99.0047	141.525		22.7391	12.8149	32.6632
NV13327-RA	NV13327	-	gnl|Nvit_2.0|Chr1.Scaffold12:2787748-2791830	2355		12.8764	12.0237	13.7292		18.6992	17.7433	19.6551		10.2909	9.57673	11.0051		18.7271	17.6548	19.7994
NV13328-RA	NV13328	-	gnl|Nvit_2.0|Chr1.Scaffold12:2793895-2796296	1486		24.8197	23.2767	26.3626		14.3955	13.2959	15.4951		77.2282	74.7015	79.755		18.3432	16.9585	19.7279
NV13331-RA	NV13331	-	gnl|Nvit_2.0|Chr1.Scaffold12:2803573-2803911	338		22.9113	17.5845	28.238		20.9113	16.1621	25.6605		68.5804	60.3057	76.855		15.2	11.143	19.257
NV13332-RA	NV13332	-	gnl|Nvit_2.0|Chr1.Scaffold12:2805054-2807443	1707		1.42543	1.08469	1.76617		5.28728	4.67387	5.90068		1.49012	1.16491	1.81533		8.09812	7.24953	8.94672
NV13333-RA	NV13333	-	gnl|Nvit_2.0|Chr1.Scaffold12:2808212-2813368	1730		6.35538	5.64148	7.06929		10.5842	9.71887	11.4495		14.2235	13.2263	15.2208		11.8006	10.779	12.8223
NV13330-RA	NV13330	-	gnl|Nvit_2.0|Chr1.Scaffold12:2801638-2803510	1795		33.9432	32.3282	35.5581		10.4895	9.65023	11.3288		58.779	56.8067	60.7512		8.06148	7.24394	8.87903
NV13336-RA	NV13336	-	gnl|Nvit_2.0|Chr1.Scaffold12:2816586-2817463	650		3.58174	2.55839	4.6051		15.2307	13.2327	17.2286		11.8881	10.1461	13.6302		14.2328	12.1365	16.3291
NV13334-RA	NV13334	-	gnl|Nvit_2.0|Chr1.Scaffold12:2813668-2814905	1083		32.4899	30.3429	34.6369		32.0479	29.6501	34.4456		45.8028	42.7617	48.844		26.3341	24.0454	28.6228
NV13335-RA	NV13335	-	gnl|Nvit_2.0|Chr1.Scaffold12:2814867-2816012	859		3.23898	2.44757	4.03038		7.37382	6.2133	8.53433		7.75703	6.56975	8.94431		5.28904	4.21744	6.36065
NV13337-RA	NV13337	-	gnl|Nvit_2.0|Chr1.Scaffold12:2817811-2822177	2002		6.89882	6.21489	7.58274		6.5367	5.91304	7.16037		9.152	8.41498	9.88902		8.17192	7.39271	8.95113
NV13338-RA	NV13338	-	gnl|Nvit_2.0|Chr1.Scaffold12:2833259-2836843	1491		0.955375	0.653259	1.25749		1.93645	1.53643	2.33646		1.88966	1.49335	2.28597		3.84929	3.2207	4.47788
TCONS_00001818	XLOC_000762	TSS1438	gnl|Nvit_2.0|Chr1.Scaffold12:2855140-2856976	1836		0.61761	0.402586	0.832634		0.774971	0.550114	0.999828		0.0322409	0	0.0779001		0.727177	0.480262	0.974092
NV13340-RA	NV13340	-	gnl|Nvit_2.0|Chr1.Scaffold12:2900785-2902316	1087		0	0	0		0	0	0		0	0	0		0	0	0
NV50141-RA	NV50141	-	gnl|Nvit_2.0|Chr1.Scaffold12:2860645-2863606	1512		0.798643	0.52471	1.07257		0.0405204	0	0.0979048		4.16174	3.5772	4.74629		0	0	0
NV25484-RA	NV25484	-	gnl|Nvit_2.0|Chr1.Scaffold12:2938797-2939077	214		0	0	0		0	0	0		44.2354	28.0829	60.3879		0	0	0
NV25435-RA	NV25435	-	gnl|Nvit_2.0|Chr1.Scaffold12:2916252-2917870	1275		0	0	0		0.572768	0.332715	0.812821		29.5812	27.8625	31.2998		0.061785	0	0.149284
NV13339-RA	NV13339	-	gnl|Nvit_2.0|Chr1.Scaffold12:2838979-2842276	2563		11.5426	10.7722	12.313		6.83192	6.27651	7.38732		19.6987	18.7639	20.6336		7.04193	6.41104	7.67282
NV13341-RA	NV13341	-	gnl|Nvit_2.0|Chr1.Scaffold12:2943748-2953067	5367		2.85829	2.60031	3.11628		1.83384	1.6402	2.02748		1.05721	0.90968	1.20474		1.38533	1.1948	1.57586
NV13342-RA	NV13342	-	gnl|Nvit_2.0|Chr1.Scaffold12:2957746-2988557	5857		12.6937	12.1743	13.2131		1.38493	1.22437	1.5455		4.19133	3.91074	4.47192		2.00776	1.79064	2.22489
NV13343-RA	NV13343	-	gnl|Nvit_2.0|Chr1.Scaffold12:3004536-3011430	1450		3.50668	2.91813	4.09522		1.81041	1.41531	2.20552		1.4862	1.12559	1.84682		2.38626	1.87741	2.89512
NV13344-RA	NV13344	-	gnl|Nvit_2.0|Chr1.Scaffold12:3011959-3016152	2759		12.3269	11.5624	13.0914		0.0613653	0.0112607	0.11147		0.480864	0.340146	0.621582		0.14157	0.0561999	0.226939
NV13329-RA	NV13329	-	gnl|Nvit_2.0|Chr1.Scaffold12:2796440-2801469	1321		1056.46	1045.65	1067.27		0.38148	0.19074	0.57222		0.949908	0.647754	1.25206		1.09547	0.731562	1.45938
NV13345-RA	NV13345	-	gnl|Nvit_2.0|Chr1.Scaffold12:3020349-3021288	635		0.910626	0.384876	1.43638		1.56795	0.923524	2.21238		0.12845	0	0.310359		1.87192	1.10256	2.64128
TCONS_00001597	XLOC_000657	TSS1255	gnl|Nvit_2.0|Chr1.Scaffold12:3021872-3022699	741		33.1729	30.3567	35.9891		0.669335	0.298055	1.04061		0	0	0		2.05494	1.33581	2.77406
NV25433-RA	NV25433	-	gnl|Nvit_2.0|Chr1.Scaffold12:3027431-3028619	551		0	0	0		1.32833	0.664166	1.9925		0.568155	0.13867	0.997639		0.682581	0.166598	1.19856
NV13346-RA	NV13346	-	gnl|Nvit_2.0|Chr1.Scaffold12:3025212-3026635	930		2.29783	1.66657	2.92909		0.523158	0.243518	0.802797		9.15397	7.9683	10.3396		0.412238	0.137413	0.687063
NV50142-RA	NV50142	-	gnl|Nvit_2.0|Chr1.Scaffold12:3017579-3019661	1396		59.1455	56.6725	61.6185		13.6443	12.5288	14.7598		67.1616	64.7186	69.6047		23.5954	21.9646	25.2262
NV25434-RA	NV25434	-	gnl|Nvit_2.0|Chr1.Scaffold12:2990797-3003205	2648		157.401	154.606	160.195		0.995022	0.786766	1.20328		11.0437	10.3504	11.7371		1.87055	1.55323	2.18787
NV13347-RA	NV13347	-	gnl|Nvit_2.0|Chr1.Scaffold12:3029245-3097596	9826		12.2247	11.8346	12.6149		2.50426	2.33849	2.67004		5.20828	4.97136	5.44521		2.99761	2.79342	3.2018
NV13349-RA	NV13349	-	gnl|Nvit_2.0|Chr1.Scaffold12:3105487-3106580	723		6.07668	4.84901	7.30436		10.8955	9.35516	12.4358		26.7725	24.3762	29.1688		16.313	14.2287	18.3973
NV25432-RA	NV25432	-	gnl|Nvit_2.0|Chr1.Scaffold12:3110765-3111348	312		0	0	0		0	0	0		0	0	0		0	0	0
NV25485-RA	NV25485	-	gnl|Nvit_2.0|Chr1.Scaffold12:3113205-3113805	312		0.422848	0	1.26854		0	0	0		0	0	0		0	0	0
NV25431-RA	NV25431	-	gnl|Nvit_2.0|Chr1.Scaffold12:3116269-3116871	312		0	0	0		0	0	0		0	0	0		0	0	0
NV25486-RA	NV25486	-	gnl|Nvit_2.0|Chr1.Scaffold12:3118728-3119329	312		0	0	0		0	0	0		0	0	0		0	0	0
NV30182-RA	NV30182	-	gnl|Nvit_2.0|Chr1.Scaffold12:3120018-3121280	1262		0.204721	0.0499664	0.359475		2.59766	2.08533	3.10998		0.0502174	0	0.121335		0.250209	0.0732846	0.427134
NV13350-RA	NV13350	-	gnl|Nvit_2.0|Chr1.Scaffold12:3109426-3110611	1185		6.48485	5.57901	7.39069		7.36468	6.45882	8.27055		3.39232	2.78393	4.00071		15.3269	13.8755	16.7782
NV25487-RA	NV25487	-	gnl|Nvit_2.0|Chr1.Scaffold12:3122507-3125833	2646		0.322658	0.196101	0.449215		0.0428322	0	0.0856851		0.0214203	0	0.0517555		0.0134683	0	0.0404048
TCONS_00001608	XLOC_000665	TSS1265	gnl|Nvit_2.0|Chr1.Scaffold12:3126467-3127655	1120		0.645522	0.349336	0.941708		0	0	0		0	0	0		0.07237	0	0.17486
NV25488-RA	NV25488	-	gnl|Nvit_2.0|Chr1.Scaffold12:3127970-3130790	1238		0	0	0		0	0	0		0	0	0		0.0960303	0	0.206917
NV25490-RA	NV25490	-	gnl|Nvit_2.0|Chr1.Scaffold12:3134426-3135580	1154		0.228959	0.0558824	0.402036		0.141013	0.0148871	0.267138		0.953753	0.623605	1.2839		0.0697489	0	0.168526
NV25489-RA	NV25489	-	gnl|Nvit_2.0|Chr1.Scaffold12:3132194-3133486	1292		3.63652	2.99367	4.27937		4.23854	3.58749	4.88959		0.634341	0.384592	0.88409		2.03712	1.52962	2.54461
NV30181-RA	NV30181	-	gnl|Nvit_2.0|Chr1.Scaffold12:3107371-3108600	1229		29.2261	27.3464	31.1058		48.3453	46.1003	50.5902		105.343	102.027	108.66		128.79	124.702	132.877
NV25491-RA	NV25491	-	gnl|Nvit_2.0|Chr1.Scaffold12:3166354-3166956	602		0.165676	0	0.399977		0.0712996	0	0.213899		0.559691	0.16393	0.955453		0	0	0
NV25492-RA	NV25492	-	gnl|Nvit_2.0|Chr1.Scaffold12:3167618-3168541	923		1.97103	1.38339	2.55868		14.5345	13.0461	16.0228		0.673854	0.355986	0.991722		20.492	18.5361	22.4478
NV13351-RA	NV13351	-	gnl|Nvit_2.0|Chr1.Scaffold12:3136360-3165969	2860		3.47565	3.07762	3.87368		1.55364	1.30644	1.80084		6.85699	6.33294	7.38103		1.52255	1.24738	1.79773
NV13348-RA	NV13348	-	gnl|Nvit_2.0|Chr1.Scaffold12:3098725-3104615	2761		151.986	149.303	154.67		5893.58	5877.86	5909.29		1027.08	1020.54	1033.62		3254.2	3241.1	3267.3
TCONS_00001860	XLOC_000779	TSS1473	gnl|Nvit_2.0|Chr1.Scaffold120:38099-40839	710		11.073	9.10256	13.0434		2.73314e-05	0	0.109805		6.72068e-06	0	0.10828		1.28371e-06	0	0.132347
TCONS_00001861	XLOC_000779	TSS1473	gnl|Nvit_2.0|Chr1.Scaffold120:38099-40839	832		31.4456	28.7916	34.0996		0.579956	0.233705	0.926207		1.33105	0.80648	1.85562		1.09825e-08	0	0.106165
TCONS_00001862	XLOC_000779	TSS1473	gnl|Nvit_2.0|Chr1.Scaffold120:39425-40839	1414		0.667791	0.384355	0.951228		0.102876	0	0.212829		0.615458	0.35719	0.873726		0.573516	0.315664	0.831369
NV17894-RA	NV17894	-	gnl|Nvit_2.0|Chr1.Scaffold120:50687-52040	832		2.7805	2.03066	3.53035		2.70088	2.0032	3.39855		6.68347	5.60982	7.75713		3.18496	2.3501	4.01982
NV17893-RA	NV17893	-	gnl|Nvit_2.0|Chr1.Scaffold120:46706-50063	1643		5.74921	5.04944	6.44898		55.1574	53.1443	57.1704		24.0807	22.7438	25.4176		89.5642	86.6927	92.4356
NV17895-RA	NV17895	-	gnl|Nvit_2.0|Chr1.Scaffold120:54131-60154	1131		10.9052	9.6954	12.1151		59.9743	57.3398	62.6088		32.1357	30.204	34.0674		33.8556	31.6367	36.0745
TCONS_00001863	XLOC_000780	TSS1474	gnl|Nvit_2.0|Chr1.Scaffold120:41178-43055	1651		28.047	26.2842	29.8098		0.524662	0.296554	0.752769		2.2314	1.76467	2.69814		0.440006	0.209144	0.670868
TCONS_00001864	XLOC_000780	TSS1475	gnl|Nvit_2.0|Chr1.Scaffold120:41328-42463	999		48.5976	45.4042	51.7911		0.75654	0.371441	1.14164		2.75021	2.00022	3.50019		0.447094	0.112921	0.781267
NV17896-RA	NV17896	-	gnl|Nvit_2.0|Chr1.Scaffold120:62948-66388	630		46.7326	42.9421	50.5232		8.80068	7.27443	10.3269		57.164	53.2685	61.0595		8.68308	7.02728	10.3389
NV17899-RA	NV17899	-	gnl|Nvit_2.0|Chr1.Scaffold120:90323-93727	3136		0	0	0		0	0	0		0	0	0		0	0	0
NV17897-RA	NV17897	-	gnl|Nvit_2.0|Chr1.Scaffold120:68230-70807	2191		16.5161	15.5105	17.5217		1.94133	1.60723	2.27542		25.3145	23.7482	26.8809		1.52443	1.19637	1.8525
NV17898-RA	NV17898	-	gnl|Nvit_2.0|Chr1.Scaffold120:70802-81270	1930		4.87784	4.29062	5.46507		1.06728	0.803551	1.331		2.84759	2.41047	3.28471		0.954602	0.676618	1.23259
NV17901-RA	NV17901	-	gnl|Nvit_2.0|Chr1.Scaffold120:117718-119040	861		2.74665	2.01904	3.47425		5.64749	4.67895	6.61602		22.868	20.903	24.8331		2.58563	1.85657	3.3147
NV17902-RA	NV17902	-	gnl|Nvit_2.0|Chr1.Scaffold120:119354-120877	1027		5.35787	4.45544	6.2603		1.93273	1.4221	2.44336		42.1663	39.8053	44.5273		0.846945	0.477308	1.21658
NV17900-RA	NV17900	-	gnl|Nvit_2.0|Chr1.Scaffold120:105268-115571	7509		2.04865	1.86523	2.23208		0.198439	0.14496	0.251917		1.36411	1.22416	1.50406		0.278286	0.206401	0.35017
NV17903-RA	NV17903	-	gnl|Nvit_2.0|Chr1.Scaffold120:122885-126094	950		38.339	35.7972	40.8809		12.3833	11.0343	13.7322		26.7684	24.7946	28.7423		7.35197	6.20423	8.49971
NV23646-RA	NV23646	-	gnl|Nvit_2.0|Chr1.Scaffold120:132777-137510	1091		0.0351352	0	0.105405		0	0	0		0	0	0		0	0	0
TCONS_00001886	XLOC_000789	TSS1492	gnl|Nvit_2.0|Chr1.Scaffold120:156110-156551	441		6.49166	4.48227	8.50104		4.99473	3.38827	6.60119		0.991863	0.29051	1.69322		4.78584	3.11104	6.46065
NV23647-RA	NV23647	-	gnl|Nvit_2.0|Chr1.Scaffold120:166894-170510	2793		0.140338	0.0593139	0.221363		0.0908217	0.0302739	0.15137		0.0353335	0	0.0815244		0.171453	0.0764132	0.266493
TCONS_00001887	XLOC_000790	TSS1493	gnl|Nvit_2.0|Chr1.Scaffold120:224929-227666	2737		0.239147	0.132197	0.346096		1.14526	0.927856	1.36267		0.020642	0	0.049875		1.81751	1.5103	2.12473
NV17904-RA	NV17904	-	gnl|Nvit_2.0|Chr1.Scaffold120:195068-211124	2092		3.69282	3.20477	4.18088		4.15985	3.67521	4.6445		0.347527	0.208391	0.486664		6.24496	5.58099	6.90893
NV17905-RA	NV17905	-	gnl|Nvit_2.0|Chr1.Scaffold120:233254-235176	887		4.99444	4.03326	5.95562		3.02897	2.32997	3.72798		11.1772	9.83857	12.5159		4.8249	3.85239	5.7974
NV17907-RA	NV17907	-	gnl|Nvit_2.0|Chr1.Scaffold120:279478-282543	1980		5.90474	5.26802	6.54147		0.0740424	0.00781686	0.140268		0.192297	0.0856297	0.298964		0	0	0
TCONS_00001842	XLOC_000772	TSS1457	gnl|Nvit_2.0|Chr1.Scaffold120:250272-252370	1902		2.79778e-06	0	0.0359456		0	0	0		0	0	0		0	0	0
TCONS_00001843	XLOC_000772	TSS1457	gnl|Nvit_2.0|Chr1.Scaffold120:250272-252370	1906		4.00571e-06	0	0.0358604		0	0	0		0	0	0		0	0	0
TCONS_00001841	XLOC_000772	TSS1457	gnl|Nvit_2.0|Chr1.Scaffold120:250272-252370	1933		0.582748	0.374005	0.791491		0	0	0		0	0	0		0	0	0
TCONS_00001888	XLOC_000791	TSS1494	gnl|Nvit_2.0|Chr1.Scaffold120:287854-288974	1120		0.543598	0.271799	0.815397		0.234345	0.0686381	0.400052		0.0582525	0	0.140749		0.28948	0.0847868	0.494174
TCONS_00001884	XLOC_000787	TSS1490	gnl|Nvit_2.0|Chr1.Scaffold120:283052-285296	2116		3.47042	3.00033	3.94051		0.151079	0.0599751	0.242184		0.301927	0.173185	0.430669		0.241133	0.112242	0.370023
NV17906-RA	NV17906	-	gnl|Nvit_2.0|Chr1.Scaffold120:238042-246760	3177		14.6069	13.8362	15.3775		49.2085	47.8886	50.5283		63.277	61.7631	64.7909		21.5324	20.5567	22.5081
TCONS_00001885	XLOC_000788	TSS1491	gnl|Nvit_2.0|Chr1.Scaffold120:308625-309340	603		1.56956	0.849398	2.28973		0	0	0		0.139545	0	0.337167		0	0	0
NV17909-RA	NV17909	-	gnl|Nvit_2.0|Chr1.Scaffold120:387807-389024	1217		0	0	0		0.685945	0.415879	0.956011		0.183795	0.044859	0.322731		11.994	10.7304	13.2575
NV17908-RA	NV17908	-	gnl|Nvit_2.0|Chr1.Scaffold120:327132-330488	1987		0.632556	0.424573	0.840539		2.72859	2.32167	3.1355		1.06078	0.806507	1.31505		2.23582	1.82874	2.6429
NV50552-RA	NV50552	-	gnl|Nvit_2.0|Chr1.Scaffold120:297790-306053	3418		2.90261	2.57236	3.23286		3.48567	3.14787	3.82348		3.23771	2.91353	3.56188		2.58612	2.2557	2.91655
NV17910-RA	NV17910	-	gnl|Nvit_2.0|Chr1.Scaffold120:404869-409511	680		1.15757	0.596064	1.71907		2.46279	1.6968	3.22879		0.288831	0.0304927	0.54717		3.24044	2.28324	4.19764
TCONS_00001889	XLOC_000792	TSS1495	gnl|Nvit_2.0|Chr1.Scaffold120:414520-415694	1174		0.128027	2.02339e-17	0.256054		3.75334	3.10965	4.39704		0.0823669	0	0.177476		3.9269	3.19453	4.65927
NV17958-RA	NV17958	-	gnl|Nvit_2.0|Chr1.Scaffold126:645-3595	757		4.51734	3.49436	5.54031		6.83513	5.6672	8.00306		0.344997	0.0842038	0.60579		2.41727	1.64836	3.18617
NV17959-RA	NV17959	-	gnl|Nvit_2.0|Chr1.Scaffold126:7261-8522	763		0.228991	3.7405e-18	0.457983		6.70728	5.55699	7.85757		0.146184	0	0.314982		0.896545	0.429318	1.36377
NV17960-RA	NV17960	-	gnl|Nvit_2.0|Chr1.Scaffold126:9416-10515	790		0.326568	0.0599264	0.593211		2.86052	2.11507	3.60597		0.231839	0.0244759	0.439202		0.683541	0.287402	1.07968
NV17961-RA	NV17961	-	gnl|Nvit_2.0|Chr1.Scaffold126:11920-13123	748		6.13021	4.92798	7.33245		0	0	0		0.0501458	0	0.150437		0.307263	0.0324386	0.582087
NV17962-RA	NV17962	-	gnl|Nvit_2.0|Chr1.Scaffold126:18017-45033	2880		7.18133	6.61137	7.7513		1.56138	1.31451	1.80826		3.03646	2.69068	3.38224		1.87969	1.57576	2.18362
NV20435-RA	NV20435	-	gnl|Nvit_2.0|Chr1.Scaffold126:95518-96341	605		91.8478	86.3539	97.3416		0.212137	0	0.457092		0	0	0		0	0	0
NV17964-RA	NV17964	-	gnl|Nvit_2.0|Chr1.Scaffold126:111028-111714	433		0	0	0		14.2009	11.4401	16.9616		0	0	0		13.0807	10.2603	15.9011
NV30166-RA	NV30166	-	gnl|Nvit_2.0|Chr1.Scaffold126:112569-116258	466		1.06462	0.311821	1.81743		0.114347	0	0.343041		0.22142	0	0.534993		0.652836	0.0689218	1.23675
NV17963-RA	NV17963	-	gnl|Nvit_2.0|Chr1.Scaffold126:100876-108973	1645		3.48713	2.94254	4.03173		1.26555	0.95633	1.57476		5.03259	4.41797	5.64721		2.28978	1.8317	2.74787
NV17965-RA	NV17965	-	gnl|Nvit_2.0|Chr1.Scaffold126:117998-128122	4364		14.8448	14.1892	15.5003		1.63031	1.42631	1.83431		53.3995	52.2223	54.5767		2.32785	2.0546	2.60111
NV17967-RA	NV17967	-	gnl|Nvit_2.0|Chr1.Scaffold126:131665-133380	1463		0.684096	0.425532	0.942661		1.72794	1.34201	2.11387		11.2598	10.2788	12.2409		1.83665	1.391	2.28229
NV17966-RA	NV17966	-	gnl|Nvit_2.0|Chr1.Scaffold126:129765-130979	809		16.6757	14.8025	18.5489		108.918	104.474	113.362		54.8836	51.741	58.0262		69.4751	65.548	73.4022
NV20436-RA	NV20436	-	gnl|Nvit_2.0|Chr1.Scaffold126:134308-135375	1067		34.6385	32.4002	36.8767		6.1721	5.28582	7.05837		15.55	14.1515	16.9485		9.64761	8.40963	10.8856
NV17968-RA	NV17968	-	gnl|Nvit_2.0|Chr1.Scaffold126:135804-137949	1680		10.6425	9.70271	11.5822		8.60761	7.81764	9.39757		19.6079	18.4203	20.7955		6.54875	5.7778	7.31969
NV17969-RA	NV17969	-	gnl|Nvit_2.0|Chr1.Scaffold126:137988-139017	628		25.9597	23.1272	28.7921		16.8941	14.7377	19.0505		44.1846	40.7571	47.6121		12.1359	10.1736	14.0982
NV17970-RA	NV17970	-	gnl|Nvit_2.0|Chr1.Scaffold126:139308-140964	1271		20.9018	19.345	22.4587		7.1999	6.34713	8.05266		15.7561	14.4954	17.0168		9.70598	8.60443	10.8075
NV17971-RA	NV17971	-	gnl|Nvit_2.0|Chr1.Scaffold126:141233-141976	596		8.25563	6.58774	9.92352		12.9782	11.0074	14.949		10.8097	9.05612	12.5632		18.3151	15.7704	20.8598
NV17972-RA	NV17972	-	gnl|Nvit_2.0|Chr1.Scaffold126:142427-146489	1430		2.46084	1.96367	2.958		1.34275	0.995896	1.68959		10.4045	9.44979	11.3592		1.13192	0.779865	1.48398
NV20434-RA	NV20434	-	gnl|Nvit_2.0|Chr1.Scaffold126:147516-148204	552		273.563	263.304	283.823		0	0	0		0.970931	0.408238	1.53362		0	0	0
NV20433-RA	NV20433	-	gnl|Nvit_2.0|Chr1.Scaffold126:148670-150264	512		14.9077	12.3416	17.4738		0.664701	0.162234	1.16717		6.65932	5.06306	8.25557		0.992949	0.330983	1.65491
NV20432-RA	NV20432	-	gnl|Nvit_2.0|Chr1.Scaffold126:166039-167831	1200		0.622764	0.344255	0.901273		0.0805502	0	0.173562		0	0	0		0.199472	0.0366038	0.36234
NV17973-RA	NV17973	-	gnl|Nvit_2.0|Chr1.Scaffold126:168113-169132	1019		0.0383902	0	0.115171		0	0	0		0	0	0		0	0	0
NV20437-RA	NV20437	-	gnl|Nvit_2.0|Chr1.Scaffold126:190723-190974	199		0	0	0		7.27041	0	17.5667		0	0	0		58.4704	20.7168	96.224
NV20431-RA	NV20431	-	gnl|Nvit_2.0|Chr1.Scaffold126:204402-207041	1903		0.0359212	0	0.0867214		0.0619778	0	0.123986		0	0	0		0	0	0
NV17974-RA	NV17974	-	gnl|Nvit_2.0|Chr1.Scaffold126:194033-201788	2191		4.92879	4.37945	5.47814		3.05066	2.64426	3.45706		10.4927	9.74498	11.2405		6.67768	6.0124	7.34296
NV20430-RA	NV20430	-	gnl|Nvit_2.0|Chr1.Scaffold126:207734-210338	2253		0.0445048	0	0.0958946		5.87492	5.32233	6.42752		0.063967	0.00675318	0.121181		4.20923	3.68349	4.73497
NV20429-RA	NV20429	-	gnl|Nvit_2.0|Chr1.Scaffold126:210887-213427	2200		0.0914188	0.0167757	0.166062		0.0262913	0	0.0635246		0.013138	0	0.0394141		0.0494844	0	0.106624
NV17975-RA	NV17975	-	gnl|Nvit_2.0|Chr1.Scaffold126:214154-219377	4042		0.298342	0.201547	0.395137		39.8807	38.8348	40.9266		0.692108	0.554626	0.829591		20.2583	19.4257	21.0909
NV17976-RA	NV17976	-	gnl|Nvit_2.0|Chr1.Scaffold126:220757-280657	4130		4.65009	4.27229	5.02788		0.105955	0.0529777	0.158933		0.225494	0.147438	0.30355		0.0501762	0.00920751	0.0911449
NV20438-RA	NV20438	-	gnl|Nvit_2.0|Chr1.Scaffold126:283730-291525	2006		15.1362	14.1243	16.1481		21.0685	19.9586	22.1784		2.12798	1.77575	2.4802		13.949	12.9323	14.9657
NV17978-RA	NV17978	-	gnl|Nvit_2.0|Chr1.Scaffold126:300485-301999	1144		6.38271	5.46384	7.30159		2.39524	1.86893	2.92156		7.17491	6.25818	8.09164		1.72725	1.23198	2.22251
NV17977-RA	NV17977	-	gnl|Nvit_2.0|Chr1.Scaffold126:294010-298998	974		88.264	84.471	92.057		115.705	111.673	119.737		137.912	133.508	142.315		112.444	108.038	116.849
NV17979-RA	NV17979	-	gnl|Nvit_2.0|Chr1.Scaffold126:302950-320431	14686		5.04207	4.83796	5.24617		3.94391	3.7762	4.11162		0.146649	0.113895	0.179403		3.81657	3.63056	4.00259
NV17980-RA	NV17980	-	gnl|Nvit_2.0|Chr1.Scaffold126:327917-329313	835		69.3119	65.5776	73.0463		320.865	313.278	328.452		116.443	111.972	120.913		771.36	758.415	784.306
NV17981-RA	NV17981	-	gnl|Nvit_2.0|Chr1.Scaffold126:330647-338152	946		59.9537	56.7661	63.1413		39.9901	37.5618	42.4183		17.7162	16.1052	19.3273		52.6863	49.6069	55.7658
NV17983-RA	NV17983	-	gnl|Nvit_2.0|Chr1.Scaffold126:341513-342149	462		6.63923	4.74231	8.53615		6.63561	4.8645	8.40671		14.8684	12.2802	17.4567		3.58246	2.20077	4.96415
NV17982-RA	NV17982	-	gnl|Nvit_2.0|Chr1.Scaffold126:339740-341498	1758		13.8732	12.8282	14.9182		16.2793	15.2176	17.3409		34.8723	33.3349	36.4097		21.3267	19.9729	22.6805
NV17984-RA	NV17984	-	gnl|Nvit_2.0|Chr1.Scaffold126:343886-362688	3500		11.1534	10.5142	11.7926		10.7945	10.2065	11.3825		1.27366	1.0729	1.47441		11.4317	10.7546	12.1089
NV17985-RA	NV17985	-	gnl|Nvit_2.0|Chr1.Scaffold126:365075-370700	1377		3.60077	2.9855	4.21604		1.22404	0.887026	1.56105		6.05297	5.30577	6.80017		1.35265	0.960177	1.74511
NV17987-RA	NV17987	-	gnl|Nvit_2.0|Chr1.Scaffold126:476308-477919	603		0.0826085	0	0.247826		8.88785	7.29388	10.4818		0.139545	0	0.337167		19.842	17.2104	22.4736
NV17989-RA	NV17989	-	gnl|Nvit_2.0|Chr1.Scaffold126:591282-593487	1312		0.0278794	0	0.0836381		0.577027	0.33987	0.814185		4.42996	3.76932	5.09059		0.865658	0.544161	1.18716
NV17990-RA	NV17990	-	gnl|Nvit_2.0|Chr1.Scaffold126:593934-595649	1301		0.0281689	0	0.0845067		0.388676	0.194338	0.583014		2.29826	1.82579	2.77073		0.33168	0.131669	0.53169
NV17991-RA	NV17991	-	gnl|Nvit_2.0|Chr1.Scaffold126:596155-597979	1306		0.0841097	0	0.181231		0	0	0		4.79183	4.1041	5.47956		0	0	0
NV17992-RA	NV17992	-	gnl|Nvit_2.0|Chr1.Scaffold126:598852-600541	1283		0.14328	0.0151264	0.271433		3.38552	2.80703	3.96401		0.467529	0.252709	0.682348		0.858508	0.534023	1.18299
NV17994-RA	NV17994	-	gnl|Nvit_2.0|Chr1.Scaffold126:608850-609631	688		0.0668712	0	0.200614		738.406	725.164	751.647		220.026	212.957	227.095		203.463	195.956	210.97
NV17993-RA	NV17993	-	gnl|Nvit_2.0|Chr1.Scaffold126:602799-603449	417		0.340543	0	0.822143		21.0425	17.5354	24.5496		0.560429	0	1.12113		26.6132	22.4481	30.7783
NV17988-RA	NV17988	-	gnl|Nvit_2.0|Chr1.Scaffold126:570985-589909	6514		0.242597	0.174656	0.310538		4.83228	4.54984	5.11471		16.3121	15.7926	16.8316		0.00519751	0	0.0155925
NV20440-RA	NV20440	-	gnl|Nvit_2.0|Chr1.Scaffold126:605535-606738	789		0	0	0		0.65771	0.306149	1.00927		0.0929023	0	0.224469		0.0570611	0	0.171183
NV20439-RA	NV20439	-	gnl|Nvit_2.0|Chr1.Scaffold126:603794-604929	568		0	0	0		1.10191	0.512914	1.69091		0	0	0		0.092812	0	0.278436
NV17986-RA	NV17986	-	gnl|Nvit_2.0|Chr1.Scaffold126:373675-437324	2102		5.64579	5.04395	6.24763		0.69189	0.494901	0.88888		2.68239	2.29203	3.07274		1.02374	0.753266	1.29422
NV17997-RA	NV17997	-	gnl|Nvit_2.0|Chr1.Scaffold126:620827-622764	1508		0.0235637	0	0.0706911		0.5894	0.370502	0.808298		0.121596	0.0223133	0.220879		0.22792	0.0759734	0.379867
NV17996-RA	NV17996	-	gnl|Nvit_2.0|Chr1.Scaffold126:614780-619978	2423		0.62922	0.443673	0.814767		0.318662	0.19576	0.441564		0.0118005	0	0.0354016		0.519004	0.341462	0.696546
NV22628-RA	NV22628	-	gnl|Nvit_2.0|Chr1.Scaffold127:704-2444	1651		0.381105	0.20145	0.560759		0	0	0		0.61958	0.405108	0.834051		0	0	0
NV50565-RA	NV50565	-	gnl|Nvit_2.0|Chr1.Scaffold126:628667-633241	1142		8.65072	7.57979	9.72165		6.1157	5.26811	6.9633		2.21689	1.70843	2.72535		3.35597	2.66606	4.04588
NV17995-RA	NV17995	-	gnl|Nvit_2.0|Chr1.Scaffold126:612174-614070	1633		70.0011	67.5506	72.4517		12.5241	11.5531	13.495		1.0336	0.755049	1.31215		20.4823	19.0937	21.8708
NV18000-RA	NV18000	-	gnl|Nvit_2.0|Chr1.Scaffold127:50564-63224	1389		1.32641	0.954941	1.69788		0.919651	0.628752	1.21055		0.134108	0.0246093	0.243607		1.56195	1.14101	1.98289
TCONS_00002032	XLOC_000848	TSS1613	gnl|Nvit_2.0|Chr1.Scaffold127:26981-32405	805		3.07389	2.17482	3.97296		0	0	0		0.0451526	0	0.172864		0.333077	0.0393304	0.626824
TCONS_00002033	XLOC_000848	TSS1613	gnl|Nvit_2.0|Chr1.Scaffold127:26981-40762	1740		1.17471	0.834407	1.51501		0	0	0		1.09612e-07	0	0.0342942		1.25144e-07	0	0.0429424
NV17999-RA	NV17999	-	gnl|Nvit_2.0|Chr1.Scaffold127:5521-24168	4937		4.44816	4.11191	4.78441		0.778764	0.648059	0.909469		4.97801	4.64346	5.31256		1.61549	1.40012	1.83085
NV17998-RA	NV17998	-	gnl|Nvit_2.0|Chr1.Scaffold127:3283-4800	914		162.413	157.043	167.783		0.11477	0	0.247294		3.29997	2.58845	4.01149		0.140559	0	0.302863
NV18002-RA	NV18002	-	gnl|Nvit_2.0|Chr1.Scaffold127:75309-80118	1700		2.61901	2.15603	3.08199		1.67675	1.33205	2.02145		1.84952	1.48748	2.21155		1.63167	1.24995	2.01339
NV18001-RA	NV18001	-	gnl|Nvit_2.0|Chr1.Scaffold127:64738-70922	2905		10.0603	9.38888	10.7318		22.4663	21.5342	23.3984		51.6883	50.2672	53.1093		17.9893	17.0518	18.9267
NV18004-RA	NV18004	-	gnl|Nvit_2.0|Chr1.Scaffold127:89000-90005	624		0.546487	0.133382	0.959592		0.806478	0.339092	1.27386		1.38662	0.781452	1.9918		0.560671	0.136844	0.984499
NV18003-RA	NV18003	-	gnl|Nvit_2.0|Chr1.Scaffold127:83488-87563	3623		2.9737	2.64972	3.29767		0.236062	0.151266	0.320858		0.533675	0.404182	0.663167		0.211352	0.121231	0.301473
NV18006-RA	NV18006	-	gnl|Nvit_2.0|Chr1.Scaffold127:104290-105426	1049		30.1991	28.086	32.3121		0.573596	0.303022	0.84417		29.7912	27.8259	31.7564		0.90313	0.524618	1.28164
NV18005-RA	NV18005	-	gnl|Nvit_2.0|Chr1.Scaffold127:91658-100959	5486		8.03895	7.61123	8.46666		8.00368	7.60596	8.4014		9.16161	8.73698	9.58624		12.143	11.5937	12.6922
NV22629-RA	NV22629	-	gnl|Nvit_2.0|Chr1.Scaffold127:114421-114786	365		6.04998	3.62999	8.46997		2.27969	0.904984	3.65439		73.3446	65.7482	80.9411		3.06051	1.4246	4.69642
NV18007-RA	NV18007	-	gnl|Nvit_2.0|Chr1.Scaffold127:107317-111055	1526		7.80642	6.95467	8.65817		10.8614	9.92023	11.8026		11.1311	10.1741	12.0881		18.183	16.8297	19.5363
NV22627-RA	NV22627	-	gnl|Nvit_2.0|Chr1.Scaffold127:115719-116861	1057		3.29406	2.59961	3.9885		0.0315541	0	0.0946623		0.627037	0.346618	0.907457		0.46672	0.196237	0.737203
NV18008-RA	NV18008	-	gnl|Nvit_2.0|Chr1.Scaffold127:118797-120482	1326		0.522868	0.28296	0.762776		0.759445	0.490409	1.02848		0.330948	0.154049	0.507847		1.17896	0.803948	1.55397
NV22630-RA	NV22630	-	gnl|Nvit_2.0|Chr1.Scaffold127:117269-118621	1279		6.44368	5.58261	7.30475		0.173649	0.0423827	0.304915		1.55615	1.15519	1.95712		0.83096	0.510474	1.15145
TCONS_00002203	XLOC_000936	TSS1762	gnl|Nvit_2.0|Chr1.Scaffold127:138545-138918	373		3.1819	1.4811	4.8827		0	0	0		0	0	0		0	0	0
NV18010-RA	NV18010	-	gnl|Nvit_2.0|Chr1.Scaffold127:148892-150179	765		6.04507	4.87077	7.21937		46.5753	43.5263	49.6244		17.0635	15.2308	18.8962		47.1356	43.7661	50.5051
NV18011-RA	NV18011	-	gnl|Nvit_2.0|Chr1.Scaffold127:151760-154210	2450		10.2011	9.45863	10.9437		4.79146	4.31877	5.26415		13.2771	12.4874	14.0668		4.14581	3.64928	4.64235
NV18009-RA	NV18009	-	gnl|Nvit_2.0|Chr1.Scaffold127:124435-136689	4612		20.6997	19.9479	21.4516		2.25075	2.01972	2.48178		6.78167	6.38073	7.18262		1.95083	1.70717	2.1945
NV22626-RA	NV22626	-	gnl|Nvit_2.0|Chr1.Scaffold127:167129-168463	895		3.3802	2.59432	4.16609		0.196838	0.0207807	0.372895		7.10139	6.03323	8.16955		0.337139	0.0822859	0.591992
NV18013-RA	NV18013	-	gnl|Nvit_2.0|Chr1.Scaffold127:163605-166131	1666		9.97195	9.05783	10.8861		6.38811	5.70293	7.07328		23.1714	21.8737	24.4691		4.67124	4.01701	5.32546
NV18012-RA	NV18012	-	gnl|Nvit_2.0|Chr1.Scaffold127:154732-163567	2371		22.0561	20.9442	23.168		36.4646	35.1367	37.7926		30.3154	29.1047	31.526		43.3419	41.7193	44.9645
TCONS_00002204	XLOC_000937	TSS1763	gnl|Nvit_2.0|Chr1.Scaffold127:186972-187677	705		0.257667	4.27176e-17	0.515334		0	0	0		0	0	0		0	0	0
NV18015-RA	NV18015	-	gnl|Nvit_2.0|Chr1.Scaffold127:182179-183771	1592		5.30344	4.61877	5.98812		5.81351	5.14355	6.48347		34.5671	32.9456	36.1885		3.78091	3.18122	4.3806
NV18014-RA	NV18014	-	gnl|Nvit_2.0|Chr1.Scaffold127:175990-179624	543		1.58502	0.792509	2.37753		0	0	0		0.0832563	0	0.320341		0.0998918	0	0.384349
NV22631-RA	NV22631	-	gnl|Nvit_2.0|Chr1.Scaffold127:179493-181241	862		35.6488	33.0296	38.268		0	0	0		0	0	0.0599737		0	0	0.0759576
NV18016-RA	NV18016	-	gnl|Nvit_2.0|Chr1.Scaffold127:197085-198014	631		10.3498	8.56829	12.1314		8.51412	7.01144	10.0168		22.1206	19.7109	24.5302		6.69352	5.23271	8.15432
NV18017-RA	NV18017	-	gnl|Nvit_2.0|Chr1.Scaffold127:198214-200653	2102		17.8035	16.7347	18.8722		0.705728	0.506735	0.904721		11.6559	10.846	12.4659		0.850227	0.606436	1.09402
NV22632-RA	NV22632	-	gnl|Nvit_2.0|Chr1.Scaffold127:238255-238635	380		0.431581	0	1.04193		24.9662	20.6687	29.2637		1.22667	0.299396	2.15395		24.6401	20.2094	29.0708
TCONS_00002205	XLOC_000938	TSS1764	gnl|Nvit_2.0|Chr1.Scaffold127:247598-248540	942		0.767019	0.405443	1.1286		0	0	0		0.218603	0.0401143	0.397091		0	0	0
NV22625-RA	NV22625	-	gnl|Nvit_2.0|Chr1.Scaffold127:202751-204804	1808		9.48692	8.63668	10.3372		0.93672	0.6867	1.18674		8.64647	7.88648	9.40646		3.65869	3.10283	4.21456
NV22633-RA	NV22633	-	gnl|Nvit_2.0|Chr1.Scaffold127:250145-251183	816		4.52082	3.55145	5.49018		0.492516	0.195518	0.789515		8.2844	7.0544	9.5144		0.108993	0	0.263347
NV22624-RA	NV22624	-	gnl|Nvit_2.0|Chr1.Scaffold127:253442-260121	1038		186.621	181.332	191.91		0.678429	0.382338	0.974519		5.616	4.7554	6.47659		0.437707	0.17376	0.701654
NV18018-RA	NV18018	-	gnl|Nvit_2.0|Chr1.Scaffold127:261662-263701	1185		62.3495	59.5407	65.1583		0	0	0		0	0	0		0	0	0
NV18019-RA	NV18019	-	gnl|Nvit_2.0|Chr1.Scaffold127:273619-277270	2095		2.81746	2.3915	3.24342		0.12501	0.0416701	0.208351		0.929873	0.698221	1.16153		0.261243	0.125098	0.397387
NV18020-RA	NV18020	-	gnl|Nvit_2.0|Chr1.Scaffold127:282542-285936	1823		0.169824	0.056608	0.28304		162.974	159.666	166.282		112.157	109.42	114.894		71.9007	69.4807	74.3206
NV18022-RA	NV18022	-	gnl|Nvit_2.0|Chr1.Scaffold127:298423-303304	995		0	0	0		0.443924	0.197679	0.690168		0	0	0		0.0839718	0	0.202892
NV18023-RA	NV18023	-	gnl|Nvit_2.0|Chr1.Scaffold127:304017-305073	816		0	0	0		0	0	0		0	0	0		0	0	0
NV18021-RA	NV18021	-	gnl|Nvit_2.0|Chr1.Scaffold127:286547-288569	1223		5.10859	4.32032	5.89686		2.62213	2.09756	3.14671		32.1259	30.2919	33.9599		4.58061	3.80909	5.35212
NV22634-RA	NV22634	-	gnl|Nvit_2.0|Chr1.Scaffold127:305598-306879	828		0.763494	0.369227	1.15776		0.131578	0	0.283511		0	0	0		0.0534292	0	0.160287
NV50566-RA	NV50566	-	gnl|Nvit_2.0|Chr1.Scaffold127:279934-280509	497		130.129	122.328	137.93		18.9974	16.1993	21.7955		222.446	213.121	231.771		22.3107	19.0414	25.58
NV22623-RA	NV22623	-	gnl|Nvit_2.0|Chr1.Scaffold127:333260-341879	6895		0.067611	0.0306317	0.10459		0.00774103	0	0.0187038		0	0	0		0	0	0
NV22635-RA	NV22635	-	gnl|Nvit_2.0|Chr1.Scaffold127:343083-343667	262		12.912	5.45727	20.3668		0	0	0		0	0	0		0	0	0
NV18026-RA	NV18026	-	gnl|Nvit_2.0|Chr1.Scaffold127:356007-356952	722		0	0	0		1.23096	0.715053	1.74687		0	0	0		0.839873	0.373995	1.30575
NV18025-RA	NV18025	-	gnl|Nvit_2.0|Chr1.Scaffold127:349919-355729	1769		0.0390731	0	0.0943308		1.0786	0.80269	1.3545		0.0336468	0	0.081297		0.126422	0.0231989	0.229646
NV18029-RA	NV18029	-	gnl|Nvit_2.0|Chr1.Scaffold127:367706-368857	905		0	0	0		0	0	0		0	0	0		0.42718	0.142393	0.711967
NV18030-RA	NV18030	-	gnl|Nvit_2.0|Chr1.Scaffold127:370132-371161	894		0	0	0		0	0	0		0	0	0		0	0	0
NV18031-RA	NV18031	-	gnl|Nvit_2.0|Chr1.Scaffold127:373589-374725	914		0	0	0		0.076513	0	0.18487		0.0379307	0	0.113792		1.63986	1.07889	2.20082
NV18028-RA	NV18028	-	gnl|Nvit_2.0|Chr1.Scaffold127:363006-364154	911		0	0	0		0.0384278	0	0.115283		0	0	0		0	0	0
NV22636-RA	NV22636	-	gnl|Nvit_2.0|Chr1.Scaffold127:364770-366369	594		0	0	0		0.0729145	0	0.218743		0	0	0		0	0	0
NV18027-RA	NV18027	-	gnl|Nvit_2.0|Chr1.Scaffold127:361441-362596	920		0	0	0		0	0	0		0	0	0		0	0	0
NV22637-RA	NV22637	-	gnl|Nvit_2.0|Chr1.Scaffold127:375117-384242	3822		0	0	0		0.0143835	0	0.0347532		0.0720125	0.0255149	0.11851		0.0726148	0.0212684	0.123961
NV18032-RA	NV18032	-	gnl|Nvit_2.0|Chr1.Scaffold127:386384-387458	827		0	0	0		7.38092	6.23744	8.5244		20.48	18.5827	22.3772		0	0	0
NV18033-RA	NV18033	-	gnl|Nvit_2.0|Chr1.Scaffold127:389537-394107	2229		0	0	0		0.0518156	0	0.103656		0.0258944	0	0.0625657		0.0487718	0	0.105089
NV18034-RA	NV18034	-	gnl|Nvit_2.0|Chr1.Scaffold127:394463-399886	1586		0	0	0		11.8703	10.9081	12.8325		0.0763923	0	0.152822		4.20348	3.55948	4.84748
NV22639-RA	NV22639	-	gnl|Nvit_2.0|Chr1.Scaffold127:396287-397423	993		0	0	0		1.50651	1.04935	1.96366		0.0679808	0	0.164254		1.01025	0.59504	1.42547
NV22638-RA	NV22638	-	gnl|Nvit_2.0|Chr1.Scaffold127:384758-385492	570		0	0	0		0	0	0		0.0765954	0	0.229786		0	0	0
NV18035-RA	NV18035	-	gnl|Nvit_2.0|Chr1.Scaffold127:401233-402315	875		0	0	0		0.609135	0.29169	0.92658		0	0	0		0.396982	0.116273	0.677691
NV18036-RA	NV18036	-	gnl|Nvit_2.0|Chr1.Scaffold127:404312-405382	936		0	0	0		0	0	0		0.073489	0	0.177563		0	0	0
NV22641-RA	NV22641	-	gnl|Nvit_2.0|Chr1.Scaffold127:406364-407341	816		0	0	0		0.53729	0.225909	0.848672		0.0443016	0	0.132905		0.76295	0.355136	1.17076
NV22640-RA	NV22640	-	gnl|Nvit_2.0|Chr1.Scaffold127:402857-403875	876		0	0	0		0	0	0		0.0401707	0	0.120512		0	0	0
NV18037-RA	NV18037	-	gnl|Nvit_2.0|Chr1.Scaffold127:408765-409862	833		0	0	0		1.04373	0.614761	1.47271		0	0	0		1.37791	0.835409	1.92042
NV18038-RA	NV18038	-	gnl|Nvit_2.0|Chr1.Scaffold127:414275-415374	941		0.0853462	0	0.206044		1.36091	0.908825	1.813		7.8808	6.79037	8.97123		1.66907	1.11461	2.22352
NV18039-RA	NV18039	-	gnl|Nvit_2.0|Chr1.Scaffold127:416406-417072	510		0	0	0		0	0	0		0	0	0		0	0	0
NV22642-RA	NV22642	-	gnl|Nvit_2.0|Chr1.Scaffold127:419399-421373	431		0.157682	0	0.473045		3.11371	1.80872	4.41869		1.30228	0.461413	2.14314		0.606987	0	1.21427
NV18040-RA	NV18040	-	gnl|Nvit_2.0|Chr1.Scaffold127:424980-425611	549		0	0	0		4.67933	3.41827	5.94039		269.537	260.153	278.921		0.882863	0.294288	1.47144
NV22643-RA	NV22643	-	gnl|Nvit_2.0|Chr1.Scaffold127:430743-432047	909		0	0	0		0	0	0		0.0382111	0	0.114633		0	0	0
NV18024-RA	NV18024	-	gnl|Nvit_2.0|Chr1.Scaffold127:307421-315794	6041		4.23931	3.94394	4.53467		0.306387	0.231526	0.381248		0.275911	0.204639	0.347182		0.325931	0.238855	0.413008
NV18042-RA	NV18042	-	gnl|Nvit_2.0|Chr1.Scaffold127:489612-511420	1144		0.0661421	0	0.159681		0.456236	0.228118	0.684355		0.0567186	0	0.137043		0.422999	0.177854	0.668144
NV18043-RA	NV18043	-	gnl|Nvit_2.0|Chr1.Scaffold127:517443-520273	1805		0.0381732	0	0.0921583		0.0329304	0	0.079566		0.0493148	0	0.106259		0	0	0
NV18044-RA	NV18044	-	gnl|Nvit_2.0|Chr1.Scaffold127:589966-594638	4008		0.720901	0.569759	0.872042		5.41464	5.02803	5.80126		1.22552	1.03941	1.41163		3.97922	3.60552	4.35291
NV22622-RA	NV22622	-	gnl|Nvit_2.0|Chr1.Scaffold127:610415-614811	2982		0.0979939	0.0326646	0.163323		13.3323	12.6224	14.0421		0.263237	0.163743	0.362732		0.272151	0.158089	0.386212
NV18046-RA	NV18046	-	gnl|Nvit_2.0|Chr1.Scaffold127:635552-637745	2007		0.0338048	0	0.081612		0.204149	0.095027	0.313272		235.971	232.209	239.732		0.328888	0.173746	0.48403
NV50567-RA	NV50567	-	gnl|Nvit_2.0|Chr1.Scaffold127:647562-651695	2039		0.0498043	0	0.107313		0	0	0		0	0	0		0	0	0
NV22644-RA	NV22644	-	gnl|Nvit_2.0|Chr1.Scaffold127:640520-641885	1185		0	0	0		0.0545532	0	0.131811		0	0	0		0	0	0
NV22621-RA	NV22621	-	gnl|Nvit_2.0|Chr1.Scaffold127:638603-639073	470		0	0	0		0	0	0		0	0	0		0	0	0
NV18041-RA	NV18041	-	gnl|Nvit_2.0|Chr1.Scaffold127:436155-476100	6347		28.0852	27.3442	28.8261		1.48891	1.3291	1.64871		2.98036	2.75497	3.20575		1.98079	1.77421	2.18738
NV18047-RA	NV18047	-	gnl|Nvit_2.0|Chr1.Scaffold127:656671-659624	2179		11.4588	10.6186	12.299		3.66751	3.22078	4.11424		17.0114	16.0576	17.9652		5.33478	4.73533	5.93423
NV18045-RA	NV18045	-	gnl|Nvit_2.0|Chr1.Scaffold127:604551-608555	3681		22.2693	21.3902	23.1484		0.0973246	0.0433386	0.151311		0.0149914	0	0.036222		0.0377845	0	0.0755873
NV18049-RA	NV18049	-	gnl|Nvit_2.0|Chr1.Scaffold127:670309-673600	2140		0.110027	0.0268543	0.193199		0.311902	0.18118	0.442623		0	0	0		0.153081	0.051027	0.255135
NV18048-RA	NV18048	-	gnl|Nvit_2.0|Chr1.Scaffold127:665818-666774	737		24.5836	22.1494	27.0177		34.9303	32.2121	37.6484		3.48427	2.62704	4.34149		57.0381	53.2117	60.8646
NV18050-RA	NV18050	-	gnl|Nvit_2.0|Chr1.Scaffold127:674199-675783	1519		17.7308	16.4436	19.018		75.8216	73.3496	78.2936		2.79289	2.31911	3.26667		98.8863	95.7328	102.04
NV22645-RA	NV22645	-	gnl|Nvit_2.0|Chr1.Scaffold127:701140-702725	1428		3.69748	3.08755	4.30741		58.0306	55.7865	60.2746		6.89748	6.12227	7.67268		51.0476	48.6998	53.3954
NV22620-RA	NV22620	-	gnl|Nvit_2.0|Chr1.Scaffold127:713100-714767	1667		0.125609	0.0230496	0.228168		0.0180583	0	0.054175		0.054059	0	0.116481		0	0	0
NV18053-RA	NV18053	-	gnl|Nvit_2.0|Chr1.Scaffold127:710702-712144	876		3.71671	2.88039	4.55304		4.70323	3.82986	5.5766		5.06151	4.15724	5.96578		3.56743	2.71231	4.42256
NV18052-RA	NV18052	-	gnl|Nvit_2.0|Chr1.Scaffold127:702981-709343	3714		7.82801	7.3093	8.34672		8.95036	8.43301	9.46771		65.4408	64.0192	66.8625		10.0401	9.42553	10.6547
NV18054-RA	NV18054	-	gnl|Nvit_2.0|Chr1.Scaffold127:715495-720684	680		15.7293	13.6595	17.7991		138.209	132.516	143.903		171.681	165.383	177.98		107.287	101.786	112.788
NV18055-RA	NV18055	-	gnl|Nvit_2.0|Chr1.Scaffold127:723301-725856	2470		1.80767	1.49651	2.11883		1.03981	0.81808	1.26154		1.34011	1.09125	1.58896		1.14705	0.886538	1.40755
NV18051-RA	NV18051	-	gnl|Nvit_2.0|Chr1.Scaffold127:691955-697647	2736		29.9412	28.7443	31.1381		0.495448	0.351694	0.639201		1.22869	1.00342	1.45396		1.06497	0.827108	1.30283
NV18056-RA	NV18056	-	gnl|Nvit_2.0|Chr1.Scaffold127:735616-744866	2130		0.0158013	0	0.047404		0	0	0		0	0	0		0	0	0
NV30171-RA	NV30171	-	gnl|Nvit_2.0|Chr1.Scaffold127:755397-755729	332		0	0	0		0	0	0		0	0	0		0	0	0
NV50570-RA	NV50570	-	gnl|Nvit_2.0|Chr1.Scaffold127:859380-865319	4351		0	0	0		0	0	0		0	0	0		0	0	0
NV22618-RA	NV22618	-	gnl|Nvit_2.0|Chr1.Scaffold127:866326-867444	1118		0	0	0		0	0	0		0	0	0		0	0	0
NV50569-RA	NV50569	-	gnl|Nvit_2.0|Chr1.Scaffold127:760238-764330	3495		0	0	0		0	0	0		0	0	0		0	0	0
NV50568-RA	NV50568	-	gnl|Nvit_2.0|Chr1.Scaffold127:755906-758331	1745		0.0595454	0	0.128302		0	0	0		0	0	0		0	0	0
NV18057-RA	NV18057	-	gnl|Nvit_2.0|Chr1.Scaffold127:745124-751180	5764		2.39347	2.16603	2.6209		0.727442	0.610958	0.843926		13.9116	13.4016	14.4215		0.631304	0.509243	0.753365
NV22619-RA	NV22619	-	gnl|Nvit_2.0|Chr1.Scaffold127:726474-729104	2478		21.8813	20.8007	22.962		1.89951	1.60297	2.19604		14.067	13.2604	14.8737		1.823	1.49731	2.14869
NV22647-RA	NV22647	-	gnl|Nvit_2.0|Chr1.Scaffold127:893635-894939	1165		0.807969	0.484781	1.13116		4.18003	3.49743	4.86263		3.99177	3.32648	4.65707		10.7893	9.56477	12.0138
TCONS_00002202	XLOC_000935	TSS1761	gnl|Nvit_2.0|Chr1.Scaffold127:895639-897659	1262		0.380195	0.169301	0.59109		0	0	0		0	0	0		0	0	0
NV22648-RA	NV22648	-	gnl|Nvit_2.0|Chr1.Scaffold127:900938-903966	1388		0.286338	0.11367	0.459007		0.1347	0.024718	0.244683		0.201336	0.0671121	0.335561		0.697895	0.418485	0.977305
NV50575-RA	NV50575	-	gnl|Nvit_2.0|Chr1.Scaffold129:75-52803	2395		0.138566	0.0509291	0.226203		0	0	0		0.0119533	0	0.0358599		0.0450575	0	0.0970854
NV30177-RA	NV30177	-	gnl|Nvit_2.0|Chr1.Scaffold129:53446-63231	1719		0	0	0		0	0	0		0	0	0		0	0	0
NV22646-RA	NV22646	-	gnl|Nvit_2.0|Chr1.Scaffold127:888128-891271	1824		4.33722	3.76401	4.91044		2.01718	1.65446	2.3799		2.01401	1.65186	2.37616		2.42165	1.97767	2.86564
NV24274-RA	NV24274	-	gnl|Nvit_2.0|Chr1.Scaffold129:71117-71461	344		0.583054	0	1.40762		0	0	0		0	0	0		0	0	0
NV24273-RA	NV24273	-	gnl|Nvit_2.0|Chr1.Scaffold129:63431-69742	3345		0.173062	0.0914796	0.254644		0	0	0		0.0249146	0	0.0536836		0	0	0
NV24272-RA	NV24272	-	gnl|Nvit_2.0|Chr1.Scaffold129:92345-94366	1099		0.104422	0	0.243651		0	0	0		0	0	0		0	0	0
TCONS_00002247	XLOC_000953	TSS1797	gnl|Nvit_2.0|Chr1.Scaffold129:105174-106792	1618		0.130081	0.0238703	0.236292		0	0	0		0	0	0		0	0	0
TCONS_00002248	XLOC_000954	TSS1798	gnl|Nvit_2.0|Chr1.Scaffold129:108347-109870	1523		0.0232878	0	0.0698634		0	0	0		0	0	0		0	0	0
TCONS_00002249	XLOC_000955	TSS1799	gnl|Nvit_2.0|Chr1.Scaffold129:111691-113715	2024		0.0167412	0	0.0502235		0	0	0		0	0	0		0	0	0
TCONS_00002201	XLOC_000934	TSS1760	gnl|Nvit_2.0|Chr1.Scaffold127:884735-886348	1553		35.2702	33.4785	37.0619		29.4015	27.8784	30.9246		22.9619	21.6181	24.3057		47.4034	45.2492	49.5575
NV24271-RA	NV24271	-	gnl|Nvit_2.0|Chr1.Scaffold129:133628-135428	937		13.734	12.1985	15.2695		0	0	0		0	0	0		0.13608	0	0.293212
NV18065-RA	NV18065	-	gnl|Nvit_2.0|Chr1.Scaffold129:136593-150726	1443		6.45809	5.65707	7.25912		1.43534	1.07776	1.79292		0.640627	0.406703	0.874551		0.986613	0.658866	1.31436
NV18066-RA	NV18066	-	gnl|Nvit_2.0|Chr1.Scaffold129:155501-159640	1995		13.9718	12.9966	14.9471		1.84991	1.51942	2.18041		25.9004	24.6678	27.1331		3.5134	2.99729	4.02951
NV18068-RA	NV18068	-	gnl|Nvit_2.0|Chr1.Scaffold129:166719-174737	1819		2.66732	2.21806	3.11658		1.17498	0.893332	1.45662		14.8105	13.8169	15.8041		0.632818	0.405503	0.860133
NV24270-RA	NV24270	-	gnl|Nvit_2.0|Chr1.Scaffold129:170083-176145	775		0.447675	0.131121	0.764229		1.20526	0.722721	1.6878		0.33355	0.0814098	0.585689		0.877324	0.420114	1.33453
NV18067-RA	NV18067	-	gnl|Nvit_2.0|Chr1.Scaffold129:162542-165877	2907		7.97057	7.37315	8.56799		3.85427	3.46836	4.24018		6.37888	5.87824	6.87952		2.59058	2.23064	2.95051
NV24275-RA	NV24275	-	gnl|Nvit_2.0|Chr1.Scaffold129:186204-194151	406		9.26501	6.67029	11.8597		0.467556	0	1.00744		0.595951	0	1.19219		2.40285	1.11847	3.68722
TCONS_00002251	XLOC_000957	TSS1801	gnl|Nvit_2.0|Chr1.Scaffold129:245527-246682	1155		0.0653453	0	0.157758		0.0281717	0	0.084515		0.0280212	0	0.0840635		0	0	0
TCONS_00002252	XLOC_000958	TSS1802	gnl|Nvit_2.0|Chr1.Scaffold129:247749-248196	447		0	0	0		0	0	0		0	0	0		0	0	0
TCONS_00002235	XLOC_000949	TSS1788	gnl|Nvit_2.0|Chr1.Scaffold129:215833-224806	1508		1.82967	1.39774	2.2616		0.142269	0.0261891	0.258349		0	0	0.0342821		0.470317	0.243617	0.697017
TCONS_00002236	XLOC_000949	TSS1789	gnl|Nvit_2.0|Chr1.Scaffold129:217220-225731	2120		0.784106	0.546354	1.02186		0.205579	0.0959368	0.315221		0.26705	0.141535	0.392566		0.351114	0.189386	0.512842
TCONS_00002250	XLOC_000956	TSS1800	gnl|Nvit_2.0|Chr1.Scaffold129:225179-225631	452		0.851625	0.156276	1.54697		0	0	0		0	0	0		0	0	0
NV24269-RA	NV24269	-	gnl|Nvit_2.0|Chr1.Scaffold129:250289-254186	945		0.424304	0.15595	0.692657		0	0	0		0	0	0		0	0	0
NV18069-RA	NV18069	-	gnl|Nvit_2.0|Chr1.Scaffold129:256683-258747	1113		0.821949	0.48639	1.15751		0.383867	0.170936	0.596798		0.26422	0.0880734	0.440367		0.656409	0.34677	0.966048
TCONS_00002245	XLOC_000952	TSS1796	gnl|Nvit_2.0|Chr1.Scaffold129:331971-361793	680		1.63708	0.929449	2.34472		0	0	0		0	0	0		0	0	0
TCONS_00002246	XLOC_000952	TSS1796	gnl|Nvit_2.0|Chr1.Scaffold129:345920-361793	719		0.249875	0	0.556192		0	0	0		0	0	0		0	0	0
NV21126-RA	NV21126	-	gnl|Nvit_2.0|Chr1.Scaffold132:182009-182685	574		0	0	0		0	0	0		0	0	0		0	0	0
NV30185-RA	NV30185	-	gnl|Nvit_2.0|Chr1.Scaffold132:189442-189846	404		0	0	0		0	0	0		0	0	0		0	0	0
TCONS_00002222	XLOC_000944	TSS1778	gnl|Nvit_2.0|Chr1.Scaffold129:364255-431214	897		3.90749	2.95661	4.85837		4.57443e-10	0	0.0784952		6.95583e-12	0	0.0778024		0.0480214	0	0.184679
TCONS_00002223	XLOC_000944	TSS1778	gnl|Nvit_2.0|Chr1.Scaffold129:364255-434650	710		3.92775	2.75959	5.09592		0.493961	0.137604	0.850318		0.162376	0	0.379574		0	0	0.092219
TCONS_00002224	XLOC_000944	TSS1778	gnl|Nvit_2.0|Chr1.Scaffold129:364255-434650	770		1.27486	0.606471	1.94325		3.43833e-05	0	0.0973663		3.00726e-05	0	0.0962165		0	0	0.0850331
NV21125-RA	NV21125	-	gnl|Nvit_2.0|Chr1.Scaffold132:204514-204735	221		0	0	0		0	0	0		0	0	0		0	0	0
NV30186-RA	NV30186	-	gnl|Nvit_2.0|Chr1.Scaffold132:189908-196338	771		0	0	0		0	0	0		0.0480039	0	0.144012		0	0	0
NV21124-RA	NV21124	-	gnl|Nvit_2.0|Chr1.Scaffold132:205874-206266	392		0	0	0		0	0	0		0	0	0		0	0	0
NV30187-RA	NV30187	-	gnl|Nvit_2.0|Chr1.Scaffold132:206976-215435	682		0	0	0		0	0	0		0	0	0		0	0	0
NV21123-RA	NV21123	-	gnl|Nvit_2.0|Chr1.Scaffold132:217717-238728	4364		0	0	0		0.0374784	0.00687741	0.0680793		0	0	0		0.0394551	0.00416539	0.0747449
NV21122-RA	NV21122	-	gnl|Nvit_2.0|Chr1.Scaffold132:260690-261025	335		0	0	0		0	0	0		0	0	0		0	0	0
NV21131-RA	NV21131	-	gnl|Nvit_2.0|Chr1.Scaffold132:294812-295159	347		0	0	0		0	0	0		0	0	0		0.24846	0	0.745379
NV18087-RA	NV18087	-	gnl|Nvit_2.0|Chr1.Scaffold132:297533-298592	832		0.101109	0	0.244099		0	0	0		0	0	0		0	0	0
NV19086-RA	NV19086	-	gnl|Nvit_2.0|Chr1.Scaffold1329:1428-2893	1178		0	0	0		0.247323	0.082441	0.412205		0	0	0		0.476071	0.2216	0.730541
NV19087-RA	NV19087	-	gnl|Nvit_2.0|Chr1.Scaffold1329:4954-7226	1264		0	0	0		0.0251707	0	0.075512		0	0	0		0	0	0
NV26079-RA	NV26079	-	gnl|Nvit_2.0|Chr1.Scaffold1329:8643-11004	1459		0.294148	0.124321	0.463974		0.993657	0.702877	1.28444		1.85466	1.45602	2.2533		1.52669	1.11882	1.93456
NV18086-RA	NV18086	-	gnl|Nvit_2.0|Chr1.Scaffold132:6901-177063	1255		16.0491	14.6741	17.424		19.2487	17.6282	20.8691		69.3194	65.405	73.2339		9.91832	8.71686	11.1198
NV21130-RA	NV21130	-	gnl|Nvit_2.0|Chr1.Scaffold132:30765-37059	5059		0	0	0		0	0	0.010182		0	0	0.0102189		0	0	0.0129424
NV21128-RA	NV21128	-	gnl|Nvit_2.0|Chr1.Scaffold132:46082-52831	4343		0.00727488	0	0.0218247		0	0	0.0118606		0	0	0.0119036		0	0	0.0150761
NV21129-RA	NV21129	-	gnl|Nvit_2.0|Chr1.Scaffold132:39397-45387	3327		0	0	0		0	0	0		0	0	0		0	0	0
NV21127-RA	NV21127	-	gnl|Nvit_2.0|Chr1.Scaffold132:169536-170072	369		0	0	0		0	0	0		0	0	0		0	0	0
NV23829-RA	NV23829	-	gnl|Nvit_2.0|Chr1.Scaffold135:1205-2126	532		0	0	0		0	0	0		0	0	0		0	0	0
NV23830-RA	NV23830	-	gnl|Nvit_2.0|Chr1.Scaffold135:28367-30912	2002		0	0	0		0	0	0		0	0	0		0	0	0
NV18099-RA	NV18099	-	gnl|Nvit_2.0|Chr1.Scaffold135:3720-27936	1674		0.187492	0.0624974	0.312487		0.269552	0.129077	0.410027		0.0179322	0	0.0537965		0.157098	0.0383431	0.275853
NV30209-RA	NV30209	-	gnl|Nvit_2.0|Chr1.Scaffold135:31075-32293	1132		0	0	0		0	0	0		0	0	0		0	0	0
NV23832-RA	NV23832	-	gnl|Nvit_2.0|Chr1.Scaffold135:51934-52431	367		0	0	0		0	0	0		0	0	0		0	0	0
NV23831-RA	NV23831	-	gnl|Nvit_2.0|Chr1.Scaffold135:39452-40012	560		0	0	0		1.93633	1.1405	2.73215		5.36754	4.04698	6.68809		0	0	0
TCONS_00002272	XLOC_000974	TSS1821	gnl|Nvit_2.0|Chr1.Scaffold1329:11340-20196	653		12.5321	10.5264	14.5378		0	0	0.078883		0	0	0.079169		0.0747895	0	0.287764
TCONS_00002273	XLOC_000974	TSS1822	gnl|Nvit_2.0|Chr1.Scaffold1329:13175-20196	1517		4.96719	4.25597	5.67841		0.121085	0.00951197	0.232658		0.040248	0	0.110181		0	0	0.0431612
NV18100-RA	NV18100	-	gnl|Nvit_2.0|Chr1.Scaffold135:62958-64937	1979		17.6557	16.5544	18.7571		9.5866	8.82728	10.3459		68.7633	66.7395	70.787		3.73089	3.20041	4.26137
TCONS_00002360	XLOC_001011	TSS1895	gnl|Nvit_2.0|Chr1.Scaffold135:77169-78931	1762		0.510289	0.310137	0.710441		0.355543	0.200371	0.510714		0.0507012	0	0.109246		0.783133	0.522981	1.04328
NV50589-RA	NV50589	-	gnl|Nvit_2.0|Chr1.Scaffold135:65577-75469	5535		3.9569	3.65821	4.25559		3.94534	3.66656	4.22412		7.39025	7.00938	7.77113		3.96319	3.64848	4.2779
NV18103-RA	NV18103	-	gnl|Nvit_2.0|Chr1.Scaffold135:88034-90797	1359		2.0564	1.5877	2.52509		3.06329	2.53205	3.59454		10.3948	9.40977	11.3799		1.34531	0.951624	1.739
NV18101-RA	NV18101	-	gnl|Nvit_2.0|Chr1.Scaffold135:81414-82402	629		5.3943	4.10482	6.68378		7.89457	6.39345	9.3957		8.01923	6.52112	9.51734		7.20064	5.642	8.75928
NV18102-RA	NV18102	-	gnl|Nvit_2.0|Chr1.Scaffold135:82253-86722	2562		19.7775	18.7689	20.7861		4.51589	4.02668	5.0051		14.9912	13.961	16.0214		5.60804	4.99741	6.21868
NV18105-RA	NV18105	-	gnl|Nvit_2.0|Chr1.Scaffold135:98618-99445	384		5.24329	3.14597	7.3406		5.75278	3.71483	7.79072		1.1943	0.291494	2.09711		4.07404	2.29598	5.8521
NV50590-RA	NV50590	-	gnl|Nvit_2.0|Chr1.Scaffold135:102061-106189	2602		2.86957	2.48865	3.25049		2.68327	2.33499	3.03154		3.38181	2.99528	3.76833		2.77074	2.37783	3.16365
NV18104-RA	NV18104	-	gnl|Nvit_2.0|Chr1.Scaffold135:93622-96159	883		57.4222	54.1529	60.6914		21.1344	19.2767	22.992		80.2319	76.6608	83.8031		14.9046	13.1839	16.6253
NV18107-RA	NV18107	-	gnl|Nvit_2.0|Chr1.Scaffold135:125177-155289	3117		3.61119	3.22403	3.99835		0.644727	0.490184	0.79927		4.43138	4.02928	4.83348		1.0718	0.851465	1.29214
NV18108-RA	NV18108	-	gnl|Nvit_2.0|Chr1.Scaffold135:159168-161697	1535		3.36847	2.81092	3.92602		1.39301	1.05501	1.73101		5.00116	4.36239	5.63994		1.5628	1.16012	1.96548
NV18109-RA	NV18109	-	gnl|Nvit_2.0|Chr1.Scaffold135:163047-164030	983		1.00637	0.603824	1.40892		2.1861	1.62282	2.74938		4.16764	3.40883	4.92645		2.00418	1.41769	2.59068
NV18110-RA	NV18110	-	gnl|Nvit_2.0|Chr1.Scaffold135:164226-175084	1263		1.22712	0.848423	1.60582		1.76367	1.33573	2.19161		2.83453	2.30123	3.36783		2.03101	1.51782	2.5442
TCONS_00002348	XLOC_001004	TSS1885	gnl|Nvit_2.0|Chr1.Scaffold135:179101-180491	1325		0.440716	0.220358	0.661074		0	0	0		0.0709823	0	0.152946		0	0	0
NV23828-RA	NV23828	-	gnl|Nvit_2.0|Chr1.Scaffold135:182968-183612	489		0.1207	0	0.3621		0	0	0		0	0	0		0	0	0
NV23833-RA	NV23833	-	gnl|Nvit_2.0|Chr1.Scaffold135:184218-186176	1447		2.42613	1.93597	2.91628		0	0	0		0.0638517	0	0.137581		0.0531573	0	0.128438
NV18106-RA	NV18106	-	gnl|Nvit_2.0|Chr1.Scaffold135:106402-119917	7104		17.9348	17.3763	18.4933		4.68706	4.42134	4.95278		21.2237	20.6556	21.7919		6.52024	6.16697	6.87351
NV18111-RA	NV18111	-	gnl|Nvit_2.0|Chr1.Scaffold135:187979-194369	2402		10.4002	9.64219	11.1582		45.3679	43.8974	46.8385		33.2898	32.0302	34.5494		46.5002	44.8315	48.1689
NV18114-RA	NV18114	-	gnl|Nvit_2.0|Chr1.Scaffold135:207237-213354	1831		1.18278	0.88475	1.48082		88.5111	86.107	90.9151		40.2978	38.6833	41.9123		120.923	117.768	124.078
NV18113-RA	NV18113	-	gnl|Nvit_2.0|Chr1.Scaffold135:199750-200984	803		23.0746	20.8593	25.2898		13.468	11.8853	15.0507		45.6737	42.7754	48.5719		10.9733	9.39058	12.5559
NV23834-RA	NV23834	-	gnl|Nvit_2.0|Chr1.Scaffold135:215683-225044	5717		1.74921	1.55394	1.94447		0.0141093	0	0.0304014		2.15387	1.95097	2.35678		0	0	0
NV18115-RA	NV18115	-	gnl|Nvit_2.0|Chr1.Scaffold135:225627-229057	893		5.04006	4.07896	6.00116		14.0973	12.5963	15.5984		8.84491	7.64719	10.0426		18.5974	16.693	20.5018
NV18116-RA	NV18116	-	gnl|Nvit_2.0|Chr1.Scaffold135:241454-255864	1168		1.57849	1.12749	2.02949		0.111107	0	0.222267		0.138159	0.0145858	0.261732		0.240534	0.0587073	0.42236
NV18112-RA	NV18112	-	gnl|Nvit_2.0|Chr1.Scaffold135:194987-199068	2774		42.7826	41.3627	44.2026		0.0813359	0.0238227	0.138849		11.5642	10.8745	12.2538		0.102356	0.0299794	0.174733
NV18117-RA	NV18117	-	gnl|Nvit_2.0|Chr1.Scaffold135:320819-420947	2416		2.95039	2.54796	3.35282		0.153924	0.0685422	0.239305		0.568241	0.403366	0.733115		0.267765	0.141456	0.394074
NV23827-RA	NV23827	-	gnl|Nvit_2.0|Chr1.Scaffold135:442559-445174	1663		0.0472358	0	0.131211		0.0543274	0	0.117059		0	0	0		0.0226131	0	0.0678394
TCONS_00002441	XLOC_001040	TSS1950	gnl|Nvit_2.0|Chr1.Scaffold139:80763-81433	670		0.975554	0.454099	1.49701		0.060004	0	0.180012		5.02237	3.92628	6.11846		0.287974	0	0.576087
NV20035-RA	NV20035	-	gnl|Nvit_2.0|Chr1.Scaffold139:11502-36422	3060		0.561103	0.406956	0.71525		10.241	9.62564	10.8564		2.86144	2.53669	3.18619		6.60571	6.0472	7.16422
NV20033-RA	NV20033	-	gnl|Nvit_2.0|Chr1.Scaffold139:103930-104773	693		0.330651	0.0349077	0.626393		0	0	0		1.29111	0.749994	1.83223		0.137055	0	0.33115
NV30232-RA	NV30232	-	gnl|Nvit_2.0|Chr1.Scaffold139:105701-106747	1046		0	0	0		0.0319852	0	0.0959555		26.1833	24.3475	28.0191		0	0	0
NV20034-RA	NV20034	-	gnl|Nvit_2.0|Chr1.Scaffold139:102331-103366	812		0.26164	0.027622	0.495657		0	0	0		0	0	0		0	0	0
NV20032-RA	NV20032	-	gnl|Nvit_2.0|Chr1.Scaffold139:116612-117133	294		0	0	0		10.864	6.31077	15.4172		0	0	0		0	0	0
NV20031-RA	NV20031	-	gnl|Nvit_2.0|Chr1.Scaffold139:122632-123686	291		0	0	0		2.97968	0.546781	5.41258		11.2844	6.84156	15.7272		0	0	0
NV20030-RA	NV20030	-	gnl|Nvit_2.0|Chr1.Scaffold139:146742-147380	309		0	0	0		0.751302	0	1.81529		0	0	0		0	0	0
TCONS_00002354	XLOC_001008	TSS1891	gnl|Nvit_2.0|Chr1.Scaffold135:256138-261978	5840		1.47697	1.27389	1.68005		4.80615	4.4421	5.17021		0.103603	0.056593	0.150613		4.02415	3.66612	4.38218
TCONS_00002355	XLOC_001008	TSS1892	gnl|Nvit_2.0|Chr1.Scaffold135:256875-280855	5151		1.61584	1.38811	1.84356		0.457055	0.337906	0.576204		0.775307	0.641114	0.909501		0.693817	0.531347	0.856287
TCONS_00002322	XLOC_000996	TSS1866	gnl|Nvit_2.0|Chr1.Scaffold135:431948-434079	1520		4.85523	4.18193	5.52853		0.221468	0.0879179	0.355019		0.301157	0.144211	0.458102		0.100366	0	0.200781
NV20027-RA	NV20027	-	gnl|Nvit_2.0|Chr1.Scaffold139:201877-202557	680		0	0	0		0	0	0		0	0	0		0	0	0
NV50594-RA	NV50594	-	gnl|Nvit_2.0|Chr1.Scaffold139:202787-205288	1454		0.0492268	0	0.118844		0	0	0		0	0	0		0	0	0
NV20036-RA	NV20036	-	gnl|Nvit_2.0|Chr1.Scaffold139:171960-186010	503		1.02809	0.342696	1.71348		0	0	0		0.573406	0.105222	1.04159		0	0	0
NV20029-RA	NV20029	-	gnl|Nvit_2.0|Chr1.Scaffold139:178090-178437	347		19.2611	14.5896	23.9325		0.726943	0	1.56635		0	0	0		0	0	0
NV20028-RA	NV20028	-	gnl|Nvit_2.0|Chr1.Scaffold139:179193-179717	524		23.0497	19.9275	26.172		0.181869	0	0.439429		0	0	0		0	0	0
NV18138-RA	NV18138	-	gnl|Nvit_2.0|Chr1.Scaffold139:214223-218763	2950		3.74574	3.33945	4.15202		0.266182	0.165575	0.36679		0.827547	0.649117	1.00598		0.335191	0.208501	0.461881
NV18140-RA	NV18140	-	gnl|Nvit_2.0|Chr1.Scaffold139:232571-239269	6121		0.619124	0.507018	0.731229		0.805917	0.685283	0.92655		0.0746251	0.0384266	0.110824		0.304886	0.221803	0.387969
NV20026-RA	NV20026	-	gnl|Nvit_2.0|Chr1.Scaffold139:241732-243942	1252		3.69191	3.03148	4.35234		7.8955	6.99309	8.79792		13.7678	12.5765	14.959		7.45237	6.46576	8.43897
NV18139-RA	NV18139	-	gnl|Nvit_2.0|Chr1.Scaffold139:222304-229659	6635		2.13272	1.93319	2.33225		2.38854	2.18975	2.58734		10.392	9.98219	10.8018		2.55487	2.32462	2.78513
NV18141-RA	NV18141	-	gnl|Nvit_2.0|Chr1.Scaffold139:245665-254463	3301		5.93947	5.45811	6.42083		3.10556	2.78013	3.43098		6.09895	5.64379	6.55411		3.35257	2.97383	3.73131
NV18143-RA	NV18143	-	gnl|Nvit_2.0|Chr1.Scaffold139:269156-284899	3463		0.444592	0.316249	0.572935		0.175846	0.100865	0.250827		0.0400076	0.00422372	0.0757915		0.141123	0.0656894	0.216556
NV18142-RA	NV18142	-	gnl|Nvit_2.0|Chr1.Scaffold139:257387-268503	5569		2.99634	2.73725	3.25542		5.00293	4.68901	5.31685		4.66456	4.36132	4.9678		4.80634	4.46208	5.1506
NV18145-RA	NV18145	-	gnl|Nvit_2.0|Chr1.Scaffold139:298722-321985	2158		0.71624	0.505032	0.927447		10.935	10.1635	11.7064		0.792052	0.582789	1.00131		8.61106	7.84243	9.3797
TCONS_00002387	XLOC_001019	TSS1913	gnl|Nvit_2.0|Chr1.Scaffold139:324710-326951	1633		0.530057	0.283656	0.776457		0	0	0		0.0367834	0	0.100721		0	0	0
TCONS_00002388	XLOC_001019	TSS1913	gnl|Nvit_2.0|Chr1.Scaffold139:324710-326951	1685		0.481828	0.247932	0.715724		0	0	0		0.000126221	0	0.0357189		0	0	0
NV18144-RA	NV18144	-	gnl|Nvit_2.0|Chr1.Scaffold139:289294-291459	1212		7.47299	6.51421	8.43178		8.22068	7.2811	9.16026		25.4932	23.839	27.1474		7.42299	6.41782	8.42816
NV18147-RA	NV18147	-	gnl|Nvit_2.0|Chr1.Scaffold139:357967-358786	667		8.91212	7.33047	10.4938		24.9561	22.5001	27.4121		59.5542	55.7558	63.3525		21.669	19.1444	24.1936
NV22512-RA	NV22512	-	gnl|Nvit_2.0|Chr1.Scaffold142:153-905	752		0	0	0		0	0	0		0	0	0		0	0	0
NV22513-RA	NV22513	-	gnl|Nvit_2.0|Chr1.Scaffold142:1689-17181	2304		0.0144681	0	0.0434042		0	0	0		0	0	0		0	0	0
NV18149-RA	NV18149	-	gnl|Nvit_2.0|Chr1.Scaffold139:375757-376800	787		0.383093	0.093502	0.672684		0.330059	0.0805579	0.579561		0.186475	0	0.37304		0.114521	0	0.276705
NV22511-RA	NV22511	-	gnl|Nvit_2.0|Chr1.Scaffold142:42729-43721	462		0	0	0		0	0	0		0	0	0		0	0	0
NV30245-RA	NV30245	-	gnl|Nvit_2.0|Chr1.Scaffold142:23859-41544	1113		0	0	0		0	0	0		0	0	0		0	0	0
NV50602-RA	NV50602	-	gnl|Nvit_2.0|Chr1.Scaffold142:51840-82198	3262		0.00987877	0	0.0296363		0.00852478	0	0.0255743		0	0	0		0	0	0
NV30246-RA	NV30246	-	gnl|Nvit_2.0|Chr1.Scaffold142:83273-84520	543		0	0	0		0	0	0		0	0	0		0	0	0
NV18146-RA	NV18146	-	gnl|Nvit_2.0|Chr1.Scaffold139:351609-356639	3131		6.4003	5.86451	6.9361		6.13442	5.5444	6.72445		19.9801	18.743	21.2172		6.25664	5.63798	6.8753
NV18146-RC	NV18146	-	gnl|Nvit_2.0|Chr1.Scaffold139:351609-356639	3247		0.000494316	0	0.0203505		0.000178209	0	0.0173128		0.000365322	0	0.0175151		6.99745e-05	0	0.0216667
NV18146-RB	NV18146	-	gnl|Nvit_2.0|Chr1.Scaffold139:351609-356639	3285		0.580096	0.373511	0.786682		2.00157	1.63985	2.3633		3.65014	3.13952	4.16076		0.637285	0.402505	0.872066
NV30247-RA	NV30247	-	gnl|Nvit_2.0|Chr1.Scaffold142:174663-174974	311		0	0	0		0	0	0		0	0	0		0	0	0
NV22514-RA	NV22514	-	gnl|Nvit_2.0|Chr1.Scaffold142:159447-168107	2448		0.0135237	0	0.0405711		0	0	0		0	0	0		0	0	0
NV22510-RA	NV22510	-	gnl|Nvit_2.0|Chr1.Scaffold142:173735-174554	760		0	0	0		0	0	0		0	0	0		0	0	0
NV30248-RA	NV30248	-	gnl|Nvit_2.0|Chr1.Scaffold142:175137-180504	1225		0	0	0		0	0	0		0	0	0		0	0	0
NV22509-RA	NV22509	-	gnl|Nvit_2.0|Chr1.Scaffold142:186692-187008	250		0	0	0		0	0	0		0	0	0		0	0	0
NV18165-RA	NV18165	-	gnl|Nvit_2.0|Chr1.Scaffold142:205423-207346	1821		0	0	0		0	0	0		0	0	0		0	0	0
NV22515-RA	NV22515	-	gnl|Nvit_2.0|Chr1.Scaffold142:209460-230400	1793		0.0192343	0	0.0577028		0	0	0		0	0	0		0	0	0
NV22508-RA	NV22508	-	gnl|Nvit_2.0|Chr1.Scaffold142:239236-243207	1416		0	0	0		0	0	0		0	0	0		0	0	0
NV18164-RA	NV18164	-	gnl|Nvit_2.0|Chr1.Scaffold142:88989-143385	1636		0.0428006	0	0.10333		2.56588	2.13061	3.00115		0.0184177	0	0.0552531		2.83427	2.32203	3.34652
NV30249-RA	NV30249	-	gnl|Nvit_2.0|Chr1.Scaffold142:261669-263878	632		0	0	0		0	0	0		0	0	0		0	0	0
NV30250-RA	NV30250	-	gnl|Nvit_2.0|Chr1.Scaffold142:282873-283277	404		0	0	0		0	0	0		0	0	0		0	0	0
NV30251-RA	NV30251	-	gnl|Nvit_2.0|Chr1.Scaffold142:285173-285592	419		0	0	0		0	0	0		0	0	0		0	0	0
NV50604-RA	NV50604	-	gnl|Nvit_2.0|Chr1.Scaffold142:249084-251566	2151		0	0	0		0.0404485	0	0.0871545		0	0	0		0	0	0
NV22516-RA	NV22516	-	gnl|Nvit_2.0|Chr1.Scaffold142:258712-259518	712		0	0	0		0	0	0		0	0	0		0	0	0
NV22517-RA	NV22517	-	gnl|Nvit_2.0|Chr1.Scaffold142:261203-261607	404		0	0	0		0	0	0		0	0	0		0	0	0
NV50603-RA	NV50603	-	gnl|Nvit_2.0|Chr1.Scaffold142:245903-247086	935		0.805218	0.420234	1.1902		0.290611	0.0692466	0.511975		0.325039	0.092151	0.557926		0.341145	0.0557344	0.626556
NV30252-RA	NV30252	-	gnl|Nvit_2.0|Chr1.Scaffold142:288453-289264	745		0.1993	0	0.513064		0	0	0		0	0	0		0.0309003	0	0.154501
NV18166-RA	NV18166	-	gnl|Nvit_2.0|Chr1.Scaffold142:315653-324879	353		0	0	0		0	0	0		0	0	0		0	0	0
NV22519-RA	NV22519	-	gnl|Nvit_2.0|Chr1.Scaffold142:319867-326751	1117		0	0	0		0	0	0		0.029225	0	0.0876751		0	0	0
NV22520-RA	NV22520	-	gnl|Nvit_2.0|Chr1.Scaffold142:340956-341951	807		0	0	0		0.181943	0	0.363975		0	0	0		0	0	0
NV22518-RA	NV22518	-	gnl|Nvit_2.0|Chr1.Scaffold142:286402-288086	832		0	0	0		0	0	0		0	0	0		0	0	0
NV18148-RA	NV18148	-	gnl|Nvit_2.0|Chr1.Scaffold139:360845-374150	5182		7.82703	7.39219	8.26186		1.65231	1.46602	1.8386		11.8708	11.3728	12.3688		1.67422	1.46052	1.88792
NV20025-RA	NV20025	-	gnl|Nvit_2.0|Chr1.Scaffold139:369893-371648	1356		1.90126	1.44999	2.35254		0.831392	0.54909	1.11369		1.81762	1.40482	2.23043		0.660075	0.38343	0.936719
TCONS_00002547	XLOC_001096	TSS2038	gnl|Nvit_2.0|Chr1.Scaffold144:7343-9749	2406		0.248151	0.131171	0.36513		0.14274	0.0600163	0.225463		10.6679	9.94873	11.387		0.149437	0.0529476	0.245927
NV25249-RA	NV25249	-	gnl|Nvit_2.0|Chr1.Scaffold144:27523-28227	704		0	0	0		0.1112	0	0.268679		0.109651	0	0.264938		0.0669851	0	0.200955
NV25250-RA	NV25250	-	gnl|Nvit_2.0|Chr1.Scaffold144:33576-34172	596		0	0	0		0	0	0		0.640047	0.213349	1.06674		0	0	0
NV30256-RA	NV30256	-	gnl|Nvit_2.0|Chr1.Scaffold144:22336-24793	1194		0	0	0		0.0540382	0	0.130566		0	0	0		0	0	0
NV18187-RA	NV18187	-	gnl|Nvit_2.0|Chr1.Scaffold144:17281-21755	2988		2.12943	1.82522	2.43363		1.36875	1.14219	1.59531		3.72889	3.3546	4.10319		1.32239	1.07248	1.5723
NV18186-RA	NV18186	-	gnl|Nvit_2.0|Chr1.Scaffold144:1211-4353	1764		24.4813	23.0959	25.8667		271.768	267.424	276.113		127.676	124.695	130.658		174.297	170.396	178.198
NV18188-RA	NV18188	-	gnl|Nvit_2.0|Chr1.Scaffold144:48235-50222	1236		12.9046	11.6599	14.1492		4.3994	3.71926	5.07954		9.06727	8.09432	10.0402		4.90714	4.1137	5.70058
TCONS_00002548	XLOC_001097	TSS2039	gnl|Nvit_2.0|Chr1.Scaffold144:68102-68845	743		0.714389	0.301936	1.12684		0.0512823	0	0.153847		0.151911	0	0.327323		0	0	0
NV50606-RA	NV50606	-	gnl|Nvit_2.0|Chr1.Scaffold144:73735-76336	1596		0.705037	0.455769	0.954305		0	0	0		0.018958	0	0.056874		0	0	0
NV18189-RA	NV18189	-	gnl|Nvit_2.0|Chr1.Scaffold144:65303-66476	908		19.4376	17.5715	21.3036		22.3111	20.4269	24.1954		41.8266	39.286	44.3671		26.2287	23.9709	28.4865
NV18190-RA	NV18190	-	gnl|Nvit_2.0|Chr1.Scaffold144:82184-83377	1096		0.244506	0.0596769	0.429336		0.0602304	0	0.145528		0.149679	0.015802	0.283556		0	0	0
NV25248-RA	NV25248	-	gnl|Nvit_2.0|Chr1.Scaffold144:80699-81602	651		17.1358	14.9001	19.3714		1.94628	1.24715	2.6454		4.32386	3.27471	5.37301		2.77991	1.85644	3.70338
NV18191-RA	NV18191	-	gnl|Nvit_2.0|Chr1.Scaffold144:90085-98009	1111		24.6809	22.84	26.5218		3.55153	2.90311	4.19995		15.0654	13.7234	16.4074		2.22946	1.64847	2.81046
NV25251-RA	NV25251	-	gnl|Nvit_2.0|Chr1.Scaffold144:95857-99385	2425		0.0683309	0.00721388	0.129448		0.023583	0	0.0569809		0.0235795	0	0.0569725		0	0	0
NV18192-RA	NV18192	-	gnl|Nvit_2.0|Chr1.Scaffold144:102799-105766	1439		19.115	17.7346	20.4954		20.5702	19.2281	21.9124		37.0868	35.301	38.8725		20.0375	18.566	21.5091
NV50607-RA	NV50607	-	gnl|Nvit_2.0|Chr1.Scaffold144:112768-160422	3888		2.61028	2.31799	2.90258		0.197725	0.122992	0.272458		0.11314	0.0565699	0.16971		0.151533	0.0780289	0.225038
NV18193-RA	NV18193	-	gnl|Nvit_2.0|Chr1.Scaffold144:165810-172269	1544		3.52849	2.95982	4.09715		9.18966	8.33385	10.0455		5.2822	4.63015	5.93425		21.8542	20.3727	23.3358
NV18194-RA	NV18194	-	gnl|Nvit_2.0|Chr1.Scaffold144:217081-218654	1116		6.00694	5.10136	6.91252		0.794529	0.488094	1.10096		2.77952	2.20811	3.35093		1.2721	0.836937	1.70726
TCONS_00002523	XLOC_001089	TSS2018	gnl|Nvit_2.0|Chr1.Scaffold144:220597-221680	914		12.2065	10.7343	13.6787		33.3597	31.0767	35.6426		77.6442	74.212	81.0765		40.7622	37.9678	43.5566
NV18195-RA	NV18195	-	gnl|Nvit_2.0|Chr1.Scaffold144:255880-259183	1829		6.92782	6.20367	7.65197		10.8163	9.8597	11.773		7.85616	7.06561	8.64672		10.3763	9.35468	11.3979
NV18196-RA	NV18196	-	gnl|Nvit_2.0|Chr1.Scaffold144:258991-260168	735		38.6257	35.5623	41.6891		14.6436	12.7762	16.5109		30.5977	27.7632	33.4322		22.1424	19.5853	24.6995
NV25247-RA	NV25247	-	gnl|Nvit_2.0|Chr1.Scaffold144:223936-253808	5598		26.2083	25.4441	26.9725		0.639408	0.52852	0.750296		3.15071	2.90235	3.39907		0.437904	0.332937	0.54287
NV18198-RA	NV18198	-	gnl|Nvit_2.0|Chr1.Scaffold144:264356-265132	609		9.01972	7.30749	10.7319		5.87531	4.58431	7.16632		9.4065	7.7992	11.0138		9.64509	7.85404	11.4361
NV18199-RA	NV18199	-	gnl|Nvit_2.0|Chr1.Scaffold144:269061-273314	1136		9.30937	8.1947	10.424		2.21526	1.70768	2.72284		7.75343	6.80211	8.70474		2.0267	1.48576	2.56765
NV18200-RA	NV18200	-	gnl|Nvit_2.0|Chr1.Scaffold144:274854-278520	2821		1.21463	0.977558	1.4517		0.908343	0.715686	1.101		0.808873	0.626982	0.990764		0.477422	0.321806	0.633038
NV18197-RA	NV18197	-	gnl|Nvit_2.0|Chr1.Scaffold144:260327-262246	1481		49.5989	47.4133	51.7845		240.353	235.812	244.893		90.9125	88.1574	93.6676		132.479	128.772	136.186
TCONS_00002546	XLOC_001095	TSS2037	gnl|Nvit_2.0|Chr1.Scaffold144:417490-419791	1227		0.696551	0.406069	0.987032		0.05223	0	0.126197		0	0	0		0.0323581	0	0.0970744
NV25252-RA	NV25252	-	gnl|Nvit_2.0|Chr1.Scaffold144:386720-392637	1840		0.522721	0.325151	0.720291		0.716666	0.500245	0.933086		0.0562812	0	0.129857		0.765686	0.51611	1.01526
NV18202-RA	NV18202	-	gnl|Nvit_2.0|Chr1.Scaffold144:290617-292030	1054		9.40437	8.22882	10.5799		19.2557	17.6746	20.8368		86.3437	83.0452	89.6421		10.3046	9.02146	11.5877
TCONS_00002564	XLOC_001109	TSS2053	gnl|Nvit_2.0|Chr1.Scaffold149:80598-81703	1105		0.207392	0.0380571	0.376726		0.95365	0.615816	1.29148		13.8358	12.5491	15.1226		0.772696	0.435464	1.10993
NV18210-RA	NV18210	-	gnl|Nvit_2.0|Chr1.Scaffold149:92163-94487	1279		0	0	0		0.024807	0	0.074421		26.5534	24.9331	28.1737		0	0	0
NV18211-RA	NV18211	-	gnl|Nvit_2.0|Chr1.Scaffold149:102519-106057	1635		0.107078	0.0113045	0.202852		4.58126	3.9895	5.17302		1.52976	1.19166	1.86786		3.57416	2.99999	4.14833
NV18209-RA	NV18209	-	gnl|Nvit_2.0|Chr1.Scaffold149:74288-77674	3063		0.243239	0.141801	0.344676		0.0182518	0	0.0440996		6.97707	6.46911	7.48504		0.114961	0.040732	0.189189
NV23507-RA	NV23507	-	gnl|Nvit_2.0|Chr1.Scaffold149:155906-169857	1362		0.10654	3.61852e-18	0.21308		1.9525	1.52639	2.37862		0.0915427	0	0.18313		3.4544	2.82545	4.08335
NV23509-RA	NV23509	-	gnl|Nvit_2.0|Chr1.Scaffold149:185459-186478	364		0.243974	0	0.731922		0.626773	0	1.35051		0.589644	0	1.27051		0	0	0
NV18212-RA	NV18212	-	gnl|Nvit_2.0|Chr1.Scaffold149:109644-111038	1394		2.27878	1.79294	2.76461		0.0223333	0	0.0669998		4.51779	3.87764	5.15794		0	0	0
NV23510-RA	NV23510	-	gnl|Nvit_2.0|Chr1.Scaffold149:206373-232684	1604		0.0876121	8.19928e-18	0.175224		0.0377858	0	0.0912975		0	0	0		0	0	0
NV23506-RA	NV23506	-	gnl|Nvit_2.0|Chr1.Scaffold149:209905-213246	1878		0.346719	0.18362	0.509818		0.0157311	0	0.0471932		0	0	0		0.00984457	0	0.0492228
NV23505-RA	NV23505	-	gnl|Nvit_2.0|Chr1.Scaffold149:226683-228212	816		0	0	0		0.179097	0	0.35828		0.177206	0	0.354499		0.163489	0	0.35227
NV23511-RA	NV23511	-	gnl|Nvit_2.0|Chr1.Scaffold149:236784-237321	207		0	0	0		0	0	0		0	0	0		0	0	0
NV21143-RA	NV21143	-	gnl|Nvit_2.0|Chr1.Scaffold158:4817-6511	840		0	0	0		0	0	0		0	0	0		0.209611	0	0.419324
NV21142-RA	NV21142	-	gnl|Nvit_2.0|Chr1.Scaffold158:29797-30716	854		0	0	0		0	0	0		0	0	0		0	0	0
TCONS_00002565	XLOC_001110	TSS2054	gnl|Nvit_2.0|Chr1.Scaffold1501:2929-3209	280		132.385	112.705	152.065		40.5008	30.4111	50.5905		99.118	84.5935	113.642		36.8665	28.1487	45.5843
NV21141-RA	NV21141	-	gnl|Nvit_2.0|Chr1.Scaffold158:34935-56003	569		0	0	0		0	0	0		0	0	0		0	0	0
NV21144-RA	NV21144	-	gnl|Nvit_2.0|Chr1.Scaffold158:41937-117026	3034		0.0240422	0	0.066784		0.0783753	0.0172729	0.139478		0.0461341	0.00487051	0.0873978		0.0696861	0.0127876	0.126585
NV21140-RA	NV21140	-	gnl|Nvit_2.0|Chr1.Scaffold158:95216-97282	2066		0	0	0		0.00705537	0	0.0352768		0	0	0		0	0	0
NV21139-RA	NV21139	-	gnl|Nvit_2.0|Chr1.Scaffold158:117806-119603	1153		0.0327444	0	0.0982332		0	0	0		0.0561641	0	0.135703		0.0349116	0	0.104735
NV23508-RA	NV23508	-	gnl|Nvit_2.0|Chr1.Scaffold149:5781-10298	4058		1.49562	1.27896	1.71228		0.149224	0.0843914	0.214056		0.427943	0.317588	0.538298		0.28398	0.184211	0.383749
TCONS_00002582	XLOC_001122	TSS2070	gnl|Nvit_2.0|Chr1.Scaffold158:121898-127430	3269		0.827927	0.646193	1.00966		1.263	1.05537	1.47064		0.693788	0.538049	0.849527		0.814763	0.626738	1.00279
NV21138-RA	NV21138	-	gnl|Nvit_2.0|Chr1.Scaffold158:130480-136197	375		0.111937	0	0.559684		3.26091	1.67914	4.84268		0.997616	0	1.99619		2.97146	1.38409	4.55882
NV21137-RA	NV21137	-	gnl|Nvit_2.0|Chr1.Scaffold158:198900-200391	954		0	0	0		0.0180555	0	0.0902774		0.0179139	0	0.0895694		0.310213	0.075714	0.544712
NV18237-RA	NV18237	-	gnl|Nvit_2.0|Chr1.Scaffold158:241788-243140	1164		0	0	0		0	0	0		0	0	0		0	0	0
TCONS_00002589	XLOC_001129	TSS2077	gnl|Nvit_2.0|Chr1.Scaffold158:200604-201521	917		1.58369	1.0461	2.12129		1.31399	0.859924	1.76807		1.21916	0.783503	1.65482		2.21601	1.56895	2.86307
NV30322-RA	NV30322	-	gnl|Nvit_2.0|Chr1.Scaffold158:250047-250637	590		0.171385	0	0.413761		0.0737496	0	0.221249		0	0	0		0	0	0
TCONS_00002590	XLOC_001130	TSS2078	gnl|Nvit_2.0|Chr1.Scaffold158:208203-209953	1750		0.870437	0.60799	1.13288		0.477826	0.297225	0.658428		0.272545	0.136272	0.408817		0.831919	0.565197	1.09864
NV21134-RA	NV21134	-	gnl|Nvit_2.0|Chr1.Scaffold158:258788-259673	627		0	0	0		0	0	0		0	0	0		0	0	0
NV21133-RA	NV21133	-	gnl|Nvit_2.0|Chr1.Scaffold158:261382-261696	314		0	0	0		0	0	0		0	0	0		0	0	0
NV21135-RA	NV21135	-	gnl|Nvit_2.0|Chr1.Scaffold158:257283-258044	442		0	0	0		0	0	0		0	0	0		0	0	0
NV21136-RA	NV21136	-	gnl|Nvit_2.0|Chr1.Scaffold158:252775-254885	547		0.195531	0	0.472053		0	0	0		0	0	0		0	0	0
NV21776-RA	NV21776	-	gnl|Nvit_2.0|Chr1.Scaffold159:10899-15000	655		0	0	0		0	0	0		0	0	0		0	0	0
NV30323-RA	NV30323	-	gnl|Nvit_2.0|Chr1.Scaffold159:15375-15878	503		0	0	0		0	0	0		0	0	0		0	0	0
NV21777-RA	NV21777	-	gnl|Nvit_2.0|Chr1.Scaffold159:4273-5802	1529		0.62584	0.384954	0.866726		0.0799713	0	0.159981		0.17944	0.0598132	0.299066		0.0996786	0	0.199405
NV21775-RA	NV21775	-	gnl|Nvit_2.0|Chr1.Scaffold159:61909-63525	1073		0.0717921	0	0.173321		0	0	0		0	0	0		0	0	0
NV21778-RA	NV21778	-	gnl|Nvit_2.0|Chr1.Scaffold159:38710-40487	729		1.4086	0.82117	1.99602		0.94955	0.501632	1.39747		0.312389	0.0573245	0.567454		1.40196	0.804161	1.99975
NV18238-RA	NV18238	-	gnl|Nvit_2.0|Chr1.Scaffold158:274015-305711	1241		12.6608	11.4311	13.8906		15.7587	14.4703	17.047		22.2738	20.7451	23.8026		13.5645	12.245	14.884
NV18201-RA	NV18201	-	gnl|Nvit_2.0|Chr1.Scaffold144:278691-288320	2181		63.4047	61.4293	65.3801		2.60178	2.22487	2.97869		14.553	13.6701	15.4358		2.73129	2.30384	3.15875
NV18240-RA	NV18240	-	gnl|Nvit_2.0|Chr1.Scaffold159:77610-79660	1481		12.3756	11.2839	13.4674		4.88015	4.2329	5.5274		30.0005	28.4191	31.5819		4.34527	3.67208	5.01845
NV18242-RA	NV18242	-	gnl|Nvit_2.0|Chr1.Scaffold159:80820-81236	416		9.93239	7.32401	12.5408		12.6387	9.89563	15.3818		26.4837	22.5585	30.4088		10.1112	7.49934	12.7231
NV21779-RA	NV21779	-	gnl|Nvit_2.0|Chr1.Scaffold159:84752-97279	2389		0.250115	0.13221	0.368021		0.611444	0.439036	0.783851		0.0239731	0	0.0579236		0.391576	0.237407	0.545745
NV18241-RA	NV18241	-	gnl|Nvit_2.0|Chr1.Scaffold159:79957-80730	474		31.6097	27.579	35.6404		21.0913	17.9931	24.1896		63.7977	58.504	69.0913		10.6286	8.29311	12.964
NV18239-RA	NV18239	-	gnl|Nvit_2.0|Chr1.Scaffold159:67941-75384	1567		35.573	33.7826	37.3635		10.0596	9.17092	10.9482		40.0475	38.2857	41.8092		10.0509	9.06417	11.0377
TCONS_00002602	XLOC_001135	TSS2087	gnl|Nvit_2.0|Chr1.Scaffold159:123716-128305	837		3.50909	2.67026	4.34793		4.23332	3.37427	5.09238		4.23349	3.38019	5.08679		2.00092	1.34872	2.65312
NV18244-RA	NV18244	-	gnl|Nvit_2.0|Chr1.Scaffold159:150329-154061	1099		0.139229	3.33392e-18	0.278458		457.021	449.505	464.537		6.95089	6.02426	7.87753		544.671	535.565	553.777
NV18245-RA	NV18245	-	gnl|Nvit_2.0|Chr1.Scaffold159:166290-167462	776		4.69179	3.66795	5.71562		3.60903	2.76778	4.45028		10.7966	9.34274	12.2505		13.078	11.301	14.855
NV18246-RA	NV18246	-	gnl|Nvit_2.0|Chr1.Scaffold159:173241-188842	1223		0.69939	0.407724	0.991056		16.9652	15.6215	18.309		1.43536	1.04422	1.8265		12.7022	11.4175	13.987
TCONS_00002630	XLOC_001148	TSS2108	gnl|Nvit_2.0|Chr1.Scaffold159:221515-222930	1320		1.43897	1.03987	1.83807		0	0	0		0.0713087	0	0.153649		0.148171	0.0156428	0.280698
NV18247-RA	NV18247	-	gnl|Nvit_2.0|Chr1.Scaffold159:197170-207282	3937		2.45456	2.173	2.73611		3.35161	3.04401	3.6592		0.369818	0.267961	0.471675		2.03196	1.76127	2.30265
NV21774-RA	NV21774	-	gnl|Nvit_2.0|Chr1.Scaffold159:237877-240651	1238		5.33117	4.53199	6.13035		0.361577	0.168306	0.554848		0	0	0		0.448141	0.2086	0.687683
NV21773-RA	NV21773	-	gnl|Nvit_2.0|Chr1.Scaffold159:253864-257112	837		0.0334199	0	0.13368		0	0	0		0	0	0		0.0789836	0	0.251237
NV30324-RA	NV30324	-	gnl|Nvit_2.0|Chr1.Scaffold159:262359-262610	251		1.37276	0	4.11828		0	0	0		0	0	0		0	0	0
NV21772-RA	NV21772	-	gnl|Nvit_2.0|Chr1.Scaffold159:262687-263265	578		0	0	0		0	0	0		0	0	0		0	0	0
NV21780-RA	NV21780	-	gnl|Nvit_2.0|Chr1.Scaffold159:267074-305165	2652		0	0	0		0	0	0		0	0	0		0	0	0
NV30325-RA	NV30325	-	gnl|Nvit_2.0|Chr1.Scaffold159:263660-264244	584		0	0	0		0	0	0		0	0	0		0	0	0
NV50641-RA	NV50641	-	gnl|Nvit_2.0|Chr1.Scaffold159:325909-383230	4063		0.210815	0.129672	0.291958		0.0426759	0.00349517	0.0818566		0.077604	0.0308513	0.124357		0.0680666	0.0199362	0.116197
TCONS_00002325	XLOC_000998	TSS1868	gnl|Nvit_2.0|Chr1.Scaffold135:60257-62625	1787		198.553	193.869	203.236		0	0	0.0288252		0	0	0.0289297		0.0416215	0	0.120478
TCONS_00002327	XLOC_000998	TSS1869	gnl|Nvit_2.0|Chr1.Scaffold135:60257-62739	1871		16.8231	15.3354	18.3109		5.37943e-05	0	0.031651		5.73034e-05	0	0.0316095		6.75092e-05	0	0.0396123
TCONS_00002328	XLOC_000998	TSS1869	gnl|Nvit_2.0|Chr1.Scaffold135:60257-62739	1787		33.3248	31.1903	35.4593		0.0165976	0	0.0657511		0.149596	0.0444277	0.254765		0.0416215	0	0.119197
TCONS_00002326	XLOC_000998	TSS1869	gnl|Nvit_2.0|Chr1.Scaffold135:60257-62739	1919		119.003	115.351	122.654		2.30668e-06	0	0.0306958		7.59389e-07	0	0.0306549		1.98245e-06	0	0.0384326
NV13865-RA	NV13865	-	gnl|Nvit_2.0|Chr1.Scaffold16:6259-10382	2691		7.77206	7.15666	8.38746		5.78127	5.28195	6.28058		5.36221	4.88277	5.84165		6.01667	5.44806	6.58529
NV13867-RA	NV13867	-	gnl|Nvit_2.0|Chr1.Scaffold16:21067-23188	1179		0.15918	0.0168051	0.301554		10.3765	9.30257	11.4504		0.300417	0.119259	0.481575		3.05728	2.40534	3.70922
NV18243-RA	NV18243	-	gnl|Nvit_2.0|Chr1.Scaffold159:101562-115136	3994		28.387	27.4368	29.3372		4.24082	3.89607	4.58557		19.7706	19.0334	20.5078		8.1352	7.59887	8.67153
NV22785-RA	NV22785	-	gnl|Nvit_2.0|Chr1.Scaffold16:31096-31995	676		0	0	0		1.36107	0.790629	1.9315		0.116575	0	0.281666		1.1369	0.568448	1.70534
NV22784-RA	NV22784	-	gnl|Nvit_2.0|Chr1.Scaffold16:26300-27625	1134		0.133767	0	0.267534		1.00919	0.663964	1.35442		0.114696	0	0.229447		2.28055	1.69718	2.86392
NV13868-RA	NV13868	-	gnl|Nvit_2.0|Chr1.Scaffold16:37880-39292	1412		0.0509937	0	0.12311		1.82517	1.42178	2.22856		0.460225	0.259367	0.661084		1.53193	1.11908	1.94478
NV13866-RA	NV13866	-	gnl|Nvit_2.0|Chr1.Scaffold16:13862-19357	3054		5.623	5.13451	6.1115		1.30918	1.09022	1.52813		43.2969	42.033	44.5608		1.82214	1.53222	2.11206
NV13869-RB	NV13869	-	gnl|Nvit_2.0|Chr1.Scaffold16:41237-43298	726		1.17445	0.609671	1.73923		3.55618	2.66168	4.45069		1.85526	1.16104	2.54947		2.62803	1.78628	3.46978
NV13869-RA	NV13869	-	gnl|Nvit_2.0|Chr1.Scaffold16:41237-43298	782		4.25806e-06	0	0.110473		9.47711e-05	0	0.0952686		0.35667	0	0.721063		5.04102e-05	0	0.115582
NV13870-RA	NV13870	-	gnl|Nvit_2.0|Chr1.Scaffold16:45291-47345	1572		0.919628	0.632384	1.20687		19.6953	18.453	20.9376		9.66814	8.79682	10.5395		9.65194	8.68675	10.6171
NV13872-RA	NV13872	-	gnl|Nvit_2.0|Chr1.Scaffold16:66884-68761	970		2.29452	1.68129	2.90776		2408.06	2389.46	2426.67		5.60807	4.72136	6.49479		3639.78	3614.44	3665.12
NV13871-RA	NV13871	-	gnl|Nvit_2.0|Chr1.Scaffold16:47414-65685	10252		0.11624	0.0790136	0.153467		4.22428	4.01487	4.43369		0.175429	0.132269	0.21859		3.63038	3.41201	3.84874
NV13873-RA	NV13873	-	gnl|Nvit_2.0|Chr1.Scaffold16:71915-75606	1030		2.46054	1.85015	3.07092		1.82748	1.33498	2.31998		0.0324133	0	0.09724		1.84838	1.30239	2.39438
NV13874-RA	NV13874	-	gnl|Nvit_2.0|Chr1.Scaffold16:77949-80325	950		4.67652	3.78877	5.56427		9.29655	8.05971	10.5334		14.3298	12.7611	15.8986		10.7829	9.31317	12.2526
NV13875-RA	NV13875	-	gnl|Nvit_2.0|Chr1.Scaffold16:80112-81813	1022		4.55087	3.71652	5.38523		0.428581	0.181585	0.675577		4.78859	3.96287	5.61431		1.01452	0.598288	1.43075
NV50163-RA	NV50163	-	gnl|Nvit_2.0|Chr1.Scaffold16:82676-86896	2565		5.79202	5.24655	6.33749		4.35492	3.91557	4.79428		6.21706	5.68476	6.74936		7.45391	6.80314	8.10468
NV22786-RA	NV22786	-	gnl|Nvit_2.0|Chr1.Scaffold16:97812-98113	223		4.66114	0	11.253		1053.09	956.543	1149.64		1.2847	0	3.85411		319.933	267.157	372.708
NV13878-RA	NV13878	-	gnl|Nvit_2.0|Chr1.Scaffold16:99792-104750	3204		0.261877	0.15916	0.364594		0.843089	0.671176	1.015		0.208775	0.122969	0.294581		0.985835	0.775613	1.19606
NV13876-RA	NV13876	-	gnl|Nvit_2.0|Chr1.Scaffold16:86979-88815	984		3.97987	3.17989	4.77985		4.6782	3.84077	5.51564		15.8916	14.2593	17.524		6.47318	5.3791	7.56725
NV13877-RA	NV13877	-	gnl|Nvit_2.0|Chr1.Scaffold16:88763-89833	821		19.9362	17.9094	21.9631		54.9528	51.0679	58.8377		74.1457	69.3872	78.9043		75.8274	70.6785	80.9763
TCONS_00003704	XLOC_001589	TSS2965	gnl|Nvit_2.0|Chr1.Scaffold16:114507-114846	339		6.12888	3.38796	8.8698		1.57207	0.28848	2.85566		1.4558	0.267145	2.64446		1.58708	0.291234	2.88292
NV13880-RA	NV13880	-	gnl|Nvit_2.0|Chr1.Scaffold16:111285-112346	819		69.6826	65.8867	73.4784		31.0902	28.714	33.4664		18.5996	16.7866	20.4127		22.6663	20.449	24.8836
NV13879-RA	NV13879	-	gnl|Nvit_2.0|Chr1.Scaffold16:106489-109977	3376		43.6276	42.3386	44.9166		6.97027	6.48747	7.45306		29.9029	28.9104	30.8953		9.64815	9.00918	10.2871
NV13881-RA	NV13881	-	gnl|Nvit_2.0|Chr1.Scaffold16:115506-121793	2902		5.0134	4.53915	5.48765		0.754882	0.581744	0.92802		1.1426	0.932233	1.35297		1.23068	0.984654	1.47671
NV22787-RA	NV22787	-	gnl|Nvit_2.0|Chr1.Scaffold16:150830-151564	469		0.131322	0	0.393965		0	0	0		0.109306	0	0.327918		0.129024	0	0.387071
NV13883-RA	NV13883	-	gnl|Nvit_2.0|Chr1.Scaffold16:152357-154006	883		0.232667	0.0245633	0.44077		0.0401031	0	0.120309		0.119215	0	0.256873		0.0490283	0	0.147085
NV13882-RA	NV13882	-	gnl|Nvit_2.0|Chr1.Scaffold16:128761-134752	2026		9.08026	8.30092	9.8596		19.4186	18.3529	20.4843		11.5878	10.7647	12.4109		18.4414	17.2795	19.6033
NV13884-RA	NV13884	-	gnl|Nvit_2.0|Chr1.Scaffold16:156510-161582	3122		3.55312	3.16942	3.93682		0.509523	0.373527	0.64552		3.90038	3.52432	4.27643		0.912281	0.707137	1.11743
NV13886-RA	NV13886	-	gnl|Nvit_2.0|Chr1.Scaffold16:169281-184825	13207		0.333675	0.278254	0.389095		15.553	15.1959	15.9101		0.167351	0.130578	0.204123		18.8765	18.4328	19.3202
NV13887-RA	NV13887	-	gnl|Nvit_2.0|Chr1.Scaffold16:186955-189371	1567		7.94764	7.10162	8.79366		2.07794	1.67617	2.4797		3.71904	3.17406	4.26401		1.11408	0.78499	1.44317
NV13885-RA	NV13885	-	gnl|Nvit_2.0|Chr1.Scaffold16:162103-167237	4330		28.5207	27.6082	29.4331		52.9689	51.7919	54.146		38.6519	37.6532	39.6505		46.5519	45.3274	47.7764
NV13889-RA	NV13889	-	gnl|Nvit_2.0|Chr1.Scaffold16:195335-196366	818		3.57303	2.71274	4.43331		5.71124	4.70163	6.72085		14.4813	12.8706	16.092		5.59451	4.49113	6.69788
NV13888-RA	NV13888	-	gnl|Nvit_2.0|Chr1.Scaffold16:191146-194726	2105		7.10994	6.43433	7.78554		23.4312	22.2908	24.5715		48.6888	47.0491	50.3285		9.90934	9.06967	10.749
NV13890-RA	NV13890	-	gnl|Nvit_2.0|Chr1.Scaffold16:197276-208438	2214		3.01053	2.58371	3.43735		2.20585	1.86411	2.54759		2.33509	1.98049	2.68969		1.57241	1.25144	1.89338
NV13891-RA	NV13891	-	gnl|Nvit_2.0|Chr1.Scaffold16:210326-214392	2581		7.81867	7.18709	8.45026		3.58778	3.18699	3.98858		15.5083	14.6771	16.3395		4.8019	4.28327	5.32052
NV13894-RA	NV13894	-	gnl|Nvit_2.0|Chr1.Scaffold16:230687-231158	285		12.588	6.81221	18.3637		0	0	0		23.3423	16.6492	30.0354		1.40685	0	3.03133
NV13892-RA	NV13892	-	gnl|Nvit_2.0|Chr1.Scaffold16:217348-227186	2437		2.28337	1.93104	2.6357		4.40938	3.95269	4.86607		0.152432	0.0678782	0.236987		4.18481	3.68477	4.68484
NV13893-RA	NV13893	-	gnl|Nvit_2.0|Chr1.Scaffold16:218730-222148	2720		27.6062	26.4532	28.7593		61.6658	60.0565	63.275		26.7686	25.7134	27.8239		96.4723	94.192	98.7527
NV13895-RA	NV13895	-	gnl|Nvit_2.0|Chr1.Scaffold16:231799-234985	2287		6.59392	5.97361	7.21422		10.9882	10.2371	11.7393		21.9236	20.873	22.9741		8.2013	7.47762	8.92497
NV13896-RA	NV13896	-	gnl|Nvit_2.0|Chr1.Scaffold16:236466-238708	1528		4.54667	3.89714	5.19619		3.92164	3.35352	4.48975		6.74416	6.00711	7.4812		6.55886	5.74053	7.37719
NV13897-RA	NV13897	-	gnl|Nvit_2.0|Chr1.Scaffold16:239407-240657	734		4.00099	3.01602	4.98597		2.45425	1.73605	3.17245		5.92776	4.82223	7.0333		6.05867	4.82195	7.29539
NV13898-RA	NV13898	-	gnl|Nvit_2.0|Chr1.Scaffold16:241753-242923	1020		4.60091	3.7609	5.44091		3.60271	2.91256	4.29287		11.817	10.5589	13.075		5.49201	4.54666	6.43736
NV50164-RA	NV50164	-	gnl|Nvit_2.0|Chr1.Scaffold16:246220-276393	15484		1.73037	1.61397	1.84677		2.55133	2.41971	2.68295		0.125418	0.0960767	0.154758		2.01331	1.88058	2.14605
NV13899-RA	NV13899	-	gnl|Nvit_2.0|Chr1.Scaffold16:277545-278545	747		4.66582	3.61593	5.71572		21.2666	19.1862	23.347		18.4895	16.5478	20.4312		23.3343	20.9266	25.7421
NV22783-RA	NV22783	-	gnl|Nvit_2.0|Chr1.Scaffold16:278552-279407	653		11.3925	9.57403	13.2109		7.5599	6.18346	8.93635		22.1927	19.8394	24.546		2.76721	1.84796	3.68646
NV22788-RA	NV22788	-	gnl|Nvit_2.0|Chr1.Scaffold16:279693-280269	382		12.3376	9.09762	15.5777		44.3033	38.4922	50.1145		58.6117	52.2071	65.0163		49.8673	43.5022	56.2325
NV22782-RA	NV22782	-	gnl|Nvit_2.0|Chr1.Scaffold16:280584-282454	1585		4.02053	3.42284	4.61821		3.08475	2.59853	3.57097		3.7651	3.22206	4.30815		3.53732	2.95579	4.11886
NV13900-RA	NV13900	-	gnl|Nvit_2.0|Chr1.Scaffold16:283400-286969	2770		3.29255	2.89831	3.68679		2.60687	2.27499	2.93874		4.54331	4.1101	4.97652		2.30662	1.95809	2.65515
NV22789-RA	NV22789	-	gnl|Nvit_2.0|Chr1.Scaffold16:290592-301557	2048		2.13091	1.75568	2.50615		0.142513	0.0504941	0.234532		0.7119	0.509214	0.914587		0.12504	0.0305186	0.219561
NV13901-RA	NV13901	-	gnl|Nvit_2.0|Chr1.Scaffold16:306262-314434	1469		6.27264	5.49161	7.05368		12.9172	11.8671	13.9673		6.66876	5.91927	7.41826		13.8917	12.6736	15.1098
NV22790-RA	NV22790	-	gnl|Nvit_2.0|Chr1.Scaffold16:306805-307585	334		109.484	97.5912	121.377		24.2904	19.0694	29.5113		110.735	100.048	121.422		23.9809	18.8103	29.1515
NV13902-RA	NV13902	-	gnl|Nvit_2.0|Chr1.Scaffold16:317497-318574	845		7.0735	5.89047	8.25653		1.87551	1.30638	2.44464		3.46073	2.68778	4.23367		2.18345	1.50433	2.86256
NV30378-RA	NV30378	-	gnl|Nvit_2.0|Chr1.Scaffold16:326337-326666	329		38.2308	31.0058	45.4557		6.99875	4.12227	9.87523		22.756	17.7897	27.7223		6.90601	4.06765	9.74437
NV13903-RA	NV13903	-	gnl|Nvit_2.0|Chr1.Scaffold16:320436-325022	1923		41.7763	40.0542	43.4984		15.9992	15.0005	16.9979		66.561	64.5379	68.584		14.4928	13.4338	15.5517
NV50165-RA	NV50165	-	gnl|Nvit_2.0|Chr1.Scaffold16:329848-348582	6685		1.88927	1.7022	2.07634		0.375685	0.298079	0.45329		0.873311	0.7532	0.993422		0.445292	0.349581	0.541004
NV13904-RA	NV13904	-	gnl|Nvit_2.0|Chr1.Scaffold16:355841-357706	1042		168.648	163.633	173.663		82.7408	79.4779	86.0037		607.825	598.891	616.76		68.5854	65.2852	71.8856
NV13905-RA	NV13905	-	gnl|Nvit_2.0|Chr1.Scaffold16:360852-364775	605		42.227	38.5019	45.9521		304.063	294.759	313.367		103.403	98.0296	108.776		208.994	200.614	217.374
NV13906-RA	NV13906	-	gnl|Nvit_2.0|Chr1.Scaffold16:362060-362914	854		20.7623	18.7504	22.7742		18.9418	17.1477	20.736		41.9671	39.3055	44.6288		19.3741	17.369	21.3793
NV13907-RA	NV13907	-	gnl|Nvit_2.0|Chr1.Scaffold16:365066-366243	700		12.1774	10.3964	13.9584		2.97246	2.15377	3.79115		7.13303	5.8741	8.39196		1.82352	1.12022	2.52682
NV13908-RA	NV13908	-	gnl|Nvit_2.0|Chr1.Scaffold16:366394-371047	3959		2.69687	2.40262	2.99113		0.484874	0.367223	0.602525		5.244	4.86085	5.62715		0.585894	0.439934	0.731853
NV13910-RA	NV13910	-	gnl|Nvit_2.0|Chr1.Scaffold16:373697-376544	1296		2.37741	1.85862	2.89621		0.0976295	0	0.195306		5.76052	5.0012	6.51983		0.302922	0.107329	0.498515
NV13909-RA	NV13909	-	gnl|Nvit_2.0|Chr1.Scaffold16:371687-372531	766		66.9951	63.0895	70.9006		10.3958	8.94876	11.8427		106.114	101.579	110.649		14.9799	13.0666	16.8932
NV22781-RA	NV22781	-	gnl|Nvit_2.0|Chr1.Scaffold16:376672-378163	1414		28.4823	26.7794	30.1852		10.3396	9.38181	11.2975		27.9168	26.3521	29.4815		11.4703	10.3509	12.5897
TCONS_00003705	XLOC_001590	TSS2966	gnl|Nvit_2.0|Chr1.Scaffold16:392418-393523	1105		0.276522	0.0809915	0.472053		0	0	0		0	0	0		0	0	0
TCONS_00003707	XLOC_001592	TSS2968	gnl|Nvit_2.0|Chr1.Scaffold16:395157-395798	641		0.822194	0.326392	1.31799		0	0	0		0	0	0		0	0	0
TCONS_00003706	XLOC_001591	TSS2967	gnl|Nvit_2.0|Chr1.Scaffold16:394438-395101	663		1.06261	0.51388	1.61134		0	0	0		0	0	0		0	0	0
NV13912-RA	NV13912	-	gnl|Nvit_2.0|Chr1.Scaffold16:396465-397962	1335		0.354806	0.157995	0.551617		0	0	0		23.2351	21.7467	24.7235		0.0877114	0	0.188992
NV22780-RA	NV22780	-	gnl|Nvit_2.0|Chr1.Scaffold16:402306-403454	1148		0.888977	0.546809	1.23114		0	0	0		70.6168	67.7927	73.4409		0.245691	0.0599662	0.431417
NV22779-RA	NV22779	-	gnl|Nvit_2.0|Chr1.Scaffold16:404376-405059	558		1.98166	1.11679	2.84652		0	0	0		0.158839	0	0.383784		10.4117	8.41716	12.4062
NV13911-RA	NV13911	-	gnl|Nvit_2.0|Chr1.Scaffold16:380226-391392	2324		1.97751	1.63963	2.31538		10.3378	9.49816	11.1774		4.85619	4.32088	5.3915		8.93407	8.09572	9.77241
NV22791-RA	NV22791	-	gnl|Nvit_2.0|Chr1.Scaffold16:380241-383210	1323		13.4942	12.2725	14.7159		4.82694	4.10983	5.54406		5.26412	4.51453	6.01371		3.23707	2.595	3.87914
NV13913-RA	NV13913	-	gnl|Nvit_2.0|Chr1.Scaffold16:407290-409279	1062		7.63927	6.58495	8.69359		4.17115	3.44777	4.89452		5.29769	4.47868	6.1167		3.17042	2.46231	3.87853
NV13914-RA	NV13914	-	gnl|Nvit_2.0|Chr1.Scaffold16:410861-419821	1181		3.17682	2.54145	3.81218		19.5584	18.0859	21.0308		17.7145	16.3168	19.1121		10.2037	9.01993	11.3875
NV22778-RA	NV22778	-	gnl|Nvit_2.0|Chr1.Scaffold16:428000-435769	4265		3.78954	3.45426	4.12482		0.544005	0.42528	0.66273		1.08972	0.921254	1.25819		0.743721	0.587744	0.899699
NV13916-RA	NV13916	-	gnl|Nvit_2.0|Chr1.Scaffold16:458186-461853	2786		9.41681	8.75218	10.0814		3.27857	2.91188	3.64527		10.9834	10.3134	11.6534		4.34257	3.86952	4.81561
NV13915-RA	NV13915	-	gnl|Nvit_2.0|Chr1.Scaffold16:446623-454658	1205		78.9592	75.8308	82.0877		35.8727	33.9026	37.8427		83.6087	80.627	86.5905		30.7785	28.7404	32.8166
NV22777-RA	NV22777	-	gnl|Nvit_2.0|Chr1.Scaffold16:448727-453278	3100		0.261076	0.154622	0.36753		0.279241	0.178935	0.379548		0.0811301	0.0270434	0.135217		0.24967	0.14321	0.356129
NV13917-RA	NV13917	-	gnl|Nvit_2.0|Chr1.Scaffold16:464982-478083	5466		14.8487	14.2663	15.4312		2.80462	2.56629	3.04295		11.2217	10.7508	11.6925		2.77453	2.50995	3.03911
NV13918-RA	NV13918	-	gnl|Nvit_2.0|Chr1.Scaffold16:478639-479153	381		138.401	127.51	149.292		0.918087	0.096925	1.73925		32.3751	27.5627	37.1875		1.18507	0.217465	2.15268
NV13920-RA	NV13920	-	gnl|Nvit_2.0|Chr1.Scaffold16:485176-485817	467		0.132487	0	0.397462		186.245	177.02	195.471		5.40166	3.85281	6.95052		307.565	294.916	320.214
NV22776-RA	NV22776	-	gnl|Nvit_2.0|Chr1.Scaffold16:487268-487729	310		3.4798	1.01921	5.94039		128.904	114.953	142.854		6.98886	3.93867	10.039		981.272	944.452	1018.09
NV13919-RA	NV13919	-	gnl|Nvit_2.0|Chr1.Scaffold16:479599-485105	3978		1.13395	0.943636	1.32427		0.944143	0.782816	1.10547		3.08489	2.79056	3.37922		0.174011	0.0961906	0.25183
NV22775-RA	NV22775	-	gnl|Nvit_2.0|Chr1.Scaffold16:488501-491445	2231		0.899941	0.667577	1.1323		0.0129409	0	0.0388227		0.0388027	0	0.0836082		0.0812056	0.0085731	0.153838
NV13921-RA	NV13921	-	gnl|Nvit_2.0|Chr1.Scaffold16:494247-495753	1336		12.9795	11.7897	14.1693		39.7655	37.8287	41.7023		54.58	52.3186	56.8415		36.1925	34.1337	38.2513
NV22792-RA	NV22792	-	gnl|Nvit_2.0|Chr1.Scaffold16:492122-493861	1393		136.12	132.363	139.876		0	0	0		0.178195	0.052192	0.304197		0.0833918	0	0.179684
NV13922-RA	NV13922	-	gnl|Nvit_2.0|Chr1.Scaffold16:522790-526623	2720		23.5008	22.437	24.5647		0.560976	0.406523	0.715428		1.74578	1.47532	2.01624		0.509744	0.346315	0.673173
NV13925-RA	NV13925	-	gnl|Nvit_2.0|Chr1.Scaffold16:541509-543624	1303		0.0281158	0	0.0843475		1.18808	0.847414	1.52874		0.193176	0.05658	0.329772		0.933015	0.597866	1.26816
NV13924-RA	NV13924	-	gnl|Nvit_2.0|Chr1.Scaffold16:538419-540402	1734		0.45988	0.268097	0.651663		11.7287	10.8217	12.6357		55.2964	53.3451	57.2478		11.8127	10.7919	12.8335
NV13926-RA	NV13926	-	gnl|Nvit_2.0|Chr1.Scaffold16:548886-566572	1393		1.3218	0.951623	1.69198		0.804695	0.531458	1.07793		2.517	2.04344	2.99056		0.555946	0.307319	0.804572
NV13927-RA	NV13927	-	gnl|Nvit_2.0|Chr1.Scaffold16:588024-589826	1669		0.0418109	0	0.10094		128.413	125.322	131.505		3.18504	2.69895	3.67113		63.5509	61.1582	65.9435
NV50166-RA	NV50166	-	gnl|Nvit_2.0|Chr1.Scaffold16:566789-587199	2149		4.11435	3.60694	4.62175		9.43439	8.71365	10.1551		2.72451	2.33815	3.11086		12.3418	11.4238	13.2599
NV13923-RA	NV13923	-	gnl|Nvit_2.0|Chr1.Scaffold16:535322-537764	2024		24.4421	23.1627	25.7215		13.1432	12.2621	14.0243		20.4455	19.357	21.5341		11.7468	10.8183	12.6752
NV13930-RA	NV13930	-	gnl|Nvit_2.0|Chr1.Scaffold16:613699-614757	861		1.59016	1.03654	2.14379		1.41187	0.923143	1.9006		4.64763	3.77321	5.52206		2.63633	1.90465	3.36801
NV13929-RA	NV13929	-	gnl|Nvit_2.0|Chr1.Scaffold16:608293-612526	2098		4.4685	3.93249	5.00451		2.34363	1.98054	2.70671		10.9327	10.15	11.7154		1.53018	1.20128	1.85908
NV13931-RA	NV13931	-	gnl|Nvit_2.0|Chr1.Scaffold16:615670-617909	1885		12.9825	12.0115	13.9535		0.704884	0.493028	0.916739		5.52178	4.92913	6.11444		0.86269	0.600902	1.12448
NV13928-RA	NV13928	-	gnl|Nvit_2.0|Chr1.Scaffold16:591033-607727	9917		5.02646	4.77746	5.27546		2.13203	1.98029	2.28377		2.91197	2.73506	3.08889		2.0584	1.88985	2.22694
NV22793-RA	NV22793	-	gnl|Nvit_2.0|Chr1.Scaffold16:621969-623568	1309		1.48176	1.07469	1.88883		0.0241103	0	0.072331		0.480249	0.265475	0.695023		0	0	0
NV22774-RA	NV22774	-	gnl|Nvit_2.0|Chr1.Scaffold16:618950-620885	1084		15.3754	13.8993	16.8515		0	0	0		0.485723	0.242862	0.728585		0	0	0
NV22773-RA	NV22773	-	gnl|Nvit_2.0|Chr1.Scaffold16:624200-625529	1076		30.688	28.5927	32.7834		0.154182	0.0162774	0.292086		13.0857	11.8138	14.3576		0.570522	0.273199	0.867844
NV13932-RA	NV13932	-	gnl|Nvit_2.0|Chr1.Scaffold16:634037-635819	655		3.89946	2.83816	4.96076		7.89646	6.49076	9.30216		44.7871	41.4686	48.1056		7.89163	6.35745	9.42581
NV22772-RA	NV22772	-	gnl|Nvit_2.0|Chr1.Scaffold16:642162-642548	386		3.30924	1.65462	4.96386		8.86502	6.34104	11.389		1.17875	0.287698	2.0698		4.98498	3.02232	6.94764
NV22771-RA	NV22771	-	gnl|Nvit_2.0|Chr1.Scaffold16:646766-647781	739		0	0	0		0.25847	0.0272874	0.489652		0	0	0		0.750103	0.315388	1.18482
NV22796-RA	NV22796	-	gnl|Nvit_2.0|Chr1.Scaffold16:648488-649084	596		0.252723	0	0.544543		27.479	24.6436	30.3144		0.568931	0.166636	0.971225		68.2732	63.4065	73.1398
NV22797-RA	NV22797	-	gnl|Nvit_2.0|Chr1.Scaffold16:649465-649911	446		0.146106	0	0.438317		9.66252	7.44854	11.8765		0	0	0		16.6004	13.5309	19.6698
NV22798-RA	NV22798	-	gnl|Nvit_2.0|Chr1.Scaffold16:651982-653481	1426		0	0	0		2.30341	1.85561	2.75121		0.0649753	0	0.140002		2.67692	2.13736	3.21648
NV13935-RA	NV13935	-	gnl|Nvit_2.0|Chr1.Scaffold16:659087-660969	1797		26.1489	24.7323	27.5654		0.281347	0.144874	0.417821		0.561759	0.367302	0.756216		1.09696	0.794831	1.39909
NV30379-RA	NV30379	-	gnl|Nvit_2.0|Chr1.Scaffold16:645776-646690	914		0.79897	0.422332	1.17561		28.8072	26.6956	30.9187		0.379307	0.134393	0.624221		66.1097	62.5711	69.6483
NV13936-RA	NV13936	-	gnl|Nvit_2.0|Chr1.Scaffold16:666278-667776	1370		6.32061	5.50292	7.1383		30.2433	28.5733	31.9133		1.02261	0.715262	1.32996		27.4437	25.663	29.2244
NV22795-RA	NV22795	-	gnl|Nvit_2.0|Chr1.Scaffold16:638128-642043	2371		4.55415	4.04891	5.05939		45.0609	43.5821	46.5398		0.459324	0.309607	0.60904		48.4597	46.744	50.1754
NV13933-RA	NV13933	-	gnl|Nvit_2.0|Chr1.Scaffold16:643238-644765	1499		5.95124e-06	0	0.0474707		19.911	17.9528	21.8693		1.06394	0.65594	1.47193		28.3782	25.78	30.9764
NV13934-RA	NV13934	-	gnl|Nvit_2.0|Chr1.Scaffold16:643250-644765	1437		2.67133	2.15007	3.19258		164.757	156.865	172.65		4.74005	4.00787	5.47223		123.911	117.404	130.419
NV22794-RA	NV22794	-	gnl|Nvit_2.0|Chr1.Scaffold16:626893-633635	3344		18.5909	17.7452	19.4366		13.8063	13.1263	14.4862		1.9855	1.72405	2.24695		27.2053	26.1382	28.2724
NV22770-RA	NV22770	-	gnl|Nvit_2.0|Chr1.Scaffold16:674601-703733	1698		2.11038	1.69449	2.52626		0.194416	0.0771788	0.311653		12.8585	11.902	13.8149		0.264952	0.111402	0.418502
NV22799-RA	NV22799	-	gnl|Nvit_2.0|Chr1.Scaffold16:735448-735847	331		4.33873	1.93204	6.74543		3.13692	1.24529	5.02855		0	0	0		0.565564	0	1.36651
NV13937-RA	NV13937	-	gnl|Nvit_2.0|Chr1.Scaffold16:771234-803131	1444		0.148909	0.0273253	0.270493		4.30244	3.6907	4.91419		4.75807	4.11033	5.40581		4.5294	3.82916	5.22964
TCONS_00002793	XLOC_001200	TSS2224	gnl|Nvit_2.0|Chr1.Scaffold16:806235-806898	568		3.47593	2.34819	4.60367		0	0	0		0	0	0		0.092812	0	0.278436
NV22768-RA	NV22768	-	gnl|Nvit_2.0|Chr1.Scaffold16:833824-838666	1897		0	0	0		0.0466518	0	0.100521		0.0155297	0	0.046589		0.0389334	0	0.0940703
NV22767-RA	NV22767	-	gnl|Nvit_2.0|Chr1.Scaffold16:839847-854998	6502		0.00476593	0	0.0142978		0.045248	0.0179624	0.0725336		0	0	0		0.0208297	0	0.0416695
NV22769-RA	NV22769	-	gnl|Nvit_2.0|Chr1.Scaffold16:822329-823349	685		0.538591	0.15775	0.919432		1.85529	1.17916	2.53142		0.0571279	0	0.218934		1.53328	0.85929	2.20727
NV13938-RA	NV13938	-	gnl|Nvit_2.0|Chr1.Scaffold16:822507-832742	1105		4.14783	3.39055	4.90512		0.208611	0.0400278	0.377194		48.4105	45.2734	51.5476		0.110385	0	0.25953
NV13941-RA	NV13941	-	gnl|Nvit_2.0|Chr1.Scaffold16:879723-886608	4304		0.301134	0.207075	0.395192		1.09024	0.922799	1.25769		0.114277	0.0603708	0.168184		1.44923	1.23051	1.66796
NV22766-RA	NV22766	-	gnl|Nvit_2.0|Chr1.Scaffold16:916940-919631	2188		0	0	0		0	0	0		0.0132187	0	0.039656		0	0	0
NV30380-RA	NV30380	-	gnl|Nvit_2.0|Chr1.Scaffold16:920054-921880	1826		0	0	0		0	0	0		0	0	0		0.0406495	0	0.0982168
NV13942-RA	NV13942	-	gnl|Nvit_2.0|Chr1.Scaffold16:902258-906526	1279		8.83129	7.82324	9.83935		7.31807	6.45903	8.17711		9.73212	8.75153	10.7127		6.09371	5.21869	6.96873
NV13939-RA	NV13939	-	gnl|Nvit_2.0|Chr1.Scaffold16:860406-869347	3144		1.79525	1.50302	2.08747		7.90701	7.22744	8.58657		3.20335	2.80118	3.60553		12.5307	11.5583	13.5031
NV13940-RA	NV13940	-	gnl|Nvit_2.0|Chr1.Scaffold16:868663-871828	1819		11.7925	10.8264	12.7585		98.5952	93.7651	103.425		62.9111	59.5933	66.229		48.1145	45.2328	50.9962
NV13943-RA	NV13943	-	gnl|Nvit_2.0|Chr1.Scaffold16:923306-924566	1122		23.6606	21.8694	25.4517		20.9263	19.3578	22.4948		72.9134	70.0021	75.8247		21.1577	19.3877	22.9276
NV13944-RA	NV13944	-	gnl|Nvit_2.0|Chr1.Scaffold16:927944-931734	646		16.4619	14.2572	18.6667		3.94058	2.92268	4.95849		13.8161	11.9312	15.701		5.39635	4.09448	6.69822
NV22800-RA	NV22800	-	gnl|Nvit_2.0|Chr1.Scaffold16:963822-967557	2057		0	0	0		0	0	0		0	0	0		0	0	0
NV13946-RA	NV13946	-	gnl|Nvit_2.0|Chr1.Scaffold16:969753-998576	5884		0.0793193	0.038359	0.12028		4.82407	4.52476	5.12339		0.100624	0.0577175	0.14353		10.9381	10.4355	11.4408
NV13947-RA	NV13947	-	gnl|Nvit_2.0|Chr1.Scaffold16:999345-999804	459		5.63197	3.87284	7.3911		2.24227	1.21199	3.27254		2.51089	1.44024	3.58153		2.55202	1.37942	3.72462
NV13945-RA	NV13945	-	gnl|Nvit_2.0|Chr1.Scaffold16:953955-956424	1162		18.4169	16.8714	19.9624		7.49264	6.56772	8.41756		20.218	18.7126	21.7233		11.2038	9.95072	12.4569
NV22765-RA	NV22765	-	gnl|Nvit_2.0|Chr1.Scaffold16:1003477-1004820	1097		1.11644	0.721716	1.51116		1.02272	0.668699	1.37674		0.269111	0.0897035	0.448518		3.15596	2.4672	3.84472
NV13949-RA	NV13949	-	gnl|Nvit_2.0|Chr1.Scaffold16:1005717-1008506	2252		0.252319	0.129927	0.374712		8.0036	7.35686	8.65035		9.12621	8.43823	9.81419		8.31008	7.5753	9.04487
NV22764-RA	NV22764	-	gnl|Nvit_2.0|Chr1.Scaffold16:1010933-1013588	2204		0.0912324	0.0167415	0.165723		0.34109	0.206798	0.475383		1.28491	1.02417	1.54566		0.230463	0.107275	0.35365
NV13950-RA	NV13950	-	gnl|Nvit_2.0|Chr1.Scaffold16:1014568-1015888	940		1.11109	0.675285	1.5469		6.15128	5.19714	7.10542		9.79185	8.58311	11.0006		6.05308	5.00715	7.099
NV13948-RA	NV13948	-	gnl|Nvit_2.0|Chr1.Scaffold16:1000211-1002723	2214		7.04979	6.39664	7.70294		0.0130524	0	0.0391571		0	0	0		0	0	0
NV13951-RA	NV13951	-	gnl|Nvit_2.0|Chr1.Scaffold16:1020083-1022831	1591		13.954	12.843	15.065		4.06293	3.49843	4.62744		3.5582	3.02991	4.08649		4.42617	3.76824	5.0841
NV13952-RA	NV13952	-	gnl|Nvit_2.0|Chr1.Scaffold16:1034597-1036013	766		10.4164	8.87639	11.9564		1.81435	1.21164	2.41707		7.26807	6.0812	8.45494		3.98275	2.99056	4.97495
TCONS_00003708	XLOC_001593	TSS2969	gnl|Nvit_2.0|Chr1.Scaffold16:1044964-1045185	221		9.64222	1.19262e-15	19.2844		0	0	0		0	0	0		0	0	0
NV13953-RA	NV13953	-	gnl|Nvit_2.0|Chr1.Scaffold16:1038086-1043936	5024		11.4796	10.9444	12.0148		1.05536	0.902475	1.20825		4.32657	4.01876	4.63439		1.63391	1.41894	1.84889
NV13955-RA	NV13955	-	gnl|Nvit_2.0|Chr1.Scaffold16:1063088-1064252	716		16.989	14.9212	19.0569		10.785	9.2371	12.3329		27.1067	24.6811	29.5323		12.3568	10.5368	14.1768
NV13956-RA	NV13956	-	gnl|Nvit_2.0|Chr1.Scaffold16:1064287-1067400	2207		2.18624	1.82186	2.55061		1.66355	1.36741	1.95969		1.59716	1.30727	1.88705		1.28207	0.988019	1.57613
NV13957-RA	NV13957	-	gnl|Nvit_2.0|Chr1.Scaffold16:1070006-1071745	1175		6.20265	5.312	7.0933		3.14282	2.55411	3.73152		3.86714	3.2158	4.51848		4.22981	3.46922	4.99039
NV13958-RA	NV13958	-	gnl|Nvit_2.0|Chr1.Scaffold16:1073216-1074970	1344		10.7738	9.69375	11.8539		3.852	3.25065	4.45334		7.27922	6.45309	8.10535		6.09084	5.24088	6.9408
NV13959-RA	NV13959	-	gnl|Nvit_2.0|Chr1.Scaffold16:1075247-1079137	2166		4.21755	3.7061	4.729		75.2434	73.2277	77.2592		5.9626	5.39405	6.53115		52.26	50.387	54.1331
TCONS_00002814	XLOC_001209	TSS2236	gnl|Nvit_2.0|Chr1.Scaffold16:1067628-1068868	516		354.417	341.995	366.839		879.112	860.666	897.559		425.654	413.125	438.183		406.049	392.727	419.37
NV13960-RA	NV13960	-	gnl|Nvit_2.0|Chr1.Scaffold16:1083769-1084703	856		15.0595	13.3489	16.7702		8.87498	7.63967	10.1103		41.7496	39.1024	44.3968		7.10211	5.89732	8.30689
NV13954-RA	NV13954	-	gnl|Nvit_2.0|Chr1.Scaffold16:1047654-1058685	5365		34.2081	33.3154	35.1008		1.48272	1.30867	1.65677		0.115835	0.0672873	0.164383		2.09151	1.85835	2.32468
NV22763-RA	NV22763	-	gnl|Nvit_2.0|Chr1.Scaffold16:1055448-1059574	2592		2.5771	2.21535	2.93885		10.8335	10.1388	11.5282		13.7379	12.9607	14.5151		12.2178	11.3895	13.046
NV13961-RA	NV13961	-	gnl|Nvit_2.0|Chr1.Scaffold16:1085003-1086592	1170		6.87895	5.93848	7.81943		6.51348	5.6496	7.37735		10.0641	9.00137	11.1268		5.93217	5.02098	6.84336
NV22762-RA	NV22762	-	gnl|Nvit_2.0|Chr1.Scaffold16:1087138-1087898	670		17.4206	15.2171	19.6242		30.062	27.3527	32.7713		47.1512	43.7935	50.5088		27.2855	24.4701	30.101
NV13963-RA	NV13963	-	gnl|Nvit_2.0|Chr1.Scaffold16:1094249-1097463	1982		0.977278	0.71839	1.23616		29.2427	27.9274	30.5581		0.132976	0.0443254	0.221627		60.7047	58.5835	62.8258
NV22761-RA	NV22761	-	gnl|Nvit_2.0|Chr1.Scaffold16:1103006-1105428	2131		0.710683	0.498798	0.922568		1.45793	1.17604	1.73982		1.19817	0.940632	1.4557		1.00824	0.741863	1.27463
NV13967-RA	NV13967	-	gnl|Nvit_2.0|Chr1.Scaffold16:1105922-1107586	935		1.07606	0.645637	1.50649		2.48565	1.86642	3.10488		0	0	0		3.41145	2.61626	4.20665
NV13968-RA	NV13968	-	gnl|Nvit_2.0|Chr1.Scaffold16:1109183-1109779	431		0.157682	0	0.473045		379.195	364.866	393.525		0.520911	0	1.04207		439.459	423.126	455.791
NV22760-RA	NV22760	-	gnl|Nvit_2.0|Chr1.Scaffold16:1108094-1108555	306		0	0	0		298.832	277.013	320.65		1.40208	0	2.80485		258.913	239.532	278.295
NV13964-RA	NV13964	-	gnl|Nvit_2.0|Chr1.Scaffold16:1097735-1102282	428		16.3425	13.1062	19.5788		3.85131	2.39565	5.30697		11.6359	9.13484	14.1369		4.30882	2.68024	5.9374
NV13965-RA	NV13965	-	gnl|Nvit_2.0|Chr1.Scaffold16:1099081-1100626	1300		10.3657	9.27225	11.4592		29.9915	27.8618	32.1213		43.8415	41.0755	46.6075		27.2699	25.107	29.4328
NV13966-RA	NV13966	-	gnl|Nvit_2.0|Chr1.Scaffold16:1100248-1100577	329		21.6296	15.8771	27.382		55.5678	46.8779	64.2577		94.0983	82.9566	105.24		29.7649	23.3306	36.1992
NV13962-RA	NV13962	-	gnl|Nvit_2.0|Chr1.Scaffold16:1088686-1093020	3363		64.3709	62.8021	65.9398		54.0063	52.6552	55.3573		186.636	184.129	189.143		40.2808	38.9854	41.5762
NV13969-RA	NV13969	-	gnl|Nvit_2.0|Chr1.Scaffold16:1112243-1126753	2497		13.8517	12.9955	14.7078		1.26709	1.02655	1.50762		7.29412	6.71256	7.87567		1.54956	1.25135	1.84777
NV22801-RA	NV22801	-	gnl|Nvit_2.0|Chr1.Scaffold16:1141791-1142616	538		0.402943	2.84061e-17	0.805886		0.173303	0	0.418733		4.82328	3.5359	6.11066		0	0	0
NV50167-RA	NV50167	-	gnl|Nvit_2.0|Chr1.Scaffold16:1134533-1139160	3362		6.26321	5.77376	6.75266		0.29706	0.196192	0.397927		1.51154	1.28474	1.73834		0.353727	0.231282	0.476172
NV13970-RA	NV13970	-	gnl|Nvit_2.0|Chr1.Scaffold16:1142949-1143924	669		2.20616	1.41595	2.99638		0.421009	0.0807823	0.761236		5.09241	3.96253	6.2223		0.432913	0.049942	0.815884
NV13972-RA	NV13972	-	gnl|Nvit_2.0|Chr1.Scaffold16:1148369-1149455	742		15.2908	13.3782	17.2034		18.4471	16.3359	20.5582		29.6808	26.9148	32.4467		19.2673	16.9153	21.6193
NV13971-RA	NV13971	-	gnl|Nvit_2.0|Chr1.Scaffold16:1143771-1148373	3224		4.77301	4.33554	5.21048		0.181301	0.099771	0.26283		0.242042	0.148978	0.335107		0.108809	0.0366333	0.180985
NV13973-RA	NV13973	-	gnl|Nvit_2.0|Chr1.Scaffold16:1154517-1159363	1321		0.912347	0.594708	1.22998		0.309952	0.138022	0.481883		0.284973	0.11982	0.450126		0.355288	0.149384	0.561191
NV13974-RA	NV13974	-	gnl|Nvit_2.0|Chr1.Scaffold16:1165001-1170083	788		8.41262	7.0568	9.76843		2.54152	1.84177	3.24127		2.41981	1.74822	3.09139		2.62939	1.85269	3.40609
NV13975-RA	NV13975	-	gnl|Nvit_2.0|Chr1.Scaffold16:1172582-1177089	1670		3.92747	3.35459	4.50035		1.17133	0.875361	1.4673		6.32969	5.65049	7.00888		1.5753	1.19307	1.95754
NV13977-RA	NV13977	-	gnl|Nvit_2.0|Chr1.Scaffold16:1193279-1194199	409		1.07046	0.196434	1.94449		3.5207	2.04514	4.99627		2.05039	0.954408	3.14636		0.33795	0	0.81655
NV13976-RA	NV13976	-	gnl|Nvit_2.0|Chr1.Scaffold16:1182263-1189775	1569		4.069	3.4641	4.67389		7.50422	6.74015	8.26829		4.15832	3.58337	4.73327		5.29615	4.56804	6.02425
NV13978-RA	NV13978	-	gnl|Nvit_2.0|Chr1.Scaffold16:1199955-1202254	2065		24.0724	22.8172	25.3277		6.15565	5.56216	6.74915		259.69	255.805	263.575		8.70773	7.91872	9.49674
NV13979-RA	NV13979	-	gnl|Nvit_2.0|Chr1.Scaffold16:1208174-1209697	1366		18.0473	16.6631	19.4315		13.3214	12.1996	14.4431		16.3283	15.1045	17.5522		16.4438	15.0551	17.8325
NV50168-RA	NV50168	-	gnl|Nvit_2.0|Chr1.Scaffold16:1202333-1207660	4370		19.7089	18.954	20.4637		1.06658	0.902595	1.23057		2.13663	1.90449	2.36878		1.27256	1.07198	1.47314
NV13981-RA	NV13981	-	gnl|Nvit_2.0|Chr1.Scaffold16:1216636-1223671	1582		4.80872	4.15433	5.4631		3.01484	2.53362	3.49606		8.50468	7.69445	9.31492		3.76067	3.1604	4.36094
NV13982-RA	NV13982	-	gnl|Nvit_2.0|Chr1.Scaffold16:1224655-1226776	1691		73.8494	71.3833	76.3155		1.54508	1.21194	1.87822		8.25899	7.49023	9.02774		1.22012	0.887635	1.55261
NV22759-RA	NV22759	-	gnl|Nvit_2.0|Chr1.Scaffold16:1235728-1237299	1312		0	0	0		0.0721284	0	0.155415		0	0	0		0.0298503	0	0.0895508
NV13984-RA	NV13984	-	gnl|Nvit_2.0|Chr1.Scaffold16:1237784-1239420	1449		0.3213	0.143075	0.499525		10.6796	9.71715	11.6421		1.12619	0.816011	1.43637		13.6658	12.4536	14.878
NV22802-RA	NV22802	-	gnl|Nvit_2.0|Chr1.Scaffold16:1239801-1245329	2996		0.0974958	0.0324986	0.162493		0.0186956	0	0.045172		0	0	0		0.0117731	0	0.0353192
NV13985-RA	NV13985	-	gnl|Nvit_2.0|Chr1.Scaffold16:1254022-1533126	1697		2.05032	1.64025	2.46038		0.0707453	0	0.141525		1.25319	0.950856	1.55552		0.508168	0.295189	0.721146
NV22758-RA	NV22758	-	gnl|Nvit_2.0|Chr1.Scaffold16:1377843-1378499	357		0.258752	0	0.776257		3.76538	1.9389	5.59185		0	0	0		7.27461	4.66182	9.8874
NV22757-RA	NV22757	-	gnl|Nvit_2.0|Chr1.Scaffold16:1387200-1387856	357		0	0	0		27.4651	22.5264	32.4038		0	0	0		44.4559	37.9389	50.9729
NV22803-RA	NV22803	-	gnl|Nvit_2.0|Chr1.Scaffold16:1389040-1390683	931		0	0	0		1.0448	0.649903	1.4397		0	0	0		2.14979	1.52068	2.7789
NV22804-RA	NV22804	-	gnl|Nvit_2.0|Chr1.Scaffold16:1414708-1415989	795		0.323617	0.0593848	0.587849		0.697061	0.333794	1.06033		0.137867	0	0.297062		0.338823	0.0621752	0.615471
NV13986-RA	NV13986	-	gnl|Nvit_2.0|Chr1.Scaffold16:1534659-1536655	1130		9.17071	8.06064	10.2808		10.369	9.26656	11.4715		24.9999	23.2861	26.7137		5.61894	4.72206	6.51582
NV13983-RA	NV13983	-	gnl|Nvit_2.0|Chr1.Scaffold16:1226803-1234470	5290		13.5697	13.0034	14.1361		35.9762	35.1074	36.8451		31.8926	31.0755	32.7096		22.5725	21.8092	23.3358
NV13988-RA	NV13988	-	gnl|Nvit_2.0|Chr1.Scaffold16:1617261-1618214	541		0	0	0		104.058	98.0606	110.056		1.67592	0.926426	2.42542		26.3324	23.0434	29.6213
NV22805-RA	NV22805	-	gnl|Nvit_2.0|Chr1.Scaffold16:1571209-1595342	2403		0	0	0		0.0119115	0	0.0357344		0	0	0		0.059857	0	0.119743
NV13987-RA	NV13987	-	gnl|Nvit_2.0|Chr1.Scaffold16:1575618-1577902	462		0.135494	0	0.406483		0.465657	0	0.931538		0.112639	0	0.337918		1.32684	0.470115	2.18356
NV22756-RA	NV22756	-	gnl|Nvit_2.0|Chr1.Scaffold16:1587706-1589432	1153		15.1279	13.7203	16.5355		0.875237	0.560843	1.18963		0.112328	0	0.224711		0.768056	0.440556	1.09556
NV22807-RA	NV22807	-	gnl|Nvit_2.0|Chr1.Scaffold16:1666892-1669474	636		0	0	0		0.260664	0	0.521454		0	0	0		0.311246	0	0.622642
NV22806-RA	NV22806	-	gnl|Nvit_2.0|Chr1.Scaffold16:1651517-1659824	4577		0.0412932	0.00757745	0.075009		0.13067	0.0749523	0.186388		0.0535481	0.0178494	0.0892468		0.0525397	0.0128234	0.092256
NV50169-RA	NV50169	-	gnl|Nvit_2.0|Chr1.Scaffold16:1620805-1648642	4776		6.92232	6.49547	7.34917		0.726905	0.598405	0.855404		1.33127	1.1542	1.50835		0.71064	0.567403	0.853876
NV13989-RA	NV13989	-	gnl|Nvit_2.0|Chr1.Scaffold16:1630916-1631605	612		0.1612	0	0.389172		0.208137	0	0.448473		0	0	0		0	0	0
NV13980-RA	NV13980	-	gnl|Nvit_2.0|Chr1.Scaffold16:1209797-1215388	3451		207.741	204.961	210.52		67.1516	65.6565	68.6467		213.072	210.432	215.712		122.362	120.099	124.625
NV13990-RA	NV13990	-	gnl|Nvit_2.0|Chr1.Scaffold16:1672362-1673572	848		78.5062	74.5748	82.4377		0	0	0		0	0	0		0.0517403	0	0.155221
NV22754-RA	NV22754	-	gnl|Nvit_2.0|Chr1.Scaffold16:1684344-1686764	2228		0.585845	0.398224	0.773466		23.6139	22.5075	24.7203		0.440425	0.287969	0.592881		27.277	25.942	28.6119
NV22808-RA	NV22808	-	gnl|Nvit_2.0|Chr1.Scaffold16:1673979-1683572	3743		4.95957	4.54841	5.37073		0.0882477	0.0371046	0.139391		0.147266	0.0814068	0.213126		0	0	0
NV22755-RA	NV22755	-	gnl|Nvit_2.0|Chr1.Scaffold16:1677046-1679060	1942		72.23	69.9783	74.4817		0.0151393	0	0.0454178		0	0	0		0	0	0
NV22752-RA	NV22752	-	gnl|Nvit_2.0|Chr1.Scaffold16:1712261-1714027	1215		0.0306582	0	0.0919747		0.0264367	0	0.07931		0	0	0		0	0	0
NV22753-RA	NV22753	-	gnl|Nvit_2.0|Chr1.Scaffold16:1703190-1711199	6758		0.0778377	0.0400809	0.115595		0.114604	0.0720414	0.157168		0.059418	0.0284528	0.0903831		0.015011	0	0.0323443
NV13992-RA	NV13992	-	gnl|Nvit_2.0|Chr1.Scaffold16:1698164-1702560	3510		1.64324	1.39828	1.8882		0	0	0		2.29505	2.02383	2.56627		0.1093	0.0433897	0.175211
NV22809-RA	NV22809	-	gnl|Nvit_2.0|Chr1.Scaffold16:1714974-1718006	1953		3.73126	3.22113	4.24139		1.48916	1.189	1.78931		0.0901452	0.0165419	0.163748		0.678217	0.447926	0.908507
NV22750-RA	NV22750	-	gnl|Nvit_2.0|Chr1.Scaffold16:1723410-1724328	631		0	0	0		0	0	0		0.0648698	0	0.194609		0.314989	0	0.63013
NV30381-RA	NV30381	-	gnl|Nvit_2.0|Chr1.Scaffold16:1729723-1730801	727		0.0614957	0	0.184487		0.211879	0	0.423861		0	0	0		0.319872	0.0337698	0.605974
NV22749-RA	NV22749	-	gnl|Nvit_2.0|Chr1.Scaffold16:1731681-1733218	1028		0	0	0		0	0	0		0	0	0		0	0	0
NV22751-RA	NV22751	-	gnl|Nvit_2.0|Chr1.Scaffold16:1718381-1722865	2132		0.678738	0.471725	0.885751		0.136183	0.0482514	0.224115		0	0	0		0.10248	0.0188054	0.186154
NV22810-RA	NV22810	-	gnl|Nvit_2.0|Chr1.Scaffold16:1726861-1729511	2008		0.185821	0.0737667	0.297875		1.23878	0.968424	1.50913		0.0582351	0	0.116498		0.511318	0.318058	0.704579
NV13991-RA	NV13991	-	gnl|Nvit_2.0|Chr1.Scaffold16:1689220-1697710	5493		13.5792	13.0237	14.1348		1.20631	1.04973	1.36288		3.04162	2.79477	3.28846		1.51353	1.31524	1.71182
NV13993-RA	NV13993	-	gnl|Nvit_2.0|Chr1.Scaffold16:1746463-1760356	2379		0.949302	0.719062	1.17954		0.939523	0.724036	1.15501		3.8054	3.3755	4.2353		1.61893	1.30592	1.93195
NV22811-RA	NV22811	-	gnl|Nvit_2.0|Chr1.Scaffold16:1768883-1770043	375		5.37297	3.17946	7.56647		5.75455	3.65328	7.85581		9.25062	6.64224	11.859		5.1232	3.07207	7.17433
NV13994-RA	NV13994	-	gnl|Nvit_2.0|Chr1.Scaffold16:1776094-1779218	1654		17.071	15.8699	18.2721		37.6335	35.9772	39.2898		1.47294	1.14172	1.80416		61.5739	59.2066	63.9413
NV13995-RA	NV13995	-	gnl|Nvit_2.0|Chr1.Scaffold16:1779631-1786150	2169		25.3588	24.1056	26.6119		218.106	214.643	221.569		74.2168	72.2158	76.2179		135.895	132.83	138.961
NV22812-RA	NV22812	-	gnl|Nvit_2.0|Chr1.Scaffold16:1799289-1800513	929		0.0434183	0	0.130255		0	0	0		0	0	0		0	0	0
NV22747-RA	NV22747	-	gnl|Nvit_2.0|Chr1.Scaffold16:1800892-1803684	1080		0	0	0		0	0	0		0	0	0		0	0	0
TCONS_00003709	XLOC_001594	TSS2970	gnl|Nvit_2.0|Chr1.Scaffold16:1805936-1806449	513		6.49121	4.80105	8.18138		0.283825	0	0.611559		1.75105	0.946482	2.55563		0	0	0
NV22748-RA	NV22748	-	gnl|Nvit_2.0|Chr1.Scaffold16:1794227-1798840	2719		1.39713	1.13769	1.65657		0.800233	0.616875	0.98359		0.0207915	0	0.0502361		0.640703	0.456991	0.824416
NV50170-RA	NV50170	-	gnl|Nvit_2.0|Chr1.Scaffold16:1808263-1816600	5023		2.17159	1.93878	2.40441		0.156183	0.0981782	0.214188		0.97665	0.829246	1.12405		0.394945	0.289431	0.500459
TCONS_00003710	XLOC_001595	TSS2971	gnl|Nvit_2.0|Chr1.Scaffold16:1904737-1905373	636		0.454158	0.0833395	0.824976		0.260664	0	0.521454		0.128132	0	0.30959		0	0	0
TCONS_00003711	XLOC_001596	TSS2972	gnl|Nvit_2.0|Chr1.Scaffold16:1905539-1906758	1219		0.732786	0.433627	1.03194		0.210629	0.0616917	0.359565		0	0	0		0.0978481	0	0.210833
NV13998-RA	NV13998	-	gnl|Nvit_2.0|Chr1.Scaffold16:1816815-1889689	2293		0.712736	0.509097	0.916375		0.338848	0.20816	0.469536		0.0752702	0.0138123	0.136728		0.772068	0.550688	0.993447
TCONS_00003712	XLOC_001597	TSS2973	gnl|Nvit_2.0|Chr1.Scaffold16:1907447-1909294	1847		1.26393	0.957381	1.57048		4.98678	4.4189	5.55465		0.448298	0.278857	0.617738		6.27978	5.56707	6.99248
NV50171-RA	NV50171	-	gnl|Nvit_2.0|Chr1.Scaffold16:1912602-1922795	1320		0	0	0		1.4796	1.0974	1.86181		0	0	0		2.04475	1.54515	2.54436
NV30382-RA	NV30382	-	gnl|Nvit_2.0|Chr1.Scaffold16:1950038-1951374	1121		0	0	0		3.716	3.05449	4.37751		0	0	0		2.31328	1.72154	2.90502
NV13999-RA	NV13999	-	gnl|Nvit_2.0|Chr1.Scaffold16:1924566-1947856	1656		0.168781	0.0494348	0.288127		0.0363974	0	0.0879429		0	0	0		0.045446	0	0.109806
NV14000-RA	NV14000	-	gnl|Nvit_2.0|Chr1.Scaffold16:1955069-2078020	843		1.98518	1.35741	2.61295		0.0855336	0	0.206665		0	0	0		0.469372	0.156457	0.782286
NV22746-RA	NV22746	-	gnl|Nvit_2.0|Chr1.Scaffold16:2127997-2128656	295		0	0	0		0	0	0		0	0	0		0	0	0
TCONS_00003713	XLOC_001598	TSS2974	gnl|Nvit_2.0|Chr1.Scaffold16:2104559-2105345	786		5.75696	4.63331	6.8806		0.614092	0.273455	0.954728		0.140109	0	0.301892		0.114722	0	0.27719
NV14001-RA	NV14001	-	gnl|Nvit_2.0|Chr1.Scaffold16:2087930-2103999	2986		3.66398	3.2648	4.06316		0.384656	0.262984	0.506328		0.619587	0.464035	0.775138		0.236311	0.13063	0.341993
NV13996-RA	NV13996	-	gnl|Nvit_2.0|Chr1.Scaffold16:1789358-1790274	603		0.182544	0	0.468708		1.30312	0.646918	1.95932		4.2732	3.11276	5.43365		0.667774	0.133766	1.20178
NV13997-RA	NV13997	-	gnl|Nvit_2.0|Chr1.Scaffold16:1790026-1792860	1614		132.174	128.783	135.564		143.491	136.709	150.272		471.868	451.507	492.229		124.144	117.974	130.313
NV14002-RA	NV14002	-	gnl|Nvit_2.0|Chr1.Scaffold16:2132466-2133759	1128		99.2537	95.5977	102.91		19.4494	17.9338	20.965		29.2413	27.3933	31.0893		19.0458	17.3747	20.7169
NV14003-RA	NV14003	-	gnl|Nvit_2.0|Chr1.Scaffold16:2140760-2142887	926		14.9142	13.3012	16.5271		1.50346	1.02523	1.9817		6.22482	5.25927	7.19037		3.31647	2.5215	4.11143
NV22813-RA	NV22813	-	gnl|Nvit_2.0|Chr1.Scaffold16:2134613-2137883	1937		30.9414	29.4655	32.4173		0	0	0		0.0151652	0	0.0454957		0.0570433	0	0.122911
NV14004-RA	NV14004	-	gnl|Nvit_2.0|Chr1.Scaffold16:2145982-2147758	954		2.47176	1.82816	3.11535		2.27499	1.68881	2.86117		2.86622	2.21734	3.5151		2.08286	1.47334	2.69238
NV14005-RA	NV14005	-	gnl|Nvit_2.0|Chr1.Scaffold16:2148310-2149373	798		2.09216	1.42213	2.76219		1.20173	0.728594	1.67487		14.3078	12.684	15.9316		1.29213	0.750587	1.83368
NV22814-RA	NV22814	-	gnl|Nvit_2.0|Chr1.Scaffold16:2162654-2163155	250		2.80561	0	6.77335		645.854	590.577	701.131		0	0	0		825.331	769.638	881.023
NV14006-RA	NV14006	-	gnl|Nvit_2.0|Chr1.Scaffold16:2155666-2158292	1382		2.82611	2.28223	3.37		1.64747	1.25789	2.03705		2.27123	1.81719	2.72528		2.38505	1.86453	2.90556
NV50172-RA	NV50172	-	gnl|Nvit_2.0|Chr1.Scaffold16:2163657-2165556	645		1.70292	0.977836	2.428		0.223003	0	0.51453		8.61684	7.14448	10.0892		0.723727	0.241911	1.20554
NV14007-RA	NV14007	-	gnl|Nvit_2.0|Chr1.Scaffold16:2164580-2164894	314		0.642738	0	1.80622		0	0	0		42.9098	35.5237	50.2959		1.32568	0	2.652
NV14009-RA	NV14009	-	gnl|Nvit_2.0|Chr1.Scaffold16:2166861-2167259	398		2.80226	1.27458	4.32995		1.80155	0.715174	2.88792		15.5146	12.3909	18.6383		1.07486	0.197241	1.95248
NV14008-RA	NV14008	-	gnl|Nvit_2.0|Chr1.Scaffold16:2166225-2166602	377		1.54398	0.376841	2.71112		0.756018	0	1.5124		7.95996	5.55619	10.3637		0.708383	0	1.63444
NV14011-RA	NV14011	-	gnl|Nvit_2.0|Chr1.Scaffold16:2170323-2171608	766		1.19532	0.673642	1.71701		1.66724	1.09012	2.24437		2.76187	2.0247	3.49904		1.36721	0.7942	1.94023
NV14010-RA	NV14010	-	gnl|Nvit_2.0|Chr1.Scaffold16:2167689-2169680	1065		8.95249	7.81323	10.0918		1.99986	1.4883	2.51143		15.6184	14.2164	17.0205		2.61985	1.97529	3.2644
NV50173-RA	NV50173	-	gnl|Nvit_2.0|Chr1.Scaffold16:2171903-2173556	1315		11.76	10.6164	12.9036		4.45947	3.79659	5.12236		20.393	18.9859	21.8		5.4477	4.63029	6.26511
NV14012-RA	NV14012	-	gnl|Nvit_2.0|Chr1.Scaffold16:2174384-2175372	716		9.94173	8.35989	11.5236		3.41434	2.53459	4.29409		10.4791	8.96104	11.9972		2.28829	1.50551	3.07108
NV14013-RA	NV14013	-	gnl|Nvit_2.0|Chr1.Scaffold16:2175882-2178094	1295		3.79614	3.14027	4.45201		3.66458	3.04076	4.28839		9.12332	8.09919	10.1474		4.54804	3.77383	5.32224
NV14014-RA	NV14014	-	gnl|Nvit_2.0|Chr1.Scaffold16:2178073-2180388	814		8.49964	7.16408	9.83521		1.34791	0.847589	1.84824		30.0954	27.4489	32.7418		1.36696	0.803166	1.93076
NV14015-RA	NV14015	-	gnl|Nvit_2.0|Chr1.Scaffold16:2183620-2186023	2105		31.6584	30.2344	33.0824		9.43601	8.70801	10.164		20.0167	18.9618	21.0715		15.7995	14.7418	16.8572
NV14017-RA	NV14017	-	gnl|Nvit_2.0|Chr1.Scaffold16:2195707-2197612	1417		2.81811	2.28314	3.35308		1.35759	1.0069	1.70827		17.3056	16.0709	18.5403		2.50628	1.98065	3.03191
NV14016-RA	NV14016	-	gnl|Nvit_2.0|Chr1.Scaffold16:2186611-2194240	5958		9.89616	9.44162	10.3507		0.47301	0.380421	0.565599		2.921	2.68964	3.15236		0.558671	0.445301	0.672041
NV14019-RA	NV14019	-	gnl|Nvit_2.0|Chr1.Scaffold16:2202296-2204049	1038		1.12422	0.713714	1.53473		2.77833	2.17532	3.38133		0.0641828	0	0.155078		4.6954	3.83091	5.55989
NV14020-RA	NV14020	-	gnl|Nvit_2.0|Chr1.Scaffold16:2204836-2207744	1143		0	0	0		69.0537	66.2457	71.8617		0.227124	0.066523	0.387724		104.029	100.197	107.861
NV14018-RA	NV14018	-	gnl|Nvit_2.0|Chr1.Scaffold16:2198547-2201421	2161		5.20794	4.63886	5.77702		5.61095	5.06185	6.16005		12.7313	11.8984	13.5642		6.65445	5.98481	7.32409
NV14021-RA	NV14021	-	gnl|Nvit_2.0|Chr1.Scaffold16:2210501-2211719	957		1.29327	0.828714	1.75783		1.22263	0.799408	1.64585		0.178397	0.0188339	0.33796		3.13372	2.37771	3.88973
NV22745-RA	NV22745	-	gnl|Nvit_2.0|Chr1.Scaffold16:2208510-2210051	1541		13.1361	12.0376	14.2346		9.15144	8.29302	10.0099		30.3237	28.7736	31.8739		8.3466	7.43443	9.25877
NV14022-RA	NV14022	-	gnl|Nvit_2.0|Chr1.Scaffold16:2215162-2216990	1265		1.0206	0.675575	1.36563		0.150877	0.0276864	0.274067		0.0250358	0	0.0751073		0.187121	0.0343373	0.339904
NV22744-RA	NV22744	-	gnl|Nvit_2.0|Chr1.Scaffold16:2219598-2225620	3082		3.0254	2.66885	3.38194		0.145038	0.0725188	0.217556		0.0997854	0.0396125	0.159958		0.137039	0.0576192	0.216458
NV50174-RA	NV50174	-	gnl|Nvit_2.0|Chr1.Scaffold16:2226412-2230748	3512		11.2311	10.5909	11.8713		5.87347	5.44148	6.30546		20.3867	19.5849	21.1885		6.41501	5.90655	6.92348
NV14025-RA	NV14025	-	gnl|Nvit_2.0|Chr1.Scaffold16:2236383-2236697	314		1.4483	0	3.09371		0.701403	0	1.69472		40.218	33.0586	47.3775		0.33142	0	0.99426
NV14023-RA	NV14023	-	gnl|Nvit_2.0|Chr1.Scaffold16:2231489-2235185	1454		3.81508	3.20221	4.42795		1.18881	0.861183	1.51644		1.5025	1.13596	1.86903		0.132142	0	0.265861
NV14024-RA	NV14024	-	gnl|Nvit_2.0|Chr1.Scaffold16:2235184-2235922	316		11.2125	6.97454	15.4504		0.683095	0	1.88063		38.7999	31.6156	45.9842		0.812118	0	2.12528
NV14026-RA	NV14026	-	gnl|Nvit_2.0|Chr1.Scaffold16:2236946-2237359	413		3.66135	2.02677	5.29592		0.672843	0	1.43057		11.6717	9.0517	14.2918		2.7317	1.36648	4.09692
NV14027-RA	NV14027	-	gnl|Nvit_2.0|Chr1.Scaffold16:2238152-2238829	677		1.16555	0.600173	1.73092		0.944658	0.472329	1.41699		10.4099	8.82911	11.9908		1.48894	0.839115	2.13877
NV22815-RA	NV22815	-	gnl|Nvit_2.0|Chr1.Scaffold16:2240734-2242285	1283		8.51081	7.52311	9.4985		2.44647	1.95336	2.93958		7.75113	6.87209	8.63017		3.0661	2.45271	3.6795
TCONS_00002922	XLOC_001259	TSS2330	gnl|Nvit_2.0|Chr1.Scaffold16:2252477-2252971	494		1.65631	0.770973	2.54164		0	0	0		0	0	0		0	0	0
NV14028-RA	NV14028	-	gnl|Nvit_2.0|Chr1.Scaffold16:2242554-2251735	3813		11.5711	10.9492	12.1929		2.22785	1.97244	2.48326		2.93828	2.64699	3.22957		1.52872	1.29189	1.76556
NV14029-RA	NV14029	-	gnl|Nvit_2.0|Chr1.Scaffold16:2253528-2260004	1323		57.7303	55.2059	60.2546		0.737751	0.472743	1.00276		0.355562	0.170264	0.540861		0.502415	0.258708	0.746123
NV14030-RA	NV14030	-	gnl|Nvit_2.0|Chr1.Scaffold16:2261754-2264401	1976		18.168	17.0498	19.2862		0.920242	0.682531	1.15795		3.72132	3.24381	4.19884		0.966849	0.698512	1.23519
NV14031-RA	NV14031	-	gnl|Nvit_2.0|Chr1.Scaffold16:2266757-2269738	2008		0.574356	0.377354	0.771358		0.0291477	0	0.0704263		3.69793	3.22592	4.16994		0.109568	0.0201061	0.19903
NV14032-RA	NV14032	-	gnl|Nvit_2.0|Chr1.Scaffold16:2270927-2272370	1219		0.854917	0.531789	1.17805		0.342271	0.152413	0.532129		0.471658	0.249169	0.694146		0.228312	0.0557244	0.4009
NV14033-RA	NV14033	-	gnl|Nvit_2.0|Chr1.Scaffold16:2274442-2279100	1430		2.41062	1.91855	2.90268		0.0433144	0	0.104656		0.625996	0.393507	0.858485		0.0808518	0	0.174211
NV14034-RA	NV14034	-	gnl|Nvit_2.0|Chr1.Scaffold16:2279631-2282481	1171		0.19266	0.0353538	0.349967		0.0276871	0	0.0830614		42.8025	40.6309	44.974		0.0685082	0	0.165529
NV22818-RA	NV22818	-	gnl|Nvit_2.0|Chr1.Scaffold16:2313812-2315272	1040		0.859744	0.501206	1.21828		0.0322253	0	0.0966759		0.0640238	0	0.154694		0	0	0
NV22817-RA	NV22817	-	gnl|Nvit_2.0|Chr1.Scaffold16:2300863-2312927	4296		0.28701	0.195093	0.378926		0	0	0		0	0	0		0	0	0
NV22743-RA	NV22743	-	gnl|Nvit_2.0|Chr1.Scaffold16:2316442-2317830	1388		0.572676	0.328486	0.816866		107.199	104.088	110.31		52.9067	50.7309	55.0825		5.08068	4.31646	5.84489
NV14035-RA	NV14035	-	gnl|Nvit_2.0|Chr1.Scaffold16:2322142-2323748	1404		0.462103	0.244265	0.67994		0.309978	0.144288	0.475668		0	0	0		0	0	0
NV22816-RA	NV22816	-	gnl|Nvit_2.0|Chr1.Scaffold16:2293144-2293664	409		136.127	126.271	145.984		0.153074	0	0.459222		8.64091	6.35795	10.9239		0	0	0
NV22819-RA	NV22819	-	gnl|Nvit_2.0|Chr1.Scaffold16:2324473-2329797	1025		0.800018	0.450862	1.14918		0	0	0		0.0978536	0	0.210845		0	0	0
TCONS_00003714	XLOC_001599	TSS2975	gnl|Nvit_2.0|Chr1.Scaffold16:2336116-2337883	1767		1.01723	0.735103	1.29936		4.57316	4.01206	5.13427		0.185299	0.0735594	0.297038		4.49378	3.86941	5.11815
NV14036-RA	NV14036	-	gnl|Nvit_2.0|Chr1.Scaffold16:2380441-2384833	3094		0.439347	0.303762	0.574933		1.66543	1.41626	1.9146		0.867202	0.690185	1.04422		1.45565	1.19833	1.71298
NV14038-RA	NV14038	-	gnl|Nvit_2.0|Chr1.Scaffold16:2392001-2400904	1111		0	0	0		0	0	0		0.0294246	0	0.0882739		0.146194	0	0.292459
NV22820-RA	NV22820	-	gnl|Nvit_2.0|Chr1.Scaffold16:2410537-2411468	750		0.176137	0	0.379523		0	0	0		0	0	0		0.0612227	0	0.183668
NV14037-RA	NV14037	-	gnl|Nvit_2.0|Chr1.Scaffold16:2386585-2388519	1300		2.98873	2.40815	3.56931		647.27	639.268	655.273		11.381	10.3273	12.4347		103.429	99.895	106.962
NV22822-RA	NV22822	-	gnl|Nvit_2.0|Chr1.Scaffold16:2417713-2420174	1126		0	0	0		0.174568	0.0320337	0.317101		0	0	0		0.718933	0.397416	1.04045
NV14039-RA	NV14039	-	gnl|Nvit_2.0|Chr1.Scaffold16:2414472-2417405	2480		0.0266607	0	0.0643646		0	0	0		1.64468	1.36961	1.91975		0	0	0
NV22821-RA	NV22821	-	gnl|Nvit_2.0|Chr1.Scaffold16:2411621-2413174	1456		0.0491457	0	0.118648		0	0	0		0	0	0		0.211087	0.0618259	0.360347
NV22823-RA	NV22823	-	gnl|Nvit_2.0|Chr1.Scaffold16:2432040-2432515	397		0	0	0		28.185	23.8516	32.5185		0	0	0		16.3917	12.9151	19.8684
NV14043-RA	NV14043	-	gnl|Nvit_2.0|Chr1.Scaffold16:2433287-2434220	755		2.55817	1.78686	3.32949		6.21061	5.09384	7.32737		45.2687	42.2429	48.2944		1.39508	0.810386	1.97977
NV14042-RA	NV14042	-	gnl|Nvit_2.0|Chr1.Scaffold16:2427472-2430999	2091		2.59767	2.18822	3.00712		164.41	161.337	167.483		75.8991	73.8359	77.9624		85.0151	82.5756	87.4546
NV14045-RA	NV14045	-	gnl|Nvit_2.0|Chr1.Scaffold16:2437352-2438176	684		2.22671	1.45147	3.00195		0.232435	0	0.464982		5.09564	4.00964	6.18165		0.20953	0	0.451474
NV14044-RA	NV14044	-	gnl|Nvit_2.0|Chr1.Scaffold16:2435095-2437333	1851		2.33617	1.91992	2.75241		0.143953	0.0479845	0.239922		4.79132	4.2329	5.34973		0.0800565	0	0.160152
NV14040-RA	NV14040	-	gnl|Nvit_2.0|Chr1.Scaffold16:2422188-2424200	1455		7.15802	6.31322	8.00282		0.384549	0.198579	0.570519		2.38281	1.91571	2.84991		0.53625	0.287558	0.784941
NV14041-RA	NV14041	-	gnl|Nvit_2.0|Chr1.Scaffold16:2423973-2426010	1557		42.0808	40.1245	44.037		26.9811	25.1388	28.8233		26.7433	24.9133	28.5732		26.0269	24.0915	27.9623
NV14047-RA	NV14047	-	gnl|Nvit_2.0|Chr1.Scaffold16:2451263-2462235	7983		3.27987	3.055	3.50473		0.329333	0.262953	0.395714		3.03495	2.83149	3.23842		0.417244	0.333144	0.501343
NV22824-RA	NV22824	-	gnl|Nvit_2.0|Chr1.Scaffold16:2507210-2508018	550		0	0	0		47.3916	43.3643	51.4188		0.569944	0.139107	1.00078		11.4429	9.32714	13.5587
NV22825-RA	NV22825	-	gnl|Nvit_2.0|Chr1.Scaffold16:2510008-2510882	592		0	0	0		79.636	74.784	84.488		0.503354	0.122854	0.883853		16.424	14.0049	18.843
NV22741-RA	NV22741	-	gnl|Nvit_2.0|Chr1.Scaffold16:2513921-2514806	580		0.441132	0.0465715	0.835692		0.455542	0.0835935	0.82749		4.38907	3.22946	5.54868		0	0	0
NV22826-RA	NV22826	-	gnl|Nvit_2.0|Chr1.Scaffold16:2515889-2516918	574		0.0898198	0	0.26946		0	0	0		0.984076	0.438209	1.52994		0	0	0
NV14048-RA	NV14048	-	gnl|Nvit_2.0|Chr1.Scaffold16:2518117-2519339	669		0	0	0		338.912	329.838	347.987		6.15909	4.94854	7.36965		314.728	305.155	324.3
NV30383-RA	NV30383	-	gnl|Nvit_2.0|Chr1.Scaffold16:2522125-2526378	711		0.254372	4.64039e-17	0.508744		0.712038	0.31707	1.10701		0	0	0		0.85851	0.382294	1.33473
NV14049-RA	NV14049	-	gnl|Nvit_2.0|Chr1.Scaffold16:2527871-2528801	627		0	0	0		0	0	0		0	0	0		0	0	0
NV22827-RA	NV22827	-	gnl|Nvit_2.0|Chr1.Scaffold16:2520040-2521233	575		0	0	0		38.4527	34.9784	41.9269		0.377386	0.0398417	0.714929		37.4945	33.8	41.1889
NV22828-RA	NV22828	-	gnl|Nvit_2.0|Chr1.Scaffold16:2529054-2543067	1774		0.48682	0.292092	0.681547		17.2181	16.1362	18.2999		0.15092	0.0503065	0.251533		2.66736	2.19252	3.14219
NV14050-RA	NV14050	-	gnl|Nvit_2.0|Chr1.Scaffold16:2568021-2570005	1839		0.0747212	7.12185e-18	0.149442		0.241724	0.115752	0.367696		0.0804518	0.00849352	0.15241		326.565	321.358	331.771
TCONS_00003715	XLOC_001600	TSS2976	gnl|Nvit_2.0|Chr1.Scaffold16:2548552-2549154	602		1.15973	0.539828	1.77963		0.213899	0	0.460888		0.139923	0	0.33808		0.592566	0.144628	1.0405
NV14051-RA	NV14051	-	gnl|Nvit_2.0|Chr1.Scaffold16:2572022-2573937	1776		0.0194474	0	0.0583422		0.0335524	0	0.0810689		0.669885	0.456802	0.882967		13.068	12.0128	14.1232
TCONS_00003716	XLOC_001601	TSS2977	gnl|Nvit_2.0|Chr1.Scaffold16:2582053-2583110	1057		2.12284	1.56535	2.68032		0.788853	0.473027	1.10468		0.188111	0.034519	0.341703		1.20569	0.772595	1.63879
NV30384-RA	NV30384	-	gnl|Nvit_2.0|Chr1.Scaffold16:2589526-2631092	2921		0.100225	0.0334084	0.167042		0.15375	0.076875	0.230625		0.0384586	0	0.0769357		0.0725964	0.0133217	0.131871
NV14052-RA	NV14052	-	gnl|Nvit_2.0|Chr1.Scaffold16:2632546-2634853	1201		4.10596	3.3912	4.82071		25.0518	23.3948	26.7089		10.8629	9.78601	11.9398		10.4949	9.30926	11.6805
NV22742-RA	NV22742	-	gnl|Nvit_2.0|Chr1.Scaffold16:2475532-2492756	2988		11.9509	11.2302	12.6715		6.37501	5.882	6.86802		7.12007	6.60089	7.63926		5.39582	4.8875	5.90413
NV14046-RA	NV14046	-	gnl|Nvit_2.0|Chr1.Scaffold16:2439565-2446974	3578		41.7819	40.5593	43.0046		4.06716	3.70967	4.42465		27.8308	26.9032	28.7583		3.85524	3.46778	4.24271
NV22830-RA	NV22830	-	gnl|Nvit_2.0|Chr1.Scaffold16:2647987-2650448	808		0.105395	0	0.254447		0.953519	0.537369	1.36967		1.70686	1.15051	2.26322		0.331392	0.0608115	0.601972
NV14055-RA	NV14055	-	gnl|Nvit_2.0|Chr1.Scaffold16:2650470-2651076	507		0	0	0		6.67509	5.04413	8.30604		0.0941752	0	0.282526		2.46881	1.4161	3.52151
NV14054-RA	NV14054	-	gnl|Nvit_2.0|Chr1.Scaffold16:2646079-2647708	1181		1.30249	0.895663	1.70933		5.72506	4.92743	6.52269		0.27253	0.0965609	0.448499		1.01698	0.645633	1.38833
NV14056-RA	NV14056	-	gnl|Nvit_2.0|Chr1.Scaffold16:2651531-2652022	367		0	0	0		5.09909	3.05761	7.14057		0	0	0		6.04037	3.75733	8.32342
NV14057-RA	NV14057	-	gnl|Nvit_2.0|Chr1.Scaffold16:2652637-2653661	764		0	0	0		0	0	0		0	0	0		0	0	0
NV14058-RA	NV14058	-	gnl|Nvit_2.0|Chr1.Scaffold16:2653979-2655273	952		0.0840243	0	0.202853		0.14485	0	0.28977		0	0	0		0.311055	0.0759195	0.546191
NV14059-RA	NV14059	-	gnl|Nvit_2.0|Chr1.Scaffold16:2655845-2656857	782		0.441873	0.129422	0.754325		0.61863	0.275476	0.961784		0.611558	0.272327	0.950789		0.404361	0.0986928	0.710029
NV22740-RA	NV22740	-	gnl|Nvit_2.0|Chr1.Scaffold16:2635545-2637976	1808		7.11126	6.37346	7.84907		12.966	11.8909	14.0411		27.5965	25.8236	29.3694		10.9555	9.89543	12.0156
NV14053-RA	NV14053	-	gnl|Nvit_2.0|Chr1.Scaffold16:2636193-2644923	834		6.08175	4.96873	7.19476		1.47666	0.955677	1.99765		2.81159e-10	0	0.0859516		0.687843	0.291894	1.08379
NV22829-RA	NV22829	-	gnl|Nvit_2.0|Chr1.Scaffold16:2639033-2641397	1226		2.06146	1.56148	2.56144		161.698	157.539	165.857		6.37455	5.54294	7.20616		13.6362	12.3071	14.9654
NV14061-RA	NV14061	-	gnl|Nvit_2.0|Chr1.Scaffold16:2661017-2666148	3970		0.832284	0.66906	0.995508		0.151939	0.0871522	0.216727		6.16915	5.75161	6.5867		0.148224	0.0763248	0.220123
NV14060-RA	NV14060	-	gnl|Nvit_2.0|Chr1.Scaffold16:2657178-2660215	2578		13.3969	12.5697	14.2242		1.04686	0.83165	1.26207		4.5846	4.13505	5.03416		0.581947	0.400946	0.762949
NV22831-RA	NV22831	-	gnl|Nvit_2.0|Chr1.Scaffold16:2671026-2671313	287		0	0	0		0	0	0		0	0	0		0	0	0
NV22738-RA	NV22738	-	gnl|Nvit_2.0|Chr1.Scaffold16:2683262-2685115	1363		0.0532224	0	0.12849		0.137701	0.0252686	0.250134		0.0228654	0	0.0685963		0.114095	0	0.228246
NV22739-RA	NV22739	-	gnl|Nvit_2.0|Chr1.Scaffold16:2673006-2681930	4553		0.0346026	0.00365309	0.0655521		0.155288	0.094149	0.216427		0.0119657	0	0.0289113		0.0905664	0.0380796	0.143053
NV22737-RA	NV22737	-	gnl|Nvit_2.0|Chr1.Scaffold16:2685472-2687562	1200		0.0622764	0	0.150349		0.214801	0.0629136	0.366687		0	0	0		0.232717	0.0567996	0.408635
NV14062-RA	NV14062	-	gnl|Nvit_2.0|Chr1.Scaffold16:2666591-2670084	3110		22.0529	21.095	23.0108		3.27638	2.93042	3.62235		9.45923	8.87136	10.0471		2.40891	2.07421	2.7436
NV14063-RA	NV14063	-	gnl|Nvit_2.0|Chr1.Scaffold16:2688832-2691338	1944		17.2826	16.1818	18.3834		3.16039	2.72007	3.6007		4.15338	3.64614	4.66062		4.10942	3.54251	4.67634
NV14065-RA	NV14065	-	gnl|Nvit_2.0|Chr1.Scaffold16:2702079-2702986	662		12.7817	10.8763	14.687		17.1814	15.1159	19.2468		39.4227	36.3169	42.5285		19.4932	17.0764	21.91
NV14068-RA	NV14068	-	gnl|Nvit_2.0|Chr1.Scaffold16:2713433-2713810	377		4.19081	2.26793	6.11369		1.13403	0.208098	2.05996		41.678	36.1218	47.2342		0	0	0
NV14070-RA	NV14070	-	gnl|Nvit_2.0|Chr1.Scaffold16:2716927-2717598	671		0.556161	0.162896	0.949426		0.598645	0.212108	0.985183		12.6452	10.8943	14.3961		0.718355	0.254522	1.18219
NV14069-RA	NV14069	-	gnl|Nvit_2.0|Chr1.Scaffold16:2714075-2714901	826		0.447707	0.124688	0.770727		0.4841	0.192177	0.776024		11.7091	10.2663	13.1519		0	0	0
NV14067-RA	NV14067	-	gnl|Nvit_2.0|Chr1.Scaffold16:2707723-2712975	2873		2.82348	2.46562	3.18134		28.6297	27.5712	29.6883		9.20206	8.59515	9.80897		4.58227	4.10591	5.05863
NV14071-RA	NV14071	-	gnl|Nvit_2.0|Chr1.Scaffold16:2722712-2736785	436		0.153625	0	0.460874		0.395738	0	0.852697		9.97174	7.70472	12.2388		0	0	0
NV22736-RA	NV22736	-	gnl|Nvit_2.0|Chr1.Scaffold16:2718064-2719483	1100		1.59927	1.12767	2.07086		0.05995	0	0.14485		16.2398	14.8342	17.6454		0.037003	0	0.111009
NV14066-RA	NV14066	-	gnl|Nvit_2.0|Chr1.Scaffold16:2703537-2705655	1591		24.7899	23.309	26.2707		9.97612	9.09687	10.8554		65.0941	62.8682	67.3199		10.3515	9.35252	11.3505
NV14064-RA	NV14064	-	gnl|Nvit_2.0|Chr1.Scaffold16:2692953-2699928	2489		66.1325	64.2584	68.0066		6.33507	5.7876	6.88254		30.5629	29.3795	31.7463		10.9427	10.1434	11.7419
NV22735-RA	NV22735	-	gnl|Nvit_2.0|Chr1.Scaffold16:2739202-2741597	2130		9.14897	8.38853	9.9094		2.76744	2.37531	3.15958		10.0808	9.33587	10.8257		3.26568	2.78596	3.74541
NV14074-RA	NV14074	-	gnl|Nvit_2.0|Chr1.Scaffold16:2748004-2749912	1378		0	0	0		3.28388	2.73846	3.82931		9.489	8.56297	10.415		0	0	0
NV14075-RA	NV14075	-	gnl|Nvit_2.0|Chr1.Scaffold16:2750388-2752339	1489		0.0239227	0	0.071768		0.41267	0.228118	0.597222		0.38059	0.201244	0.559937		0	0	0
NV14076-RA	NV14076	-	gnl|Nvit_2.0|Chr1.Scaffold16:2753622-2755660	1583		0.0908377	0	0.190325		4.25984	3.67889	4.8408		11.9628	10.9961	12.9295		0.119679	0.0126348	0.226723
NV14077-RA	NV14077	-	gnl|Nvit_2.0|Chr1.Scaffold16:2761442-2763811	1444		0.397091	0.198545	0.595636		17.1242	15.9049	18.3434		1.83495	1.43669	2.23321		22.4605	20.8998	24.0212
NV22734-RA	NV22734	-	gnl|Nvit_2.0|Chr1.Scaffold16:2758099-2760647	1186		1.3904	0.971176	1.80962		2.28881	1.78588	2.79174		8.07881	7.13793	9.01969		0.387835	0.154183	0.621488
NV22832-RA	NV22832	-	gnl|Nvit_2.0|Chr1.Scaffold16:2765352-2767820	1272		0.0289619	0	0.0868857		0.499508	0.276121	0.722895		0.149203	0.0273793	0.271027		0.154901	0.0163533	0.293448
NV14078-RA	NV14078	-	gnl|Nvit_2.0|Chr1.Scaffold16:2764225-2764996	689		9.27431	7.70104	10.8476		14.5088	12.6544	16.3631		11.4104	9.78791	13.0329		17.3456	15.1198	19.5714
NV14073-RA	NV14073	-	gnl|Nvit_2.0|Chr1.Scaffold16:2742115-2747432	4521		10.4793	9.93871	11.0199		0.39714	0.297435	0.496845		7.64888	7.21875	8.079		0.562644	0.431016	0.694272
NV14072-RA	NV14072	-	gnl|Nvit_2.0|Chr1.Scaffold16:2737478-2738624	839		236.67	229.792	243.548		0.0861055	0	0.208047		0.170486	0	0.341054		0.157461	0	0.339281
NV14081-RA	NV14081	-	gnl|Nvit_2.0|Chr1.Scaffold16:2784427-2787237	1832		1.51976	1.18204	1.85749		0.453203	0.281908	0.624497		10.9247	10.0772	11.7721		0.465735	0.27054	0.660929
NV14080-RA	NV14080	-	gnl|Nvit_2.0|Chr1.Scaffold16:2778027-2781828	2605		5.98436	5.43462	6.5341		1.10027	0.880312	1.32023		2.16816	1.85698	2.47933		1.19184	0.934865	1.44882
NV14082-RA	NV14082	-	gnl|Nvit_2.0|Chr1.Scaffold16:2788975-2791069	1655		11.5275	10.5408	12.5141		11.8375	10.9035	12.7715		41.3224	39.5893	43.0555		15.6898	14.4893	16.8902
NV14084-RA	NV14084	-	gnl|Nvit_2.0|Chr1.Scaffold16:2800041-2801459	1023		4.43046	3.60775	5.25318		5.82784	4.93842	6.71725		2.22363	1.67655	2.7707		4.86366	3.97568	5.75163
NV14083-RA	NV14083	-	gnl|Nvit_2.0|Chr1.Scaffold16:2791133-2797307	4146		3.74456	3.40624	4.08289		3.60091	3.28916	3.91267		0.250992	0.169181	0.332803		4.30592	3.92519	4.68665
NV14085-RA	NV14085	-	gnl|Nvit_2.0|Chr1.Scaffold16:2803378-2806587	1736		23.5623	22.1904	24.9341		67.6168	65.4565	69.7771		65.7792	63.6506	67.9077		56.2517	54.0508	58.4526
NV14079-RA	NV14079	-	gnl|Nvit_2.0|Chr1.Scaffold16:2768199-2774482	2686		83.1285	81.1138	85.1432		222.286	219.192	225.38		119.062	116.791	121.334		141.446	138.666	144.226
NV22733-RA	NV22733	-	gnl|Nvit_2.0|Chr1.Scaffold16:2825917-2829239	852		0.342283	0.0835413	0.601024		0.168548	0	0.337178		1.21008	0.760671	1.6595		0.102831	0	0.248458
NV14087-RA	NV14087	-	gnl|Nvit_2.0|Chr1.Scaffold16:2821493-2825531	2978		3.03135	2.66773	3.39497		0.846834	0.666253	1.02742		31.5498	30.4596	32.6399		1.32717	1.07636	1.57799
NV14089-RA	NV14089	-	gnl|Nvit_2.0|Chr1.Scaffold16:2844168-2845153	985		17.5039	15.8273	19.1805		47.5498	44.9717	50.1278		19.6149	17.9515	21.2782		49.3789	46.4702	52.2877
NV22833-RA	NV22833	-	gnl|Nvit_2.0|Chr1.Scaffold16:2851907-2852891	498		0	0	0		0	0	0		0.0973674	0	0.292102		0	0	0
NV14088-RA	NV14088	-	gnl|Nvit_2.0|Chr1.Scaffold16:2832772-2843050	7817		3.63138	3.3922	3.87057		1.11503	0.99101	1.23905		0.712294	0.613056	0.811533		1.14556	1.00353	1.28759
NV14092-RA	NV14092	-	gnl|Nvit_2.0|Chr1.Scaffold16:2859420-2861447	950		0.210654	0.0222393	0.399069		0.181573	0.0191692	0.343977		5.18796	4.3233	6.05262		0.445574	0.157872	0.733276
NV14090-RA	NV14090	-	gnl|Nvit_2.0|Chr1.Scaffold16:2845249-2851658	1322		3.42504	2.80988	4.04019		2.85845	2.33657	3.38033		1.04394	0.727151	1.36073		1.71567	1.25731	2.17403
NV14091-RA	NV14091	-	gnl|Nvit_2.0|Chr1.Scaffold16:2853044-2859267	5282		0.91161	0.764691	1.05853		0.0102179	0	0.0246883		8.14959	7.74081	8.55837		0	0	0
NV14094-RA	NV14094	-	gnl|Nvit_2.0|Chr1.Scaffold16:2867315-2868467	835		7.99753	6.72904	9.26602		6.54473	5.47952	7.60993		25.4853	23.3646	27.6059		4.96561	3.93986	5.99137
NV14093-RA	NV14093	-	gnl|Nvit_2.0|Chr1.Scaffold16:2861792-2866915	1656		11.4771	10.493	12.4613		6.97011	6.25533	7.68488		33.0674	31.5176	34.6172		7.93033	7.07314	8.78751
NV14095-RA	NV14095	-	gnl|Nvit_2.0|Chr1.Scaffold16:2870586-2872784	800		280.628	272.882	288.374		8.10572	6.86388	9.34756		33.662	31.1713	36.1526		8.39814	7.02673	9.76955
NV14096-RA	NV14096	-	gnl|Nvit_2.0|Chr1.Scaffold16:2874885-2877055	1559		49.6064	47.4863	51.7264		30.6939	29.1435	32.2444		130.406	127.178	133.634		42.1485	40.119	44.178
NV14098-RA	NV14098	-	gnl|Nvit_2.0|Chr1.Scaffold16:2884667-2884992	253		5.25619	4.87024e-16	10.5124		4.28312	0	8.56832		23.5716	14.8173	32.3259		0	0	0
NV22834-RA	NV22834	-	gnl|Nvit_2.0|Chr1.Scaffold16:2893208-2895049	1386		0	0	0		0	0	0.0371649		0.156866	0.0297962	0.283937		0.0279635	0	0.107289
NV14099-RA	NV14099	-	gnl|Nvit_2.0|Chr1.Scaffold16:2893838-2903136	1337		0.46313	0.238479	0.687781		432.91	413.933	451.886		1.00636	0.692365	1.32035		142.919	135.725	150.113
NV22835-RA	NV22835	-	gnl|Nvit_2.0|Chr1.Scaffold16:2896450-2897223	376		0	0	0		0	0	0		0	0	0		0.407307	0	0.98413
NV14100-RA	NV14100	-	gnl|Nvit_2.0|Chr1.Scaffold16:2900520-2901683	826		0.408591	0.119674	0.697508		175.464	169.894	181.034		0.914658	0.515468	1.31385		101.365	96.7034	106.027
NV22732-RA	NV22732	-	gnl|Nvit_2.0|Chr1.Scaffold16:2886470-2889621	2644		5.14199	4.63656	5.64742		1.62898	1.36472	1.89323		7.62125	7.04681	8.19568		2.0893	1.75367	2.42493
NV14102-RA	NV14102	-	gnl|Nvit_2.0|Chr1.Scaffold16:2912747-2914694	1150		0	0	0		5.24042	4.45892	6.02192		0.0281739	0	0.0845216		4.20284	3.43551	4.97017
NV14101-RA	NV14101	-	gnl|Nvit_2.0|Chr1.Scaffold16:2904315-2911332	1457		4.24761	3.60173	4.89349		14.6541	13.5326	15.7755		22.9044	21.5073	24.3016		10.5195	9.4662	11.5727
NV14097-RA	NV14097	-	gnl|Nvit_2.0|Chr1.Scaffold16:2881395-2883695	1124		112.691	108.786	116.595		35.0217	32.9929	37.0505		184.209	179.531	188.887		38.9799	36.5991	41.3606
NV22731-RA	NV22731	-	gnl|Nvit_2.0|Chr1.Scaffold16:2917520-2919774	1930		0.47718	0.293513	0.660847		0.259196	0.133467	0.384924		279.369	275.183	283.554		1.16461	0.861118	1.46811
NV22730-RA	NV22730	-	gnl|Nvit_2.0|Chr1.Scaffold16:2922431-2923163	579		0.088488	0	0.265464		0	0	0		87.4379	82.3177	92.5581		0	0	0
NV14103-RA	NV14103	-	gnl|Nvit_2.0|Chr1.Scaffold16:2916219-2917469	908		87.0212	83.0728	90.9696		32.8105	30.542	35.0789		77.4155	73.9731	80.8579		25.3308	23.1237	27.5378
NV14104-RA	NV14104	-	gnl|Nvit_2.0|Chr1.Scaffold16:2932276-2979189	1471		9.75775	8.7844	10.7311		2.53318	2.07196	2.99441		11.6671	10.6664	12.6678		3.18062	2.60333	3.75791
NV22836-RA	NV22836	-	gnl|Nvit_2.0|Chr1.Scaffold16:2991422-2992327	756		0.0580272	0	0.174082		0	0	0		0.345656	0.0843647	0.606948		0.18163	0	0.391359
NV22837-RA	NV22837	-	gnl|Nvit_2.0|Chr1.Scaffold16:2994001-2995228	817		7.93658	6.65331	9.21985		4.42495	3.53306	5.31684		13.1793	11.6444	14.7142		4.13485	3.18063	5.08906
TCONS_00003037	XLOC_001314	TSS2422	gnl|Nvit_2.0|Chr1.Scaffold16:3000299-3001870	1493		5.84232	5.09581	6.58882		6.41709	5.68801	7.14617		3.11709	2.61143	3.62275		8.63453	7.68925	9.57982
NV14086-RA	NV14086	-	gnl|Nvit_2.0|Chr1.Scaffold16:2807334-2821055	3249		2.67837	2.23202	3.12473		1.83565	1.48472	2.18657		0.914677	0.668695	1.16066		4.5038	3.8809	5.12671
NV14086-RD	NV14086	-	gnl|Nvit_2.0|Chr1.Scaffold16:2807334-2821055	3168		6.83321	6.14108	7.52534		2.43879	2.02647	2.8511		5.7788	5.1279	6.4297		1.95328	1.5432	2.36336
NV14086-RC	NV14086	-	gnl|Nvit_2.0|Chr1.Scaffold16:2807334-2821055	3198		12.1106	11.2532	12.9679		30.1901	28.4538	31.9265		39.2	37.1513	41.2487		22.3209	20.7599	23.8819
NV14086-RB	NV14086	-	gnl|Nvit_2.0|Chr1.Scaffold16:2807334-2821055	3237		1.19205	0.889914	1.49419		4.87192	4.24612	5.49771		0.24229	0.10347	0.381109		4.72531	4.04319	5.40743
NV14086-RE	NV14086	-	gnl|Nvit_2.0|Chr1.Scaffold16:2807334-2821055	3114		0.024702	0	0.0711577		0.00321323	0	0.021141		0.793199	0.529911	1.05649		3.75267e-12	0	0.0225876
NV14086-RF	NV14086	-	gnl|Nvit_2.0|Chr1.Scaffold16:2807334-2821055	3213		1.67574	1.31536	2.03613		6.92228	6.14356	7.70101		0.00194958	0	0.019295		13.3853	12.1631	14.6075
NV14105-RA	NV14105	-	gnl|Nvit_2.0|Chr1.Scaffold16:3002064-3006899	2200		6.71928	6.07935	7.35921		2.01128	1.68608	2.33649		2.11522	1.78182	2.44863		2.07834	1.70704	2.44965
NV14106-RA	NV14106	-	gnl|Nvit_2.0|Chr1.Scaffold16:3011437-3014922	2617		7.44894	6.83716	8.06072		0.68284	0.506897	0.858784		0.0216809	0	0.052385		0.817853	0.603473	1.03223
NV14108-RA	NV14108	-	gnl|Nvit_2.0|Chr1.Scaffold16:3023966-3025304	736		10.9884	9.35936	12.6174		26.0036	23.6578	28.3493		38.7111	35.8792	41.5431		33.6976	30.7616	36.6337
NV14107-RA	NV14107	-	gnl|Nvit_2.0|Chr1.Scaffold16:3020496-3023204	1592		34.5166	32.7699	36.2633		8.31046	7.50921	9.11171		19.337	18.1176	20.5564		13.6731	12.5181	14.8282
NV14109-RA	NV14109	-	gnl|Nvit_2.0|Chr1.Scaffold16:3033314-3082208	27497		1.10562	1.03604	1.1752		9.37656	9.1852	9.56793		0.320448	0.285428	0.355469		7.78312	7.58741	7.97883
TCONS_00003717	XLOC_001602	TSS2978	gnl|Nvit_2.0|Chr1.Scaffold16:3093446-3093720	274		2.48455	0	5.35347		0	0	0		0	0	0		0	0	0
NV50175-RA	NV50175	-	gnl|Nvit_2.0|Chr1.Scaffold16:3082784-3091260	2514		4.95034	4.44043	5.46025		5.0871	4.60334	5.57086		5.6026	5.09423	6.11098		7.4199	6.76556	8.07424
NV22729-RA	NV22729	-	gnl|Nvit_2.0|Chr1.Scaffold16:3083111-3084595	1236		42.375	40.1196	44.6304		11.8784	10.7611	12.9957		48.2214	45.9924	50.4504		10.1992	9.05244	11.3459
NV14113-RA	NV14113	-	gnl|Nvit_2.0|Chr1.Scaffold16:3106236-3109057	1580		0.245254	0.0973604	0.393148		26.0586	24.6345	27.4828		1.57302	1.22168	1.92435		29.3378	27.6563	31.0194
NV14112-RA	NV14112	-	gnl|Nvit_2.0|Chr1.Scaffold16:3104370-3105905	1459		5.49076	4.75702	6.22449		13.6998	12.6164	14.7831		18.0618	16.8183	19.3054		11.5291	10.4216	12.6367
NV14114-RA	NV14114	-	gnl|Nvit_2.0|Chr1.Scaffold16:3110276-3111292	864		4.07613	3.19189	4.96036		3.71932	2.9262	4.51244		7.40907	6.29084	8.52731		7.97335	6.7047	9.242
TCONS_00003052	XLOC_001320	TSS2433	gnl|Nvit_2.0|Chr1.Scaffold16:3116590-3118868	2111		0.845983	0.613574	1.07839		0.137712	0.0487932	0.226631		0.0412815	0	0.0889492		0.0518076	0	0.11163
NV14115-RA	NV14115	-	gnl|Nvit_2.0|Chr1.Scaffold16:3112403-3115579	2799		13.5809	12.7844	14.3773		3.54381	3.16355	3.92407		9.85011	9.21482	10.4854		8.19796	7.54863	8.84728
NV14116-RA	NV14116	-	gnl|Nvit_2.0|Chr1.Scaffold16:3122368-3125554	2389		7.98981	7.32283	8.65678		0.755313	0.560696	0.94993		19.4662	18.4972	20.4352		0.632546	0.435807	0.829285
NV14110-RA	NV14110	-	gnl|Nvit_2.0|Chr1.Scaffold16:3094430-3099762	3960		59.9171	58.5303	61.3039		0.526293	0.404839	0.647747		0.783615	0.636182	0.931047		0.874235	0.699338	1.04913
NV14117-RA	NV14117	-	gnl|Nvit_2.0|Chr1.Scaffold16:3147986-3158456	3514		2.63509	2.32508	2.9451		0.236054	0.149859	0.322249		5.37223	4.95737	5.78708		0.317579	0.205075	0.430082
NV14111-RA	NV14111	-	gnl|Nvit_2.0|Chr1.Scaffold16:3102088-3103239	1014		193.722	188.25	199.195		1.29905	0.882558	1.71553		0.363847	0.144439	0.583255		0.532833	0.23727	0.828396
NV14119-RA	NV14119	-	gnl|Nvit_2.0|Chr1.Scaffold16:3171055-3172494	1039		0.785968	0.442944	1.12899		0.645313	0.35672	0.933906		0	0	0		0.635891	0.317946	0.953837
NV14118-RA	NV14118	-	gnl|Nvit_2.0|Chr1.Scaffold16:3162801-3165165	609		9.34475	7.60195	11.0876		3.91688	2.86129	4.97246		5.63017	4.37268	6.88766		1.49665	0.790657	2.20265
TCONS_00003718	XLOC_001603	TSS2979	gnl|Nvit_2.0|Chr1.Scaffold16:3183314-3183745	431		1.57682	0.57955	2.57408		0	0	0		0	0	0		0	0	0
TCONS_00003719	XLOC_001604	TSS2980	gnl|Nvit_2.0|Chr1.Scaffold16:3184429-3185585	1156		0.42428	0.188932	0.659628		0	0	0		0	0	0		0	0	0
TCONS_00003720	XLOC_001605	TSS2981	gnl|Nvit_2.0|Chr1.Scaffold16:3185739-3186345	606		0.901209	0.357759	1.44466		0	0	0		0	0	0		0	0	0
TCONS_00003721	XLOC_001606	TSS2982	gnl|Nvit_2.0|Chr1.Scaffold16:3186694-3188503	1809		0.456909	0.270377	0.643442		0.082116	0.00866922	0.155563		0	0	0		0	0	0
NV22838-RA	NV22838	-	gnl|Nvit_2.0|Chr1.Scaffold16:3176532-3177747	892		25.9733	23.7898	28.1568		0	0	0		0	0	0		0	0	0
NV14121-RA	NV14121	-	gnl|Nvit_2.0|Chr1.Scaffold16:3195852-3198617	2242		18.7948	17.7359	19.8538		5.99731	5.43907	6.55554		6.30308	5.73056	6.8756		6.83271	6.16727	7.49814
NV14120-RA	NV14120	-	gnl|Nvit_2.0|Chr1.Scaffold16:3191714-3195088	2651		70.2306	68.3654	72.0958		12.1071	11.3844	12.8297		17.9773	17.0992	18.8554		23.9646	22.8295	25.0997
NV14123-RA	NV14123	-	gnl|Nvit_2.0|Chr1.Scaffold16:3212605-3225468	11772		6.42243	6.1646	6.68026		0.502543	0.43442	0.570667		4.91013	4.70038	5.11988		0.441915	0.371152	0.512678
NV14124-RA	NV14124	-	gnl|Nvit_2.0|Chr1.Scaffold16:3228306-3230683	1603		2.60837	2.13016	3.08659		1.64489	1.29023	1.99955		3.22526	2.72938	3.72114		2.66576	2.16422	3.16731
TCONS_00003722	XLOC_001607	TSS2983	gnl|Nvit_2.0|Chr1.Scaffold16:3243766-3245025	1259		0.322653	0.128086	0.517219		0	0	0		0.0251821	0	0.0755463		0.0627321	0	0.151572
NV14126-RA	NV14126	-	gnl|Nvit_2.0|Chr1.Scaffold16:3238591-3239901	1310		5.2232	4.45929	5.98712		66.1691	63.6418	68.6965		7.0771	6.24634	7.90785		95.5459	92.1652	98.9266
NV14125-RA	NV14125	-	gnl|Nvit_2.0|Chr1.Scaffold16:3231855-3234089	1556		15.3018	14.123	16.4806		2.19323	1.77875	2.60771		3.0859	2.59489	3.5769		1.7825	1.36099	2.20401
NV14127-RA	NV14127	-	gnl|Nvit_2.0|Chr1.Scaffold16:3247691-3250401	2170		14.3594	13.4167	15.3022		2.52316	2.15153	2.89479		7.72471	7.07216	8.37725		2.66292	2.24056	3.08529
NV22728-RA	NV22728	-	gnl|Nvit_2.0|Chr1.Scaffold16:3225920-3228083	1558		141.157	137.579	144.735		0	0	0		0.117009	0.0214716	0.212547		0.146289	0.0268445	0.265733
NV14122-RA	NV14122	-	gnl|Nvit_2.0|Chr1.Scaffold16:3199026-3212587	12129		48.8977	48.1971	49.5984		0.0173316	0.00507632	0.0295869		0.00434561	0	0.0104998		0.0192353	0.00469478	0.0337758
NV14129-RA	NV14129	-	gnl|Nvit_2.0|Chr1.Scaffold16:3253347-3254862	1019		0.499073	0.222237	0.775909		0.0661897	0	0.159927		0.0328667	0	0.0986001		0.0407322	0	0.122197
NV14130-RA	NV14130	-	gnl|Nvit_2.0|Chr1.Scaffold16:3255226-3256700	984		7.71853	6.60446	8.83261		2.11386	1.56299	2.66472		5.36601	4.50676	6.22525		2.59779	1.92081	3.27477
NV14128-RA	NV14128	-	gnl|Nvit_2.0|Chr1.Scaffold16:3251186-3253258	1074		257.926	251.844	264.008		248.612	242.976	254.248		591.883	583.228	600.539		78.7247	75.2599	82.1896
NV14132-RA	NV14132	-	gnl|Nvit_2.0|Chr1.Scaffold16:3277202-3285381	4500		6.47415	6.04818	6.90012		2.5639	2.31445	2.81336		20.5943	19.8879	21.3007		3.12499	2.81595	3.43403
NV22839-RA	NV22839	-	gnl|Nvit_2.0|Chr1.Scaffold16:3279690-3280660	649		7.32763	5.86211	8.79316		24.4161	21.9301	26.9021		41.0257	37.8054	44.2459		21.3606	18.8023	23.9189
NV14131-RA	NV14131	-	gnl|Nvit_2.0|Chr1.Scaffold16:3259693-3275495	2264		40.2496	38.7083	41.7908		26.2107	25.0554	27.3659		25.2065	24.0738	26.3392		78.6831	76.4348	80.9315
NV14134-RA	NV14134	-	gnl|Nvit_2.0|Chr1.Scaffold16:3303213-3309240	1006		0.273303	0.0667054	0.479901		0.134628	0	0.269322		0.0668382	0	0.161494		0.0414018	0	0.124205
NV30385-RA	NV30385	-	gnl|Nvit_2.0|Chr1.Scaffold16:3316610-3318208	1598		0.0439998	0	0.106225		0	0	0		0.0567907	0	0.122367		0.189409	0.0554766	0.323342
NV14133-RA	NV14133	-	gnl|Nvit_2.0|Chr1.Scaffold16:3298407-3301754	2456		1.29358	1.02953	1.55764		0.302289	0.183273	0.421304		1.39505	1.14035	1.64974		0.365257	0.219022	0.511492
NV22840-RA	NV22840	-	gnl|Nvit_2.0|Chr1.Scaffold16:3309913-3315609	4276		0.0665614	0.0221871	0.110936		0	0	0		0	0	0		0.0241861	0	0.0521138
NV22727-RA	NV22727	-	gnl|Nvit_2.0|Chr1.Scaffold16:3318262-3320332	1923		0.337192	0.182478	0.491906		0	0	0		0	0	0		0	0	0
NV22841-RA	NV22841	-	gnl|Nvit_2.0|Chr1.Scaffold16:3321023-3322752	1383		0.339882	0.15135	0.528415		0	0	0		0.0224679	0	0.0674038		0.084106	0	0.181223
NV14135-RA	NV14135	-	gnl|Nvit_2.0|Chr1.Scaffold16:3325471-3350609	2976		0.840232	0.648726	1.03174		0.112994	0.0475093	0.178478		0.226125	0.133188	0.319063		0.21345	0.112762	0.314138
NV50176-RA	NV50176	-	gnl|Nvit_2.0|Chr1.Scaffold16:3287627-3295972	4276		4.63711	4.26673	5.00748		0.593583	0.469348	0.717818		1.0548	0.890128	1.21946		0.59659	0.457021	0.73616
NV22726-RA	NV22726	-	gnl|Nvit_2.0|Chr1.Scaffold16:3365025-3366084	979		19.1439	17.3834	20.9044		4.675	3.8672	5.48281		63.1959	60.2373	66.1545		3.51497	2.72991	4.30003
NV14138-RA	NV14138	-	gnl|Nvit_2.0|Chr1.Scaffold16:3369880-3371395	1154		8.27525	7.23473	9.31577		21.3493	19.7903	22.9083		16.3541	14.9812	17.727		13.1477	11.7866	14.5088
TCONS_00003723	XLOC_001608	TSS2984	gnl|Nvit_2.0|Chr1.Scaffold16:3372587-3373415	828		19.3927	17.4057	21.3798		1.31578	0.835323	1.79623		15.2799	13.6403	16.9195		2.5646	1.82048	3.30872
NV14136-RA	NV14136	-	gnl|Nvit_2.0|Chr1.Scaffold16:3367127-3368357	1020		23.3879	21.494	25.2818		20.0628	18.2213	21.9043		4.89092	4.05533	5.72651		19.4051	17.4389	21.3713
NV14137-RA	NV14137	-	gnl|Nvit_2.0|Chr1.Scaffold16:3368351-3369515	912		147.716	142.588	152.845		250.534	238.453	262.614		284.874	271.376	298.372		293.484	279.247	307.722
NV14139-RA	NV14139	-	gnl|Nvit_2.0|Chr1.Scaffold16:3377558-3386472	5576		29.7898	28.9734	30.6062		4.89499	4.58569	5.20428		36.4839	35.6298	37.3381		7.37109	6.94503	7.79716
NV14141-RA	NV14141	-	gnl|Nvit_2.0|Chr1.Scaffold16:3389886-3395291	2332		4.5963	4.08402	5.10859		54.7564	53.1071	56.4057		9.52949	8.83983	10.2192		71.4847	69.3761	73.5932
NV14140-RA	NV14140	-	gnl|Nvit_2.0|Chr1.Scaffold16:3388556-3389667	813		139.21	133.817	144.603		12.5125	10.9941	14.0309		34.912	32.4053	37.4186		27.6588	25.1809	30.1368
NV14143-RA	NV14143	-	gnl|Nvit_2.0|Chr1.Scaffold16:3403985-3407943	1948		3.61979	3.1166	4.12297		1.01076	0.75896	1.26257		0.617787	0.422372	0.813202		1.60597	1.25548	1.95645
NV14142-RA	NV14142	-	gnl|Nvit_2.0|Chr1.Scaffold16:3399757-3402750	1111		14.9664	13.5329	16.4		33.5028	31.5018	35.5038		22.1273	20.5039	23.7507		51.9356	49.1742	54.6969
NV22725-RA	NV22725	-	gnl|Nvit_2.0|Chr1.Scaffold16:3400703-3401800	951		19.6053	17.7889	21.4217		25.2031	23.2755	27.1307		82.0644	78.6279	85.5009		27.5435	25.3082	29.7789
NV14144-RA	NV14144	-	gnl|Nvit_2.0|Chr1.Scaffold16:3410059-3416409	1379		7.97598	7.06107	8.89088		10.7481	9.75755	11.7386		2.75065	2.2514	3.2499		10.5775	9.48198	11.6731
NV14146-RA	NV14146	-	gnl|Nvit_2.0|Chr1.Scaffold16:3418601-3418858	257		13.2304	5.25218	21.2087		45.8869	32.4588	59.3151		88.948	72.5015	105.394		24.0996	15.4427	32.7564
NV14145-RA	NV14145	-	gnl|Nvit_2.0|Chr1.Scaffold16:3417782-3418485	703		6.40492	5.11748	7.69235		20.895	18.7251	23.0649		49.5579	46.2162	52.8995		19.6669	17.3516	21.9821
NV30386-RA	NV30386	-	gnl|Nvit_2.0|Chr1.Scaffold16:3419326-3420085	347		19.5443	14.8386	24.25		0	0	0		0	0	0		0.24846	0	0.745379
NV14148-RA	NV14148	-	gnl|Nvit_2.0|Chr1.Scaffold16:3422178-3423454	824		0.307496	0.0564266	0.558565		0.4416	0.156465	0.726736		0	0	0		0.537802	0.19055	0.885055
NV14147-RA	NV14147	-	gnl|Nvit_2.0|Chr1.Scaffold16:3421054-3422104	905		265.034	258.128	271.94		320.474	313.308	327.641		10.7627	9.46415	12.0613		215.963	209.536	222.39
NV14149-RA	NV14149	-	gnl|Nvit_2.0|Chr1.Scaffold16:3428998-3430280	770		3.50233	2.61273	4.39192		2.72529	1.99084	3.45975		3.84746	2.97644	4.71848		4.83927	3.75842	5.92011
NV14151-RA	NV14151	-	gnl|Nvit_2.0|Chr1.Scaffold16:3447699-3449110	789		5.99803	4.85425	7.14181		2.53688	1.83841	3.23536		3.66964	2.83622	4.50306		3.53779	2.62393	4.45164
NV14152-RA	NV14152	-	gnl|Nvit_2.0|Chr1.Scaffold16:3449632-3453137	1129		3.32939	2.66016	3.99862		6.14722	5.29158	7.00286		10.8415	9.71864	11.9644		5.73258	4.82618	6.63898
NV30387-RA	NV30387	-	gnl|Nvit_2.0|Chr1.Scaffold16:3449849-3450154	305		5.1522	2.04531	8.25909		8.35701	4.70971	12.0043		7.45959	4.20396	10.7152		5.10464	2.37609	7.83318
NV22724-RA	NV22724	-	gnl|Nvit_2.0|Chr1.Scaffold16:3425613-3427661	1674		85.9756	83.2989	88.6522		1.88687	1.51752	2.25621		5.5769	4.94183	6.21198		2.78288	2.28248	3.28329
NV50177-RA	NV50177	-	gnl|Nvit_2.0|Chr1.Scaffold16:3453633-3457755	1779		3.57134	3.04477	4.0979		0.100461	0.0184349	0.182487		0.735444	0.51227	0.958618		0.14655	0.0357685	0.257331
NV14150-RA	NV14150	-	gnl|Nvit_2.0|Chr1.Scaffold16:3431071-3442565	8357		5.97433	5.67792	6.27074		3.29072	3.08434	3.4971		5.59004	5.32332	5.85677		3.24493	3.01533	3.47453
NV14154-RA	NV14154	-	gnl|Nvit_2.0|Chr1.Scaffold16:3468553-3470107	762		149.131	143.281	154.98		139.567	134.314	144.819		253.4	246.335	260.464		144.997	139.103	150.891
NV14155-RA	NV14155	-	gnl|Nvit_2.0|Chr1.Scaffold16:3473306-3475584	848		14.2739	12.5975	15.9502		7.50739	6.36165	8.65314		6.04775	5.03979	7.05571		6.88146	5.68806	8.07487
NV14153-RA	NV14153	-	gnl|Nvit_2.0|Chr1.Scaffold16:3458381-3466903	1229		175.326	170.722	179.931		97.8763	92.7091	103.043		326.408	311.718	341.097		123.211	116.727	129.696
NV14153-RB	NV14153	-	gnl|Nvit_2.0|Chr1.Scaffold16:3464933-3466903	1288		7.90433e-06	0	0.0570458		7.88375e-05	0	0.0492665		0.868023	0.442942	1.2931		0.0375014	0	0.143219
NV14156-RA	NV14156	-	gnl|Nvit_2.0|Chr1.Scaffold16:3476761-3478785	2024		96.7807	94.2349	99.3264		17.6206	16.609	18.6322		37.5292	36.0575	39.0009		19.9641	18.7571	21.1711
TCONS_00003724	XLOC_001609	TSS2985	gnl|Nvit_2.0|Chr1.Scaffold16:3502450-3503159	709		0.12773	0	0.308368		0	0	0		0.108501	0	0.262158		0.132613	0	0.320419
NV14158-RA	NV14158	-	gnl|Nvit_2.0|Chr1.Scaffold16:3483617-3498601	1777		2.7403	2.27875	3.20185		0.771204	0.543397	0.999011		1.97488	1.61128	2.33849		1.11101	0.80501	1.41701
TCONS_00003725	XLOC_001610	TSS2986	gnl|Nvit_2.0|Chr1.Scaffold16:3507301-3508458	1157		6.74846	5.81036	7.68656		60.9148	58.2977	63.5319		21.4178	19.8584	22.9771		66.3632	63.3254	69.401
TCONS_00003112	XLOC_001343	TSS2487	gnl|Nvit_2.0|Chr1.Scaffold16:3503591-3507249	3658		4.45415	4.05968	4.84861		13.9659	13.317	14.6147		12.1038	11.4981	12.7096		13.9405	13.2124	14.6687
NV14159-RA	NV14159	-	gnl|Nvit_2.0|Chr1.Scaffold16:3511924-3514514	2112		12.0289	11.1527	12.905		147.604	144.713	150.494		41.2458	39.7394	42.7521		94.102	91.5422	96.6617
NV50178-RA	NV50178	-	gnl|Nvit_2.0|Chr1.Scaffold16:3515916-3519786	865		28.4871	26.1514	30.8228		0.0412595	0	0.123779		0	0	0		0.15116	0	0.325704
NV14160-RA	NV14160	-	gnl|Nvit_2.0|Chr1.Scaffold16:3529265-3540562	2284		4.54363	4.02834	5.05892		2.20591	1.86788	2.54395		0.126001	0.0446437	0.207358		1.7724	1.43745	2.10736
NV14161-RA	NV14161	-	gnl|Nvit_2.0|Chr1.Scaffold16:3544027-3551049	2810		6.00622	5.47791	6.53452		3.84942	3.45448	4.24436		12.8969	12.1749	13.619		5.60195	5.06826	6.13564
NV14157-RA	NV14157	-	gnl|Nvit_2.0|Chr1.Scaffold16:3479598-3481951	1864		138.973	135.775	142.171		29.9246	28.5465	31.3028		174.456	171.08	177.832		19.6975	18.437	20.958
NV14163-RA	NV14163	-	gnl|Nvit_2.0|Chr1.Scaffold16:3563286-3564271	905		20.4253	18.5081	22.3425		13.61	12.1458	15.0741		75.7236	72.3115	79.1358		13.29	11.6865	14.8936
NV14162-RA	NV14162	-	gnl|Nvit_2.0|Chr1.Scaffold16:3554378-3562042	5124		13.7134	13.1344	14.2923		1.06012	0.909388	1.21086		3.14953	2.88819	3.41086		1.00706	0.843155	1.17097
NV22842-RA	NV22842	-	gnl|Nvit_2.0|Chr1.Scaffold16:3585026-3585804	639		41.6172	38.0809	45.1535		6.7262	5.40418	8.04822		5.02385	3.88287	6.16482		7.49427	5.96613	9.02241
TCONS_00003651	XLOC_001563	TSS2919	gnl|Nvit_2.0|Chr1.Scaffold16:3589347-3590687	613		15.5943	13.3551	17.8335		19.6507	17.3027	21.9987		269.921	261.339	278.503		23.7879	20.9698	26.606
NV22843-RA	NV22843	-	gnl|Nvit_2.0|Chr1.Scaffold16:3591447-3591818	371		6.2313	3.83287	8.62972		3.75639	2.03041	5.48237		14.1831	10.9101	17.4562		4.41397	2.48756	6.34039
NV50179-RA	NV50179	-	gnl|Nvit_2.0|Chr1.Scaffold16:3592209-3594082	808		1.63363	1.04681	2.22044		1.54379	1.0094	2.07819		4.89601	3.9581	5.83391		0.938943	0.483489	1.3944
TCONS_00003726	XLOC_001611	TSS2987	gnl|Nvit_2.0|Chr1.Scaffold16:3588083-3588807	724		50.6165	47.077	54.156		46.4764	43.2958	49.657		741.426	728.757	754.094		53.0901	49.3685	56.8118
NV14166-RA	NV14166	-	gnl|Nvit_2.0|Chr1.Scaffold16:3597423-3598801	1084		3.04674	2.38966	3.70382		5.31461	4.49813	6.13109		10.7922	9.64079	11.9435		3.99456	3.21799	4.77113
NV14165-RA	NV14165	-	gnl|Nvit_2.0|Chr1.Scaffold16:3594217-3596446	1631		8.07547	7.24255	8.90839		35.9033	34.2722	37.5345		23.585	22.2631	24.9069		60.1231	57.7648	62.4813
NV22844-RA	NV22844	-	gnl|Nvit_2.0|Chr1.Scaffold16:3599221-3599995	627		17.7388	15.3893	20.0883		2.06722	1.32465	2.80979		16.5785	14.4603	18.6967		2.30586	1.44948	3.16223
NV14168-RA	NV14168	-	gnl|Nvit_2.0|Chr1.Scaffold16:3605757-3613291	2709		3.43442	3.02683	3.84201		2.87999	2.52918	3.23079		1.1899	0.967011	1.41279		3.80712	3.35614	4.25811
NV14164-RA	NV14164	-	gnl|Nvit_2.0|Chr1.Scaffold16:3567956-3581302	9648		10.664	10.2961	11.0318		0.763852	0.671455	0.856248		2.04803	1.89739	2.19866		1.29455	1.1599	1.4292
NV14167-RA	NV14167	-	gnl|Nvit_2.0|Chr1.Scaffold16:3600319-3603569	3093		9.62717	8.99238	10.262		7.72959	7.19717	8.262		28.6548	27.6371	29.6725		5.43784	4.93879	5.93689
NV14169-RA	NV14169	-	gnl|Nvit_2.0|Chr1.Scaffold16:3623880-3626112	1614		21.6347	20.2623	23.0071		1.16283	0.862455	1.4632		6.80145	6.08125	7.52164		1.73199	1.3268	2.13718
NV14170-RA	NV14170	-	gnl|Nvit_2.0|Chr1.Scaffold16:3629707-3631647	1635		9.59421	8.68764	10.5008		1.62561	1.26741	1.98381		2.9305	2.44566	3.41534		1.86779	1.4401	2.29547
NV14171-RA	NV14171	-	gnl|Nvit_2.0|Chr1.Scaffold16:3631479-3635783	3784		3.61345	3.26453	3.96237		1.14121	0.951108	1.33132		2.96955	2.64798	3.29111		1.42189	1.18338	1.6604
NV22723-RA	NV22723	-	gnl|Nvit_2.0|Chr1.Scaffold16:3649270-3658062	1548		6.7841	5.99679	7.5714		0.078809	0	0.157656		0.82529	0.568602	1.08198		0.417595	0.215031	0.620158
NV14173-RA	NV14173	-	gnl|Nvit_2.0|Chr1.Scaffold16:3667145-3668314	819		2.53297	1.80927	3.25668		6.10224	5.05954	7.14494		6.96385	5.85582	8.07188		9.43526	7.98573	10.8848
NV50180-RA	NV50180	-	gnl|Nvit_2.0|Chr1.Scaffold16:3662389-3665268	2508		17.7078	16.7421	18.6735		3.5329	3.13059	3.93522		9.33768	8.68259	9.99277		4.48358	3.97467	4.99249
NV14172-RA	NV14172	-	gnl|Nvit_2.0|Chr1.Scaffold16:3640647-3648634	3644		32.0791	31.0183	33.1399		1.18059	0.991547	1.36964		3.0308	2.72772	3.33388		1.28899	1.06711	1.51087
NV14175-RA	NV14175	-	gnl|Nvit_2.0|Chr1.Scaffold16:3676439-3678826	794		43.4432	40.3789	46.5074		4.4227	3.51349	5.33191		6.9977	5.86252	8.13287		6.10935	4.93361	7.2851
NV14174-RA	NV14174	-	gnl|Nvit_2.0|Chr1.Scaffold16:3669087-3675698	2539		25.3915	24.2429	26.54		1.83788	1.55025	2.12552		1.99485	1.69177	2.29793		1.35249	1.07641	1.62857
NV14177-RA	NV14177	-	gnl|Nvit_2.0|Chr1.Scaffold16:3690697-3692125	1272		0.0579238	0	0.13984		16.3839	15.0949	17.6728		0.34814	0.162051	0.534229		20.5089	18.9009	22.1169
NV14178-RA	NV14178	-	gnl|Nvit_2.0|Chr1.Scaffold16:3692467-3694212	1508		0.141382	0.0259441	0.25682		10.8734	9.92411	11.8227		0.081064	0	0.162167		12.333	11.2074	13.4587
NV14176-RA	NV14176	-	gnl|Nvit_2.0|Chr1.Scaffold16:3681704-3688743	3894		11.9353	11.3108	12.5598		9.60917	9.08524	10.1331		52.7991	51.5576	54.0406		6.19384	5.72072	6.66696
NV14180-RA	NV14180	-	gnl|Nvit_2.0|Chr1.Scaffold16:3708143-3719691	1114		1.09468	0.707649	1.4817		3.80478	3.13326	4.4763		1.40758	0.999169	1.81598		9.7259	8.52127	10.9305
NV22722-RA	NV22722	-	gnl|Nvit_2.0|Chr1.Scaffold16:3715344-3717937	2156		6.15675	5.53719	6.7763		0.470668	0.30966	0.631675		3.09087	2.67787	3.50387		0.708488	0.488129	0.928847
NV14179-RA	NV14179	-	gnl|Nvit_2.0|Chr1.Scaffold16:3696037-3705559	6629		11.3883	10.927	11.8496		10.6235	10.2096	11.0374		16.0714	15.5607	16.5821		9.40726	8.969	9.84552
NV14182-RA	NV14182	-	gnl|Nvit_2.0|Chr1.Scaffold16:3721387-3727799	1941		1.10621	0.827473	1.38495		0.711963	0.503617	0.920309		0.408503	0.25095	0.566055		0.360437	0.194824	0.52605
NV14181-RA	NV14181	-	gnl|Nvit_2.0|Chr1.Scaffold16:3720083-3721140	850		198.981	192.732	205.229		0.380479	0.126826	0.634131		5.6514	4.67861	6.62419		0.154732	0	0.333401
NV14183-RA	NV14183	-	gnl|Nvit_2.0|Chr1.Scaffold16:3731787-3733098	561		49.7302	45.418	54.0423		17.7747	15.3497	20.1996		37.1436	33.7076	40.5795		11.5523	9.45553	13.6491
NV22845-RA	NV22845	-	gnl|Nvit_2.0|Chr1.Scaffold16:3760636-3762121	1239		8.13834	7.15142	9.12526		16.6417	15.3225	17.9608		41.9138	39.8365	43.9912		13.655	12.3277	14.9822
NV22846-RA	NV22846	-	gnl|Nvit_2.0|Chr1.Scaffold16:3762657-3766858	3962		5.6701	5.24361	6.09659		2.68542	2.41245	2.95839		4.29717	3.94884	4.6455		3.6873	3.32788	4.04673
NV14185-RA	NV14185	-	gnl|Nvit_2.0|Chr1.Scaffold16:3767117-3767894	615		20.5477	17.9843	23.1112		92.2226	87.1578	97.2873		1.48684	0.852847	2.12083		29.9751	26.8161	33.1341
NV14184-RA	NV14184	-	gnl|Nvit_2.0|Chr1.Scaffold16:3754077-3760262	687		39.2745	36.0297	42.5194		29.4362	26.8043	32.0681		186.725	180.208	193.243		27.6208	24.8518	30.3898
NV22721-RA	NV22721	-	gnl|Nvit_2.0|Chr1.Scaffold16:3755426-3759168	3420		23.6193	22.6776	24.5611		2.33312	2.05678	2.60946		0.413583	0.296966	0.5302		3.10549	2.74698	3.46401
NV22720-RA	NV22720	-	gnl|Nvit_2.0|Chr1.Scaffold16:3773770-3775563	1793		0.26928	0.125344	0.413216		0.0497775	0	0.107256		0.0165647	0	0.049694		0.103749	0.0109531	0.196546
NV14186-RA	NV14186	-	gnl|Nvit_2.0|Chr1.Scaffold16:3771675-3772671	656		1.5128	0.852558	2.17303		2.85325	2.01042	3.69607		0.12208	0	0.294969		3.34262	2.33798	4.34725
NV14187-RA	NV14187	-	gnl|Nvit_2.0|Chr1.Scaffold16:3783415-3785946	1466		0.0974886	1.07133e-17	0.194977		5.67563	4.97752	6.37374		0.607726	0.382022	0.83343		6.49137	5.65288	7.32986
NV50181-RA	NV50181	-	gnl|Nvit_2.0|Chr1.Scaffold16:3776914-3780882	1899		2.50255	2.07802	2.92708		8.69783	7.95308	9.44257		0.124088	0.0363446	0.211832		8.6135	7.7914	9.4356
NV14188-RA	NV14188	-	gnl|Nvit_2.0|Chr1.Scaffold16:3798351-3802549	1661		0.18921	0.0630699	0.315349		1.46891	1.13859	1.79922		0.398098	0.228348	0.567847		1.33602	0.983039	1.689
NV22847-RA	NV22847	-	gnl|Nvit_2.0|Chr1.Scaffold16:3768869-3770392	1125		116.009	112.05	119.969		0.262147	0.0873825	0.436912		0	0	0		0.143945	0	0.287959
NV14189-RA	NV14189	-	gnl|Nvit_2.0|Chr1.Scaffold16:3815044-3818335	1535		24.2253	22.7301	25.7205		16.6763	15.513	17.8397		1.40906	1.06912	1.74899		28.056	26.3783	29.7337
NV14190-RA	NV14190	-	gnl|Nvit_2.0|Chr1.Scaffold16:3820663-3822256	1196		26.1094	24.3023	27.9165		3.85564	3.21079	4.50049		14.4607	13.2035	15.7179		4.00571	3.27437	4.73705
TCONS_00003156	XLOC_001359	TSS2519	gnl|Nvit_2.0|Chr1.Scaffold16:3822506-3829802	2065		8.88602	8.12335	9.64869		0	0	0		0.0987414	0.0240999	0.173383		0	0	0
NV14192-RA	NV14192	-	gnl|Nvit_2.0|Chr1.Scaffold16:3853494-3854515	892		1.46845	0.949278	1.98763		0	0	0		16.8935	15.2607	18.5264		0	0	0
NV30388-RA	NV30388	-	gnl|Nvit_2.0|Chr1.Scaffold16:3851870-3853194	592		21.812	19.0855	24.5385		0.366648	0.0387081	0.694588		1.51006	0.851016	2.16911		1.04279	0.438452	1.64713
NV14191-RA	NV14191	-	gnl|Nvit_2.0|Chr1.Scaffold16:3839387-3845048	1730		12.7509	11.7397	13.7621		26.8063	25.0416	28.571		27.6185	25.8177	29.4193		23.6877	21.9431	25.4324
NV22719-RA	NV22719	-	gnl|Nvit_2.0|Chr1.Scaffold16:3845019-3849064	3523		6.11956	5.64778	6.59135		0	0	0.0146212		0	0	0.0146742		0	0	0.0185852
NV14193-RA	NV14193	-	gnl|Nvit_2.0|Chr1.Scaffold16:3858236-3860911	1906		5.62946	4.99408	6.26484		1.14452	0.876768	1.41228		3.35182	2.88942	3.81421		0.716433	0.478438	0.954428
NV14194-RA	NV14194	-	gnl|Nvit_2.0|Chr1.Scaffold16:3872489-3877578	3464		1.16669	0.958817	1.37457		0	0	0		0.175979	0.100941	0.251017		0	0	0
NV22850-RA	NV22850	-	gnl|Nvit_2.0|Chr1.Scaffold16:3879600-3882104	1963		0.104007	0.0190856	0.188928		0	0	0		10.0977	9.31436	10.881		0	0	0
NV22851-RA	NV22851	-	gnl|Nvit_2.0|Chr1.Scaffold16:3882741-3885730	1547		4.61763	3.96784	5.26743		0	0	0		21.1592	19.8653	22.4532		0	0	0
NV22849-RA	NV22849	-	gnl|Nvit_2.0|Chr1.Scaffold16:3866816-3871983	4470		5.39812	5.00778	5.78846		0.0426288	0.0104045	0.0748532		37.5884	36.6208	38.5559		0.123111	0.0615555	0.184666
NV22848-RA	NV22848	-	gnl|Nvit_2.0|Chr1.Scaffold16:3855008-3856702	1627		65.9965	63.6119	68.381		1.50493	1.16652	1.84335		2.85463	2.39456	3.3147		1.43777	1.06637	1.80916
NV14195-RA	NV14195	-	gnl|Nvit_2.0|Chr1.Scaffold16:3889276-3891100	1412		2.85565	2.31598	3.39531		4.90377	4.2362	5.57135		11.5056	10.4941	12.5172		2.24319	1.74218	2.7442
NV14197-RA	NV14197	-	gnl|Nvit_2.0|Chr1.Scaffold16:3896626-3897006	380		1.799	0.50426	3.09375		3.60624	1.95213	5.26035		70.7966	63.7521	77.8411		10.2336	7.36078	13.1064
NV14198-RA	NV14198	-	gnl|Nvit_2.0|Chr1.Scaffold16:3897253-3897630	377		5.07309	2.95746	7.18871		24.0036	19.7305	28.2766		80.1362	72.4973	87.7752		22.0611	17.8349	26.2872
NV22718-RA	NV22718	-	gnl|Nvit_2.0|Chr1.Scaffold16:3901873-3902921	892		1.78968	1.21652	2.36284		0.276842	0.0675692	0.486116		2.17538	1.58319	2.76758		0.193505	0	0.387103
NV14196-RA	NV14196	-	gnl|Nvit_2.0|Chr1.Scaffold16:3891574-3893535	574		17.3352	14.8396	19.8309		216.878	208.689	225.066		12.4902	10.5403	14.4401		194.201	185.781	202.62
NV50643-RA	NV50643	-	gnl|Nvit_2.0|Chr1.Scaffold161:1771-4594	1456		0.0491457	0	0.118648		4.28115	3.67406	4.88825		0.0422547	0	0.102095		0.870733	0.566019	1.17545
NV14202-RA	NV14202	-	gnl|Nvit_2.0|Chr1.Scaffold16:3909291-3909770	479		2.38995	1.29337	3.48654		0.486489	0	1.03435		46.9302	42.4562	51.4042		1.73785	0.808928	2.66676
NV14201-RA	NV14201	-	gnl|Nvit_2.0|Chr1.Scaffold16:3905594-3906274	680		8.92007	7.36137	10.4788		0.234552	0	0.469216		25.5327	23.0913	27.9741		0.0704444	0	0.211333
NV22852-RA	NV22852	-	gnl|Nvit_2.0|Chr1.Scaffold16:3886464-3887369	747		184.861	178.253	191.47		0.915787	0.483796	1.34778		15.9271	14.1314	17.7228		1.47764	0.870329	2.08494
NV21302-RA	NV21302	-	gnl|Nvit_2.0|Chr1.Scaffold161:40055-42441	1355		0	0	0		0	0	0		0	0	0		0	0	0
NV21304-RA	NV21304	-	gnl|Nvit_2.0|Chr1.Scaffold161:44317-44700	383		0	0	0		0	0	0		0	0	0		0	0	0
TCONS_00003728	XLOC_001613	TSS2989	gnl|Nvit_2.0|Chr1.Scaffold161:22747-24178	1252		2.27422	1.75588	2.79256		0	0	0		0	0	0		0	0	0
TCONS_00003774	XLOC_001631	TSS3024	gnl|Nvit_2.0|Chr1.Scaffold161:72245-73254	1009		0.777813	0.429964	1.12566		1.74333	1.25949	2.22718		0.06658	0	0.16087		1.7323	1.19351	2.2711
NV21305-RA	NV21305	-	gnl|Nvit_2.0|Chr1.Scaffold161:66461-70149	1068		5.05586	4.20126	5.91046		0.498152	0.249076	0.747228		0.0928172	0	0.199993		0.23035	0.0422699	0.418429
NV18251-RA	NV18251	-	gnl|Nvit_2.0|Chr1.Scaffold161:84562-88752	1983		0.137083	0.0401507	0.234015		0.783498	0.567703	0.999293		5.18311	4.62552	5.7407		0.564849	0.358623	0.771075
NV18252-RA	NV18252	-	gnl|Nvit_2.0|Chr1.Scaffold161:93826-96357	1422		0.0505616	0	0.122067		4.90587	4.24084	5.5709		0.108656	0.0114711	0.205841		6.9044	6.02292	7.78587
NV21303-RA	NV21303	-	gnl|Nvit_2.0|Chr1.Scaffold161:5370-8711	1970		42.9535	41.2312	44.6758		25.1264	23.9017	26.351		3.76393	3.28302	4.24484		30.1308	28.6287	31.6329
NV18254-RA	NV18254	-	gnl|Nvit_2.0|Chr1.Scaffold161:106933-110243	2148		0.923475	0.683022	1.16393		0.108032	0.031642	0.184423		0.0134947	0	0.0404841		0.220202	0.0980557	0.342347
NV18253-RA	NV18253	-	gnl|Nvit_2.0|Chr1.Scaffold161:97530-105640	3114		3.96814	3.56209	4.3742		11.0704	10.44	11.7008		0.843242	0.669052	1.01743		10.3451	9.65383	11.0364
NV18255-RA	NV18255	-	gnl|Nvit_2.0|Chr1.Scaffold161:114668-115621	793		1.62395	1.03097	2.21694		1.25925	0.773582	1.74493		7.84033	6.62823	9.05244		0.793324	0.369274	1.21737
TCONS_00003775	XLOC_001632	TSS3025	gnl|Nvit_2.0|Chr1.Scaffold161:150795-151459	664		0.565382	0.165597	0.965168		0.304273	0.032123	0.576424		1.67743	1.04342	2.31144		0.802517	0.318581	1.28645
NV50644-RA	NV50644	-	gnl|Nvit_2.0|Chr1.Scaffold161:246214-260267	418		0	0	0		0	0	0		0	0	0		0	0	0
NV18250-RA	NV18250	-	gnl|Nvit_2.0|Chr1.Scaffold161:75360-83395	6418		10.3716	9.92394	10.8193		5.66204	5.35273	5.97134		17.1963	16.658	17.7346		5.47852	5.13534	5.8217
NV18256-RA	NV18256	-	gnl|Nvit_2.0|Chr1.Scaffold161:130248-135150	2310		6.93894	6.30617	7.57172		3.57224	3.14818	3.99629		6.93041	6.33456	7.52626		1.95358	1.60322	2.30394
NV18258-RA	NV18258	-	gnl|Nvit_2.0|Chr1.Scaffold161:308320-311454	635		1.89714	1.13828	2.65599		0	0	0		34.2319	31.2375	37.2264		0	0	0
NV18257-RA	NV18257	-	gnl|Nvit_2.0|Chr1.Scaffold161:267272-298992	1780		3.20048	2.70216	3.69879		0.38485	0.223555	0.546145		0.801784	0.569147	1.03442		0.795046	0.535901	1.05419
NV18260-RA	NV18260	-	gnl|Nvit_2.0|Chr1.Scaffold161:319502-323147	1115		0.751727	0.43119	1.07226		0.206225	0.0503335	0.362116		0.0292913	0	0.0878738		0.400247	0.158889	0.641605
NV18259-RA	NV18259	-	gnl|Nvit_2.0|Chr1.Scaffold161:316218-319154	2195		0.137479	0.0458264	0.229132		0.144972	0.0575506	0.232393		0.0658575	0.00695276	0.124762		0.181901	0.0722106	0.291591
NV30346-RA	NV30346	-	gnl|Nvit_2.0|Chr1.Scaffold164:1024-1476	452		0	0	0		0	0	0		0	0	0		0	0	0
NV30347-RA	NV30347	-	gnl|Nvit_2.0|Chr1.Scaffold164:2467-3358	498		0	0	0		0	0	0		0	0	0		0	0	0
NV22223-RA	NV22223	-	gnl|Nvit_2.0|Chr1.Scaffold164:5167-5910	743		0	0	0		0.205129	0	0.410357		0.0253185	0	0.126592		0.0310174	0	0.155087
NV30331-RA	NV30331	-	gnl|Nvit_2.0|Chr1.Scaffold161:329212-330860	489		7.96619	6.00505	9.92733		4.87645	3.44943	6.30348		0.907053	0.302351	1.51175		7.53463	5.59323	9.47604
NV22224-RA	NV22224	-	gnl|Nvit_2.0|Chr1.Scaffold164:6464-11905	996		1.06815	0.657018	1.47928		0	0	0		0	0	0		0	0	0
NV18286-RA	NV18286	-	gnl|Nvit_2.0|Chr1.Scaffold164:15770-18027	1166		0.871662	0.536159	1.20716		1.86506	1.40043	2.32969		0.166146	0.0304883	0.301803		2.99578	2.34985	3.64171
NV18287-RA	NV18287	-	gnl|Nvit_2.0|Chr1.Scaffold164:21616-23639	878		1.87596	1.28273	2.4692		0.848774	0.478339	1.21921		6.76782	5.71931	7.81633		0.987963	0.546133	1.42979
NV18288-RA	NV18288	-	gnl|Nvit_2.0|Chr1.Scaffold164:30832-36683	2314		5.74489	5.16969	6.3201		11.752	10.9811	12.5229		11.574	10.8079	12.3402		23.9598	22.7352	25.1843
NV22222-RA	NV22222	-	gnl|Nvit_2.0|Chr1.Scaffold164:43461-44645	874		2.2654	1.61144	2.91937		1.0575	0.641148	1.47385		2.33717	1.71277	2.96157		2.7831	2.03306	3.53313
NV18289-RA	NV18289	-	gnl|Nvit_2.0|Chr1.Scaffold164:38442-41518	917		15.2014	13.5622	16.8406		27.3082	25.2628	29.3536		25.7554	23.7665	27.7443		43.3871	40.5131	46.261
NV18290-RA	NV18290	-	gnl|Nvit_2.0|Chr1.Scaffold164:45408-47272	1692		10.2869	9.36685	11.207		3.5317	3.02483	4.03858		9.31599	8.49684	10.1351		4.05694	3.44821	4.66567
NV18292-RA	NV18292	-	gnl|Nvit_2.0|Chr1.Scaffold164:81915-84307	1540		0.206846	0.0689485	0.344743		108.99	106.034	111.946		0.61287	0.39272	0.833019		71.5681	68.9083	74.2279
NV22225-RA	NV22225	-	gnl|Nvit_2.0|Chr1.Scaffold164:88687-90128	1108		0.0344456	0	0.103337		0.0296985	0	0.0890954		0	0	0		0.0916785	0	0.238513
NV18293-RA	NV18293	-	gnl|Nvit_2.0|Chr1.Scaffold164:92278-96326	2188		0.521234	0.342452	0.700016		22.4721	21.3796	23.5645		0.211498	0.105749	0.317248		10.5794	9.73432	11.4245
NV18295-RA	NV18295	-	gnl|Nvit_2.0|Chr1.Scaffold164:107006-109715	1599		0.131902	0.0242045	0.2396		0.455099	0.268054	0.642144		0	0	0		0.212931	0.0709771	0.354885
NV18294-RA	NV18294	-	gnl|Nvit_2.0|Chr1.Scaffold164:97533-103729	2385		1.12076	0.868634	1.37288		42.7067	41.2742	44.1393		0.533193	0.371083	0.695302		13.4211	12.5128	14.3294
NV18296-RA	NV18296	-	gnl|Nvit_2.0|Chr1.Scaffold164:110055-111168	881		0.0933579	0	0.225386		0.0402284	0	0.120685		19.6515	17.8666	21.4364		0.196702	0	0.3935
NV18291-RA	NV18291	-	gnl|Nvit_2.0|Chr1.Scaffold164:47318-75108	4097		5.43285	5.02275	5.84295		2.54465	2.28315	2.80616		7.61855	7.16541	8.07168		1.97351	1.71101	2.23601
NV18299-RA	NV18299	-	gnl|Nvit_2.0|Chr1.Scaffold164:125224-125815	409		3.3898	1.83445	4.94515		3.5207	2.04514	4.99627		101.494	93.7335	109.255		5.57617	3.62479	7.52755
NV18298-RA	NV18298	-	gnl|Nvit_2.0|Chr1.Scaffold164:119922-124058	2669		17.3199	16.3971	18.2427		1.54857	1.29225	1.80489		14.4602	13.6717	15.2486		1.80117	1.49113	2.11121
NV18300-RA	NV18300	-	gnl|Nvit_2.0|Chr1.Scaffold164:126271-129201	2150		8.89307	8.14647	9.63966		3.54785	3.0821	4.01359		8.53323	7.76259	9.30387		2.1659	1.76834	2.56345
NV18301-RA	NV18301	-	gnl|Nvit_2.0|Chr1.Scaffold164:129066-131759	1325		0.97054	0.640003	1.30108		0.427582	0.216578	0.638585		0.496876	0.273322	0.72043		0.324506	0.12012	0.528893
NV50651-RA	NV50651	-	gnl|Nvit_2.0|Chr1.Scaffold164:141376-142381	793		24.4135	22.1143	26.7126		11.9862	10.4732	13.4993		28.0868	25.7855	30.3882		14.3365	12.5047	16.1682
NV18302-RA	NV18302	-	gnl|Nvit_2.0|Chr1.Scaffold164:133109-138689	2633		2.99457	2.60798	3.38117		2.31474	1.98116	2.64832		3.16584	2.77049	3.5612		2.58627	2.19289	2.97965
NV18303-RA	NV18303	-	gnl|Nvit_2.0|Chr1.Scaffold164:138513-141064	1532		43.175	41.1766	45.1735		410.317	392.439	428.195		125.298	119.226	131.369		261.806	249.844	273.768
NV18297-RA	NV18297	-	gnl|Nvit_2.0|Chr1.Scaffold164:114183-119781	2242		131.206	128.408	134.004		66.9356	65.0742	68.797		178.236	175.163	181.308		48.6851	46.9115	50.4587
NV18304-RA	NV18304	-	gnl|Nvit_2.0|Chr1.Scaffold164:144027-154900	1514		2.41561	1.93958	2.89165		5.846	5.15344	6.53856		6.29339	5.57836	7.00841		8.52012	7.58899	9.45126
NV18305-RA	NV18305	-	gnl|Nvit_2.0|Chr1.Scaffold164:158336-160605	1804		4.01075	3.45722	4.56429		6.55734	5.89996	7.21472		5.31294	4.71699	5.90888		7.37702	6.59269	8.16136
NV18306-RA	NV18306	-	gnl|Nvit_2.0|Chr1.Scaffold164:165108-167043	1530		1.45916	1.09149	1.82683		0.739161	0.493616	0.984706		2.55006	2.09927	3.00085		0.996028	0.679203	1.31285
NV18307-RA	NV18307	-	gnl|Nvit_2.0|Chr1.Scaffold164:167351-168527	918		30.6666	28.3401	32.9931		36.2431	33.8715	38.6148		73.6842	70.3504	77.018		40.5302	37.7516	43.3087
NV18308-RA	NV18308	-	gnl|Nvit_2.0|Chr1.Scaffold164:168992-171053	1217		3.9774	3.27972	4.67508		3.08675	2.51601	3.65749		13.1807	11.9953	14.3661		1.79746	1.30765	2.28728
NV18309-RA	NV18309	-	gnl|Nvit_2.0|Chr1.Scaffold164:180317-199569	1916		0.142569	0.0417575	0.243381		0.0922453	0.0169273	0.167563		0.0153544	0	0.0460632		0.0769968	0	0.154031
NV22226-RA	NV22226	-	gnl|Nvit_2.0|Chr1.Scaffold164:171690-173568	977		7.30503	6.21606	8.39399		0.769623	0.441454	1.09779		18.7146	17.0875	20.3416		1.54721	1.02185	2.07257
NV30348-RA	NV30348	-	gnl|Nvit_2.0|Chr1.Scaffold164:199693-199974	281		26.5225	17.8019	35.243		81.2788	67.3906	95.167		20.3167	13.8542	26.7792		67.1453	55.5874	78.7032
TCONS_00003859	XLOC_001672	TSS3091	gnl|Nvit_2.0|Chr1.Scaffold164:212927-213460	533		0.819722	0.240091	1.39935		0.881341	0.31227	1.45041		0.516162	0.0947174	0.937606		0.309107	0	0.666034
NV22221-RA	NV22221	-	gnl|Nvit_2.0|Chr1.Scaffold164:209753-211837	1052		1.2521	0.822634	1.68157		31.4629	29.4474	33.4783		16.087	14.6487	17.5254		16.3937	14.7919	17.9954
NV18311-RA	NV18311	-	gnl|Nvit_2.0|Chr1.Scaffold164:217536-223670	1827		7.67926	6.9189	8.43962		16.042	15.0135	17.0705		1.5563	1.23862	1.87398		13.8326	12.7646	14.9005
NV22220-RA	NV22220	-	gnl|Nvit_2.0|Chr1.Scaffold164:234866-236232	1066		0	0	0		0.15605	0.0164746	0.295625		0.0620266	0	0.149868		0	0	0
NV24955-RA	NV24955	-	gnl|Nvit_2.0|Chr1.Scaffold170:42960-50361	1220		0	0	0		0	0	0		0	0	0		0.0977507	0	0.210623
NV24956-RA	NV24956	-	gnl|Nvit_2.0|Chr1.Scaffold170:64351-64701	350		0	0	0		0	0	0		0	0	0		0	0	0
NV50664-RA	NV50664	-	gnl|Nvit_2.0|Chr1.Scaffold170:1266-4645	3173		0	0	0		0	0	0		0	0	0		0	0	0
NV18313-RA	NV18313	-	gnl|Nvit_2.0|Chr1.Scaffold164:237184-239298	1432		0	0	0		0	0	0		0	0	0		0	0	0
NV18310-RA	NV18310	-	gnl|Nvit_2.0|Chr1.Scaffold164:204335-207742	2620		48.3382	46.7807	49.8957		15.1767	14.3615	15.992		36.8328	35.5698	38.0958		13.682	12.8134	14.5505
NV24957-RA	NV24957	-	gnl|Nvit_2.0|Chr1.Scaffold170:65710-102715	1704		0	0	0		0	0	0		0	0	0		0	0	0
NV24954-RA	NV24954	-	gnl|Nvit_2.0|Chr1.Scaffold170:68917-113892	1558		30.2171	28.5619	31.8724		3.18709	2.68782	3.68635		29.7008	28.1779	31.2238		1.51165	1.12117	1.90213
NV24958-RA	NV24958	-	gnl|Nvit_2.0|Chr1.Scaffold170:108102-128706	1603		0	0	0		0	0	0		0	0	0		0	0	0
NV30389-RA	NV30389	-	gnl|Nvit_2.0|Chr1.Scaffold170:124170-124565	395		0	0	0		0	0	0		0	0	0		0	0	0
NV18312-RA	NV18312	-	gnl|Nvit_2.0|Chr1.Scaffold164:223911-232465	6630		12.017	11.5432	12.4908		3.94237	3.6881	4.19663		13.6082	13.1393	14.0772		4.40945	4.10635	4.71254
NV24952-RA	NV24952	-	gnl|Nvit_2.0|Chr1.Scaffold170:327660-328007	347		0	0	0		0	0	0		0	0	0		0	0	0
NV30391-RA	NV30391	-	gnl|Nvit_2.0|Chr1.Scaffold170:437690-437972	282		0.702655	0	2.10796		0	0	0		0	0	0		0	0	0
NV24951-RA	NV24951	-	gnl|Nvit_2.0|Chr1.Scaffold170:432710-436551	2494		0	0	0		0	0	0		0	0	0		0	0	0
NV30392-RA	NV30392	-	gnl|Nvit_2.0|Chr1.Scaffold170:447853-448369	139		21.9446	0	65.8337		27.1579	0	104.494		0	0	0		220.559	0	522.918
NV24962-RA	NV24962	-	gnl|Nvit_2.0|Chr1.Scaffold170:448365-448814	449		0	0	0		0	0	0.114723		0	0	0		0	0	0.145825
NV23534-RA	NV23534	-	gnl|Nvit_2.0|Chr1.Scaffold171:4927-6349	999		0.0788086	0	0.190261		0	0	0		0	0	0		0.208858	0.0220497	0.395666
NV30395-RA	NV30395	-	gnl|Nvit_2.0|Chr1.Scaffold171:6397-28883	1284		0	0	0		0.0493762	0	0.119302		0	0	0		0	0	0
NV23535-RA	NV23535	-	gnl|Nvit_2.0|Chr1.Scaffold171:29850-30185	259		0	0	0		0	0	0		0	0	0		0	0	0
NV50668-RA	NV50668	-	gnl|Nvit_2.0|Chr1.Scaffold171:38381-85208	3541		0.00904335	0	0.02713		0.0156082	0	0.0377123		0	0	0		0	0	0
NV50667-RA	NV50667	-	gnl|Nvit_2.0|Chr1.Scaffold171:33217-36546	2379		0	0	0		0	0	0		0	0	0		0	0	0
NV23533-RA	NV23533	-	gnl|Nvit_2.0|Chr1.Scaffold171:162347-163513	784		0	0	0		0	0	0		0	0	0		0	0	0
NV23536-RA	NV23536	-	gnl|Nvit_2.0|Chr1.Scaffold171:164350-170705	599		0	0	0		0	0	0		0	0	0		0	0	0
NV23532-RA	NV23532	-	gnl|Nvit_2.0|Chr1.Scaffold171:165901-169895	1651		0	0	0		0.146106	0.0427934	0.249418		0	0	0		0	0	0
NV23537-RA	NV23537	-	gnl|Nvit_2.0|Chr1.Scaffold171:171849-172205	356		0	0	0		0	0	0		0	0	0		0	0	0
NV50669-RA	NV50669	-	gnl|Nvit_2.0|Chr1.Scaffold171:185478-196482	2059		0	0	0		0	0	0		0	0	0		0	0	0
NV23538-RA	NV23538	-	gnl|Nvit_2.0|Chr1.Scaffold171:197644-199427	1194		0	0	0		0	0	0		0	0	0		0	0	0
NV23539-RA	NV23539	-	gnl|Nvit_2.0|Chr1.Scaffold171:207729-211849	1261		0	0	0		0	0	0		0	0	0		0	0	0
NV23540-RA	NV23540	-	gnl|Nvit_2.0|Chr1.Scaffold171:213271-307999	2941		0.0110536	0	0.0331608		0.0095382	0	0.0286146		0	0	0		0	0	0
NV23530-RA	NV23530	-	gnl|Nvit_2.0|Chr1.Scaffold171:218859-219805	736		0	0	0		0	0	0		0	0	0		0	0	0
NV30397-RA	NV30397	-	gnl|Nvit_2.0|Chr1.Scaffold171:225768-226121	353		0	0	0		0	0	0		0	0	0		0	0	0
NV50670-RA	NV50670	-	gnl|Nvit_2.0|Chr1.Scaffold171:242433-259014	1364		0.0265875	0	0.0797624		0	0	0		0.0228452	0	0.0685356		0	0	0
NV23529-RA	NV23529	-	gnl|Nvit_2.0|Chr1.Scaffold171:259263-261324	917		0	0	0		0	0	0		0	0	0		0	0	0
NV50671-RA	NV50671	-	gnl|Nvit_2.0|Chr1.Scaffold171:306959-307468	509		0	0	0		0	0	0		0	0	0		0	0	0
NV23541-RA	NV23541	-	gnl|Nvit_2.0|Chr1.Scaffold171:309012-310532	1520		0	0	0		0	0	0		0	0	0		0	0	0
NV18323-RA	NV18323	-	gnl|Nvit_2.0|Chr1.Scaffold171:315523-317835	1570		0	0	0		0	0	0		0	0	0		0	0	0
NV30396-RA	NV30396	-	gnl|Nvit_2.0|Chr1.Scaffold171:180143-180565	422		0	0	0		0	0	0		0	0	0		0	0	0
NV23531-RA	NV23531	-	gnl|Nvit_2.0|Chr1.Scaffold171:178041-178378	256		0	0	0		1.99781	0	4.82708		1.54627	0	3.73606		0	0	0
NV23542-RA	NV23542	-	gnl|Nvit_2.0|Chr1.Scaffold171:323013-364113	1760		0	0	0		0	0	0		0	0	0		0	0	0
NV23528-RA	NV23528	-	gnl|Nvit_2.0|Chr1.Scaffold171:339524-340036	512		0	0	0		0	0	0		0	0	0		0	0	0
NV23527-RA	NV23527	-	gnl|Nvit_2.0|Chr1.Scaffold171:351367-352184	388		0	0	0		0	0	0		0	0	0		0	0	0
NV23543-RA	NV23543	-	gnl|Nvit_2.0|Chr1.Scaffold171:373242-376478	721		0	0	0		0.268158	0.0283102	0.508006		0	0	0		0	0	0
NV30398-RA	NV30398	-	gnl|Nvit_2.0|Chr1.Scaffold171:376561-382197	709		6.06719	4.82223	7.31216		4.18046	3.21572	5.1452		7.92055	6.60953	9.23157		2.32074	1.52685	3.11462
NV18335-RA	NV18335	-	gnl|Nvit_2.0|Chr1.Scaffold175:3274-10236	6395		0.0024244	0	0.012122		0.00627746	0	0.0199678		0.00419453	0	0.0125836		0	0	0
TCONS_00003914	XLOC_001720	TSS3143	gnl|Nvit_2.0|Chr1.Scaffold175:23701-27427	2044		2.99652	2.55106	3.44198		0	0	0		0	0	0		0	0	0
NV24953-RA	NV24953	-	gnl|Nvit_2.0|Chr1.Scaffold170:143937-323027	6086		4.59466	4.28835	4.90097		0.45384	0.364331	0.543348		2.32279	2.11855	2.52704		0.351315	0.260794	0.441837
NV24959-RA	NV24959	-	gnl|Nvit_2.0|Chr1.Scaffold170:169468-169821	353		0	0	0		0.688132	0	1.48272		0	0	0		0	0	0
NV18322-RA	NV18322	-	gnl|Nvit_2.0|Chr1.Scaffold170:195319-200693	3686		0.0265293	0	0.0689673		0.00560673	0	0.020558		0.00299394	0	0.0179636		0	0	0
NV50665-RA	NV50665	-	gnl|Nvit_2.0|Chr1.Scaffold170:202280-207037	3511		0.0054758	0	0.0237285		0.0324872	0	0.0692108		0	0	0		0.0695336	0.0169711	0.122096
NV30390-RA	NV30390	-	gnl|Nvit_2.0|Chr1.Scaffold170:207234-229455	613		0.0803831	0	0.241149		0	0	0		0	0	0		0.329244	0	0.658648
NV24960-RA	NV24960	-	gnl|Nvit_2.0|Chr1.Scaffold170:229762-231801	2039		0.0332029	0	0.0801588		0.773421	0.560476	0.986366		0.0858537	0.0157544	0.155953		1.16681	0.871986	1.46164
NV50666-RA	NV50666	-	gnl|Nvit_2.0|Chr1.Scaffold170:232516-254225	1277		0.028822	0	0.086466		0	0	0		0	0	0		0	0	0
NV24961-RA	NV24961	-	gnl|Nvit_2.0|Chr1.Scaffold170:297938-299531	1398		0	0	0		0	0	0		0	0	0		0	0	0
NV18337-RA	NV18337	-	gnl|Nvit_2.0|Chr1.Scaffold175:38061-39044	626		4.81512	3.59208	6.03816		2.27316	1.48629	3.06003		11.6279	9.85326	13.4024		1.75353	1.00582	2.50124
TCONS_00003933	XLOC_001730	TSS3159	gnl|Nvit_2.0|Chr1.Scaffold175:78910-79773	863		0.192126	1.21973e-17	0.384253		0	0	0		0	0	0		0	0	0
NV24923-RA	NV24923	-	gnl|Nvit_2.0|Chr1.Scaffold175:94633-95403	770		1.0168	0.537478	1.49613		0.0486659	0	0.145998		0.817585	0.420998	1.21417		0.0590154	0	0.177046
NV24924-RA	NV24924	-	gnl|Nvit_2.0|Chr1.Scaffold175:104589-222101	2441		0.271335	0.14999	0.39268		0.198998	0.10247	0.295526		0.0468174	0	0.0936573		0.191214	0.0851475	0.29728
NV24925-RA	NV24925	-	gnl|Nvit_2.0|Chr1.Scaffold175:235007-249779	1073		0	0	0		1.79495	1.31541	2.27449		0	0	0		5.458	4.54516	6.37084
NV30445-RA	NV30445	-	gnl|Nvit_2.0|Chr1.Scaffold181:373-547	174		0	0	0		0	0	0		0	0	0		0	0	0
NV24922-RA	NV24922	-	gnl|Nvit_2.0|Chr1.Scaffold175:259474-260144	318		0	0	0		0	0	0		0	0	0		0	0	0
TCONS_00003931	XLOC_001728	TSS3157	gnl|Nvit_2.0|Chr1.Scaffold175:252087-253450	1106		0.759556	0.43568	1.08343		0	0	0		0	0	0		0.110261	0	0.23758
TCONS_00003959	XLOC_001742	TSS3175	gnl|Nvit_2.0|Chr1.Scaffold181:12151-12933	782		0.883747	0.441873	1.32562		2.04624	1.41758	2.6749		0.0470429	0	0.141129		2.0218	1.33018	2.71343
NV18338-RA	NV18338	-	gnl|Nvit_2.0|Chr1.Scaffold175:41905-43859	1649		6.80603	6.04628	7.56578		3.34692	2.84472	3.84911		5.29211	4.66522	5.919		9.54459	8.6109	10.4783
NV50680-RA	NV50680	-	gnl|Nvit_2.0|Chr1.Scaffold181:15383-59087	1105		0.622175	0.328879	0.915471		0.0894047	0	0.19264		0	0	0		0.110385	0	0.237847
NV22099-RA	NV22099	-	gnl|Nvit_2.0|Chr1.Scaffold181:200750-201782	571		0	0	0		0	0	0		0.763691	0.270585	1.2568		0	0	0
NV18378-RA	NV18378	-	gnl|Nvit_2.0|Chr1.Scaffold181:224760-233063	1723		0.564012	0.350835	0.777188		27.35	25.9689	28.731		0.26014	0.12457	0.395709		7.64306	6.82294	8.46318
NV22098-RA	NV22098	-	gnl|Nvit_2.0|Chr1.Scaffold181:87435-88922	915		0	0	0		0	0	0		0	0	0		0	0	0
NV18336-RA	NV18336	-	gnl|Nvit_2.0|Chr1.Scaffold175:33584-35020	1206		145.872	141.623	150.121		9.73936	8.71094	10.7678		203.37	198.66	208.081		10.1445	8.97957	11.3094
NV22100-RA	NV22100	-	gnl|Nvit_2.0|Chr1.Scaffold181:237222-239088	1256		50.6298	48.1889	53.0707		0	0	0		0	0	0		0	0	0
NV18380-RA	NV18380	-	gnl|Nvit_2.0|Chr1.Scaffold181:247435-248747	863		4.13072	3.23987	5.02157		4.71871	3.83481	5.6026		11.6437	10.2524	13.035		3.68957	2.81711	4.56204
NV18381-RA	NV18381	-	gnl|Nvit_2.0|Chr1.Scaffold181:431817-433137	827		0	0	0		0.307538	0.0750612	0.540016		0.826155	0.446554	1.20576		0	0	0
NV18382-RA	NV18382	-	gnl|Nvit_2.0|Chr1.Scaffold181:435728-437722	1084		0	0	0		1.71045	1.24949	2.17141		3.30899	2.6751	3.94288		0	0	0
NV18417-RA	NV18417	-	gnl|Nvit_2.0|Chr1.Scaffold189:6424-20370	381		0	0	0		0	0	0		0	0	0		0	0	0
NV30480-RA	NV30480	-	gnl|Nvit_2.0|Chr1.Scaffold189:2176-2718	542		0.0993936	0	0.298181		0.0855011	0	0.256503		0	0	0		0.100198	0	0.300593
NV18383-RA	NV18383	-	gnl|Nvit_2.0|Chr1.Scaffold181:439363-441339	1415		0	0	0		2.21532	1.77245	2.65819		7.08261	6.29044	7.87477		0	0	0
NV22101-RA	NV22101	-	gnl|Nvit_2.0|Chr1.Scaffold181:258223-304826	1165		6.46379	5.5474	7.38018		0.0557337	0	0.134663		0	0	0		0	0	0
NV25413-RA	NV25413	-	gnl|Nvit_2.0|Chr1.Scaffold189:44146-47170	1423		0	0	0		0	0	0		0	0	0		0	0	0
NV24502-RA	NV24502	-	gnl|Nvit_2.0|Chr1.Scaffold189:44146-58896	1575		0	0	0		0	0	0		0	0	0		0	0	0
NV24501-RA	NV24501	-	gnl|Nvit_2.0|Chr1.Scaffold189:49591-53248	2435		0.0408116	0	0.0879367		0	0	0		0	0	0		0	0	0
NV24500-RA	NV24500	-	gnl|Nvit_2.0|Chr1.Scaffold189:56452-57316	510		0	0	0		0	0	0		0	0	0		0	0	0
NV30481-RA	NV30481	-	gnl|Nvit_2.0|Chr1.Scaffold189:57514-58187	592		0	0	0		0	0	0		0	0	0		0	0	0
NV50691-RA	NV50691	-	gnl|Nvit_2.0|Chr1.Scaffold189:58946-59762	810		0	0	0		0	0	0		0	0	0		0	0	0
NV24499-RA	NV24499	-	gnl|Nvit_2.0|Chr1.Scaffold189:163345-163797	367		1.19072	0.125707	2.25573		1.42775	0.348472	2.50702		0.5765	0	1.24219		1.07864	0.113875	2.0434
NV18418-RA	NV18418	-	gnl|Nvit_2.0|Chr1.Scaffold189:165612-166857	981		0.484366	0.204717	0.764015		0.626289	0.330858	0.921719		0.103606	0	0.22324		0.983331	0.571206	1.39546
NV18379-RA	NV18379	-	gnl|Nvit_2.0|Chr1.Scaffold181:239906-247363	1165		40.9155	38.6157	43.2154		38.1497	36.0753	40.2242		3.02155	2.44273	3.60037		44.9495	42.4454	47.4537
NV24498-RA	NV24498	-	gnl|Nvit_2.0|Chr1.Scaffold189:186314-279753	1561		0	0	0		0	0	0		0	0	0		0	0	0
NV50692-RA	NV50692	-	gnl|Nvit_2.0|Chr1.Scaffold189:190448-192253	1645		0	0	0		0	0	0		0	0	0		0	0	0
NV24504-RA	NV24504	-	gnl|Nvit_2.0|Chr1.Scaffold189:226441-229026	1170		0.0321446	0	0.0964339		0	0	0		0	0	0		0	0	0
NV50693-RA	NV50693	-	gnl|Nvit_2.0|Chr1.Scaffold189:281952-285344	1799		0	0	0		0	0	0		0	0	0		0	0	0
NV24503-RA	NV24503	-	gnl|Nvit_2.0|Chr1.Scaffold189:167390-185362	4300		2.10267	1.85357	2.35177		1.80194	1.58663	2.01726		1.02633	0.864558	1.1881		2.43245	2.1507	2.7142
NV24505-RA	NV24505	-	gnl|Nvit_2.0|Chr1.Scaffold189:339203-339626	364		0	0	0		0	0	0		0	0	0		0	0	0
NV30482-RA	NV30482	-	gnl|Nvit_2.0|Chr1.Scaffold189:380873-381722	589		0	0	0		0	0	0		0	0	0		0	0	0
NV25912-RA	NV25912	-	gnl|Nvit_2.0|Chr1.Scaffold1910:28-408	380		0	0	0		0	0	0		0	0	0		0	0	0
NV19149-RA	NV19149	-	gnl|Nvit_2.0|Chr1.Scaffold1910:10873-17249	3083		0	0	0		0	0	0		0	0	0		0	0	0
NV18419-RA	NV18419	-	gnl|Nvit_2.0|Chr1.Scaffold189:294921-332438	1853		11.1478	10.2391	12.0565		2.01285	1.65324	2.37246		11.9157	11.0407	12.7906		1.41927	1.07687	1.76167
NV24497-RA	NV24497	-	gnl|Nvit_2.0|Chr1.Scaffold189:327026-328381	1192		0	0	0		0	0	0		0	0	0		0	0	0
NV18444-RA	NV18444	-	gnl|Nvit_2.0|Chr1.Scaffold197:30275-178540	2017		0.0504215	0	0.108643		0.0145	0	0.0435		0	0	0		0	0	0
NV26122-RA	NV26122	-	gnl|Nvit_2.0|Chr1.Scaffold197:84499-84965	361		0	0	0		0.214132	0	0.642396		0	0	0		0	0	0
NV30546-RA	NV30546	-	gnl|Nvit_2.0|Chr1.Scaffold197:230094-233470	2498		0	0	0		0	0	0		0	0	0		0	0	0
NV26119-RA	NV26119	-	gnl|Nvit_2.0|Chr1.Scaffold197:257136-258750	706		0.128556	0	0.310361		0	0	0		0	0	0		0	0	0
NV26118-RA	NV26118	-	gnl|Nvit_2.0|Chr1.Scaffold197:260432-260806	374		0.451127	0	1.08912		0	0	0		0	0	0		0	0	0
NV50704-RA	NV50704	-	gnl|Nvit_2.0|Chr1.Scaffold197:266662-267562	702		0	0	0		0	0	0		0	0	0		0	0	0
NV26121-RA	NV26121	-	gnl|Nvit_2.0|Chr1.Scaffold197:206850-217142	1854		1.49903	1.16591	1.83214		0.0798254	0.00842739	0.151223		0.430421	0.264415	0.596426		0.0599325	0	0.129137
NV19178-RA	NV19178	-	gnl|Nvit_2.0|Chr1.Scaffold2193:400-1420	532		0	0	0		85.3414	78.7685	91.9144		1.72628	0.932592	2.51998		10.6462	8.47807	12.8143
NV21803-RA	NV21803	-	gnl|Nvit_2.0|Chr1.Scaffold2193:1343-2707	271		0	0	0		0	0	0.190076		0	0	0.190765		0	0	0.241607
NV19179-RA	NV19179	-	gnl|Nvit_2.0|Chr1.Scaffold2193:10628-12539	1183		0	0	0		0	0	0		0	0	0		0	0	0
NV21802-RA	NV21802	-	gnl|Nvit_2.0|Chr1.Scaffold2193:26084-27294	780		0	0	0		0	0	0		0.0472148	0	0.141644		0	0	0
NV21801-RA	NV21801	-	gnl|Nvit_2.0|Chr1.Scaffold2193:27326-28574	629		0	0	0		0	0	0		0	0	0		0	0	0
NV26120-RA	NV26120	-	gnl|Nvit_2.0|Chr1.Scaffold197:236622-237776	482		0	0	0		0	0	0		0	0	0		0	0	0
NV26124-RA	NV26124	-	gnl|Nvit_2.0|Chr1.Scaffold197:238246-239582	645		0	0	0		0	0	0		0	0	0		0	0	0
NV23517-RA	NV23517	-	gnl|Nvit_2.0|Chr1.Scaffold230:7327-7650	323		0	0	0		0	0	0		0	0	0		0	0	0
NV18515-RA	NV18515	-	gnl|Nvit_2.0|Chr1.Scaffold230:50303-52827	1626		0	0	0		0	0	0		0	0	0		0	0	0
NV23518-RA	NV23518	-	gnl|Nvit_2.0|Chr1.Scaffold230:61075-61542	467		0	0	0		0	0	0		0	0	0		0	0	0
NV50767-RA	NV50767	-	gnl|Nvit_2.0|Chr1.Scaffold230:68192-71153	1421		0	0	0		0	0	0		0	0	0		0	0	0
NV30723-RA	NV30723	-	gnl|Nvit_2.0|Chr1.Scaffold230:77839-79673	1619		0.151651	0.0370137	0.266289		0	0	0		0	0	0		0.0233219	0	0.0699658
NV23519-RA	NV23519	-	gnl|Nvit_2.0|Chr1.Scaffold230:104160-108725	778		0.0556462	0	0.166939		0	0	0		0	0	0		0	0	0
NV23520-RA	NV23520	-	gnl|Nvit_2.0|Chr1.Scaffold230:128663-131793	614		0.481003	0.0882656	0.87374		0.138014	0	0.333469		7.52143	6.09363	8.94924		0	0	0
[truncated: 19,217 more rows]
