# Supplementary material for: Identification of Genes Uniquely Expressed in the Germ-Line Tissues of the Jewel Wasp Nasonia vitripennis
Source: G3 (Bethesda). 2015 Oct 9;5(12):2647–53. doi: 10.1534/g3.115.021386 (PMC4683638; doi:10.1534/g3.115.021386)
Supplement: Supporting Information [file supp_g3.115.021386_Ferree_TableS4.xlsx]

## Sheet: Testes.txt
Summary
Of 4171 unique genes:</br>GO annotations successfully retrieved for 3146 genes (1025 unannotated genes removed from analysis).</br>PFAM annotations successfully retrieved for 2965 genes (1206 unannotated genes removed from analysis).
All overrepresented GO terms
Label	Q-value	Description	# in cluster	Annotated genes in cluster	# in genome	Annotated genes in genome	Gene list
GO:0044424	1.72369e-227	intracellular part	1856	3146	4539	13147	NV18001, NV13305, NV11054, NV11563, NV13943, NV16435, NV13156, NV11039, NV15541, NV11402, NV14673, NV15220, NV15886, NV18665, NV13168, NV13282, NV16659, NV14024, NV17221, NV11025, NV15313, NV19233, NV16019, NV18385, NV12743, NV13670, NV16267, NV15925, NV10716, NV18912, NV17840, NV13705, NV13534, NV15635, NV11055, NV10171, NV16942, NV16448, NV15408, NV10823, NV14307, NV23896, NV11147, NV16770, NV1…
GO:0005622	3.10474e-220	internal to cell	1951	3146	4952	13147	NV18001, NV13305, NV11054, NV11563, NV13943, NV16435, NV13156, NV11039, NV15541, NV11402, NV14673, NV15220, NV15886, NV18665, NV13168, NV13282, NV16659, NV14024, NV17221, NV11025, NV15313, NV19233, NV16019, NV18385, NV12743, NV13670, NV16267, NV15925, NV10716, NV18912, NV17840, NV13705, NV13534, NV15635, NV11055, NV10171, NV16942, NV16448, NV15408, NV10823, NV14307, NV23896, NV11147, NV16770, NV1…
GO:0005623	2.0479e-201	cell	2051	3146	5484	13147	NV11054, NV11563, NV16435, NV11039, NV15541, NV11402, NV14673, NV15886, NV18665, NV13168, NV16659, NV19233, NV16820, NV16019, NV12743, NV15925, NV18912, NV15635, NV10171, NV16942, NV15408, NV14307, NV11147, NV15126, NV10993, NV14671, NV30912, NV12710, NV11290, NV16304, NV15120, NV11554, NV11106, NV15117, NV26083, NV16609, NV10398, NV11752, NV13458, NV17391, NV16343, NV13008, NV16020, NV12207, NV1…
GO:0044464	2.0479e-201	cellular subcomponent	2051	3146	5484	13147	NV11054, NV11563, NV16435, NV11039, NV15541, NV11402, NV14673, NV15886, NV18665, NV13168, NV16659, NV19233, NV16820, NV16019, NV12743, NV15925, NV18912, NV15635, NV10171, NV16942, NV15408, NV14307, NV11147, NV15126, NV10993, NV14671, NV30912, NV12710, NV11290, NV16304, NV15120, NV11554, NV11106, NV15117, NV26083, NV16609, NV10398, NV11752, NV13458, NV17391, NV16343, NV13008, NV16020, NV12207, NV1…
GO:0044422	4.22101e-198	organelle part	1121	3146	2219	13147	NV11563, NV13943, NV11039, NV15541, NV11402, NV14673, NV15886, NV18665, NV13168, NV13282, NV16659, NV14024, NV11025, NV13670, NV15925, NV18912, NV17840, NV13534, NV15635, NV11055, NV10171, NV16942, NV16448, NV15408, NV10823, NV11147, NV15126, NV10993, NV11290, NV16304, NV13570, NV17700, NV11554, NV16609, NV16133, NV13256, NV12236, NV11752, NV13458, NV10454, NV17391, NV13008, NV16020, NV12207, NV1…
GO:0044446	4.45845e-197	intracellular organelle part	1110	3146	2191	13147	NV11563, NV13943, NV11039, NV15541, NV11402, NV14673, NV15886, NV18665, NV13168, NV13282, NV16659, NV14024, NV11025, NV13670, NV15925, NV18912, NV17840, NV13534, NV15635, NV11055, NV10171, NV16942, NV16448, NV15408, NV10823, NV11147, NV15126, NV10993, NV11290, NV16304, NV13570, NV17700, NV11554, NV16609, NV16133, NV13256, NV12236, NV11752, NV13458, NV10454, NV17391, NV13008, NV16020, NV12207, NV1…
GO:0032991	3.89603e-189	macromolecule complex	1139	3146	2317	13147	NV13305, NV11054, NV11563, NV13943, NV16435, NV11039, NV15541, NV11402, NV14673, NV18665, NV13168, NV16659, NV14024, NV11025, NV18385, NV13670, NV15925, NV18912, NV17840, NV13534, NV15635, NV11055, NV10171, NV16942, NV16448, NV15408, NV10823, NV11147, NV15126, NV14671, NV11290, NV16304, NV18106, NV13570, NV14028, NV17700, NV11554, NV11106, NV15117, NV26083, NV16609, NV16133, NV10854, NV13256, NV1…
GO:0043226	6.31658e-186	organelle	1607	3146	3898	13147	NV11054, NV11563, NV13943, NV16435, NV13156, NV11039, NV15541, NV11402, NV14673, NV15220, NV15886, NV18665, NV13168, NV13282, NV16659, NV14024, NV11025, NV15313, NV19233, NV16019, NV12743, NV13670, NV16267, NV15925, NV10716, NV18912, NV17840, NV13705, NV13534, NV15635, NV11055, NV10171, NV16942, NV16448, NV15408, NV10823, NV23896, NV11147, NV15126, NV13063, NV10993, NV30912, NV12710, NV11290, NV1…
GO:0043229	1.19194e-185	intracellular organelle	1600	3146	3875	13147	NV11054, NV11563, NV13943, NV16435, NV13156, NV11039, NV15541, NV11402, NV14673, NV15220, NV15886, NV18665, NV13168, NV13282, NV16659, NV14024, NV11025, NV15313, NV19233, NV16019, NV12743, NV13670, NV16267, NV15925, NV10716, NV18912, NV17840, NV13705, NV13534, NV15635, NV11055, NV10171, NV16942, NV16448, NV15408, NV10823, NV23896, NV11147, NV15126, NV13063, NV10993, NV30912, NV12710, NV11290, NV1…
GO:0005575	9.69361e-185	cellular_component	2490	3146	7544	13147	NV11054, NV11563, NV16435, NV12220, NV11039, NV15541, NV11402, NV14673, NV15886, NV18665, NV30893, NV13168, NV16659, NV19233, NV16820, NV16019, NV12743, NV15925, NV18289, NV18912, NV15635, NV12518, NV10171, NV16942, NV17684, NV15408, NV14307, NV11147, NV15126, NV10993, NV14671, NV30912, NV12710, NV11290, NV16304, NV14602, NV15120, NV11554, NV16850, NV11106, NV15117, NV26083, NV16609, NV23700, NV1…
GO:0005737	5.39439e-178	cytoplasm	1183	3146	2512	13147	NV18001, NV16435, NV15541, NV11402, NV14673, NV15220, NV15886, NV13168, NV16659, NV17221, NV11025, NV15313, NV19233, NV18385, NV10716, NV17840, NV13534, NV15635, NV11055, NV10171, NV16942, NV15408, NV10823, NV14307, NV23896, NV11147, NV16770, NV15126, NV13063, NV10993, NV14671, NV12710, NV16304, NV18106, NV13570, NV10950, NV26083, NV16609, NV16133, NV13256, NV10398, NV12236, NV11752, NV13458, NV1…
GO:0044444	1.59256e-136	cytoplasmic part	891	3146	1829	13147	NV20289, NV15766, NV17491, NV10699, NV14781, NV15541, NV11402, NV16600, NV14673, NV15220, NV15886, NV13168, NV19103, NV17221, NV15313, NV19233, NV10083, NV18385, NV18235, NV12436, NV14345, NV10595, NV16502, NV15905, NV10716, NV11493, NV17840, NV13534, NV15635, NV15382, NV11055, NV10171, NV16942, NV14120, NV20754, NV18501, NV23896, NV13447, NV10993, NV14671, NV11114, NV16304, NV12853, NV16999, NV1…
GO:0043228	2.68257e-135	non-membrane-bounded organelle	773	3146	1489	13147	NV20289, NV17491, NV11667, NV11054, NV11563, NV13156, NV11039, NV14781, NV11402, NV16600, NV14673, NV15886, NV18665, NV13168, NV16659, NV14024, NV19103, NV11310, NV10595, NV12743, NV13670, NV15925, NV15905, NV11493, NV18912, NV17840, NV15635, NV15382, NV11055, NV10171, NV16448, NV20754, NV11147, NV15126, NV13447, NV11114, NV11290, NV16304, NV16999, NV18106, NV12015, NV12042, NV14156, NV13570, NV1…
GO:0043232	6.35421e-135	intracellular non-membrane-enclosed organelle	772	3146	1488	13147	NV20289, NV17491, NV11667, NV11054, NV11563, NV13156, NV11039, NV14781, NV11402, NV16600, NV14673, NV15886, NV18665, NV13168, NV16659, NV14024, NV19103, NV11310, NV10595, NV12743, NV13670, NV15925, NV15905, NV11493, NV18912, NV17840, NV15635, NV15382, NV11055, NV10171, NV16448, NV20754, NV11147, NV15126, NV13447, NV11114, NV11290, NV16304, NV16999, NV18106, NV12015, NV12042, NV14156, NV13570, NV1…
GO:0043227	6.14985e-110	membrane-bounded organelle	1272	3146	3257	13147	NV11054, NV11563, NV13943, NV16435, NV13156, NV11039, NV15541, NV11402, NV15220, NV15886, NV13282, NV16659, NV14024, NV11025, NV15313, NV19233, NV16019, NV16267, NV15925, NV10716, NV17840, NV13705, NV13534, NV15635, NV10171, NV16942, NV15408, NV10823, NV23896, NV11147, NV15126, NV13063, NV10993, NV30912, NV12710, NV10950, NV17700, NV11554, NV16609, NV16133, NV10398, NV12236, NV11752, NV13458, NV1…
GO:0043231	1.04168e-109	intracellular membrane-enclosed organelle	1270	3146	3252	13147	NV11054, NV11563, NV13943, NV16435, NV13156, NV11039, NV15541, NV11402, NV15220, NV15886, NV13282, NV16659, NV14024, NV11025, NV15313, NV19233, NV16019, NV16267, NV15925, NV10716, NV17840, NV13705, NV13534, NV15635, NV10171, NV16942, NV15408, NV10823, NV23896, NV11147, NV15126, NV13063, NV10993, NV30912, NV12710, NV10950, NV17700, NV11554, NV16609, NV16133, NV10398, NV12236, NV11752, NV13458, NV1…
GO:0044267	1.0285e-102	cellular protein metabolic process	719	3146	1494	13147	NV15766, NV18001, NV13305, NV16435, NV13156, NV11039, NV14781, NV15541, NV11402, NV16600, NV14673, NV15886, NV14365, NV13903, NV13168, NV12541, NV16659, NV17221, NV15313, NV11310, NV17840, NV13705, NV15635, NV15382, NV11055, NV17823, NV13123, NV11190, NV14307, NV11147, NV14671, NV16414, NV11454, NV16304, NV12853, NV16999, NV18009, NV17938, NV12042, NV18528, NV17921, NV11377, NV10854, NV11317, NV1…
GO:0030529	2.7203e-102	ribonucleoprotein	342	3146	494	13147	NV10149, NV16210, NV11563, NV11406, NV12242, NV15541, NV11402, NV22721, NV14673, NV14817, NV13168, NV11025, NV10595, NV17840, NV16515, NV18791, NV11837, NV15382, NV11055, NV15050, NV12449, NV10823, NV13447, NV14671, NV15164, NV16313, NV13962, NV16015, NV16304, NV16999, NV18106, NV12015, NV11939, NV11362, NV12042, NV17700, NV11554, NV16966, NV17921, NV10589, NV13815, NV10965, NV16474, NV14954, NV1…
GO:0043234	8.19197e-100	protein complex	827	3146	1842	13147	NV13305, NV17491, NV11667, NV11054, NV13943, NV16435, NV10699, NV11039, NV16600, NV12836, NV18665, NV12541, NV16659, NV15789, NV14024, NV19103, NV18385, NV11310, NV14345, NV13670, NV18912, NV12414, NV10964, NV13534, NV15635, NV10171, NV15717, NV16942, NV16448, NV15408, NV14120, NV20754, NV11147, NV15126, NV10400, NV10815, NV11290, NV18106, NV17938, NV12388, NV14156, NV13570, NV12448, NV14028, NV1…
GO:0044699	7.23326e-91	single-organism process	1939	3146	6017	13147	NV18001, NV11054, NV13943, NV13156, NV11039, NV15860, NV15541, NV13994, NV15886, NV14365, NV16016, NV30893, NV13282, NV16659, NV17221, NV11602, NV15313, NV16820, NV18385, NV12743, NV13670, NV16730, NV15925, NV18289, NV18912, NV15635, NV10171, NV16942, NV17684, NV15408, NV10823, NV14307, NV23896, NV11147, NV30292, NV13063, NV14671, NV12710, NV16414, NV11290, NV18106, NV18009, NV16728, NV11438, NV1…
GO:0044763	4.64589e-87	single-organism cellular process	1663	3146	4941	13147	NV18001, NV11054, NV13943, NV13156, NV11039, NV15860, NV15541, NV13994, NV15886, NV14365, NV16016, NV13282, NV16659, NV17221, NV11602, NV15313, NV16820, NV18385, NV12743, NV13670, NV16730, NV15925, NV18289, NV18912, NV15635, NV16942, NV17684, NV15408, NV10823, NV14307, NV23896, NV11147, NV13063, NV14671, NV12710, NV16414, NV11290, NV18106, NV18009, NV11438, NV11952, NV14602, NV13570, NV11554, NV1…
GO:0071840	5.91456e-83	cellular component organisation or biogenesis at cellular level	909	3146	2226	13147	NV20289, NV15766, NV17491, NV10699, NV13156, NV11039, NV14781, NV16600, NV13854, NV15886, NV14365, NV12541, NV14024, NV17221, NV12437, NV15313, NV18385, NV12436, NV14345, NV10595, NV12743, NV13670, NV16502, NV15905, NV18289, NV11493, NV18912, NV15382, NV16942, NV14120, NV20754, NV10823, NV15185, NV23896, NV13447, NV13063, NV10993, NV14671, NV10400, NV12710, NV11454, NV11114, NV12853, NV16999, NV1…
GO:0010467	2.45002e-82	gene expression	576	3146	1183	13147	NV15766, NV18001, NV14822, NV11054, NV11563, NV13943, NV15541, NV11402, NV14673, NV14365, NV13168, NV11025, NV15313, NV16019, NV11310, NV17840, NV15635, NV15382, NV11055, NV15717, NV12815, NV10823, NV14307, NV11147, NV15126, NV13447, NV14671, NV30912, NV16313, NV10815, NV16304, NV12853, NV16999, NV18106, NV12015, NV17938, NV11362, NV12042, NV17700, NV11554, NV17921, NV10589, NV10192, NV16474, NV1…
GO:0016043	5.42947e-79	cellular component organisation at cellular level	884	3146	2174	13147	NV20289, NV15766, NV17491, NV10699, NV13156, NV11039, NV14781, NV16600, NV13854, NV15886, NV14365, NV12541, NV14024, NV17221, NV12437, NV15313, NV18385, NV12436, NV14345, NV10595, NV12743, NV13670, NV16502, NV15905, NV18289, NV11493, NV18912, NV15382, NV16942, NV14120, NV20754, NV10823, NV15185, NV23896, NV13447, NV13063, NV10993, NV14671, NV10400, NV12710, NV11454, NV11114, NV12853, NV16999, NV1…
GO:0006412	2.59752e-72	protein biosynthesis	231	3146	323	13147	NV10149, NV15766, NV18001, NV15617, NV14621, NV10086, NV12242, NV15541, NV11402, NV15604, NV14673, NV14365, NV17593, NV13168, NV13139, NV11446, NV13154, NV12783, NV15716, NV15313, NV18824, NV11310, NV14432, NV10836, NV17840, NV11792, NV18791, NV18746, NV18407, NV16065, NV15635, NV15382, NV11055, NV15947, NV15050, NV13552, NV12876, NV15203, NV17970, NV14307, NV15863, NV17115, NV22672, NV15593, NV1…
GO:0044767	3.05101e-68	single-organism developmental process	994	3146	2644	13147	NV20289, NV15766, NV18001, NV14822, NV11054, NV10699, NV13156, NV11039, NV14781, NV15860, NV13994, NV16600, NV15886, NV15353, NV13282, NV17221, NV13118, NV12437, NV11602, NV15313, NV18385, NV10020, NV12436, NV14345, NV10595, NV12743, NV13670, NV16502, NV16730, NV13298, NV15925, NV18289, NV11493, NV12414, NV15382, NV10171, NV16942, NV14120, NV20754, NV10823, NV18501, NV11147, NV30292, NV13447, NV1…
GO:0032502	4.7025e-68	developmental process	1000	3146	2667	13147	NV20289, NV15766, NV18001, NV14822, NV11054, NV10699, NV13156, NV11039, NV14781, NV15860, NV13994, NV16600, NV15886, NV15353, NV13282, NV17221, NV13118, NV12437, NV11602, NV15313, NV18385, NV10020, NV12436, NV14345, NV10595, NV12743, NV13670, NV16502, NV16730, NV13298, NV15925, NV18289, NV11493, NV12414, NV15382, NV10171, NV16942, NV14120, NV20754, NV10823, NV18501, NV11147, NV30292, NV13447, NV1…
GO:0008150	4.11849e-66	physiological process	2832	3146	10480	13147	NV11054, NV11563, NV16435, NV12220, NV11039, NV15541, NV11402, NV14673, NV15886, NV16016, NV30893, NV13168, NV16659, NV11602, NV19233, NV16820, NV16019, NV25116, NV12743, NV16730, NV15925, NV18289, NV18912, NV15635, NV10171, NV16942, NV17684, NV15408, NV14307, NV11147, NV30292, NV15126, NV16597, NV10993, NV14671, NV30912, NV12710, NV11290, NV16304, NV16728, NV11438, NV14602, NV18528, NV15120, NV1…
GO:0007049	4.20573e-64	cell-division cycle	379	3146	717	13147	NV10149, NV20289, NV16210, NV17491, NV11139, NV13943, NV13156, NV14781, NV22721, NV17593, NV10612, NV13046, NV18102, NV12043, NV12341, NV18385, NV13670, NV18289, NV18912, NV12414, NV10964, NV14190, NV15382, NV14457, NV15947, NV15050, NV13148, NV20754, NV11147, NV16158, NV13063, NV10438, NV14671, NV13962, NV11114, NV16999, NV13353, NV18106, NV18009, NV17938, NV11939, NV11362, NV17117, NV31367, NV1…
GO:0007017	9.53659e-64	microtubule-based process	291	3146	488	13147	NV10149, NV20289, NV11667, NV14781, NV16600, NV17593, NV10612, NV18385, NV14759, NV13670, NV14898, NV18912, NV16515, NV11837, NV15382, NV15947, NV15050, NV20754, NV23896, NV14671, NV13962, NV11114, NV11290, NV16999, NV13353, NV11939, NV11362, NV31367, NV26044, NV14156, NV13570, NV11973, NV16189, NV13328, NV13256, NV14954, NV17414, NV11752, NV13740, NV13008, NV11354, NV16990, NV14887, NV13344, NV1…
GO:0005856	1.88499e-61	cytoskeleton	342	3146	629	13147	NV20289, NV16210, NV15129, NV17491, NV11667, NV11139, NV14781, NV16600, NV13011, NV15886, NV18665, NV17593, NV14817, NV19103, NV18102, NV15954, NV12043, NV11310, NV14759, NV13670, NV14898, NV15905, NV18912, NV16515, NV10288, NV21239, NV10171, NV15947, NV16448, NV11147, NV15126, NV10438, NV12065, NV11114, NV11290, NV13353, NV17117, NV14873, NV31367, NV26044, NV14156, NV13570, NV13507, NV11186, NV1…
GO:0048856	3.2838e-61	anatomical structure development	900	3146	2384	13147	NV20289, NV15766, NV18001, NV11054, NV10699, NV13156, NV11039, NV14781, NV15860, NV16600, NV15886, NV15353, NV17221, NV13118, NV12437, NV11602, NV15313, NV18385, NV10020, NV12436, NV14345, NV10595, NV12743, NV13670, NV16502, NV16730, NV13298, NV15925, NV18289, NV11493, NV12414, NV15382, NV16942, NV14120, NV20754, NV10823, NV18501, NV11147, NV30292, NV13447, NV13063, NV10400, NV16313, NV12710, NV1…
GO:0015630	3.2838e-61	microtubule cytoskeleton	296	3146	510	13147	NV20289, NV16210, NV15129, NV17491, NV11667, NV14781, NV16600, NV13011, NV18665, NV17593, NV14817, NV19103, NV18102, NV15954, NV11310, NV14759, NV13670, NV14898, NV15905, NV18912, NV16515, NV10288, NV21239, NV10171, NV15947, NV11147, NV15126, NV10438, NV11114, NV11290, NV13353, NV17117, NV14873, NV31367, NV26044, NV14156, NV13570, NV13507, NV16609, NV14758, NV11973, NV16189, NV11158, NV13328, NV1…
GO:0044391	3.47434e-61	ribosomal subunit	136	3146	156	13147	NV14621, NV10086, NV12242, NV11402, NV15604, NV14673, NV13168, NV11446, NV13154, NV12783, NV15716, NV17840, NV18791, NV18407, NV15382, NV11055, NV15050, NV12876, NV15203, NV15863, NV17115, NV22672, NV14742, NV12956, NV15164, NV16304, NV17814, NV16999, NV16867, NV31355, NV11939, NV12042, NV17921, NV13247, NV18593, NV14954, NV10454, NV13008, NV13740, NV12000, NV11374, NV10193, NV11354, NV13251, NV1…
GO:0048869	2.1346e-60	cellular developmental process	734	3146	1828	13147	NV20289, NV15766, NV18001, NV14822, NV11054, NV11039, NV14781, NV15860, NV16600, NV15886, NV13282, NV17221, NV12437, NV11602, NV15313, NV18385, NV10020, NV12436, NV14345, NV10595, NV12743, NV13670, NV16502, NV16730, NV13298, NV15925, NV18289, NV12414, NV15382, NV14120, NV10823, NV18501, NV11147, NV13447, NV13063, NV10400, NV16313, NV12710, NV18106, NV11438, NV11952, NV17938, NV13851, NV14602, NV1…
GO:0044430	4.76931e-60	cytoskeletal element	317	3146	569	13147	NV20289, NV16210, NV15129, NV17491, NV11667, NV14781, NV16600, NV13011, NV15886, NV18665, NV17593, NV14817, NV19103, NV18102, NV15954, NV12043, NV11310, NV13670, NV14898, NV15905, NV18912, NV16515, NV10288, NV21239, NV10171, NV15947, NV16448, NV11147, NV15126, NV10438, NV12065, NV11114, NV11290, NV13353, NV17117, NV14873, NV31367, NV26044, NV14156, NV13570, NV13507, NV16609, NV14758, NV11973, NV1…
GO:0006996	7.41329e-60	organelle organization	599	3146	1395	13147	NV20289, NV17491, NV10699, NV13156, NV11039, NV14781, NV16600, NV13854, NV15886, NV12541, NV14024, NV12437, NV15313, NV18385, NV12436, NV10595, NV12743, NV13670, NV15905, NV11493, NV18912, NV15382, NV14120, NV20754, NV13063, NV14671, NV10400, NV11454, NV11114, NV12853, NV16999, NV11362, NV12388, NV14156, NV13570, NV12448, NV10708, NV11317, NV16833, NV13256, NV10398, NV11752, NV17391, NV13008, NV1…
GO:0005739	7.30924e-59	mitochondrion	309	3146	553	13147	NV14625, NV12242, NV12614, NV11402, NV15313, NV10083, NV18235, NV12436, NV16502, NV15905, NV10716, NV11493, NV17840, NV10288, NV18791, NV13534, NV15635, NV21230, NV24413, NV23896, NV14720, NV10993, NV15164, NV12853, NV13353, NV17526, NV13507, NV18551, NV16609, NV16133, NV12236, NV10454, NV16020, NV11235, NV12207, NV13251, NV10167, NV15077, NV16772, NV10335, NV17966, NV12126, NV15595, NV11428, NV1…
GO:0007275	1.0585e-58	multicellular organismal development	883	3146	2350	13147	NV20289, NV15766, NV18001, NV14822, NV11054, NV10699, NV13156, NV11039, NV15860, NV16600, NV15886, NV15353, NV17221, NV13118, NV12437, NV11602, NV15313, NV14345, NV10595, NV12743, NV13670, NV16502, NV16730, NV13298, NV15925, NV18289, NV11493, NV12414, NV10171, NV16942, NV20754, NV10823, NV18501, NV11147, NV30292, NV13447, NV13063, NV10400, NV16313, NV12710, NV16999, NV18106, NV11952, NV17938, NV1…
GO:0007010	7.36655e-58	cytoskeleton organization	324	3146	597	13147	NV10149, NV20289, NV11139, NV14781, NV16600, NV15886, NV17593, NV10612, NV16053, NV12043, NV18385, NV14759, NV12743, NV13670, NV18912, NV11837, NV15382, NV15947, NV15050, NV20754, NV14671, NV10400, NV13962, NV11454, NV11114, NV16999, NV13353, NV11939, NV11362, NV14873, NV31367, NV14156, NV13570, NV11973, NV16189, NV13328, NV16833, NV13256, NV14954, NV17414, NV17391, NV13008, NV13740, NV11354, NV1…
GO:0000278	1.15965e-57	mitotic cell cycle	280	3146	483	13147	NV10149, NV20289, NV17491, NV13943, NV14781, NV17593, NV10612, NV13046, NV13670, NV18289, NV18912, NV12414, NV10964, NV15382, NV14457, NV15947, NV15050, NV20754, NV11147, NV14671, NV13962, NV16999, NV13353, NV18106, NV17938, NV11939, NV11362, NV17117, NV31367, NV13570, NV14758, NV11973, NV16189, NV13328, NV13256, NV14954, NV13008, NV11354, NV14887, NV10556, NV12490, NV10210, NV11276, NV23065, NV1…
GO:0030154	2.68983e-57	cell differentiation	709	3146	1772	13147	NV20289, NV15766, NV18001, NV14822, NV11054, NV11039, NV14781, NV15860, NV16600, NV15886, NV13282, NV17221, NV12437, NV11602, NV15313, NV18385, NV10020, NV12436, NV10595, NV12743, NV13670, NV16502, NV16730, NV13298, NV15925, NV18289, NV12414, NV15382, NV14120, NV10823, NV18501, NV11147, NV13447, NV13063, NV10400, NV16313, NV12710, NV18106, NV11438, NV11952, NV17938, NV13851, NV14602, NV12388, NV1…
GO:0003735	1.15109e-56	structural constituent of ribosome	139	3146	168	13147	NV14621, NV10086, NV12242, NV11402, NV15604, NV14673, NV13168, NV11446, NV13154, NV12783, NV15716, NV17840, NV18791, NV18407, NV15382, NV11055, NV15050, NV12876, NV15203, NV15863, NV17115, NV22672, NV14742, NV12956, NV15164, NV16304, NV17814, NV16999, NV16867, NV31355, NV11939, NV12042, NV17921, NV10531, NV13247, NV18593, NV14954, NV10454, NV13008, NV13740, NV12000, NV11374, NV10193, NV11354, NV1…
GO:0022402	2.31428e-56	cell cycle process	330	3146	620	13147	NV10149, NV20289, NV16210, NV17491, NV11139, NV13943, NV14781, NV22721, NV17593, NV10612, NV13046, NV18102, NV12043, NV18385, NV13670, NV18289, NV18912, NV12414, NV10964, NV14190, NV15382, NV14457, NV15947, NV15050, NV20754, NV11147, NV13063, NV10438, NV14671, NV13962, NV11114, NV16999, NV13353, NV18106, NV18009, NV17938, NV11939, NV11362, NV31367, NV13570, NV14758, NV11973, NV16189, NV13256, NV1…
GO:0000226	8.17041e-56	microtubule cytoskeleton organization	242	3146	395	13147	NV10149, NV20289, NV23179, NV15707, NV14621, NV18217, NV10086, NV14781, NV16600, NV14351, NV15133, NV12194, NV10542, NV17593, NV10612, NV15716, NV10430, NV18385, NV14759, NV13132, NV13918, NV13670, NV12734, NV11837, NV15382, NV16962, NV18120, NV15947, NV15050, NV18778, NV20754, NV15863, NV17115, NV12451, NV14671, NV13962, NV16517, NV11114, NV14712, NV17814, NV16999, NV13353, NV31355, NV18949, NV1…
GO:1903047	2.11158e-55	mitotic cell cycle process	258	3146	436	13147	NV10149, NV20289, NV17491, NV13943, NV14781, NV17593, NV10612, NV13046, NV13670, NV18289, NV18912, NV12414, NV10964, NV15382, NV15947, NV15050, NV20754, NV11147, NV14671, NV13962, NV16999, NV13353, NV18106, NV17938, NV11939, NV11362, NV31367, NV13570, NV14758, NV11973, NV16189, NV13256, NV14954, NV13008, NV11354, NV14887, NV10556, NV12490, NV10210, NV11276, NV23065, NV13510, NV14719, NV15134, NV1…
GO:0005840	3.32675e-55	ribosome	143	3146	178	13147	NV17560, NV14621, NV10086, NV12242, NV11402, NV15604, NV14673, NV13168, NV11446, NV13154, NV12783, NV15716, NV17840, NV18791, NV18407, NV15382, NV11055, NV15050, NV12876, NV15203, NV15863, NV17115, NV22672, NV14742, NV12956, NV15164, NV16304, NV17814, NV16999, NV16867, NV31355, NV11939, NV12042, NV17921, NV10531, NV13247, NV18593, NV14954, NV10454, NV13008, NV13740, NV12000, NV11374, NV10193, NV1…
GO:0044429	3.42191e-54	mitochondrial subcomponent	219	3146	345	13147	NV22502, NV16375, NV17377, NV12242, NV12614, NV11402, NV13434, NV15604, NV17544, NV12783, NV12139, NV18319, NV18235, NV12436, NV17489, NV11983, NV17840, NV18791, NV13534, NV15635, NV11442, NV17692, NV30924, NV21230, NV12876, NV15023, NV24413, NV22672, NV10993, NV15164, NV18090, NV11806, NV14712, NV16867, NV31355, NV11586, NV10064, NV14280, NV12777, NV18551, NV16609, NV14079, NV16133, NV19083, NV1…
GO:1902589	4.67622e-54	single organism organelle organization	455	3146	991	13147	NV10149, NV20289, NV16210, NV17491, NV11139, NV11039, NV14781, NV22721, NV16600, NV13854, NV15886, NV17593, NV10612, NV12541, NV11766, NV15313, NV12043, NV17813, NV18385, NV12436, NV14759, NV12743, NV13670, NV21399, NV18912, NV14190, NV11837, NV15382, NV15947, NV15050, NV20754, NV11565, NV13063, NV14671, NV10400, NV13962, NV11454, NV11114, NV12853, NV16999, NV13353, NV17526, NV11939, NV11362, NV1…
GO:0043933	7.31087e-53	macromolecular complex organization	423	3146	903	13147	NV10149, NV20289, NV11139, NV15617, NV11039, NV14781, NV22721, NV15886, NV14365, NV17593, NV10612, NV12541, NV14024, NV11766, NV12043, NV16894, NV17813, NV18385, NV14759, NV10595, NV12743, NV13670, NV21399, NV14190, NV15382, NV15947, NV15050, NV16942, NV19147, NV14120, NV13447, NV10993, NV14671, NV10400, NV13962, NV11454, NV11480, NV16999, NV13353, NV13548, NV11939, NV11362, NV12388, NV14873, NV3…
GO:0044428	8.23975e-53	nucleus component	437	3146	945	13147	NV16210, NV14822, NV11563, NV13943, NV11406, NV11039, NV15541, NV22721, NV16600, NV12541, NV13282, NV16659, NV14024, NV11766, NV21221, NV13046, NV11025, NV30645, NV16894, NV21399, NV14324, NV15925, NV12379, NV12414, NV16065, NV14190, NV11837, NV15717, NV15408, NV10823, NV11147, NV15126, NV15684, NV16313, NV10815, NV16015, NV13548, NV12015, NV17938, NV11362, NV12388, NV13586, NV17700, NV11241, NV1…
GO:0005515	4.10671e-51	protein amino acid binding	1129	3146	3321	13147	NV11054, NV11039, NV15860, NV15220, NV15886, NV30893, NV16659, NV14024, NV17221, NV11602, NV15313, NV12743, NV13670, NV16730, NV10716, NV18912, NV13705, NV16942, NV17684, NV13123, NV15408, NV11147, NV15126, NV12710, NV16414, NV11290, NV18106, NV11952, NV14602, NV18528, NV15120, NV10950, NV14028, NV16850, NV14543, NV15117, NV23700, NV10854, NV11179, NV13256, NV20479, NV13458, NV10814, NV12315, NV1…
GO:0005829	3.90517e-48	cytosol	210	3146	343	13147	NV15766, NV18565, NV14621, NV11729, NV10086, NV15541, NV16600, NV14673, NV14351, NV14744, NV17593, NV13168, NV17221, NV11446, NV13154, NV15716, NV15440, NV10288, NV18746, NV18407, NV15382, NV14389, NV11055, NV18307, NV15947, NV15050, NV18778, NV15321, NV15203, NV17970, NV15416, NV15863, NV14720, NV17115, NV14742, NV12956, NV14671, NV13962, NV15355, NV11480, NV14712, NV16304, NV17814, NV16999, NV1…
GO:0022626	8.40981e-48	cytosolic ribosome	84	3146	86	13147	NV14541, NV14621, NV10086, NV13674, NV14128, NV14673, NV11477, NV15119, NV12227, NV13168, NV11446, NV13154, NV10368, NV21823, NV15716, NV17832, NV15242, NV18407, NV15382, NV11055, NV12087, NV15050, NV15203, NV13078, NV15863, NV16503, NV11016, NV17115, NV18963, NV14742, NV12956, NV11153, NV16304, NV17814, NV16999, NV12066, NV31355, NV11939, NV12042, NV17875, NV15796, NV17921, NV13407, NV16054, NV1…
GO:0071822	4.68399e-47	protein complex subunit organisation	316	3146	627	13147	NV10149, NV20289, NV11139, NV15617, NV11039, NV14781, NV15886, NV14365, NV17593, NV10612, NV14024, NV12043, NV18385, NV14759, NV12743, NV13670, NV15382, NV15947, NV15050, NV16942, NV19147, NV14120, NV10993, NV14671, NV10400, NV13962, NV11454, NV11480, NV16999, NV13353, NV13548, NV11939, NV11362, NV12388, NV14873, NV31367, NV13586, NV13570, NV12448, NV16189, NV13256, NV11618, NV14954, NV13008, NV1…
GO:0032501	5.96432e-47	organismal physiological process	1024	3146	2985	13147	NV18001, NV11054, NV13156, NV11039, NV15860, NV13994, NV15886, NV30893, NV17221, NV11602, NV15313, NV19233, NV18385, NV12743, NV13670, NV16730, NV15925, NV18289, NV10171, NV16942, NV10823, NV11147, NV30292, NV13063, NV12710, NV18106, NV11438, NV11952, NV14602, NV18528, NV10950, NV11554, NV11106, NV16609, NV13256, NV12236, NV13458, NV12207, NV12315, NV14976, NV17876, NV13917, NV13405, NV16772, NV1…
GO:0019538	1.55915e-46	protein metabolism	821	3146	2260	13147	NV15766, NV18001, NV13305, NV16435, NV13156, NV11039, NV14781, NV15541, NV11402, NV16600, NV14673, NV13854, NV17579, NV15886, NV14365, NV13903, NV13168, NV12541, NV16659, NV15789, NV17221, NV15313, NV11310, NV17840, NV13705, NV15635, NV15382, NV11055, NV17823, NV13123, NV11190, NV14307, NV11147, NV14671, NV16414, NV11454, NV16304, NV12853, NV16999, NV18009, NV17938, NV12042, NV18528, NV17921, NV1…
GO:0007051	2.17829e-46	spindle organization	169	3146	252	13147	NV10149, NV20289, NV23179, NV15707, NV14621, NV10086, NV14781, NV14351, NV15133, NV12194, NV17593, NV10612, NV15716, NV18385, NV13132, NV13670, NV12734, NV15382, NV18120, NV15947, NV15050, NV18778, NV15863, NV17115, NV14671, NV13962, NV14712, NV17814, NV16999, NV13353, NV31355, NV11939, NV11362, NV31367, NV18556, NV13570, NV10478, NV16189, NV19083, NV13247, NV18593, NV14954, NV10850, NV12000, NV1…
GO:0005875	2.17829e-46	microtubule associated complex	218	3146	369	13147	NV16210, NV15129, NV11667, NV17377, NV18217, NV16259, NV14351, NV13011, NV15133, NV12194, NV18665, NV17593, NV11636, NV16823, NV14817, NV14659, NV19103, NV18102, NV15954, NV12139, NV11310, NV13670, NV14898, NV12734, NV18912, NV10836, NV16515, NV10288, NV11442, NV10171, NV17692, NV18120, NV15947, NV18778, NV17669, NV12333, NV11147, NV11052, NV15126, NV12451, NV14122, NV11806, NV14712, NV11290, NV1…
GO:0005634	1.96408e-45	cell nucleus	777	3146	2118	13147	NV14822, NV11054, NV11563, NV13943, NV16435, NV13156, NV11039, NV15541, NV16600, NV13903, NV12541, NV13282, NV16659, NV15789, NV14024, NV11025, NV15313, NV16019, NV10595, NV16289, NV16502, NV16267, NV15925, NV10716, NV13705, NV12414, NV10964, NV10171, NV15717, NV15408, NV13148, NV12815, NV20754, NV10823, NV11147, NV15126, NV13447, NV13063, NV30912, NV16313, NV12710, NV10815, NV12015, NV17938, NV1…
GO:0048731	2.44186e-45	system development	743	3146	2001	13147	NV20289, NV15766, NV18001, NV11054, NV10699, NV11039, NV15860, NV16600, NV15886, NV15353, NV17221, NV13118, NV12437, NV11602, NV15313, NV14345, NV12743, NV13670, NV16502, NV16730, NV13298, NV15925, NV18289, NV11493, NV12414, NV16942, NV20754, NV18501, NV11147, NV30292, NV13447, NV13063, NV10400, NV16313, NV12710, NV16999, NV18106, NV11952, NV17938, NV13851, NV12388, NV14156, NV10950, NV11554, NV1…
GO:0009987	1.11136e-44	cellular process	2195	3146	7750	13147	NV11054, NV11563, NV16435, NV11039, NV15541, NV11402, NV14673, NV15886, NV16016, NV13168, NV16659, NV11602, NV16820, NV16019, NV12743, NV16730, NV15925, NV18289, NV18912, NV15635, NV16942, NV17684, NV15408, NV14307, NV11147, NV30292, NV15126, NV14671, NV30912, NV12710, NV11290, NV16304, NV11438, NV14602, NV18528, NV11554, NV14335, NV15117, NV26083, NV16609, NV16833, NV11179, NV10398, NV11752, NV1…
GO:0007052	1.54681e-43	spindle organization and biogenesis during mitosis	154	3146	226	13147	NV10149, NV20289, NV15707, NV14621, NV10086, NV14781, NV14351, NV15133, NV12194, NV17593, NV10612, NV15716, NV13670, NV12734, NV15382, NV18120, NV15947, NV18778, NV15050, NV15863, NV17115, NV14671, NV13962, NV14712, NV17814, NV16999, NV13353, NV31355, NV11939, NV11362, NV31367, NV18556, NV13570, NV16189, NV19083, NV13247, NV18593, NV14954, NV13008, NV12000, NV16082, NV16598, NV11354, NV10752, NV1…
GO:0016071	3.53699e-42	mRNA metabolic process	199	3146	337	13147	NV16852, NV16210, NV17560, NV11563, NV15707, NV11406, NV15541, NV10683, NV22721, NV15133, NV14258, NV10731, NV15222, NV11025, NV12238, NV15698, NV16019, NV12462, NV10156, NV10595, NV31504, NV11837, NV16627, NV12815, NV15321, NV10823, NV12934, NV14689, NV13447, NV16107, NV11166, NV30423, NV30912, NV16313, NV11299, NV16015, NV18462, NV13353, NV18106, NV17682, NV11362, NV15154, NV17700, NV11554, NV1…
GO:0044707	2.65959e-41	single-multicellular organism process	955	3146	2804	13147	NV20289, NV15766, NV18001, NV14822, NV11054, NV10699, NV13156, NV11039, NV15860, NV13994, NV16600, NV15886, NV15353, NV30893, NV17221, NV13118, NV12437, NV11602, NV15313, NV14345, NV10595, NV12743, NV13670, NV16502, NV16730, NV13298, NV15925, NV18289, NV11493, NV12414, NV10171, NV16942, NV14120, NV20754, NV10823, NV18501, NV11147, NV30292, NV13447, NV13063, NV10400, NV16313, NV12710, NV11114, NV1…
GO:0007399	1.98373e-40	nervous system development	525	3146	1314	13147	NV20289, NV15766, NV18001, NV11054, NV11039, NV15860, NV16600, NV15886, NV17221, NV12437, NV11602, NV12743, NV13670, NV16502, NV13298, NV15925, NV18289, NV11493, NV12414, NV18501, NV11147, NV30292, NV10400, NV16313, NV12710, NV16999, NV18106, NV11952, NV17938, NV13851, NV12388, NV14156, NV10950, NV11554, NV10589, NV10192, NV11317, NV13256, NV16474, NV14951, NV16625, NV17876, NV12490, NV13917, NV1…
GO:0031090	2.50392e-40	organelle membrane	223	3146	406	13147	NV22502, NV14984, NV17491, NV17377, NV10699, NV20768, NV12614, NV13434, NV22721, NV13664, NV12139, NV18319, NV18235, NV12436, NV17489, NV14345, NV11983, NV14332, NV11543, NV13578, NV13534, NV16640, NV15635, NV17692, NV30924, NV16942, NV21230, NV24413, NV17738, NV10993, NV18090, NV11806, NV14512, NV14712, NV12853, NV18949, NV11241, NV10403, NV10064, NV14280, NV12777, NV18551, NV31867, NV14493, NV1…
GO:0044445	8.50266e-40	cytosol component	101	3146	124	13147	NV14541, NV14621, NV10086, NV13674, NV14128, NV14673, NV11477, NV14744, NV15119, NV12227, NV13168, NV11161, NV11446, NV13154, NV10368, NV21823, NV15716, NV17832, NV15242, NV18407, NV15382, NV11055, NV12087, NV18778, NV15050, NV15203, NV10040, NV13078, NV15863, NV11016, NV16503, NV17115, NV18963, NV14742, NV12956, NV11153, NV14712, NV16304, NV17814, NV16999, NV12066, NV31355, NV11553, NV11939, NV1…
GO:0022008	1.7378e-39	neurogenesis	475	3146	1160	13147	NV20289, NV16210, NV15766, NV18001, NV11054, NV11139, NV11039, NV13701, NV15860, NV16600, NV15886, NV11867, NV10233, NV13862, NV11766, NV17221, NV12437, NV30645, NV11602, NV12043, NV15241, NV13202, NV12743, NV13670, NV16502, NV14324, NV13298, NV15925, NV18289, NV16515, NV12379, NV12414, NV14190, NV25739, NV15050, NV17970, NV18501, NV11147, NV10438, NV15164, NV10400, NV16313, NV12710, NV21988, NV1…
GO:0005811	1.12761e-38	adiposome	185	3146	315	13147	NV16210, NV16579, NV14621, NV17377, NV10123, NV13434, NV14673, NV15886, NV15272, NV14817, NV14024, NV17544, NV14183, NV11446, NV15954, NV12743, NV11983, NV11493, NV10288, NV15184, NV31592, NV18746, NV18317, NV18407, NV15635, NV11442, NV15382, NV11055, NV13576, NV15050, NV21230, NV15023, NV17751, NV15416, NV15863, NV12451, NV14742, NV18090, NV11806, NV16304, NV17814, NV11586, NV11525, NV12777, NV1…
GO:0015934	2.09656e-38	large ribosomal subunit	85	3146	97	13147	NV10980, NV14621, NV10086, NV12242, NV13674, NV11402, NV15604, NV11477, NV15119, NV16643, NV11446, NV10368, NV12783, NV21823, NV15716, NV16708, NV14409, NV17840, NV18791, NV12087, NV15050, NV12463, NV12876, NV15863, NV16503, NV17115, NV22672, NV18963, NV12956, NV15164, NV16999, NV12066, NV16867, NV31355, NV11939, NV12042, NV17875, NV15796, NV18493, NV17921, NV13579, NV12412, NV17099, NV11608, NV1…
GO:0005198	4.5068e-38	structural molecule activity	209	3146	379	13147	NV14498, NV14621, NV10086, NV12242, NV11402, NV15604, NV14673, NV13168, NV13118, NV11446, NV13154, NV12783, NV15716, NV12043, NV14345, NV18912, NV17840, NV18791, NV18317, NV18407, NV15382, NV11055, NV16253, NV15050, NV13164, NV12876, NV25182, NV15203, NV15863, NV17115, NV22672, NV18349, NV14742, NV12956, NV15164, NV16304, NV17814, NV16999, NV16867, NV15250, NV31355, NV11939, NV12042, NV13570, NV1…
GO:0009141	1.05466e-37	nucleoside triphosphate metabolic process	268	3146	542	13147	NV14984, NV17491, NV10699, NV15541, NV17593, NV15789, NV11766, NV18102, NV17813, NV13202, NV12743, NV18289, NV15635, NV10252, NV24413, NV11565, NV10438, NV10400, NV15759, NV11290, NV12853, NV31367, NV13570, NV20069, NV10589, NV16606, NV16133, NV16833, NV13256, NV17414, NV13458, NV16020, NV16343, NV12261, NV11235, NV12207, NV14887, NV13580, NV10556, NV19173, NV16051, NV13405, NV10344, NV11276, NV1…
GO:0031974	1.05466e-37	membrane-enclosed lumen	358	3146	807	13147	NV14822, NV11563, NV13943, NV12242, NV11039, NV11402, NV22721, NV16600, NV12541, NV16659, NV14024, NV16894, NV21399, NV14324, NV15925, NV17840, NV18791, NV12414, NV16065, NV14190, NV11147, NV15126, NV15684, NV15164, NV10815, NV13548, NV12015, NV17938, NV13586, NV11241, NV16966, NV16964, NV16609, NV14758, NV10708, NV11973, NV12236, NV25791, NV15610, NV10454, NV13251, NV14951, NV11267, NV14976, NV1…
GO:0009199	2.09272e-37	ribonucleoside triphosphate metabolism	266	3146	538	13147	NV14984, NV17491, NV10699, NV15541, NV17593, NV15789, NV11766, NV18102, NV17813, NV13202, NV12743, NV18289, NV15635, NV10252, NV24413, NV11565, NV10438, NV10400, NV15759, NV11290, NV12853, NV31367, NV13570, NV20069, NV10589, NV16606, NV16133, NV16833, NV13256, NV17414, NV13458, NV16020, NV16343, NV12261, NV11235, NV12207, NV14887, NV13580, NV10556, NV19173, NV16051, NV13405, NV10344, NV11276, NV1…
GO:0009144	4.41891e-37	purine nucleoside triphosphate metabolic process	265	3146	537	13147	NV14984, NV17491, NV10699, NV15541, NV17593, NV15789, NV11766, NV18102, NV17813, NV13202, NV12743, NV18289, NV15635, NV10252, NV24413, NV11565, NV10438, NV10400, NV15759, NV11290, NV12853, NV31367, NV13570, NV20069, NV10589, NV16606, NV16133, NV16833, NV13256, NV17414, NV13458, NV16020, NV16343, NV12261, NV11235, NV12207, NV14887, NV13580, NV10556, NV19173, NV16051, NV13405, NV10344, NV11276, NV1…
GO:0009205	4.41891e-37	purine ribonucleoside triphosphate metabolic process	265	3146	537	13147	NV14984, NV17491, NV10699, NV15541, NV17593, NV15789, NV11766, NV18102, NV17813, NV13202, NV12743, NV18289, NV15635, NV10252, NV24413, NV11565, NV10438, NV10400, NV15759, NV11290, NV12853, NV31367, NV13570, NV20069, NV10589, NV16606, NV16133, NV16833, NV13256, NV17414, NV13458, NV16020, NV16343, NV12261, NV11235, NV12207, NV14887, NV13580, NV10556, NV19173, NV16051, NV13405, NV10344, NV11276, NV1…
GO:0070013	5.7309e-37	intracellular organelle lumen	351	3146	791	13147	NV14822, NV11563, NV13943, NV12242, NV11039, NV11402, NV22721, NV16600, NV12541, NV16659, NV14024, NV16894, NV21399, NV14324, NV15925, NV17840, NV18791, NV12414, NV16065, NV14190, NV11147, NV15126, NV15684, NV15164, NV10815, NV13548, NV12015, NV17938, NV13586, NV11241, NV16966, NV16964, NV16609, NV14758, NV10708, NV11973, NV12236, NV25791, NV15610, NV10454, NV13251, NV14951, NV11267, NV14976, NV1…
GO:0043233	5.7309e-37	organelle lumen	351	3146	791	13147	NV14822, NV11563, NV13943, NV12242, NV11039, NV11402, NV22721, NV16600, NV12541, NV16659, NV14024, NV16894, NV21399, NV14324, NV15925, NV17840, NV18791, NV12414, NV16065, NV14190, NV11147, NV15126, NV15684, NV15164, NV10815, NV13548, NV12015, NV17938, NV13586, NV11241, NV16966, NV16964, NV16609, NV14758, NV10708, NV11973, NV12236, NV25791, NV15610, NV10454, NV13251, NV14951, NV11267, NV14976, NV1…
GO:0006397	1.46402e-36	mRNA processing	173	3146	293	13147	NV16852, NV16210, NV17560, NV11563, NV15707, NV11406, NV15541, NV22721, NV15133, NV10731, NV15222, NV11025, NV12238, NV15698, NV16019, NV12462, NV10156, NV31504, NV11837, NV16627, NV12815, NV15321, NV10823, NV12934, NV13447, NV16107, NV30912, NV16313, NV11299, NV16015, NV18462, NV18106, NV17682, NV11362, NV15154, NV17700, NV11554, NV10478, NV10589, NV13815, NV18250, NV14370, NV11962, NV16474, NV1…
GO:0008380	6.67903e-36	RNA splicing	144	3146	225	13147	NV16852, NV16210, NV17560, NV11563, NV15707, NV11406, NV15541, NV22721, NV10731, NV12235, NV11025, NV12238, NV15698, NV10156, NV31504, NV14765, NV11837, NV16627, NV15321, NV10823, NV12934, NV13447, NV16107, NV16313, NV11299, NV16015, NV18462, NV13353, NV11362, NV17700, NV11554, NV10589, NV13815, NV18250, NV14370, NV16474, NV13733, NV17006, NV10428, NV11926, NV11344, NV12322, NV14976, NV14887, NV1…
GO:0009119	8.52921e-36	ribonucleoside metabolism	275	3146	573	13147	NV14984, NV17491, NV10699, NV15541, NV17593, NV15789, NV11766, NV18102, NV17813, NV13202, NV12743, NV18289, NV15635, NV10252, NV24413, NV11565, NV10438, NV10400, NV15759, NV24362, NV11290, NV12853, NV31367, NV13570, NV20069, NV10589, NV16606, NV10260, NV16133, NV16833, NV13256, NV17414, NV13458, NV16020, NV16343, NV12261, NV11235, NV12207, NV14887, NV13580, NV10556, NV19173, NV16051, NV13405, NV1…
GO:0042278	3.374e-35	purine nucleoside metabolic process	271	3146	565	13147	NV14984, NV17491, NV10699, NV15541, NV17593, NV15789, NV11766, NV18102, NV17813, NV13202, NV12743, NV18289, NV15635, NV10252, NV24413, NV11565, NV10438, NV10400, NV15759, NV24362, NV11290, NV12853, NV31367, NV13570, NV20069, NV10589, NV16606, NV16133, NV16833, NV13256, NV17414, NV13458, NV16020, NV16343, NV12261, NV11235, NV12207, NV14887, NV13580, NV10556, NV19173, NV16051, NV13405, NV10344, NV1…
GO:0046128	3.374e-35	purine ribonucleoside metabolism	271	3146	565	13147	NV14984, NV17491, NV10699, NV15541, NV17593, NV15789, NV11766, NV18102, NV17813, NV13202, NV12743, NV18289, NV15635, NV10252, NV24413, NV11565, NV10438, NV10400, NV15759, NV24362, NV11290, NV12853, NV31367, NV13570, NV20069, NV10589, NV16606, NV16133, NV16833, NV13256, NV17414, NV13458, NV16020, NV16343, NV12261, NV11235, NV12207, NV14887, NV13580, NV10556, NV19173, NV16051, NV13405, NV10344, NV1…
GO:0050789	5.07216e-35	regulation of physiological process	1051	3146	3250	13147	NV11054, NV13943, NV13156, NV11039, NV15886, NV16659, NV17221, NV11025, NV15313, NV16019, NV18385, NV25116, NV12743, NV13670, NV16730, NV18289, NV10171, NV16942, NV14307, NV11147, NV16597, NV13063, NV14671, NV12710, NV16414, NV18106, NV18009, NV18528, NV13570, NV15120, NV10950, NV11554, NV16833, NV12236, NV12315, NV14976, NV17876, NV18771, NV16051, NV15083, NV16772, NV18753, NV15871, NV13442, NV1…
GO:0009116	2.85137e-34	nucleoside metabolic process	277	3146	588	13147	NV14984, NV17491, NV10699, NV15541, NV17593, NV15789, NV11766, NV18102, NV17813, NV13202, NV12743, NV18289, NV15635, NV10252, NV24413, NV11565, NV10438, NV10400, NV15759, NV24362, NV11290, NV12853, NV31367, NV13570, NV20069, NV10589, NV16606, NV10260, NV16133, NV16833, NV13256, NV17414, NV13458, NV16020, NV16343, NV12261, NV11235, NV12207, NV14887, NV13580, NV10556, NV19173, NV16051, NV13405, NV1…
GO:0000375	2.86934e-34	RNA splicing, via transesterification reactions	135	3146	209	13147	NV16852, NV16210, NV17560, NV11563, NV15707, NV11406, NV15541, NV22721, NV10731, NV12235, NV11025, NV12238, NV15698, NV10156, NV31504, NV11837, NV16627, NV15321, NV10823, NV12934, NV13447, NV16107, NV16313, NV11299, NV16015, NV18462, NV11362, NV17700, NV11554, NV10589, NV13815, NV18250, NV14370, NV16474, NV17006, NV10428, NV11926, NV11344, NV12322, NV14976, NV14887, NV13580, NV12490, NV15083, NV1…
GO:1901657	2.87096e-34	glycosyl compound metabolic process	278	3146	591	13147	NV14984, NV17491, NV10699, NV15541, NV17593, NV15789, NV11766, NV18102, NV17813, NV13202, NV12743, NV18289, NV15635, NV10252, NV24413, NV11565, NV10438, NV10400, NV15759, NV24362, NV11290, NV12853, NV31367, NV13570, NV20069, NV10589, NV16606, NV10260, NV16133, NV16833, NV13256, NV17414, NV13458, NV16020, NV16343, NV12261, NV11235, NV12207, NV14887, NV13580, NV10556, NV19173, NV16051, NV13405, NV1…
GO:0044248	3.95964e-34	cellular degradation	363	3146	849	13147	NV13305, NV14984, NV17491, NV16435, NV10699, NV15541, NV13994, NV16600, NV17593, NV15789, NV11766, NV18102, NV17813, NV13202, NV12436, NV10595, NV12743, NV18289, NV11493, NV12379, NV15761, NV12025, NV15635, NV11147, NV10438, NV11166, NV10400, NV15759, NV11290, NV12853, NV18106, NV18238, NV31367, NV13570, NV20069, NV10589, NV16606, NV14758, NV16133, NV16833, NV13256, NV17414, NV13458, NV13195, NV1…
GO:0019222	8.9214e-34	regulation of metabolism	647	3146	1796	13147	NV15766, NV14822, NV11054, NV11039, NV16600, NV16659, NV19103, NV17221, NV11025, NV12437, NV15313, NV25116, NV12743, NV16502, NV15905, NV18289, NV10964, NV10171, NV14120, NV15185, NV18501, NV14307, NV16597, NV13447, NV13063, NV16313, NV23338, NV12710, NV10815, NV16414, NV12745, NV18009, NV17938, NV13851, NV11362, NV12388, NV13570, NV15120, NV10485, NV11554, NV10192, NV12236, NV25791, NV17006, NV1…
GO:0065007	1.09541e-33	biological regulation	1121	3146	3537	13147	NV11054, NV13943, NV13156, NV11039, NV15886, NV16659, NV17221, NV11025, NV15313, NV16019, NV18385, NV25116, NV12743, NV13670, NV16730, NV18289, NV10171, NV16942, NV14307, NV23896, NV11147, NV16597, NV13063, NV14671, NV12710, NV16414, NV18106, NV18009, NV18528, NV13570, NV15120, NV10950, NV11554, NV16833, NV13256, NV12236, NV12315, NV14976, NV17876, NV18771, NV16051, NV15083, NV16772, NV18753, NV1…
GO:0006396	1.14593e-33	RNA processing	218	3146	424	13147	NV13907, NV16852, NV16210, NV17560, NV11563, NV15707, NV11406, NV15541, NV22721, NV15133, NV10731, NV12235, NV15222, NV11025, NV12238, NV15698, NV16019, NV12462, NV10156, NV31504, NV14765, NV11837, NV16627, NV12815, NV15321, NV10823, NV30073, NV12934, NV13447, NV16107, NV30912, NV16313, NV11299, NV16015, NV18462, NV13353, NV18106, NV12015, NV13068, NV17682, NV11362, NV15154, NV17700, NV11554, NV1…
GO:0006793	1.85708e-33	phosphorus metabolism	524	3146	1378	13147	NV17491, NV10699, NV14781, NV15541, NV16600, NV18563, NV15886, NV16016, NV16659, NV15789, NV17221, NV30917, NV10020, NV12743, NV16730, NV18289, NV15635, NV14120, NV11190, NV10400, NV11454, NV11290, NV12853, NV18009, NV17938, NV18528, NV13570, NV20069, NV10589, NV14335, NV16133, NV11317, NV16833, NV13256, NV13458, NV15841, NV16343, NV16020, NV12207, NV16625, NV10814, NV14887, NV19173, NV16051, NV1…
GO:0000398	2.02355e-33	nuclear mRNA splicing, via spliceosome	133	3146	207	13147	NV16852, NV16210, NV17560, NV11563, NV15707, NV11406, NV15541, NV22721, NV10731, NV11025, NV12238, NV15698, NV10156, NV31504, NV11837, NV16627, NV15321, NV10823, NV12934, NV13447, NV16107, NV16313, NV11299, NV16015, NV18462, NV11362, NV17700, NV11554, NV10589, NV13815, NV18250, NV14370, NV16474, NV17006, NV10428, NV11926, NV11344, NV12322, NV14976, NV14887, NV13580, NV12490, NV15083, NV12062, NV1…
GO:0000377	2.02355e-33	RNA splicing, via transesterification reactions with bulged adenosine as nucleophile	133	3146	207	13147	NV16852, NV16210, NV17560, NV11563, NV15707, NV11406, NV15541, NV22721, NV10731, NV11025, NV12238, NV15698, NV10156, NV31504, NV11837, NV16627, NV15321, NV10823, NV12934, NV13447, NV16107, NV16313, NV11299, NV16015, NV18462, NV11362, NV17700, NV11554, NV10589, NV13815, NV18250, NV14370, NV16474, NV17006, NV10428, NV11926, NV11344, NV12322, NV14976, NV14887, NV13580, NV12490, NV15083, NV12062, NV1…
GO:0005681	1.45722e-32	spliceosomal complex	125	3146	191	13147	NV17490, NV16210, NV17228, NV17560, NV12993, NV11563, NV10642, NV15707, NV11406, NV10172, NV15541, NV22721, NV13106, NV13330, NV14522, NV10157, NV11568, NV17845, NV10731, NV11025, NV17175, NV18527, NV11405, NV12238, NV15698, NV10935, NV17269, NV10156, NV17547, NV16342, NV16621, NV20179, NV11837, NV18572, NV14046, NV16627, NV13607, NV18413, NV10823, NV16184, NV14275, NV14184, NV13554, NV12934, NV1…
GO:0000022	2.7566e-32	spindle elongation during mitosis	74	3146	86	13147	NV10149, NV12209, NV15607, NV14621, NV10086, NV13674, NV14128, NV11477, NV15133, NV17593, NV10612, NV12227, NV10368, NV21823, NV15716, NV12927, NV13670, NV15382, NV15947, NV18120, NV15050, NV13078, NV15863, NV16503, NV11016, NV17115, NV14671, NV13962, NV15169, NV16999, NV17814, NV31355, NV11939, NV15690, NV17875, NV16054, NV20651, NV16189, NV12412, NV11044, NV11608, NV13247, NV18593, NV17249, NV1…
GO:0051641	3.21795e-32	cellular localisation	304	3146	682	13147	NV11139, NV22721, NV12154, NV15353, NV14817, NV19103, NV17221, NV13358, NV12043, NV18385, NV18235, NV12436, NV14759, NV14345, NV10595, NV12743, NV13670, NV14332, NV18912, NV16515, NV11837, NV10171, NV15717, NV16942, NV21230, NV15408, NV14120, NV10823, NV18501, NV23896, NV11036, NV10438, NV11114, NV14156, NV24954, NV11973, NV10965, NV18265, NV16833, NV13256, NV10398, NV11618, NV17414, NV11752, NV1…
GO:0051231	3.82889e-32	spindle elongation	75	3146	88	13147	NV10149, NV12209, NV15607, NV14621, NV10086, NV13674, NV14128, NV11477, NV15133, NV17593, NV10612, NV12227, NV10368, NV21823, NV15716, NV12927, NV13670, NV15382, NV15947, NV18120, NV15050, NV13078, NV15863, NV16503, NV11016, NV17115, NV14671, NV13962, NV15169, NV16999, NV17814, NV31355, NV11939, NV15690, NV17875, NV16054, NV20651, NV16189, NV12412, NV11044, NV11608, NV13247, NV18593, NV17249, NV1…
GO:0031967	4.0204e-32	organelle envelope	163	3146	285	13147	NV22502, NV16375, NV23179, NV14498, NV17377, NV10123, NV12614, NV13434, NV22721, NV13282, NV12139, NV18319, NV18235, NV12436, NV17489, NV11983, NV11543, NV13534, NV15635, NV17692, NV30924, NV21230, NV15408, NV24413, NV10993, NV18090, NV11806, NV14712, NV11241, NV10064, NV14280, NV12777, NV18551, NV11973, NV16133, NV31416, NV13386, NV10743, NV16020, NV11235, NV12207, NV14833, NV16294, NV10167, NV1…
GO:0006163	7.98679e-32	purine nucleotide metabolism	272	3146	589	13147	NV14984, NV17491, NV10699, NV15541, NV17593, NV15789, NV11766, NV18102, NV17813, NV13202, NV12743, NV18289, NV15635, NV10252, NV24413, NV11565, NV10438, NV10400, NV15759, NV24362, NV11290, NV12853, NV31367, NV13570, NV20069, NV10589, NV16606, NV16133, NV16833, NV13256, NV17414, NV13458, NV16020, NV16343, NV12261, NV11235, NV12207, NV14887, NV13580, NV10556, NV19173, NV16051, NV13405, NV10344, NV1…
GO:0006796	1.10164e-31	phosphate-containing compound metabolic process	514	3146	1363	13147	NV17491, NV10699, NV14781, NV15541, NV16600, NV18563, NV15886, NV16016, NV16659, NV15789, NV17221, NV30917, NV10020, NV12743, NV16730, NV18289, NV15635, NV14120, NV11190, NV10400, NV11454, NV11290, NV12853, NV18009, NV17938, NV18528, NV13570, NV20069, NV10589, NV14335, NV16133, NV11317, NV16833, NV13256, NV13458, NV15841, NV16343, NV16020, NV12207, NV16625, NV10814, NV14887, NV19173, NV16051, NV1…
GO:0009150	1.10164e-31	purine ribonucleotide metabolism	271	3146	587	13147	NV14984, NV17491, NV10699, NV15541, NV17593, NV15789, NV11766, NV18102, NV17813, NV13202, NV12743, NV18289, NV15635, NV10252, NV24413, NV11565, NV10438, NV10400, NV15759, NV24362, NV11290, NV12853, NV31367, NV13570, NV20069, NV10589, NV16606, NV16133, NV16833, NV13256, NV17414, NV13458, NV16020, NV16343, NV12261, NV11235, NV12207, NV14887, NV13580, NV10556, NV19173, NV16051, NV13405, NV10344, NV1…
GO:1901575	1.10164e-31	organic molecular entity degradation	377	3146	913	13147	NV13305, NV14984, NV17491, NV16435, NV10699, NV15541, NV13994, NV16600, NV17593, NV16016, NV15789, NV11766, NV18102, NV15708, NV17813, NV13202, NV12436, NV10595, NV12743, NV18289, NV11493, NV12379, NV12025, NV15635, NV11147, NV10438, NV11166, NV10400, NV15759, NV11290, NV12853, NV18106, NV31367, NV13570, NV20069, NV10589, NV16606, NV26083, NV14758, NV16133, NV16833, NV13256, NV17414, NV13458, NV1…
GO:0009117	1.20899e-31	nucleotide metabolic process	296	3146	662	13147	NV14984, NV17491, NV10699, NV15541, NV17593, NV16016, NV15789, NV11766, NV18102, NV17813, NV13202, NV12743, NV18289, NV18471, NV15635, NV10252, NV12514, NV24413, NV11565, NV16158, NV10438, NV10400, NV15759, NV24362, NV11290, NV12853, NV31367, NV13570, NV20069, NV10589, NV16606, NV14335, NV16133, NV16833, NV18324, NV13256, NV17414, NV13458, NV16343, NV15841, NV16020, NV12261, NV11235, NV12207, NV1…
GO:0044455	1.70532e-31	mitochondrial membrane part	83	3146	104	13147	NV10569, NV13434, NV11058, NV11161, NV10906, NV11093, NV12139, NV20883, NV13906, NV18319, NV17489, NV11983, NV16211, NV13694, NV16202, NV13671, NV13534, NV15635, NV17359, NV16114, NV17928, NV16064, NV17692, NV10812, NV10944, NV24413, NV15174, NV11489, NV15655, NV19193, NV10279, NV14607, NV18178, NV13153, NV18090, NV14712, NV11566, NV11761, NV14622, NV13140, NV14280, NV12777, NV18551, NV16133, NV3…
GO:0050794	2.02593e-31	regulation of cellular physiological process	984	3146	3054	13147	NV15766, NV17491, NV14822, NV11054, NV13943, NV13156, NV11039, NV14781, NV16600, NV15886, NV16659, NV17221, NV11025, NV12437, NV15313, NV16019, NV18385, NV25116, NV12743, NV13670, NV16502, NV16730, NV15905, NV18289, NV12414, NV10964, NV10171, NV16942, NV14120, NV20754, NV11190, NV15185, NV18501, NV14307, NV11147, NV16597, NV13447, NV13063, NV14671, NV10400, NV16313, NV23338, NV12710, NV10815, NV1…
GO:0017076	2.08599e-31	purine nucleotide binding	399	3146	986	13147	NV18001, NV17491, NV11667, NV11054, NV14625, NV16579, NV11406, NV10699, NV13701, NV14781, NV15541, NV16600, NV18563, NV15520, NV17593, NV16659, NV15789, NV13862, NV11766, NV18102, NV17221, NV12341, NV17813, NV11310, NV12743, NV18289, NV11493, NV14920, NV18912, NV16065, NV10252, NV13576, NV15947, NV13552, NV12514, NV10823, NV17970, NV14307, NV15593, NV15684, NV30912, NV15759, NV11454, NV17017, NV1…
GO:0019693	3.06674e-31	ribose phosphate metabolic process	272	3146	593	13147	NV14984, NV17491, NV10699, NV15541, NV17593, NV15789, NV11766, NV18102, NV17813, NV13202, NV12743, NV18289, NV15635, NV10252, NV24413, NV11565, NV10438, NV10400, NV15759, NV24362, NV11290, NV12853, NV31367, NV13570, NV20069, NV10589, NV16606, NV16133, NV16833, NV13256, NV17414, NV13458, NV16020, NV16343, NV12261, NV11235, NV12207, NV14887, NV13580, NV10556, NV19173, NV16051, NV13405, NV10344, NV1…
GO:0009259	3.06674e-31	ribonucleotide metabolism	272	3146	593	13147	NV14984, NV17491, NV10699, NV15541, NV17593, NV15789, NV11766, NV18102, NV17813, NV13202, NV12743, NV18289, NV15635, NV10252, NV24413, NV11565, NV10438, NV10400, NV15759, NV24362, NV11290, NV12853, NV31367, NV13570, NV20069, NV10589, NV16606, NV16133, NV16833, NV13256, NV17414, NV13458, NV16020, NV16343, NV12261, NV11235, NV12207, NV14887, NV13580, NV10556, NV19173, NV16051, NV13405, NV10344, NV1…
GO:0035639	4.44197e-31	purine ribonucleoside triphosphate binding	390	3146	960	13147	NV18001, NV17491, NV11667, NV11054, NV14625, NV16579, NV11406, NV10699, NV13701, NV14781, NV15541, NV16600, NV18563, NV15520, NV17593, NV16659, NV15789, NV13862, NV11766, NV18102, NV17221, NV12341, NV17813, NV11310, NV12743, NV18289, NV11493, NV14920, NV18912, NV16065, NV10252, NV13576, NV15947, NV13552, NV12514, NV10823, NV17970, NV14307, NV15593, NV15684, NV30912, NV15759, NV11454, NV17017, NV1…
GO:0032555	5.59971e-31	purine ribonucleotide binding	395	3146	977	13147	NV18001, NV17491, NV11667, NV11054, NV14625, NV16579, NV11406, NV10699, NV13701, NV14781, NV15541, NV16600, NV18563, NV15520, NV17593, NV16659, NV15789, NV13862, NV11766, NV18102, NV17221, NV12341, NV17813, NV11310, NV12743, NV18289, NV11493, NV14920, NV18912, NV16065, NV10252, NV13576, NV15947, NV13552, NV12514, NV10823, NV17970, NV14307, NV15593, NV15684, NV30912, NV15759, NV11454, NV17017, NV1…
GO:0005740	5.85511e-31	mitochondrial envelope	125	3146	196	13147	NV22502, NV16375, NV17377, NV10569, NV12614, NV13434, NV11058, NV11802, NV15428, NV16915, NV10101, NV11161, NV10906, NV11093, NV12139, NV20883, NV13906, NV18319, NV18235, NV12436, NV17489, NV11983, NV15748, NV16211, NV16891, NV13694, NV13451, NV16202, NV13671, NV13534, NV15635, NV17359, NV10533, NV16114, NV17928, NV16064, NV17692, NV10812, NV30924, NV21230, NV10944, NV24413, NV15174, NV11489, NV1…
GO:0006091	6.14069e-31	generation of precursor metabolites and energy	101	3146	142	13147	NV19148, NV10569, NV16600, NV13524, NV16813, NV16843, NV11058, NV14695, NV16512, NV17544, NV10214, NV10906, NV12139, NV17380, NV13906, NV18319, NV17489, NV12734, NV11983, NV16211, NV10524, NV16202, NV13671, NV17106, NV17359, NV16114, NV17928, NV17692, NV16942, NV10944, NV18155, NV15023, NV24413, NV15174, NV21879, NV11489, NV15416, NV19193, NV18066, NV13153, NV13603, NV11566, NV11761, NV10148, NV1…
GO:0001883	9.68812e-31	purine nucleoside binding	394	3146	976	13147	NV18001, NV17491, NV11667, NV11054, NV14625, NV16579, NV11406, NV10699, NV13701, NV14781, NV15541, NV16600, NV18563, NV15520, NV17593, NV16659, NV15789, NV13862, NV11766, NV18102, NV17221, NV12341, NV17813, NV11310, NV12743, NV18289, NV11493, NV14920, NV18912, NV16065, NV10252, NV13576, NV15947, NV13552, NV12514, NV10823, NV17970, NV14307, NV15593, NV15684, NV30912, NV15759, NV11454, NV17017, NV1…
GO:0032550	9.68812e-31	purine ribonucleoside binding	394	3146	976	13147	NV18001, NV17491, NV11667, NV11054, NV14625, NV16579, NV11406, NV10699, NV13701, NV14781, NV15541, NV16600, NV18563, NV15520, NV17593, NV16659, NV15789, NV13862, NV11766, NV18102, NV17221, NV12341, NV17813, NV11310, NV12743, NV18289, NV11493, NV14920, NV18912, NV16065, NV10252, NV13576, NV15947, NV13552, NV12514, NV10823, NV17970, NV14307, NV15593, NV15684, NV30912, NV15759, NV11454, NV17017, NV1…
GO:0072521	1.19876e-30	purine-containing compound metabolism	275	3146	606	13147	NV14984, NV17491, NV10699, NV15541, NV17593, NV15789, NV11766, NV18102, NV17813, NV13202, NV12743, NV18289, NV15635, NV10252, NV24413, NV11565, NV10438, NV10400, NV15759, NV24362, NV11290, NV12853, NV31367, NV13570, NV20069, NV10589, NV16606, NV16133, NV16833, NV13256, NV17414, NV13458, NV16020, NV16343, NV12261, NV11235, NV12207, NV14887, NV13580, NV10556, NV19173, NV16051, NV13405, NV10344, NV1…
GO:0032553	1.26202e-30	ribonucleotide binding	398	3146	990	13147	NV18001, NV17491, NV11667, NV11054, NV14625, NV16579, NV11406, NV10699, NV13701, NV14781, NV15541, NV16600, NV18563, NV15520, NV17593, NV16659, NV15789, NV13862, NV11766, NV18102, NV17221, NV12341, NV17813, NV11310, NV12743, NV18289, NV11493, NV14920, NV18912, NV16065, NV10252, NV13576, NV15947, NV13552, NV12514, NV10823, NV17970, NV14307, NV15593, NV15684, NV30912, NV15759, NV11454, NV17017, NV1…
GO:0032549	1.94364e-30	ribonucleoside binding	395	3146	982	13147	NV18001, NV17491, NV11667, NV11054, NV14625, NV16579, NV11406, NV10699, NV13701, NV14781, NV15541, NV16600, NV18563, NV15520, NV17593, NV16659, NV15789, NV13862, NV11766, NV18102, NV17221, NV12341, NV17813, NV11310, NV12743, NV18289, NV11493, NV14920, NV18912, NV16065, NV10252, NV13576, NV15947, NV13552, NV12514, NV10823, NV17970, NV14307, NV15593, NV15684, NV30912, NV15759, NV11454, NV17017, NV1…
GO:0031966	2.14533e-30	mitochondrial membrane	113	3146	170	13147	NV22502, NV17377, NV10569, NV12614, NV13434, NV11058, NV16915, NV10101, NV11161, NV10906, NV11093, NV12139, NV20883, NV13906, NV18319, NV18235, NV12436, NV17489, NV11983, NV16211, NV16891, NV13694, NV13451, NV16202, NV13671, NV13534, NV15635, NV17359, NV16114, NV17928, NV16064, NV17692, NV10812, NV30924, NV21230, NV10944, NV24413, NV15174, NV11489, NV15655, NV19193, NV10279, NV14607, NV10993, NV1…
GO:0046034	2.14724e-30	ATP metabolism	198	3146	386	13147	NV14984, NV17377, NV10699, NV16259, NV13434, NV17593, NV15789, NV11766, NV12139, NV18319, NV13202, NV17489, NV11983, NV14640, NV15635, NV17692, NV17968, NV18778, NV17669, NV24413, NV12333, NV11565, NV12451, NV10438, NV14122, NV18090, NV16517, NV14712, NV11290, NV18312, NV31367, NV10648, NV11586, NV10403, NV20069, NV14280, NV11027, NV10478, NV12777, NV10589, NV16977, NV18250, NV16133, NV16833, NV1…
GO:0001882	2.31154e-30	nucleoside binding	396	3146	986	13147	NV18001, NV17491, NV11667, NV11054, NV14625, NV16579, NV11406, NV10699, NV13701, NV14781, NV15541, NV16600, NV18563, NV15520, NV17593, NV16659, NV15789, NV13862, NV11766, NV18102, NV17221, NV12341, NV17813, NV11310, NV12743, NV18289, NV11493, NV14920, NV18912, NV16065, NV10252, NV13576, NV15947, NV13552, NV12514, NV10823, NV17970, NV14307, NV15593, NV15684, NV30912, NV15759, NV11454, NV17017, NV1…
GO:0022414	3.10528e-30	reproductive process	328	3146	771	13147	NV10095, NV20289, NV16210, NV15766, NV14822, NV11139, NV13701, NV14781, NV22721, NV16600, NV15886, NV15520, NV17593, NV11766, NV17221, NV13118, NV12437, NV30645, NV15313, NV12043, NV17813, NV18385, NV10020, NV12436, NV14759, NV10595, NV13670, NV11991, NV18559, NV16515, NV14190, NV11837, NV15382, NV18307, NV14120, NV10823, NV17970, NV13447, NV13063, NV10438, NV12710, NV21988, NV17526, NV11438, NV1…
GO:0009056	4.57137e-30	degradation	393	3146	979	13147	NV13305, NV14984, NV17491, NV16435, NV10699, NV15541, NV13994, NV16600, NV17593, NV16016, NV15789, NV11766, NV18102, NV15708, NV17813, NV13202, NV12436, NV10595, NV12743, NV18289, NV11493, NV12379, NV15761, NV12025, NV15635, NV11147, NV10438, NV11166, NV10400, NV15759, NV11290, NV12853, NV18106, NV18238, NV31367, NV13570, NV20069, NV10589, NV16606, NV26083, NV14758, NV16133, NV16833, NV13256, NV1…
GO:0044085	6.55895e-30	cellular component biogenesis at cellular level	323	3146	758	13147	NV10149, NV20289, NV11139, NV11039, NV14781, NV14024, NV12437, NV12043, NV17813, NV13202, NV14759, NV10595, NV18289, NV11493, NV16515, NV18471, NV11837, NV15947, NV16942, NV19147, NV14120, NV10823, NV23896, NV13447, NV15684, NV10993, NV13962, NV11480, NV13353, NV18238, NV11952, NV13548, NV12015, NV12388, NV14156, NV13570, NV12448, NV16966, NV13507, NV16189, NV13256, NV11618, NV17414, NV11752, NV1…
GO:0048609	1.67559e-29	multicellular organismal reproductive process	300	3146	690	13147	NV10095, NV20289, NV16210, NV15766, NV11139, NV13701, NV14781, NV22721, NV16600, NV15886, NV15520, NV17593, NV11766, NV17221, NV12437, NV30645, NV15313, NV12043, NV17813, NV18385, NV10020, NV12436, NV14759, NV10595, NV13670, NV18559, NV16515, NV14190, NV11837, NV15382, NV18307, NV14120, NV10823, NV17970, NV13447, NV13063, NV10438, NV12710, NV21988, NV17526, NV11438, NV13851, NV14602, NV14873, NV1…
GO:0080090	2.03592e-29	regulation of primary metabolic process	562	3146	1553	13147	NV15766, NV14822, NV11054, NV11039, NV16600, NV16659, NV11025, NV15313, NV25116, NV12743, NV16502, NV15905, NV18289, NV10964, NV10171, NV14120, NV15185, NV18501, NV14307, NV16597, NV13447, NV13063, NV16313, NV23338, NV12710, NV10815, NV12745, NV18009, NV17938, NV13851, NV11362, NV12388, NV13570, NV15120, NV10485, NV11554, NV10192, NV25791, NV17006, NV14951, NV14976, NV17876, NV14887, NV18771, NV1…
GO:0044702	2.04752e-29	single organism reproductive process	304	3146	703	13147	NV10095, NV20289, NV16210, NV15766, NV11139, NV13701, NV14781, NV22721, NV16600, NV15886, NV15520, NV17593, NV11766, NV17221, NV13118, NV12437, NV30645, NV15313, NV12043, NV17813, NV18385, NV10020, NV12436, NV14759, NV10595, NV13670, NV11991, NV18559, NV16515, NV14190, NV11837, NV15382, NV18307, NV14120, NV10823, NV17970, NV13447, NV13063, NV10438, NV12710, NV21988, NV17526, NV11438, NV13851, NV1…
GO:0036094	2.5299e-29	small molecule binding	591	3146	1655	13147	NV14630, NV18001, NV17491, NV11667, NV11054, NV10699, NV14781, NV15541, NV16600, NV14673, NV18563, NV18665, NV16016, NV16659, NV15789, NV17221, NV15313, NV16019, NV11310, NV12743, NV18289, NV11493, NV18912, NV15635, NV10823, NV14307, NV13447, NV13063, NV30912, NV11454, NV12853, NV18009, NV17938, NV11362, NV18528, NV14156, NV13570, NV15120, NV15233, NV20069, NV10589, NV11377, NV14335, NV10854, NV1…
GO:0019953	2.74232e-29	sexual reproduction	304	3146	704	13147	NV10095, NV20289, NV16210, NV15766, NV11139, NV13701, NV14781, NV22721, NV16600, NV15886, NV15520, NV17593, NV11766, NV17221, NV12437, NV30645, NV15313, NV12043, NV17813, NV18385, NV10020, NV12436, NV14759, NV10595, NV13670, NV18559, NV16515, NV14190, NV11837, NV15382, NV18307, NV14120, NV10823, NV13447, NV13063, NV10438, NV12710, NV21988, NV17526, NV11438, NV13851, NV14602, NV14873, NV13586, NV1…
GO:0000003	4.76839e-29	reproduction	355	3146	866	13147	NV10095, NV20289, NV16210, NV15766, NV11139, NV12602, NV13156, NV13701, NV14781, NV22721, NV16600, NV15886, NV15520, NV17593, NV11766, NV17221, NV12437, NV30645, NV15313, NV12043, NV19233, NV17813, NV18385, NV10020, NV12436, NV14759, NV10595, NV13670, NV18559, NV16515, NV14190, NV11837, NV15382, NV18307, NV14120, NV10823, NV17970, NV18501, NV13447, NV13063, NV10438, NV19195, NV12710, NV21988, NV1…
GO:0003006	5.89e-29	developmental process involved in reproduction	279	3146	630	13147	NV10095, NV20289, NV16210, NV15766, NV14822, NV11139, NV13701, NV14781, NV22721, NV16600, NV15886, NV15520, NV17593, NV11766, NV17221, NV13118, NV12437, NV30645, NV15313, NV12043, NV17813, NV18385, NV10020, NV12436, NV14759, NV10595, NV13670, NV11991, NV18559, NV16515, NV14190, NV11837, NV15382, NV18307, NV14120, NV10823, NV17970, NV13447, NV10438, NV12710, NV21988, NV17526, NV11438, NV13851, NV1…
GO:0032504	7.23714e-29	multicellular organism reproduction	320	3146	757	13147	NV10095, NV20289, NV16210, NV15766, NV11139, NV12602, NV13701, NV14781, NV22721, NV16600, NV15886, NV15520, NV17593, NV11766, NV17221, NV12437, NV30645, NV15313, NV12043, NV19233, NV17813, NV18385, NV10020, NV12436, NV14759, NV10595, NV13670, NV18559, NV16515, NV14190, NV11837, NV15382, NV18307, NV14120, NV10823, NV17970, NV13447, NV13063, NV10438, NV19195, NV12710, NV21988, NV17526, NV11438, NV1…
GO:0044703	8.75418e-29	multi-organism reproductive process	305	3146	711	13147	NV10095, NV20289, NV16210, NV15766, NV11139, NV13701, NV14781, NV22721, NV16600, NV15886, NV15520, NV17593, NV11766, NV17221, NV12437, NV30645, NV15313, NV12043, NV17813, NV18385, NV10020, NV12436, NV14759, NV10595, NV13670, NV18559, NV16515, NV14190, NV11837, NV15382, NV18307, NV14120, NV10823, NV13447, NV13063, NV10438, NV12710, NV21988, NV17526, NV11438, NV13851, NV14602, NV14873, NV13586, NV1…
GO:1901265	1.05389e-28	nucleoside phosphate binding	571	3146	1593	13147	NV14630, NV18001, NV17491, NV11667, NV11054, NV10699, NV14781, NV15541, NV16600, NV14673, NV18563, NV18665, NV16016, NV16659, NV15789, NV17221, NV15313, NV16019, NV11310, NV12743, NV18289, NV11493, NV18912, NV15635, NV10823, NV14307, NV13447, NV13063, NV30912, NV11454, NV12853, NV18009, NV17938, NV11362, NV18528, NV14156, NV13570, NV15233, NV20069, NV10589, NV11377, NV14335, NV10854, NV11317, NV1…
GO:0000166	1.05389e-28	nucleotide binding	571	3146	1593	13147	NV14630, NV18001, NV17491, NV11667, NV11054, NV10699, NV14781, NV15541, NV16600, NV14673, NV18563, NV18665, NV16016, NV16659, NV15789, NV17221, NV15313, NV16019, NV11310, NV12743, NV18289, NV11493, NV18912, NV15635, NV10823, NV14307, NV13447, NV13063, NV30912, NV11454, NV12853, NV18009, NV17938, NV11362, NV18528, NV14156, NV13570, NV15233, NV20069, NV10589, NV11377, NV14335, NV10854, NV11317, NV1…
GO:0007276	1.05814e-28	gamete generation	281	3146	638	13147	NV10095, NV20289, NV16210, NV15766, NV11139, NV13701, NV14781, NV22721, NV16600, NV15886, NV15520, NV17593, NV11766, NV17221, NV12437, NV30645, NV15313, NV12043, NV17813, NV18385, NV10020, NV12436, NV14759, NV10595, NV13670, NV18559, NV16515, NV14190, NV11837, NV15382, NV18307, NV14120, NV10823, NV13447, NV13063, NV10438, NV12710, NV21988, NV17526, NV11438, NV13851, NV14602, NV14873, NV13586, NV1…
GO:0022625	1.35936e-28	cytosolic large ribosomal subunit	50	3146	51	13147	NV12412, NV11608, NV14621, NV13247, NV10086, NV13674, NV11741, NV14954, NV15706, NV14599, NV11477, NV15119, NV12000, NV13008, NV11354, NV11446, NV10368, NV21823, NV15716, NV16277, NV13859, NV10263, NV13510, NV15854, NV13388, NV12087, NV15050, NV15863, NV16503, NV13477, NV17115, NV18963, NV13562, NV12956, NV12796, NV13677, NV11631, NV16999, NV12066, NV11719, NV31114, NV11042, NV11939, NV31355, NV1…
GO:0045333	1.51719e-28	cellular respiration	74	3146	92	13147	NV19148, NV10569, NV13524, NV11058, NV14695, NV16512, NV17544, NV10214, NV10906, NV12139, NV13906, NV18319, NV17489, NV12734, NV11983, NV16211, NV16202, NV13671, NV17106, NV17359, NV16114, NV17928, NV17692, NV10944, NV18155, NV15023, NV24413, NV15174, NV21879, NV11489, NV19193, NV18066, NV13153, NV11761, NV14280, NV11525, NV12777, NV14079, NV31416, NV16020, NV12207, NV16031, NV18197, NV10417, NV1…
GO:0031975	1.88685e-28	envelope	163	3146	301	13147	NV22502, NV16375, NV23179, NV14498, NV17377, NV10123, NV12614, NV13434, NV22721, NV13282, NV12139, NV18319, NV18235, NV12436, NV17489, NV11983, NV11543, NV13534, NV15635, NV17692, NV30924, NV21230, NV15408, NV24413, NV10993, NV18090, NV11806, NV14712, NV11241, NV10064, NV14280, NV12777, NV18551, NV11973, NV16133, NV31416, NV13386, NV10743, NV16020, NV11235, NV12207, NV14833, NV16294, NV10167, NV1…
GO:0060255	2.5602e-28	regulation of macromolecule metabolic process	546	3146	1511	13147	NV15766, NV14822, NV11054, NV11039, NV16600, NV16659, NV17221, NV11025, NV15313, NV25116, NV12743, NV16502, NV15905, NV18289, NV10964, NV10171, NV14120, NV18501, NV14307, NV16597, NV13447, NV13063, NV16313, NV12710, NV10815, NV18009, NV17938, NV13851, NV11362, NV12388, NV13570, NV15120, NV10485, NV11554, NV10192, NV25791, NV17006, NV14951, NV14976, NV17876, NV14887, NV18771, NV15083, NV13442, NV1…
GO:0048468	2.76039e-28	cell development	401	3146	1022	13147	NV10095, NV20289, NV16210, NV15766, NV11054, NV11139, NV11039, NV13701, NV14781, NV22721, NV16600, NV15886, NV15520, NV17593, NV11766, NV17221, NV12437, NV30645, NV15313, NV12043, NV17813, NV18385, NV10020, NV13202, NV12436, NV14759, NV10595, NV13670, NV16502, NV18559, NV18289, NV16515, NV14190, NV11837, NV15382, NV18307, NV14120, NV10823, NV17970, NV11036, NV13447, NV10438, NV12710, NV21988, NV1…
GO:0009167	3.0063e-28	purine ribonucleoside monophosphate metabolic process	201	3146	406	13147	NV14984, NV17377, NV10699, NV16259, NV13434, NV17593, NV15789, NV11766, NV12139, NV18319, NV10020, NV13202, NV17489, NV11983, NV14640, NV15635, NV17692, NV17968, NV18778, NV17669, NV24413, NV12333, NV11565, NV12451, NV10438, NV14122, NV18090, NV16517, NV14712, NV11290, NV18312, NV31367, NV10648, NV11586, NV10403, NV20069, NV14280, NV11027, NV10478, NV12777, NV10589, NV16977, NV18250, NV16133, NV1…
GO:0009126	3.0063e-28	purine nucleoside monophosphate metabolic process	201	3146	406	13147	NV14984, NV17377, NV10699, NV16259, NV13434, NV17593, NV15789, NV11766, NV12139, NV18319, NV10020, NV13202, NV17489, NV11983, NV14640, NV15635, NV17692, NV17968, NV18778, NV17669, NV24413, NV12333, NV11565, NV12451, NV10438, NV14122, NV18090, NV16517, NV14712, NV11290, NV18312, NV31367, NV10648, NV11586, NV10403, NV20069, NV14280, NV11027, NV10478, NV12777, NV10589, NV16977, NV18250, NV16133, NV1…
GO:0006753	3.31046e-28	nucleoside phosphate metabolic process	298	3146	694	13147	NV14984, NV17491, NV10699, NV15541, NV17593, NV16016, NV15789, NV11766, NV18102, NV17813, NV10020, NV13202, NV12743, NV18289, NV18471, NV15635, NV10252, NV12514, NV24413, NV11565, NV16158, NV10438, NV10400, NV15759, NV24362, NV11290, NV12853, NV31367, NV13570, NV20069, NV10589, NV16606, NV14335, NV16133, NV16833, NV18324, NV13256, NV17414, NV13458, NV16343, NV15841, NV16020, NV12261, NV11235, NV1…
GO:0007281	4.08532e-28	germ cell development	247	3146	540	13147	NV10095, NV20289, NV16210, NV10222, NV15766, NV18812, NV11139, NV17377, NV13701, NV14781, NV22721, NV16600, NV14744, NV15133, NV15886, NV15520, NV10542, NV17593, NV18192, NV11766, NV17221, NV14183, NV12437, NV30645, NV15313, NV12043, NV10430, NV17813, NV18385, NV10020, NV12436, NV14759, NV10595, NV13670, NV18956, NV18559, NV12488, NV16515, NV14467, NV11543, NV13248, NV14190, NV11837, NV15382, NV1…
GO:0070469	4.85534e-28	membrane electron transport chain	58	3146	64	13147	NV10569, NV13386, NV31416, NV11058, NV16020, NV12207, NV16031, NV18197, NV10906, NV12139, NV20883, NV23062, NV13906, NV18319, NV17489, NV11983, NV16211, NV16202, NV12588, NV13671, NV17966, NV13080, NV13534, NV17359, NV16114, NV17928, NV15595, NV17692, NV16243, NV20271, NV10944, NV24413, NV15174, NV11489, NV14278, NV12974, NV18303, NV19193, NV12395, NV19125, NV15141, NV14268, NV13839, NV13153, NV2…
GO:0009123	5.52892e-28	nucleoside monophosphate metabolic process	204	3146	416	13147	NV14984, NV17377, NV10699, NV16259, NV13434, NV17593, NV15789, NV11766, NV12139, NV18319, NV10020, NV13202, NV17489, NV11983, NV14640, NV15635, NV17692, NV17968, NV18778, NV17669, NV24413, NV12333, NV11565, NV12451, NV10438, NV14122, NV18090, NV16517, NV14712, NV11290, NV18312, NV31367, NV10648, NV11586, NV10403, NV20069, NV14280, NV11027, NV10478, NV12777, NV10589, NV16977, NV18250, NV16133, NV1…
GO:0031323	6.51854e-28	regulation of cellular metabolic process	575	3146	1617	13147	NV15766, NV14822, NV11054, NV11039, NV16600, NV16659, NV11025, NV12437, NV15313, NV25116, NV12743, NV16502, NV15905, NV18289, NV10964, NV10171, NV14120, NV15185, NV18501, NV14307, NV16597, NV13447, NV13063, NV16313, NV23338, NV12710, NV10815, NV12745, NV18009, NV17938, NV13851, NV11362, NV12388, NV13570, NV15120, NV10485, NV11554, NV10192, NV25791, NV17006, NV14951, NV14976, NV17876, NV14887, NV1…
GO:0009161	7.69066e-28	ribonucleoside monophosphate metabolism	203	3146	414	13147	NV14984, NV17377, NV10699, NV16259, NV13434, NV17593, NV15789, NV11766, NV12139, NV18319, NV10020, NV13202, NV17489, NV11983, NV14640, NV15635, NV17692, NV17968, NV18778, NV17669, NV24413, NV12333, NV11565, NV12451, NV10438, NV14122, NV18090, NV16517, NV14712, NV11290, NV18312, NV31367, NV10648, NV11586, NV10403, NV20069, NV14280, NV11027, NV10478, NV12777, NV10589, NV16977, NV18250, NV16133, NV1…
GO:0051704	1.95596e-27	physiological interaction between organisms	357	3146	887	13147	NV10095, NV20289, NV16210, NV15766, NV11139, NV30429, NV13701, NV14781, NV22721, NV16600, NV15886, NV15520, NV17593, NV11766, NV17221, NV12437, NV30645, NV15313, NV12043, NV17813, NV18385, NV10020, NV12436, NV14759, NV10595, NV13670, NV16502, NV18559, NV16515, NV14190, NV11837, NV15382, NV18307, NV14120, NV10823, NV13447, NV13063, NV10438, NV12710, NV21988, NV17526, NV11438, NV13851, NV14602, NV1…
GO:0071011	2.20492e-27	precatalytic spliceosome	103	3146	156	13147	NV17490, NV16210, NV17228, NV17560, NV11563, NV10642, NV15707, NV11406, NV10172, NV15541, NV22721, NV13106, NV13330, NV14522, NV10157, NV11568, NV10731, NV11025, NV17175, NV18527, NV11405, NV12238, NV10935, NV17269, NV10156, NV16342, NV16621, NV20179, NV11837, NV18572, NV14046, NV16627, NV13607, NV18413, NV10823, NV16184, NV14184, NV12934, NV16107, NV16313, NV11299, NV18530, NV16015, NV18462, NV1…
GO:0044281	4.53813e-27	small molecule metabolism	446	3146	1184	13147	NV18001, NV14984, NV17491, NV10699, NV13156, NV15541, NV13994, NV17593, NV16016, NV17583, NV15789, NV11766, NV18102, NV14185, NV17813, NV10020, NV13202, NV11310, NV12743, NV16730, NV18289, NV11493, NV17197, NV18471, NV10288, NV16065, NV15635, NV10252, NV13576, NV13552, NV12514, NV24413, NV13005, NV10823, NV14307, NV11565, NV16158, NV15593, NV10438, NV10400, NV15759, NV24362, NV11290, NV12853, NV3…
GO:0051649	6.03549e-27	establishment of localization in cell	255	3146	572	13147	NV22502, NV10222, NV23179, NV18565, NV17377, NV20768, NV10052, NV22721, NV16725, NV14351, NV18658, NV14744, NV15133, NV12154, NV12194, NV15353, NV10542, NV18715, NV19103, NV13664, NV17221, NV13358, NV12043, NV18385, NV18235, NV14345, NV12743, NV14332, NV18912, NV11543, NV16455, NV12545, NV16640, NV11837, NV18120, NV15517, NV30924, NV15717, NV16942, NV16086, NV21230, NV15408, NV15321, NV14120, NV1…
GO:0022412	1.5595e-26	cellular process involved in reproduction in multicellular organism	258	3146	584	13147	NV10095, NV20289, NV16210, NV15766, NV11139, NV13701, NV14781, NV22721, NV16600, NV15886, NV15520, NV17593, NV11766, NV17221, NV12437, NV30645, NV15313, NV12043, NV17813, NV18385, NV10020, NV12436, NV14759, NV10595, NV13670, NV18559, NV16515, NV14190, NV11837, NV15382, NV18307, NV14120, NV10823, NV13447, NV13063, NV10438, NV12710, NV21988, NV17526, NV11438, NV13851, NV14602, NV14873, NV13586, NV1…
GO:0097367	1.7202e-26	carbohydrate derivative binding	417	3146	1093	13147	NV18001, NV15129, NV17491, NV11667, NV11054, NV14625, NV16579, NV11406, NV10699, NV13701, NV14781, NV15541, NV16600, NV18563, NV15520, NV17593, NV16659, NV15789, NV13862, NV11766, NV18102, NV17221, NV12341, NV17813, NV11310, NV12743, NV18289, NV11493, NV14920, NV18912, NV16065, NV10252, NV13576, NV15947, NV13552, NV12514, NV10823, NV17970, NV14307, NV15593, NV15684, NV30912, NV15759, NV11454, NV1…
GO:0055086	2.00191e-26	nucleobase, nucleoside and nucleotide metabolism	304	3146	727	13147	NV14984, NV17491, NV10699, NV15541, NV13994, NV17593, NV16016, NV15789, NV11766, NV18102, NV17813, NV10020, NV13202, NV12743, NV18289, NV18471, NV15635, NV10252, NV12514, NV24413, NV11565, NV16158, NV10438, NV10400, NV15759, NV24362, NV11290, NV12853, NV31367, NV13570, NV20069, NV10589, NV16606, NV10260, NV14335, NV16133, NV16833, NV18324, NV13256, NV17414, NV13458, NV16343, NV15841, NV16020, NV1…
GO:0005746	2.54486e-26	mitochondrial respiratory chain	55	3146	61	13147	NV10569, NV13386, NV31416, NV11058, NV16020, NV12207, NV16031, NV18197, NV10906, NV12139, NV20883, NV23062, NV13906, NV18319, NV17489, NV11983, NV16211, NV16202, NV12588, NV13671, NV17966, NV13080, NV13534, NV17359, NV16114, NV17928, NV15595, NV17692, NV20271, NV10944, NV24413, NV15174, NV11489, NV14278, NV12974, NV18303, NV19193, NV12395, NV19125, NV15141, NV14268, NV13153, NV22869, NV12868, NV1…
GO:0034655	7.84409e-26	nucleobase, nucleoside, nucleotide and nucleic acid degradation	255	3146	580	13147	NV14984, NV17491, NV17377, NV10699, NV15541, NV16259, NV10683, NV13434, NV14258, NV18715, NV17593, NV18192, NV15789, NV16504, NV11766, NV13664, NV18102, NV14183, NV11446, NV10430, NV17813, NV13202, NV12436, NV10595, NV12743, NV18289, NV14640, NV13578, NV16640, NV15635, NV17968, NV18778, NV17669, NV15321, NV12333, NV18349, NV12451, NV14689, NV10438, NV11166, NV30423, NV10400, NV14122, NV18090, NV1…
GO:0019866	1.29436e-25	organelle inner membrane	99	3146	152	13147	NV22502, NV17377, NV10569, NV13434, NV11058, NV16915, NV10101, NV11161, NV10906, NV12139, NV20883, NV13906, NV18319, NV12436, NV17489, NV11983, NV16211, NV16891, NV13694, NV13451, NV16202, NV13671, NV13534, NV15635, NV17359, NV16114, NV17928, NV16064, NV17692, NV10812, NV21230, NV10944, NV24413, NV15174, NV11489, NV15655, NV19193, NV10279, NV10993, NV18178, NV18090, NV13153, NV14712, NV11566, NV1…
GO:1902494	1.29436e-25	catalytic complex	262	3146	603	13147	NV13943, NV11039, NV16600, NV12541, NV16659, NV14024, NV30645, NV16894, NV13202, NV12379, NV12414, NV16065, NV13534, NV14190, NV24413, NV11147, NV15126, NV10400, NV24362, NV10815, NV11290, NV13353, NV14028, NV11241, NV26083, NV10708, NV13328, NV18324, NV13256, NV25791, NV17414, NV12261, NV12207, NV14951, NV17876, NV10210, NV10349, NV13769, NV17966, NV10058, NV13442, NV15595, NV18184, NV14917, NV1…
GO:0015980	1.31529e-25	energy derivation by oxidation of organic compounds	80	3146	110	13147	NV19148, NV10569, NV16600, NV13524, NV11058, NV14695, NV16512, NV17544, NV10214, NV10906, NV12139, NV13906, NV18319, NV17489, NV12734, NV11983, NV16211, NV10524, NV16202, NV13671, NV17106, NV17359, NV16114, NV17928, NV17692, NV16942, NV10944, NV18155, NV15023, NV24413, NV15174, NV21879, NV11489, NV19193, NV18066, NV13153, NV13603, NV11761, NV19166, NV14280, NV11525, NV12777, NV14079, NV31416, NV1…
GO:0022607	2.34365e-25	cell structure assembly	291	3146	695	13147	NV10149, NV20289, NV11139, NV11039, NV14781, NV14024, NV12437, NV12043, NV17813, NV13202, NV14759, NV10595, NV18289, NV11493, NV16515, NV18471, NV11837, NV15947, NV16942, NV19147, NV14120, NV10823, NV23896, NV13447, NV10993, NV13962, NV11480, NV13353, NV18238, NV11952, NV13548, NV12388, NV14156, NV13570, NV12448, NV13507, NV16189, NV13256, NV11618, NV17414, NV11752, NV17391, NV16343, NV10220, NV1…
GO:0005743	2.58834e-25	inner mitochondrial membrane	96	3146	146	13147	NV22502, NV17377, NV10569, NV13434, NV11058, NV16915, NV10101, NV11161, NV10906, NV12139, NV20883, NV13906, NV18319, NV12436, NV17489, NV11983, NV16211, NV16891, NV13694, NV13451, NV16202, NV13671, NV13534, NV15635, NV17359, NV16114, NV17928, NV16064, NV17692, NV10812, NV21230, NV10944, NV24413, NV15174, NV11489, NV15655, NV19193, NV10279, NV10993, NV18178, NV18090, NV13153, NV14712, NV11566, NV1…
GO:0006457	3.10797e-25	protein folding	87	3146	126	13147	NV13435, NV15532, NV14625, NV16579, NV17377, NV13156, NV16868, NV14064, NV10123, NV20551, NV13903, NV11161, NV13748, NV18527, NV15561, NV16708, NV17378, NV17569, NV11002, NV18307, NV18778, NV10003, NV13123, NV15535, NV18519, NV12476, NV10040, NV16184, NV13554, NV10682, NV11945, NV14712, NV11936, NV10679, NV31367, NV11306, NV10504, NV14924, NV12754, NV10537, NV18671, NV16491, NV13329, NV16615, NV1…
GO:0044270	9.04578e-25	cellular nitrogen compound catabolic process	256	3146	591	13147	NV14984, NV17491, NV10699, NV15541, NV13994, NV17593, NV15789, NV11766, NV18102, NV17813, NV13202, NV12436, NV10595, NV12743, NV18289, NV15635, NV10438, NV11166, NV10400, NV15759, NV11290, NV12853, NV18106, NV31367, NV13570, NV20069, NV10589, NV16606, NV16133, NV16833, NV13256, NV17414, NV13458, NV16343, NV12261, NV11235, NV14887, NV13580, NV10556, NV19173, NV16051, NV13405, NV10344, NV16574, NV1…
GO:0003674	9.85039e-25	molecular function	2897	3146	11407	13147	NV11054, NV16435, NV12220, NV11039, NV15541, NV11402, NV14673, NV15886, NV18665, NV16016, NV30893, NV13168, NV16659, NV11602, NV19233, NV16820, NV16019, NV25116, NV12743, NV16730, NV15925, NV18289, NV18912, NV15635, NV10171, NV16942, NV17684, NV15408, NV14307, NV11147, NV15126, NV16597, NV10993, NV14671, NV30912, NV12710, NV11290, NV16304, NV16728, NV14602, NV18528, NV15120, NV16850, NV11106, NV1…
GO:0015935	9.85039e-25	small ribosomal subunit	55	3146	63	13147	NV16893, NV14541, NV18593, NV16835, NV17249, NV14128, NV14673, NV10454, NV13740, NV12227, NV13168, NV10193, NV23718, NV13183, NV13154, NV17832, NV15946, NV15242, NV14409, NV10291, NV17840, NV14404, NV10427, NV18407, NV15382, NV11055, NV18396, NV16377, NV17727, NV11995, NV17400, NV15299, NV16637, NV10668, NV11296, NV15203, NV15420, NV13078, NV15268, NV11016, NV19256, NV18016, NV14742, NV15738, NV1…
GO:0019637	1.16091e-24	organophosphate metabolic process	324	3146	806	13147	NV14984, NV17491, NV10699, NV15541, NV12614, NV17593, NV16016, NV15789, NV11766, NV18102, NV17813, NV10020, NV13202, NV12743, NV16730, NV18289, NV17197, NV18471, NV15635, NV10252, NV12514, NV24413, NV11565, NV16158, NV10438, NV10400, NV15759, NV24362, NV11290, NV12853, NV17526, NV31367, NV10489, NV13570, NV20069, NV10589, NV16606, NV14335, NV16133, NV16833, NV18324, NV13256, NV17414, NV13458, NV1…
GO:0019439	1.22667e-24	aromatic compound catabolic process	255	3146	589	13147	NV14984, NV17491, NV17377, NV10699, NV15541, NV16259, NV10683, NV13434, NV14258, NV18715, NV17593, NV18192, NV15789, NV16504, NV11766, NV13664, NV18102, NV14183, NV11446, NV10430, NV17813, NV13202, NV12436, NV10595, NV12743, NV18289, NV14640, NV13578, NV16640, NV15635, NV17968, NV18778, NV17669, NV15321, NV12333, NV18349, NV12451, NV14689, NV10438, NV11166, NV30423, NV10400, NV14122, NV18090, NV1…
GO:0044822	1.36451e-24	poly(A)-RNA binding	104	3146	167	13147	NV14231, NV10149, NV17490, NV16210, NV17560, NV18812, NV12993, NV10642, NV11406, NV22721, NV14522, NV15183, NV15133, NV14665, NV18665, NV17593, NV18527, NV15698, NV19012, NV17071, NV16961, NV16515, NV15184, NV20179, NV14046, NV15397, NV13354, NV15321, NV15536, NV13607, NV18413, NV12161, NV14184, NV12934, NV13447, NV13063, NV12619, NV15355, NV12103, NV10317, NV11390, NV12104, NV11362, NV18104, NV1…
GO:0003729	1.36451e-24	mRNA binding	104	3146	167	13147	NV14231, NV10149, NV17490, NV16210, NV17560, NV18812, NV12993, NV10642, NV11406, NV22721, NV14522, NV15183, NV15133, NV14665, NV18665, NV17593, NV18527, NV15698, NV19012, NV17071, NV16961, NV16515, NV15184, NV20179, NV14046, NV15397, NV13354, NV15321, NV15536, NV13607, NV18413, NV12161, NV14184, NV12934, NV13447, NV13063, NV12619, NV15355, NV12103, NV10317, NV11390, NV12104, NV11362, NV18104, NV1…
GO:0046700	1.601e-24	heterocycle degradation	256	3146	593	13147	NV14984, NV17491, NV10699, NV15541, NV13994, NV17593, NV15789, NV11766, NV18102, NV17813, NV13202, NV12436, NV10595, NV12743, NV18289, NV15635, NV10438, NV11166, NV10400, NV15759, NV11290, NV12853, NV18106, NV31367, NV13570, NV20069, NV10589, NV16606, NV16133, NV16833, NV13256, NV17414, NV13458, NV16343, NV12261, NV11235, NV14887, NV13580, NV10556, NV19173, NV16051, NV13405, NV10344, NV16574, NV1…
GO:0005759	2.508e-24	mitochondrial matrix	99	3146	156	13147	NV10980, NV19148, NV17377, NV12242, NV11402, NV15604, NV17544, NV12783, NV16708, NV30894, NV14409, NV17378, NV17840, NV18791, NV16312, NV17106, NV11442, NV18396, NV12323, NV10944, NV12463, NV12876, NV15023, NV22672, NV18016, NV18073, NV11699, NV15164, NV16867, NV31355, NV11586, NV13750, NV18493, NV12438, NV13853, NV16345, NV16609, NV11097, NV14079, NV16893, NV17099, NV19083, NV10531, NV16835, NV1…
GO:1901564	3.77729e-24	organonitrogen compound metabolism	391	3146	1031	13147	NV18001, NV14984, NV17491, NV10699, NV15541, NV13994, NV17593, NV16016, NV17583, NV15789, NV11766, NV18102, NV14185, NV17813, NV13202, NV11310, NV12743, NV18289, NV11493, NV17197, NV16065, NV15635, NV10252, NV13552, NV24413, NV13005, NV10823, NV14307, NV11565, NV16158, NV15593, NV10438, NV19195, NV10400, NV15759, NV24362, NV11290, NV12853, NV13353, NV31367, NV10489, NV13570, NV20069, NV13507, NV1…
GO:0071013	6.02141e-24	catalytic step 2 spliceosome	89	3146	134	13147	NV17490, NV16210, NV17228, NV12993, NV11563, NV10642, NV15707, NV15541, NV22721, NV13106, NV13330, NV14522, NV11568, NV17175, NV18527, NV11405, NV12238, NV15698, NV10935, NV17269, NV17547, NV16342, NV16621, NV20179, NV11837, NV18572, NV16627, NV13607, NV18413, NV10823, NV16184, NV14184, NV13554, NV12934, NV16107, NV15689, NV16313, NV11299, NV18530, NV17700, NV11554, NV15194, NV19170, NV13815, NV1…
GO:1901361	7.06887e-24	organic cyclic compound degradation	256	3146	598	13147	NV14984, NV17491, NV10699, NV15541, NV13994, NV17593, NV15789, NV11766, NV18102, NV17813, NV13202, NV12436, NV10595, NV12743, NV18289, NV15635, NV10438, NV11166, NV10400, NV15759, NV11290, NV12853, NV18106, NV31367, NV13570, NV20069, NV10589, NV16606, NV16133, NV16833, NV13256, NV17414, NV13458, NV16343, NV12261, NV11235, NV14887, NV13580, NV10556, NV19173, NV16051, NV13405, NV10344, NV16574, NV1…
GO:0043168	7.54303e-24	anion binding	473	3146	1313	13147	NV18001, NV15129, NV17491, NV11667, NV11054, NV11139, NV14625, NV16579, NV11406, NV10699, NV13701, NV14781, NV15541, NV13994, NV16600, NV18563, NV15520, NV17593, NV16659, NV15789, NV13862, NV11766, NV18102, NV17221, NV12341, NV17813, NV18385, NV11310, NV12743, NV18289, NV11493, NV14920, NV18912, NV16065, NV14457, NV10252, NV13576, NV15947, NV16942, NV13552, NV10697, NV14241, NV12514, NV10823, NV1…
GO:0051246	9.22778e-24	regulation of protein metabolism	201	3146	433	13147	NV10149, NV16210, NV15766, NV11054, NV11729, NV31349, NV16600, NV14351, NV15133, NV11867, NV15520, NV11636, NV14248, NV17544, NV11295, NV18289, NV16515, NV14467, NV10964, NV14298, NV15153, NV15023, NV19147, NV17970, NV18501, NV14307, NV21188, NV13447, NV13063, NV13962, NV11382, NV15355, NV13353, NV18009, NV10377, NV13570, NV10485, NV14919, NV13034, NV11981, NV31867, NV11633, NV12521, NV11206, NV1…
GO:0033036	1.27153e-23	macromolecule localisation	265	3146	628	13147	NV14984, NV11139, NV22721, NV14817, NV19103, NV12437, NV13358, NV12043, NV14759, NV14345, NV10595, NV12743, NV13670, NV14332, NV16515, NV11837, NV10171, NV15717, NV16942, NV15408, NV14120, NV14041, NV10823, NV11036, NV10400, NV15759, NV11114, NV13851, NV16606, NV12849, NV24954, NV11973, NV10965, NV18265, NV16833, NV13256, NV10398, NV11618, NV17414, NV13458, NV16343, NV12315, NV14976, NV21229, NV1…
GO:0046907	2.86397e-23	intracellular transport	190	3146	404	13147	NV22502, NV23179, NV17377, NV20768, NV10052, NV22721, NV14744, NV12154, NV12194, NV10542, NV18715, NV13664, NV17221, NV12043, NV18385, NV18235, NV14345, NV12743, NV14332, NV18912, NV11543, NV16640, NV11837, NV15517, NV30924, NV15717, NV16942, NV21230, NV15408, NV15321, NV14120, NV18501, NV23896, NV11036, NV12934, NV11806, NV11114, NV11553, NV18949, NV14156, NV14493, NV12998, NV24954, NV14079, NV1…
GO:1901135	1.92968e-22	carbohydrate derivative metabolic process	324	3146	827	13147	NV14984, NV17491, NV10699, NV15541, NV17593, NV15789, NV11766, NV18102, NV17813, NV13202, NV12743, NV18289, NV15635, NV10252, NV24413, NV11565, NV10438, NV10400, NV15759, NV24362, NV11290, NV12853, NV31367, NV13570, NV20069, NV10589, NV16606, NV10260, NV16133, NV16833, NV18324, NV13256, NV17414, NV16255, NV13458, NV16020, NV16343, NV12261, NV11235, NV12207, NV14887, NV13580, NV13453, NV10556, NV1…
GO:0042454	2.26176e-22	ribonucleoside breakdown	212	3146	475	13147	NV14984, NV17491, NV17377, NV10699, NV15541, NV16259, NV13434, NV18715, NV17593, NV18192, NV15789, NV11766, NV13664, NV18102, NV14183, NV10430, NV17813, NV13202, NV12743, NV18289, NV14640, NV13578, NV16640, NV15635, NV17968, NV18778, NV17669, NV12333, NV18349, NV12451, NV10438, NV10400, NV14122, NV18090, NV15759, NV16517, NV14712, NV11290, NV12853, NV14357, NV18312, NV31367, NV10648, NV13570, NV1…
GO:0051179	2.38285e-22	localisation	647	3146	1951	13147	NV20289, NV10699, NV16600, NV14856, NV15886, NV12154, NV15353, NV19103, NV17221, NV12437, NV15313, NV16820, NV18385, NV18235, NV12436, NV14345, NV10595, NV12743, NV13670, NV18912, NV15635, NV10171, NV15717, NV16942, NV10697, NV15408, NV14120, NV14041, NV20754, NV10823, NV18501, NV23896, NV14671, NV10400, NV12710, NV11114, NV13851, NV14602, NV14156, NV10485, NV20069, NV11569, NV24954, NV16133, NV1…
GO:0030554	2.89643e-22	adenyl nucleotide binding	321	3146	819	13147	NV18001, NV11667, NV14625, NV16579, NV11406, NV10699, NV13701, NV14781, NV16600, NV18563, NV15520, NV17593, NV16659, NV15789, NV13862, NV11766, NV17221, NV12341, NV11310, NV12743, NV11493, NV18912, NV16065, NV10252, NV13576, NV13552, NV12514, NV10823, NV17970, NV14307, NV15593, NV30912, NV11454, NV17017, NV12853, NV18009, NV17938, NV31367, NV26044, NV18528, NV14156, NV17515, NV20069, NV10589, NV1…
GO:0036211	2.89643e-22	protein modification process	367	3146	971	13147	NV11039, NV13701, NV14781, NV16600, NV15886, NV15520, NV12541, NV10233, NV16659, NV13862, NV11766, NV17221, NV13832, NV11527, NV12341, NV17813, NV21399, NV18559, NV13705, NV12379, NV14190, NV10159, NV17823, NV15153, NV11190, NV11147, NV24362, NV16414, NV11454, NV17017, NV11480, NV13353, NV18009, NV17938, NV18528, NV17515, NV11241, NV31867, NV11377, NV16964, NV14758, NV12521, NV16189, NV10854, NV1…
GO:0006464	2.89643e-22	cellular protein modification process	367	3146	971	13147	NV11039, NV13701, NV14781, NV16600, NV15886, NV15520, NV12541, NV10233, NV16659, NV13862, NV11766, NV17221, NV13832, NV11527, NV12341, NV17813, NV21399, NV18559, NV13705, NV12379, NV14190, NV10159, NV17823, NV15153, NV11190, NV11147, NV24362, NV16414, NV11454, NV17017, NV11480, NV13353, NV18009, NV17938, NV18528, NV17515, NV11241, NV31867, NV11377, NV16964, NV14758, NV12521, NV16189, NV10854, NV1…
GO:0044710	2.91039e-22	single-organism metabolic process	808	3146	2547	13147	NV14630, NV18001, NV17491, NV10699, NV13156, NV11039, NV15541, NV13994, NV16600, NV18563, NV16016, NV12541, NV15789, NV14185, NV15313, NV10020, NV11310, NV12743, NV16289, NV16730, NV13298, NV18289, NV11493, NV15635, NV16942, NV13148, NV10823, NV14307, NV23896, NV10400, NV16414, NV11454, NV11290, NV12853, NV18009, NV16728, NV18964, NV13570, NV15120, NV20069, NV10589, NV11569, NV14335, NV26083, NV1…
GO:0009203	2.97076e-22	ribonucleoside triphosphate breakdown	211	3146	473	13147	NV14984, NV17491, NV17377, NV10699, NV15541, NV16259, NV13434, NV18715, NV17593, NV18192, NV15789, NV11766, NV13664, NV18102, NV14183, NV10430, NV17813, NV13202, NV12743, NV18289, NV14640, NV13578, NV16640, NV15635, NV17968, NV18778, NV17669, NV12333, NV18349, NV12451, NV10438, NV10400, NV14122, NV18090, NV15759, NV16517, NV14712, NV11290, NV12853, NV14357, NV18312, NV31367, NV10648, NV13570, NV1…
GO:0009261	2.97076e-22	ribonucleotide catabolism	212	3146	476	13147	NV14984, NV17491, NV17377, NV10699, NV15541, NV16259, NV13434, NV18715, NV17593, NV18192, NV15789, NV11766, NV13664, NV18102, NV14183, NV10430, NV17813, NV13202, NV12743, NV18289, NV14640, NV13578, NV16640, NV15635, NV17968, NV18778, NV17669, NV12333, NV18349, NV12451, NV10438, NV10400, NV14122, NV18090, NV15759, NV16517, NV14712, NV11290, NV12853, NV14357, NV18312, NV31367, NV10648, NV13570, NV1…
GO:0009154	2.97076e-22	purine ribonucleotide catabolism	212	3146	476	13147	NV14984, NV17491, NV17377, NV10699, NV15541, NV16259, NV13434, NV18715, NV17593, NV18192, NV15789, NV11766, NV13664, NV18102, NV14183, NV10430, NV17813, NV13202, NV12743, NV18289, NV14640, NV13578, NV16640, NV15635, NV17968, NV18778, NV17669, NV12333, NV18349, NV12451, NV10438, NV10400, NV14122, NV18090, NV15759, NV16517, NV14712, NV11290, NV12853, NV14357, NV18312, NV31367, NV10648, NV13570, NV1…
GO:0009146	2.97076e-22	purine nucleoside triphosphate breakdown	211	3146	473	13147	NV14984, NV17491, NV17377, NV10699, NV15541, NV16259, NV13434, NV18715, NV17593, NV18192, NV15789, NV11766, NV13664, NV18102, NV14183, NV10430, NV17813, NV13202, NV12743, NV18289, NV14640, NV13578, NV16640, NV15635, NV17968, NV18778, NV17669, NV12333, NV18349, NV12451, NV10438, NV10400, NV14122, NV18090, NV15759, NV16517, NV14712, NV11290, NV12853, NV14357, NV18312, NV31367, NV10648, NV13570, NV1…
GO:0006195	2.97076e-22	purine nucleotide catabolic process	212	3146	476	13147	NV14984, NV17491, NV17377, NV10699, NV15541, NV16259, NV13434, NV18715, NV17593, NV18192, NV15789, NV11766, NV13664, NV18102, NV14183, NV10430, NV17813, NV13202, NV12743, NV18289, NV14640, NV13578, NV16640, NV15635, NV17968, NV18778, NV17669, NV12333, NV18349, NV12451, NV10438, NV10400, NV14122, NV18090, NV15759, NV16517, NV14712, NV11290, NV12853, NV14357, NV18312, NV31367, NV10648, NV13570, NV1…
GO:0009207	2.97076e-22	purine ribonucleoside triphosphate degradation	211	3146	473	13147	NV14984, NV17491, NV17377, NV10699, NV15541, NV16259, NV13434, NV18715, NV17593, NV18192, NV15789, NV11766, NV13664, NV18102, NV14183, NV10430, NV17813, NV13202, NV12743, NV18289, NV14640, NV13578, NV16640, NV15635, NV17968, NV18778, NV17669, NV12333, NV18349, NV12451, NV10438, NV10400, NV14122, NV18090, NV15759, NV16517, NV14712, NV11290, NV12853, NV14357, NV18312, NV31367, NV10648, NV13570, NV1…
GO:0016070	2.98342e-22	RNA metabolism	399	3146	1079	13147	NV13907, NV16210, NV15766, NV18001, NV14822, NV11054, NV11563, NV13943, NV11406, NV15541, NV22721, NV11025, NV15313, NV16019, NV12436, NV11310, NV10595, NV16065, NV11837, NV15635, NV13552, NV17684, NV12815, NV19147, NV10823, NV14307, NV11147, NV15126, NV15593, NV13447, NV11166, NV30912, NV16313, NV10815, NV16015, NV12853, NV13353, NV18106, NV12015, NV17938, NV11362, NV15154, NV17700, NV11554, NV1…
GO:0051128	3.9305e-22	regulation of cellular component organisation	217	3146	492	13147	NV10222, NV11054, NV11139, NV16010, NV18217, NV13701, NV14781, NV16600, NV14351, NV15133, NV15886, NV10542, NV18192, NV14248, NV17221, NV14183, NV12043, NV12341, NV10430, NV18385, NV13132, NV12743, NV13670, NV12734, NV12712, NV18956, NV18289, NV16515, NV13248, NV10964, NV11837, NV14457, NV16962, NV10171, NV12182, NV11801, NV20754, NV11052, NV16511, NV14689, NV13447, NV13063, NV10438, NV10400, NV1…
GO:0009143	4.02009e-22	nucleoside triphosphate breakdown	211	3146	474	13147	NV14984, NV17491, NV17377, NV10699, NV15541, NV16259, NV13434, NV18715, NV17593, NV18192, NV15789, NV11766, NV13664, NV18102, NV14183, NV10430, NV17813, NV13202, NV12743, NV18289, NV14640, NV13578, NV16640, NV15635, NV17968, NV18778, NV17669, NV12333, NV18349, NV12451, NV10438, NV10400, NV14122, NV18090, NV15759, NV16517, NV14712, NV11290, NV12853, NV14357, NV18312, NV31367, NV10648, NV13570, NV1…
GO:0006152	4.02009e-22	purine nucleoside breakdown	211	3146	474	13147	NV14984, NV17491, NV17377, NV10699, NV15541, NV16259, NV13434, NV18715, NV17593, NV18192, NV15789, NV11766, NV13664, NV18102, NV14183, NV10430, NV17813, NV13202, NV12743, NV18289, NV14640, NV13578, NV16640, NV15635, NV17968, NV18778, NV17669, NV12333, NV18349, NV12451, NV10438, NV10400, NV14122, NV18090, NV15759, NV16517, NV14712, NV11290, NV12853, NV14357, NV18312, NV31367, NV10648, NV13570, NV1…
GO:0046130	4.02009e-22	purine ribonucleoside degradation	211	3146	474	13147	NV14984, NV17491, NV17377, NV10699, NV15541, NV16259, NV13434, NV18715, NV17593, NV18192, NV15789, NV11766, NV13664, NV18102, NV14183, NV10430, NV17813, NV13202, NV12743, NV18289, NV14640, NV13578, NV16640, NV15635, NV17968, NV18778, NV17669, NV12333, NV18349, NV12451, NV10438, NV10400, NV14122, NV18090, NV15759, NV16517, NV14712, NV11290, NV12853, NV14357, NV18312, NV31367, NV10648, NV13570, NV1…
GO:0005524	4.43992e-22	ATP binding	313	3146	795	13147	NV18001, NV11667, NV14625, NV16579, NV11406, NV10699, NV13701, NV14781, NV16600, NV18563, NV15520, NV17593, NV16659, NV15789, NV13862, NV11766, NV17221, NV12341, NV11310, NV12743, NV11493, NV18912, NV16065, NV10252, NV13576, NV13552, NV12514, NV10823, NV17970, NV14307, NV15593, NV30912, NV11454, NV17017, NV12853, NV18009, NV17938, NV31367, NV26044, NV18528, NV14156, NV17515, NV20069, NV10589, NV1…
GO:0032559	5.22188e-22	adenyl ribonucleotide binding	318	3146	812	13147	NV18001, NV11667, NV14625, NV16579, NV11406, NV10699, NV13701, NV14781, NV16600, NV18563, NV15520, NV17593, NV16659, NV15789, NV13862, NV11766, NV17221, NV12341, NV11310, NV12743, NV11493, NV18912, NV16065, NV10252, NV13576, NV13552, NV12514, NV10823, NV17970, NV14307, NV15593, NV30912, NV11454, NV17017, NV12853, NV18009, NV17938, NV31367, NV26044, NV18528, NV14156, NV17515, NV20069, NV10589, NV1…
GO:1901658	5.42686e-22	glycosyl compound breakdown	213	3146	481	13147	NV14984, NV17491, NV17377, NV10699, NV15541, NV16259, NV13434, NV18715, NV17593, NV18192, NV15789, NV11766, NV13664, NV18102, NV14183, NV10430, NV17813, NV13202, NV12743, NV18289, NV14640, NV13578, NV16640, NV15635, NV17968, NV18778, NV17669, NV16363, NV12333, NV18349, NV12451, NV10438, NV10400, NV14122, NV18090, NV15759, NV16517, NV14712, NV11290, NV12853, NV14357, NV18312, NV31367, NV10648, NV1…
GO:0009164	5.43309e-22	nucleoside degradation	212	3146	478	13147	NV14984, NV17491, NV17377, NV10699, NV15541, NV16259, NV13434, NV18715, NV17593, NV18192, NV15789, NV11766, NV13664, NV18102, NV14183, NV10430, NV17813, NV13202, NV12743, NV18289, NV14640, NV13578, NV16640, NV15635, NV17968, NV18778, NV17669, NV12333, NV18349, NV12451, NV10438, NV10400, NV14122, NV18090, NV15759, NV16517, NV14712, NV11290, NV12853, NV14357, NV18312, NV31367, NV10648, NV13570, NV1…
GO:0006119	5.46074e-22	oxidative phosphorylation	50	3146	58	13147	NV10569, NV31416, NV11058, NV16020, NV12207, NV16512, NV16031, NV18197, NV10906, NV12139, NV13906, NV18319, NV17489, NV18111, NV11983, NV16211, NV16202, NV13671, NV17966, NV13080, NV17359, NV16114, NV17928, NV15595, NV17692, NV16243, NV20271, NV10944, NV18155, NV24413, NV15174, NV11489, NV14278, NV12974, NV18303, NV19193, NV14268, NV13153, NV13839, NV22869, NV12868, NV11566, NV11464, NV10574, NV1…
GO:0072523	7.43372e-22	purine and derivative catabolic process	212	3146	479	13147	NV14984, NV17491, NV17377, NV10699, NV15541, NV16259, NV13434, NV18715, NV17593, NV18192, NV15789, NV11766, NV13664, NV18102, NV14183, NV10430, NV17813, NV13202, NV12743, NV18289, NV14640, NV13578, NV16640, NV15635, NV17968, NV18778, NV17669, NV12333, NV18349, NV12451, NV10438, NV10400, NV14122, NV18090, NV15759, NV16517, NV14712, NV11290, NV12853, NV14357, NV18312, NV31367, NV10648, NV13570, NV1…
GO:0009166	1.39179e-21	nucleotide catabolism	213	3146	484	13147	NV14984, NV17491, NV17377, NV10699, NV15541, NV16259, NV13434, NV18715, NV17593, NV18192, NV15789, NV11766, NV13664, NV18102, NV14183, NV10430, NV17813, NV13202, NV12743, NV18289, NV14640, NV13578, NV16640, NV15635, NV17968, NV18778, NV17669, NV12333, NV18349, NV12451, NV10438, NV10400, NV14122, NV18090, NV15759, NV16517, NV14712, NV11290, NV12853, NV14357, NV18312, NV31367, NV10648, NV13570, NV1…
GO:0051297	1.81641e-21	centrosome organization	81	3146	123	13147	NV20289, NV18217, NV10086, NV14781, NV11477, NV16801, NV17593, NV15428, NV10368, NV13324, NV21823, NV17514, NV13132, NV17569, NV11333, NV15050, NV16503, NV11016, NV19237, NV12451, NV13603, NV11114, NV17814, NV11936, NV16999, NV12066, NV13353, NV11939, NV15690, NV18556, NV20651, NV13579, NV14155, NV12141, NV11973, NV11044, NV11608, NV25434, NV13247, NV11755, NV11741, NV18986, NV15706, NV14954, NV1…
GO:1901292	1.8929e-21	nucleoside phosphate breakdown	213	3146	485	13147	NV14984, NV17491, NV17377, NV10699, NV15541, NV16259, NV13434, NV18715, NV17593, NV18192, NV15789, NV11766, NV13664, NV18102, NV14183, NV10430, NV17813, NV13202, NV12743, NV18289, NV14640, NV13578, NV16640, NV15635, NV17968, NV18778, NV17669, NV12333, NV18349, NV12451, NV10438, NV10400, NV14122, NV18090, NV15759, NV16517, NV14712, NV11290, NV12853, NV14357, NV18312, NV31367, NV10648, NV13570, NV1…
GO:1990204	2.19031e-21	oxidation-reduction complex	58	3146	74	13147	NV19148, NV14079, NV10569, NV13386, NV31416, NV16843, NV13940, NV11427, NV12207, NV16031, NV18197, NV12512, NV10906, NV12139, NV18319, NV17489, NV11983, NV16211, NV16202, NV12588, NV13671, NV17966, NV10058, NV13080, NV17106, NV13534, NV17359, NV16114, NV17928, NV15595, NV17692, NV12323, NV14597, NV20271, NV12737, NV10944, NV24413, NV11489, NV14278, NV11490, NV12974, NV18303, NV19193, NV13375, NV1…
GO:0043412	2.71715e-21	macromolecule modification	383	3146	1036	13147	NV11039, NV13701, NV14781, NV16600, NV15886, NV15520, NV12541, NV10233, NV16659, NV13862, NV11766, NV17221, NV13832, NV11527, NV12341, NV17813, NV21399, NV18559, NV13705, NV12379, NV14190, NV10159, NV17823, NV15153, NV11190, NV11147, NV24362, NV16414, NV11454, NV17017, NV11480, NV13353, NV18009, NV12015, NV17938, NV18528, NV17515, NV11241, NV31867, NV10260, NV11377, NV16964, NV14758, NV12521, NV1…
GO:0044237	3.47855e-21	cellular metabolic process	1569	3146	5567	13147	NV18001, NV13305, NV11054, NV11563, NV13943, NV16435, NV13156, NV11039, NV15541, NV13994, NV11402, NV14673, NV15886, NV14365, NV16016, NV13168, NV16659, NV14024, NV17221, NV11025, NV15313, NV16019, NV12743, NV16730, NV16267, NV15925, NV18289, NV17840, NV13705, NV15635, NV11055, NV16942, NV17684, NV13123, NV10823, NV14307, NV11147, NV15126, NV14671, NV30912, NV16414, NV11290, NV16304, NV18106, NV1…
GO:0046434	6.28834e-21	organophosphate degradation	215	3146	495	13147	NV14984, NV17491, NV17377, NV10699, NV15541, NV16259, NV13434, NV18715, NV17593, NV18192, NV15789, NV11766, NV13664, NV18102, NV14183, NV10430, NV17813, NV13202, NV12743, NV18289, NV14640, NV13578, NV16640, NV15635, NV17968, NV18778, NV17669, NV12333, NV18349, NV12451, NV10438, NV10400, NV14122, NV18090, NV15759, NV16517, NV14712, NV11290, NV12853, NV14357, NV18312, NV31367, NV10648, NV13570, NV1…
GO:0031023	6.6721e-21	microtubule organising center organisation	82	3146	127	13147	NV20289, NV18217, NV10086, NV14781, NV11477, NV16801, NV17593, NV15428, NV10368, NV13324, NV21823, NV17514, NV13132, NV17569, NV11333, NV15050, NV16503, NV11016, NV19237, NV12451, NV13603, NV11114, NV17814, NV11936, NV16999, NV12066, NV13353, NV11939, NV15690, NV18556, NV20651, NV13579, NV14155, NV12141, NV11973, NV11044, NV11608, NV25434, NV13247, NV11755, NV11741, NV14954, NV18986, NV15706, NV1…
GO:0009653	6.6813e-21	anatomical structure organization	469	3146	1337	13147	NV10095, NV20289, NV15766, NV14984, NV11054, NV11139, NV16579, NV11039, NV13701, NV14781, NV16600, NV15886, NV13231, NV11766, NV18102, NV17221, NV13118, NV12437, NV30645, NV15313, NV12043, NV14759, NV14345, NV13670, NV16502, NV11991, NV18559, NV18289, NV18471, NV14190, NV11089, NV15153, NV16942, NV12455, NV11036, NV30292, NV13447, NV13063, NV10438, NV12710, NV21988, NV17526, NV18106, NV11438, NV2…
GO:0042775	1.11515e-20	mitochondrial ATP synthesis coupled electron transport	45	3146	51	13147	NV10569, NV31416, NV11058, NV16020, NV12207, NV16512, NV16031, NV18197, NV10906, NV12139, NV13906, NV18319, NV17489, NV11983, NV16211, NV16202, NV13671, NV17966, NV13080, NV17359, NV16114, NV17928, NV15595, NV17692, NV20271, NV10944, NV18155, NV24413, NV15174, NV11489, NV14278, NV18303, NV12974, NV19193, NV14268, NV13153, NV12868, NV22869, NV11464, NV10574, NV11136, NV15125, NV16399, NV14280, NV1…
GO:0044265	1.92314e-20	cellular macromolecule catabolism	123	3146	232	13147	NV13305, NV16435, NV11729, NV18217, NV10683, NV11866, NV10529, NV14258, NV14207, NV10195, NV16823, NV16504, NV11538, NV11446, NV21062, NV16099, NV17832, NV12436, NV10595, NV10012, NV12379, NV14467, NV12025, NV18618, NV15321, NV12333, NV11147, NV14125, NV12758, NV18963, NV16511, NV14689, NV18073, NV11166, NV11526, NV30423, NV13544, NV18792, NV15948, NV15169, NV11430, NV14229, NV18106, NV13679, NV1…
GO:0022627	2.24431e-20	cytosolic small ribosomal subunit	34	3146	34	13147	NV14541, NV18593, NV17249, NV14128, NV14673, NV13740, NV12227, NV13168, NV23718, NV13154, NV17832, NV15946, NV15242, NV10291, NV10427, NV18407, NV15382, NV11055, NV16377, NV11995, NV17400, NV11296, NV13078, NV15203, NV11016, NV14742, NV19256, NV11153, NV16304, NV17814, NV11392, NV10499, NV16054, NV13407
GO:0022904	4.1841e-20	electron transfer	49	3146	59	13147	NV14079, NV10569, NV31416, NV11058, NV16020, NV12207, NV16512, NV16031, NV18197, NV10906, NV12139, NV13906, NV18319, NV17489, NV11983, NV16211, NV16202, NV13671, NV17966, NV13080, NV17359, NV16114, NV17928, NV15595, NV17692, NV20271, NV10944, NV18155, NV24413, NV15174, NV11489, NV14278, NV12974, NV18303, NV19193, NV12395, NV14268, NV18066, NV13153, NV12868, NV22869, NV11761, NV11464, NV10574, NV1…
GO:0042773	6.2505e-20	ATP synthesis coupled electron transport	45	3146	52	13147	NV10569, NV31416, NV11058, NV16020, NV12207, NV16512, NV16031, NV18197, NV10906, NV12139, NV13906, NV18319, NV17489, NV11983, NV16211, NV16202, NV13671, NV17966, NV13080, NV17359, NV16114, NV17928, NV15595, NV17692, NV20271, NV10944, NV18155, NV24413, NV15174, NV11489, NV14278, NV18303, NV12974, NV19193, NV14268, NV13153, NV12868, NV22869, NV11464, NV10574, NV11136, NV15125, NV16399, NV14280, NV1…
GO:0048477	6.47754e-20	ovum development	202	3146	463	13147	NV16210, NV10222, NV15766, NV18812, NV11139, NV17377, NV16600, NV14744, NV15133, NV15886, NV15520, NV17593, NV18192, NV11766, NV17221, NV14183, NV12437, NV30645, NV15313, NV12043, NV10430, NV17813, NV14759, NV10595, NV13670, NV18956, NV12488, NV16515, NV14467, NV11543, NV13248, NV14190, NV11837, NV15382, NV16962, NV18307, NV11750, NV14608, NV12182, NV14120, NV11801, NV10823, NV18126, NV11052, NV1…
GO:0032268	6.82852e-20	regulation of cellular protein metabolic process	179	3146	394	13147	NV10149, NV16210, NV15766, NV11054, NV11729, NV31349, NV16600, NV14351, NV15133, NV11867, NV15520, NV11636, NV14248, NV17544, NV11295, NV18289, NV16515, NV14467, NV10964, NV14298, NV15023, NV19147, NV17970, NV18501, NV14307, NV21188, NV13447, NV13063, NV13962, NV11382, NV15355, NV13353, NV18009, NV10377, NV13570, NV10485, NV14919, NV13034, NV31867, NV11633, NV12521, NV11206, NV18467, NV14908, NV1…
GO:0008104	1.19105e-19	protein localisation	202	3146	465	13147	NV22502, NV23179, NV11139, NV10772, NV18565, NV17377, NV20768, NV10052, NV16725, NV14351, NV15133, NV10542, NV18715, NV15272, NV14817, NV19103, NV13664, NV12437, NV13358, NV12043, NV10430, NV13918, NV14345, NV12743, NV18956, NV14332, NV16515, NV16640, NV11837, NV15517, NV16942, NV16086, NV15408, NV14120, NV14041, NV10943, NV11036, NV12934, NV10400, NV16910, NV30076, NV15759, NV16517, NV11114, NV1…
GO:0048519	1.63239e-19	negative regulation of physiological process	383	3146	1057	13147	NV15766, NV12677, NV11054, NV13943, NV13701, NV16600, NV15886, NV17593, NV13046, NV17221, NV12437, NV30645, NV15313, NV16019, NV17813, NV18385, NV12743, NV16502, NV12414, NV10964, NV14190, NV15153, NV14120, NV20754, NV11147, NV14720, NV13447, NV12710, NV13353, NV18106, NV17938, NV13851, NV17515, NV13586, NV13570, NV15120, NV10950, NV10485, NV11241, NV16408, NV14758, NV11973, NV10192, NV16833, NV1…
GO:1902578	3.92022e-19	single-organism localization	500	3146	1471	13147	NV14984, NV11139, NV10699, NV17080, NV16600, NV13011, NV15886, NV12154, NV15353, NV14817, NV10233, NV11766, NV19103, NV17221, NV12437, NV13358, NV15313, NV12043, NV16820, NV18385, NV18235, NV15241, NV13202, NV12436, NV14759, NV14345, NV10595, NV12743, NV13670, NV14332, NV18912, NV16515, NV11837, NV15635, NV18307, NV15717, NV15050, NV16942, NV21230, NV10779, NV15408, NV14120, NV10823, NV18501, NV2…
GO:0070727	3.92022e-19	cellular macromolecule localization	161	3146	346	13147	NV22502, NV18812, NV23179, NV11139, NV17377, NV20768, NV10052, NV15133, NV10542, NV18715, NV14817, NV13664, NV12043, NV10430, NV13918, NV14345, NV10595, NV13670, NV14332, NV16515, NV16640, NV11837, NV16962, NV10171, NV15517, NV15408, NV14120, NV10823, NV12934, NV14689, NV16517, NV11114, NV14493, NV24954, NV11973, NV10965, NV19083, NV18265, NV16833, NV13256, NV13821, NV11618, NV16343, NV13980, NV1…
GO:0012505	4.52122e-19	endomembrane system	226	3146	544	13147	NV15129, NV17491, NV23179, NV14498, NV10123, NV31349, NV20768, NV22721, NV16725, NV15220, NV13011, NV15886, NV12350, NV14817, NV13282, NV13664, NV14183, NV13358, NV19233, NV14345, NV14332, NV11543, NV13273, NV13578, NV16640, NV12339, NV15517, NV16942, NV15408, NV14120, NV17738, NV18501, NV11036, NV12451, NV12853, NV10377, NV18949, NV13851, NV10950, NV11241, NV31867, NV12849, NV12998, NV14957, NV1…
GO:0006950	6.18397e-19	response to stress	338	3146	911	13147	NV21729, NV30429, NV13943, NV16435, NV16579, NV10699, NV13156, NV16600, NV17593, NV10432, NV16659, NV15789, NV13046, NV14185, NV15561, NV15313, NV16894, NV18235, NV16289, NV16502, NV14324, NV18289, NV12414, NV15717, NV13148, NV13005, NV20754, NV17970, NV23896, NV11147, NV14720, NV15126, NV10438, NV12710, NV16015, NV12745, NV18106, NV18238, NV13548, NV17938, NV14584, NV13851, NV15120, NV15805, NV1…
GO:1901136	6.20167e-19	carbohydrate derivative degradation	217	3146	517	13147	NV14984, NV17491, NV17377, NV10699, NV15541, NV16259, NV13434, NV18715, NV17593, NV18192, NV15789, NV11766, NV13664, NV18102, NV14183, NV10430, NV17813, NV13202, NV12743, NV18289, NV14640, NV13578, NV16640, NV15635, NV17968, NV18778, NV17669, NV16363, NV12333, NV18349, NV12451, NV10438, NV10400, NV14122, NV18090, NV15759, NV16517, NV14712, NV11290, NV12853, NV14357, NV18312, NV31367, NV10648, NV1…
GO:0000313	7.31201e-19	organellar ribosome	55	3146	73	13147	NV16893, NV10980, NV17099, NV10531, NV12242, NV16835, NV11402, NV15604, NV10454, NV11374, NV10193, NV12625, NV19276, NV13183, NV12310, NV13251, NV12783, NV16708, NV14409, NV17840, NV14404, NV18791, NV18396, NV16104, NV16377, NV17727, NV12876, NV12463, NV15299, NV17818, NV16637, NV10668, NV14495, NV22272, NV15420, NV23066, NV15268, NV16537, NV22672, NV18016, NV15738, NV15669, NV10972, NV15164, NV1…
GO:0005761	7.31201e-19	mitochondrial ribosome	55	3146	73	13147	NV16893, NV10980, NV17099, NV10531, NV12242, NV16835, NV11402, NV15604, NV10454, NV11374, NV10193, NV12625, NV19276, NV13183, NV12310, NV13251, NV12783, NV16708, NV14409, NV17840, NV14404, NV18791, NV18396, NV16104, NV16377, NV17727, NV12876, NV12463, NV15299, NV17818, NV16637, NV10668, NV14495, NV22272, NV15420, NV23066, NV15268, NV16537, NV22672, NV18016, NV15738, NV15669, NV10972, NV15164, NV1…
GO:0016817	8.34309e-19	hydrolase activity, acting on acid anhydrides	261	3146	658	13147	NV14984, NV17491, NV11667, NV14625, NV10699, NV15541, NV17593, NV15789, NV11766, NV18102, NV17813, NV13202, NV12743, NV15925, NV18289, NV15635, NV10438, NV10400, NV15759, NV11290, NV12853, NV31367, NV26044, NV14156, NV13570, NV20069, NV10589, NV16606, NV16133, NV20840, NV16833, NV13256, NV17414, NV13458, NV17391, NV16343, NV12261, NV11235, NV14887, NV13580, NV10556, NV19173, NV16051, NV13405, NV1…
GO:0033043	8.9564e-19	regulation of organelle organisation	105	3146	192	13147	NV10378, NV12209, NV10222, NV11054, NV18217, NV13701, NV14781, NV16902, NV11577, NV14351, NV15133, NV15886, NV12260, NV10542, NV15428, NV14695, NV18192, NV10063, NV14248, NV17545, NV11538, NV17221, NV31512, NV11093, NV12043, NV12927, NV18385, NV30388, NV12115, NV13132, NV13670, NV12734, NV18956, NV10012, NV14994, NV16515, NV12670, NV10964, NV10775, NV13069, NV17158, NV12348, NV18077, NV11801, NV2…
GO:0051726	9.81084e-19	regulation of progression through cell cycle	147	3146	308	13147	NV11054, NV13943, NV11729, NV16026, NV18217, NV14781, NV31349, NV14351, NV15133, NV14248, NV13046, NV12341, NV16019, NV18385, NV13132, NV12734, NV12488, NV17206, NV12379, NV12414, NV10964, NV20754, NV18501, NV11147, NV16511, NV13447, NV16107, NV13063, NV11382, NV18106, NV17938, NV10617, NV17682, NV18528, NV13570, NV16089, NV12777, NV11981, NV11377, NV25725, NV10070, NV13328, NV13274, NV13369, NV1…
GO:0007292	1.22266e-18	female gamete generation	203	3146	476	13147	NV16210, NV10222, NV15766, NV18812, NV11139, NV17377, NV16600, NV14744, NV15133, NV15886, NV15520, NV17593, NV18192, NV11766, NV17221, NV14183, NV12437, NV30645, NV15313, NV12043, NV10430, NV17813, NV14759, NV10595, NV13670, NV18956, NV12488, NV16515, NV14467, NV11543, NV13248, NV14190, NV11837, NV15382, NV16962, NV18307, NV11750, NV14608, NV12182, NV14120, NV11801, NV10823, NV18126, NV11052, NV1…
GO:0007098	1.37453e-18	centrosome cycle	65	3146	95	13147	NV20289, NV18217, NV10086, NV14781, NV11477, NV16801, NV10368, NV13324, NV21823, NV13132, NV17569, NV11333, NV15050, NV16503, NV11016, NV19237, NV12451, NV13603, NV11114, NV11936, NV16999, NV17814, NV12066, NV13353, NV11939, NV15690, NV18556, NV13579, NV14155, NV12141, NV11608, NV25434, NV13247, NV11755, NV15706, NV14954, NV11741, NV13008, NV13740, NV12000, NV13733, NV16082, NV15549, NV15062, NV1…
GO:0030163	1.53109e-18	protein breakdown	91	3146	157	13147	NV13305, NV16435, NV11729, NV18217, NV11866, NV10529, NV14207, NV16823, NV15789, NV16446, NV21062, NV16099, NV10012, NV12379, NV14467, NV11996, NV12025, NV18618, NV17657, NV12333, NV11147, NV14125, NV12758, NV18963, NV16511, NV18073, NV11526, NV13544, NV16910, NV15948, NV15169, NV11430, NV14229, NV12826, NV17688, NV14919, NV11832, NV31093, NV11981, NV20651, NV11188, NV11633, NV11217, NV14758, NV1…
GO:0031981	2.01524e-18	nuclear lumen	249	3146	623	13147	NV16852, NV18905, NV17560, NV14822, NV11563, NV13943, NV11729, NV16026, NV10123, NV11039, NV22721, NV16600, NV12541, NV16659, NV14024, NV15222, NV17421, NV13139, NV11031, NV12238, NV17354, NV15698, NV16894, NV21399, NV14324, NV15925, NV12488, NV17206, NV16564, NV12414, NV16665, NV16065, NV14190, NV18006, NV15321, NV11147, NV18919, NV30073, NV15126, NV12934, NV15684, NV14154, NV10815, NV13548, NV1…
GO:0016818	2.39655e-18	hydrolase activity, acting on acid anhydrides, in phosphorus-containing anhydrides	259	3146	656	13147	NV14984, NV17491, NV11667, NV14625, NV10699, NV15541, NV17593, NV15789, NV11766, NV18102, NV17813, NV13202, NV12743, NV15925, NV18289, NV15635, NV10438, NV10400, NV15759, NV11290, NV12853, NV31367, NV26044, NV14156, NV13570, NV20069, NV10589, NV16606, NV16133, NV20840, NV16833, NV13256, NV17414, NV13458, NV17391, NV16343, NV12261, NV11235, NV14887, NV13580, NV10556, NV19173, NV16051, NV13405, NV1…
GO:0022900	2.42185e-18	electron transport chain	52	3146	68	13147	NV14079, NV10569, NV31416, NV11058, NV16020, NV12207, NV16512, NV16031, NV18197, NV10906, NV12139, NV13906, NV18319, NV17489, NV11983, NV16211, NV16202, NV13671, NV17966, NV13080, NV17359, NV16114, NV17928, NV15595, NV17692, NV20271, NV10944, NV18155, NV24413, NV15174, NV11489, NV14278, NV12974, NV18303, NV19193, NV12395, NV19125, NV14268, NV18066, NV13153, NV13839, NV22869, NV12868, NV11761, NV1…
GO:0051234	2.55434e-18	establishment of localization	548	3146	1656	13147	NV10699, NV16600, NV14856, NV15886, NV12154, NV15353, NV19103, NV17221, NV12437, NV15313, NV16820, NV18385, NV18235, NV14345, NV12743, NV18912, NV15635, NV15717, NV16942, NV10697, NV15408, NV14120, NV14041, NV18501, NV23896, NV14671, NV11114, NV14602, NV14156, NV10485, NV20069, NV24954, NV16133, NV10192, NV16833, NV13256, NV10398, NV16474, NV11752, NV13458, NV16343, NV16020, NV22382, NV10167, NV1…
GO:0016462	4.29929e-18	pyrophosphatase activity	257	3146	652	13147	NV14984, NV17491, NV11667, NV14625, NV10699, NV15541, NV17593, NV15789, NV11766, NV18102, NV17813, NV13202, NV12743, NV15925, NV18289, NV15635, NV10438, NV10400, NV15759, NV11290, NV12853, NV31367, NV26044, NV14156, NV13570, NV20069, NV10589, NV16606, NV16133, NV20840, NV16833, NV13256, NV17414, NV13458, NV17391, NV16343, NV12261, NV11235, NV14887, NV13580, NV10556, NV19173, NV16051, NV13405, NV1…
GO:0016310	6.19089e-18	phosphorylation	226	3146	554	13147	NV16852, NV10222, NV16010, NV18217, NV13408, NV13701, NV14781, NV16600, NV18563, NV15520, NV15615, NV18192, NV16659, NV13862, NV17221, NV30917, NV12139, NV12341, NV10430, NV18319, NV17489, NV11983, NV16730, NV17197, NV18471, NV15938, NV16455, NV10159, NV14457, NV10252, NV17692, NV12514, NV24413, NV14120, NV15416, NV16107, NV15172, NV17017, NV11454, NV18009, NV11553, NV17938, NV10617, NV18528, NV1…
GO:0000502	6.4119e-18	proteasome complex	46	3146	57	13147	NV13305, NV11044, NV15607, NV16435, NV14829, NV15019, NV12180, NV14908, NV12836, NV14096, NV18121, NV13980, NV12063, NV17945, NV15789, NV10063, NV14140, NV18836, NV11103, NV10361, NV13405, NV12493, NV10964, NV15940, NV10818, NV16539, NV25915, NV19147, NV10748, NV12476, NV12333, NV18950, NV17855, NV12758, NV17501, NV15169, NV11430, NV10900, NV16391, NV18955, NV14919, NV10939, NV20651, NV15117, NV1…
GO:0048523	7.18828e-18	down regulation of cellular process	344	3146	944	13147	NV15766, NV12677, NV11054, NV13943, NV13701, NV16600, NV15886, NV17593, NV13046, NV17221, NV12437, NV15313, NV16019, NV17813, NV18385, NV12743, NV16502, NV12414, NV10964, NV14190, NV15153, NV14120, NV20754, NV11147, NV14720, NV13447, NV12710, NV13353, NV18106, NV17938, NV13851, NV17515, NV13586, NV13570, NV10485, NV11241, NV16408, NV14758, NV11973, NV10192, NV12093, NV10220, NV11344, NV16625, NV1…
GO:0048232	7.31476e-18	male gamete generation	100	3146	183	13147	NV10095, NV20289, NV16210, NV10545, NV11139, NV17377, NV13701, NV14781, NV22721, NV14744, NV12260, NV10542, NV18192, NV11538, NV13748, NV15955, NV18385, NV10020, NV12436, NV13132, NV18559, NV16613, NV12670, NV14467, NV12479, NV25915, NV16021, NV12182, NV13119, NV14184, NV13447, NV13063, NV11526, NV11806, NV16517, NV18792, NV11936, NV10134, NV12055, NV17526, NV16633, NV11553, NV14602, NV15194, NV1…
GO:0010608	7.96527e-18	posttranscriptional regulation of gene expression	93	3146	165	13147	NV10149, NV16210, NV15766, NV18217, NV15133, NV16439, NV12835, NV24019, NV16857, NV17620, NV11538, NV13046, NV17221, NV14998, NV11243, NV17337, NV19012, NV18289, NV16961, NV16515, NV13646, NV12161, NV17970, NV14307, NV13342, NV21188, NV12451, NV14689, NV13447, NV13063, NV30423, NV13962, NV15355, NV18556, NV13034, NV13478, NV14708, NV14758, NV11942, NV12521, NV16829, NV12825, NV18467, NV16475, NV1…
GO:0044257	8.61275e-18	cellular protein degradation	81	3146	135	13147	NV13305, NV16435, NV11729, NV18217, NV11866, NV10529, NV14207, NV16823, NV21062, NV16099, NV10012, NV12379, NV14467, NV12025, NV18618, NV12333, NV11147, NV14125, NV12758, NV18963, NV16511, NV18073, NV11526, NV13544, NV15948, NV15169, NV11430, NV14229, NV12826, NV17688, NV14919, NV11832, NV31093, NV11981, NV20651, NV11188, NV11633, NV11217, NV14758, NV13233, NV11044, NV14829, NV12180, NV13195, NV1…
GO:0051603	8.61275e-18	proteolysis involved in cellular protein catabolic process	81	3146	135	13147	NV13305, NV16435, NV11729, NV18217, NV11866, NV10529, NV14207, NV16823, NV21062, NV16099, NV10012, NV12379, NV14467, NV12025, NV18618, NV12333, NV11147, NV14125, NV12758, NV18963, NV16511, NV18073, NV11526, NV13544, NV15948, NV15169, NV11430, NV14229, NV12826, NV17688, NV14919, NV11832, NV31093, NV11981, NV20651, NV11188, NV11633, NV11217, NV14758, NV13233, NV11044, NV14829, NV12180, NV13195, NV1…
GO:1902582	1.04734e-17	single organism intracellular transport	142	3146	300	13147	NV22502, NV23179, NV17377, NV20768, NV14744, NV12154, NV12194, NV18715, NV13664, NV17221, NV12043, NV18235, NV14345, NV12743, NV18912, NV11543, NV15517, NV30924, NV15717, NV16942, NV21230, NV15408, NV14120, NV18501, NV23896, NV11036, NV12934, NV11806, NV11114, NV11553, NV18949, NV14156, NV14493, NV12998, NV24954, NV14079, NV19083, NV13821, NV11618, NV11752, NV16343, NV11803, NV10167, NV11267, NV2…
GO:0007283	1.67247e-17	spermatogenesis	99	3146	182	13147	NV10095, NV20289, NV16210, NV10545, NV11139, NV17377, NV13701, NV14781, NV22721, NV14744, NV12260, NV10542, NV18192, NV11538, NV13748, NV15955, NV18385, NV10020, NV12436, NV13132, NV18559, NV16613, NV12670, NV14467, NV12479, NV25915, NV16021, NV12182, NV13119, NV14184, NV13447, NV13063, NV11526, NV11806, NV16517, NV18792, NV11936, NV10134, NV12055, NV17526, NV16633, NV11553, NV14602, NV15194, NV1…
GO:0017111	2.45062e-17	unspecific diphosphate phosphohydrolase activity	251	3146	640	13147	NV14984, NV20187, NV17491, NV11667, NV14625, NV17377, NV10699, NV15541, NV16259, NV10683, NV13434, NV14351, NV12194, NV18715, NV17593, NV18192, NV15789, NV11766, NV13664, NV18102, NV14183, NV19220, NV10430, NV17813, NV10929, NV13202, NV12743, NV26037, NV15925, NV18289, NV14640, NV13578, NV16640, NV15635, NV17968, NV18778, NV17669, NV10100, NV12333, NV18349, NV12451, NV10438, NV10400, NV14122, NV1…
GO:0051298	3.20125e-17	centrosome duplication	57	3146	81	13147	NV20289, NV14155, NV25434, NV11608, NV13247, NV18217, NV10086, NV14781, NV11755, NV11741, NV14954, NV15706, NV11477, NV16801, NV12000, NV13740, NV13008, NV13733, NV16082, NV15549, NV10368, NV13324, NV21823, NV13344, NV16710, NV13132, NV14612, NV11113, NV15083, NV20255, NV10263, NV17569, NV13510, NV15854, NV11333, NV12258, NV15050, NV24484, NV16503, NV11016, NV13477, NV19237, NV12451, NV11631, NV1…
GO:1901565	3.59834e-17	organonitrogen compound catabolism	226	3146	561	13147	NV14984, NV17491, NV17377, NV10699, NV15541, NV16259, NV13994, NV13434, NV18715, NV17593, NV18192, NV15789, NV11766, NV13664, NV18102, NV14183, NV10430, NV17813, NV13202, NV12743, NV18289, NV11493, NV14640, NV13578, NV16640, NV15635, NV12339, NV17968, NV18778, NV17669, NV16363, NV12333, NV18349, NV12451, NV10438, NV10400, NV14122, NV18090, NV15759, NV16517, NV14712, NV11290, NV12853, NV14357, NV1…
GO:0009057	3.73795e-17	macromolecule catabolic process	137	3146	289	13147	NV13305, NV16435, NV11729, NV18217, NV10683, NV14258, NV16823, NV15789, NV16504, NV16446, NV11446, NV21062, NV12436, NV10595, NV12379, NV14467, NV12025, NV18618, NV17657, NV15321, NV12333, NV11147, NV16511, NV14689, NV11166, NV30423, NV16910, NV18106, NV17682, NV15209, NV14919, NV16702, NV11832, NV10478, NV11981, NV11633, NV14758, NV12180, NV13195, NV13733, NV11235, NV18121, NV13980, NV16171, NV2…
GO:0010468	8.12766e-17	regulation of gene expression	438	3146	1285	13147	NV10149, NV16210, NV15766, NV14822, NV11054, NV11039, NV31349, NV22721, NV16600, NV17593, NV11766, NV13046, NV17221, NV11025, NV30645, NV15313, NV16894, NV17813, NV25116, NV12743, NV16502, NV21399, NV11991, NV15905, NV18289, NV16515, NV12379, NV10964, NV14190, NV10171, NV14120, NV17970, NV14307, NV16158, NV16597, NV13447, NV13063, NV16313, NV13962, NV30582, NV15671, NV12710, NV10815, NV16015, NV1…
GO:0008135	1.6859e-16	translation factor activity, RNA binding	65	3146	101	13147	NV14231, NV10149, NV15766, NV16829, NV16724, NV17769, NV12825, NV15617, NV18467, NV10955, NV15541, NV13821, NV11568, NV16439, NV18764, NV12835, NV14365, NV17593, NV16857, NV14848, NV13139, NV18824, NV11310, NV22485, NV10344, NV17114, NV16538, NV11792, NV18875, NV18746, NV16510, NV11428, NV13589, NV15947, NV18184, NV17558, NV22574, NV11895, NV17518, NV14982, NV17970, NV17317, NV16537, NV10150, NV1…
GO:0016482	2.06309e-16	cytoplasmic transport	106	3146	206	13147	NV22502, NV23179, NV17377, NV20768, NV22721, NV14744, NV14522, NV16578, NV11487, NV18660, NV18747, NV13664, NV17221, NV13324, NV12043, NV13796, NV11587, NV12743, NV10338, NV11543, NV16640, NV11837, NV11333, NV18645, NV16111, NV16021, NV15717, NV15000, NV15408, NV14252, NV11151, NV15321, NV14120, NV11036, NV16885, NV14184, NV12934, NV10279, NV14607, NV18178, NV14889, NV17861, NV11114, NV11553, NV1…
GO:0034613	2.26741e-16	cellular protein localisation	136	3146	291	13147	NV22502, NV23179, NV11139, NV17377, NV20768, NV10052, NV15133, NV10542, NV18715, NV14817, NV13664, NV12043, NV13918, NV14345, NV14332, NV16640, NV15517, NV15408, NV14120, NV12934, NV16517, NV11114, NV14493, NV24954, NV11973, NV10965, NV19083, NV18265, NV16833, NV13256, NV13821, NV11618, NV16343, NV16082, NV10752, NV12315, NV11366, NV13663, NV14612, NV11231, NV15571, NV13088, NV30255, NV10522, NV1…
GO:0043484	3.2585e-16	regulation of RNA splicing	54	3146	77	13147	NV18250, NV12993, NV10642, NV10468, NV16475, NV14701, NV11909, NV14665, NV17593, NV15801, NV12235, NV12968, NV11025, NV16388, NV14887, NV13580, NV14997, NV10210, NV13254, NV15637, NV16315, NV12061, NV13374, NV15390, NV19078, NV22790, NV18831, NV15397, NV13607, NV18619, NV11168, NV12934, NV19256, NV13447, NV18659, NV14889, NV16313, NV16517, NV17250, NV16015, NV14664, NV11353, NV11390, NV12104, NV1…
GO:0006810	6.43971e-16	transport	522	3146	1601	13147	NV10699, NV16600, NV14856, NV15886, NV12154, NV15353, NV19103, NV17221, NV12437, NV15313, NV16820, NV18385, NV18235, NV14345, NV12743, NV18912, NV15635, NV15717, NV16942, NV10697, NV15408, NV14120, NV14041, NV18501, NV23896, NV14671, NV11114, NV14602, NV14156, NV10485, NV20069, NV24954, NV16133, NV10192, NV16833, NV10398, NV16474, NV11752, NV13458, NV16343, NV16020, NV22382, NV10167, NV12315, NV1…
GO:0044712	7.23977e-16	single-organism catabolic process	261	3146	688	13147	NV14984, NV17491, NV10699, NV15541, NV13994, NV16600, NV17593, NV16016, NV15789, NV11766, NV18102, NV15708, NV17813, NV13202, NV12743, NV18289, NV11493, NV15635, NV10438, NV10400, NV15759, NV11290, NV12853, NV18238, NV31367, NV13570, NV20069, NV10589, NV16606, NV26083, NV16133, NV16833, NV13256, NV17414, NV13458, NV16343, NV12261, NV11235, NV13267, NV14887, NV13580, NV10556, NV19173, NV16051, NV1…
GO:0019941	8.41688e-16	modification-initiated protein catabolic process	76	3146	130	13147	NV13305, NV11729, NV18217, NV11866, NV10529, NV14207, NV16823, NV21062, NV16099, NV10012, NV12379, NV14467, NV12025, NV18618, NV12333, NV11147, NV14125, NV12758, NV18963, NV16511, NV11526, NV13544, NV15948, NV15169, NV14229, NV12826, NV17688, NV14919, NV11832, NV31093, NV11981, NV11188, NV11633, NV11217, NV14758, NV13233, NV11044, NV14829, NV12180, NV13195, NV18121, NV13733, NV13980, NV17945, NV1…
GO:0016887	1.07721e-15	ATP monophosphatase activity	146	3146	325	13147	NV14984, NV17377, NV10699, NV16259, NV13434, NV17593, NV15789, NV11766, NV13202, NV14640, NV15635, NV17968, NV18778, NV17669, NV12333, NV12451, NV10438, NV14122, NV18090, NV16517, NV14712, NV11290, NV18312, NV31367, NV10648, NV10403, NV20069, NV11027, NV10478, NV10589, NV16977, NV18250, NV16133, NV16833, NV13256, NV16068, NV13458, NV13369, NV12261, NV11235, NV13980, NV12940, NV14887, NV13580, NV1…
GO:0006200	1.47146e-15	ATP catabolism	146	3146	326	13147	NV14984, NV17377, NV10699, NV16259, NV13434, NV17593, NV15789, NV11766, NV13202, NV14640, NV15635, NV17968, NV18778, NV17669, NV12333, NV12451, NV10438, NV14122, NV18090, NV16517, NV14712, NV11290, NV18312, NV31367, NV10648, NV10403, NV20069, NV11027, NV10478, NV10589, NV16977, NV18250, NV16133, NV16833, NV13256, NV16068, NV13458, NV13369, NV12261, NV11235, NV13980, NV12940, NV14887, NV13580, NV1…
GO:0009158	1.47146e-15	ribonucleoside monophosphate catabolism	146	3146	326	13147	NV14984, NV17377, NV10699, NV16259, NV13434, NV17593, NV15789, NV11766, NV13202, NV14640, NV15635, NV17968, NV18778, NV17669, NV12333, NV12451, NV10438, NV14122, NV18090, NV16517, NV14712, NV11290, NV18312, NV31367, NV10648, NV10403, NV20069, NV11027, NV10478, NV10589, NV16977, NV18250, NV16133, NV16833, NV13256, NV16068, NV13458, NV13369, NV12261, NV11235, NV13980, NV12940, NV14887, NV13580, NV1…
GO:0009125	1.47146e-15	nucleoside monophosphate breakdown	146	3146	326	13147	NV14984, NV17377, NV10699, NV16259, NV13434, NV17593, NV15789, NV11766, NV13202, NV14640, NV15635, NV17968, NV18778, NV17669, NV12333, NV12451, NV10438, NV14122, NV18090, NV16517, NV14712, NV11290, NV18312, NV31367, NV10648, NV10403, NV20069, NV11027, NV10478, NV10589, NV16977, NV18250, NV16133, NV16833, NV13256, NV16068, NV13458, NV13369, NV12261, NV11235, NV13980, NV12940, NV14887, NV13580, NV1…
GO:0009169	1.47146e-15	purine ribonucleoside monophosphate catabolism	146	3146	326	13147	NV14984, NV17377, NV10699, NV16259, NV13434, NV17593, NV15789, NV11766, NV13202, NV14640, NV15635, NV17968, NV18778, NV17669, NV12333, NV12451, NV10438, NV14122, NV18090, NV16517, NV14712, NV11290, NV18312, NV31367, NV10648, NV10403, NV20069, NV11027, NV10478, NV10589, NV16977, NV18250, NV16133, NV16833, NV13256, NV16068, NV13458, NV13369, NV12261, NV11235, NV13980, NV12940, NV14887, NV13580, NV1…
GO:0009128	1.47146e-15	purine nucleoside monophosphate catabolism	146	3146	326	13147	NV14984, NV17377, NV10699, NV16259, NV13434, NV17593, NV15789, NV11766, NV13202, NV14640, NV15635, NV17968, NV18778, NV17669, NV12333, NV12451, NV10438, NV14122, NV18090, NV16517, NV14712, NV11290, NV18312, NV31367, NV10648, NV10403, NV20069, NV11027, NV10478, NV10589, NV16977, NV18250, NV16133, NV16833, NV13256, NV16068, NV13458, NV13369, NV12261, NV11235, NV13980, NV12940, NV14887, NV13580, NV1…
GO:0048024	1.48198e-15	regulation of nuclear mRNA splicing, via spliceosome	50	3146	70	13147	NV18250, NV12993, NV10642, NV10468, NV16475, NV14701, NV11909, NV14665, NV17593, NV15801, NV12235, NV11025, NV16388, NV14887, NV13580, NV14997, NV10210, NV13254, NV15637, NV16315, NV12061, NV13374, NV15390, NV19078, NV22790, NV18831, NV15397, NV13607, NV18619, NV11168, NV12934, NV13447, NV18659, NV14889, NV16313, NV16517, NV17250, NV16015, NV14664, NV11353, NV12104, NV11362, NV12388, NV18562, NV1…
GO:0043632	1.4941e-15	modification-dependent macromolecule catabolic process	76	3146	131	13147	NV13305, NV11729, NV18217, NV11866, NV10529, NV14207, NV16823, NV21062, NV16099, NV10012, NV12379, NV14467, NV12025, NV18618, NV12333, NV11147, NV14125, NV12758, NV18963, NV16511, NV11526, NV13544, NV15948, NV15169, NV14229, NV12826, NV17688, NV14919, NV11832, NV31093, NV11981, NV11188, NV11633, NV11217, NV14758, NV13233, NV11044, NV14829, NV12180, NV13195, NV18121, NV13733, NV13980, NV17945, NV1…
GO:0033554	2.17153e-15	cellular response to stress	208	3146	520	13147	NV11447, NV16852, NV21729, NV13943, NV16435, NV17377, NV10699, NV13156, NV11729, NV16026, NV18217, NV10683, NV14744, NV17593, NV10432, NV18192, NV16659, NV15789, NV16504, NV13046, NV11446, NV10430, NV16894, NV18235, NV25673, NV16289, NV14324, NV12488, NV17206, NV12414, NV11233, NV30924, NV15717, NV10711, NV13148, NV20754, NV17970, NV12333, NV11147, NV30073, NV15126, NV14154, NV16015, NV18106, NV1…
GO:0061024	3.81507e-15	membrane organisation	141	3146	314	13147	NV10095, NV10772, NV14498, NV20768, NV12614, NV13854, NV15886, NV18715, NV18192, NV10233, NV11766, NV13664, NV12437, NV15313, NV10430, NV15241, NV13132, NV25673, NV14345, NV14332, NV14640, NV13248, NV16640, NV18307, NV14608, NV16942, NV15050, NV11801, NV11565, NV11036, NV14671, NV16910, NV14712, NV12853, NV13353, NV17526, NV11655, NV10485, NV11981, NV11973, NV10192, NV13922, NV18265, NV16833, NV1…
GO:0007346	6.15098e-15	regulation of progression through mitotic cell cycle	97	3146	189	13147	NV12209, NV14789, NV16724, NV13943, NV11729, NV16026, NV18217, NV14351, NV15133, NV10063, NV14248, NV17545, NV13046, NV16019, NV13132, NV10012, NV16621, NV17206, NV12379, NV12414, NV10964, NV10775, NV13069, NV13646, NV11147, NV14125, NV16108, NV13543, NV13447, NV11382, NV18106, NV17938, NV17682, NV15690, NV14967, NV13570, NV11981, NV15945, NV11942, NV25725, NV10070, NV12141, NV15019, NV13328, NV1…
GO:0010564	6.63406e-15	regulation of cell cycle process	94	3146	181	13147	NV12209, NV14789, NV16724, NV13943, NV11729, NV16026, NV18217, NV14781, NV14351, NV15133, NV10063, NV14248, NV17545, NV13046, NV18385, NV12115, NV13132, NV12734, NV10012, NV14994, NV16621, NV17206, NV12414, NV10964, NV10775, NV13069, NV13646, NV11147, NV16108, NV13543, NV13447, NV13063, NV13603, NV11382, NV12055, NV18106, NV17938, NV17682, NV15690, NV14967, NV13570, NV11981, NV25725, NV11942, NV1…
GO:0006511	6.7148e-15	ubiquitin-dependent protein catabolic process	73	3146	126	13147	NV13305, NV11729, NV18217, NV11866, NV10529, NV14207, NV16823, NV21062, NV16099, NV10012, NV14467, NV12025, NV18618, NV12333, NV11147, NV14125, NV12758, NV18963, NV16511, NV11526, NV13544, NV15948, NV15169, NV14229, NV12826, NV17688, NV14919, NV11832, NV31093, NV11981, NV11188, NV11633, NV11217, NV13233, NV14758, NV11044, NV14829, NV12180, NV13195, NV18121, NV13733, NV13980, NV17945, NV12063, NV1…
GO:0022613	8.8539e-15	RNA-protein complex biogenesis	74	3146	129	13147	NV10149, NV17560, NV10642, NV14128, NV16439, NV10847, NV16857, NV13139, NV11446, NV10595, NV15242, NV31504, NV18289, NV16342, NV16564, NV15947, NV12087, NV12876, NV13108, NV17245, NV18963, NV13447, NV15684, NV13962, NV15355, NV13068, NV12015, NV19092, NV13750, NV16966, NV13034, NV17977, NV14370, NV12825, NV18467, NV14599, NV12443, NV13369, NV15046, NV11909, NV10428, NV11267, NV11621, NV14887, NV1…
GO:0006413	9.40513e-15	translation initiation	50	3146	72	13147	NV14231, NV10149, NV15766, NV16829, NV12825, NV18467, NV10955, NV11568, NV16439, NV18764, NV12835, NV17593, NV16857, NV13139, NV18824, NV22485, NV10344, NV17114, NV11792, NV18875, NV16510, NV15947, NV18184, NV17558, NV22574, NV17400, NV11895, NV17518, NV14982, NV17970, NV17317, NV16537, NV10520, NV10150, NV16237, NV14671, NV16557, NV13962, NV23109, NV15355, NV12842, NV18104, NV13964, NV16996, NV1…
GO:0003743	1.30408e-14	translation initiation factor activity	48	3146	68	13147	NV14231, NV10149, NV15766, NV16829, NV12825, NV18467, NV10955, NV11568, NV16439, NV18764, NV12835, NV17593, NV16857, NV13139, NV18824, NV22485, NV10344, NV17114, NV11792, NV18875, NV16510, NV15947, NV18184, NV17558, NV22574, NV11895, NV17518, NV14982, NV17970, NV17317, NV16537, NV10150, NV16237, NV14671, NV16557, NV13962, NV23109, NV15355, NV12842, NV18104, NV13964, NV13034, NV16996, NV11512, NV1…
GO:0045184	1.34683e-14	protein positioning	145	3146	330	13147	NV22502, NV23179, NV10772, NV18565, NV17377, NV20768, NV10052, NV16725, NV14351, NV10542, NV18715, NV19103, NV13664, NV13358, NV12043, NV14345, NV12743, NV14332, NV16640, NV15517, NV16942, NV16086, NV15408, NV14120, NV14041, NV10943, NV11036, NV12934, NV16910, NV30076, NV15759, NV11114, NV16606, NV14493, NV12849, NV24954, NV19083, NV18265, NV16833, NV13821, NV10398, NV11618, NV16343, NV12315, NV1…
GO:0044765	1.5999e-14	single-organism transport	449	3146	1360	13147	NV14984, NV11139, NV10699, NV17080, NV16600, NV13011, NV15886, NV12154, NV15353, NV10233, NV11766, NV19103, NV17221, NV12437, NV13358, NV15313, NV12043, NV16820, NV18385, NV18235, NV15241, NV13202, NV14345, NV12743, NV14332, NV18912, NV15635, NV18307, NV15717, NV15050, NV16942, NV21230, NV10779, NV15408, NV14120, NV18501, NV23896, NV11036, NV12120, NV10438, NV14671, NV11114, NV13353, NV14189, NV1…
GO:0051493	2.20871e-14	regulation of cytoskeleton organisation	60	3146	96	13147	NV10378, NV12209, NV11973, NV10222, NV16189, NV11206, NV18217, NV13701, NV14781, NV11577, NV14351, NV15133, NV15886, NV12260, NV23060, NV10542, NV15428, NV14695, NV18192, NV10494, NV17221, NV22004, NV11093, NV12043, NV12927, NV13344, NV18385, NV30388, NV19176, NV13670, NV12734, NV11113, NV18956, NV20255, NV13270, NV14994, NV12670, NV10775, NV18587, NV10758, NV10522, NV12348, NV13321, NV15783, NV1…
GO:0005747	2.35798e-14	mitochondrial respiratory chain complex I	31	3146	35	13147	NV20271, NV10569, NV24413, NV11489, NV13386, NV31416, NV14278, NV12974, NV18303, NV19193, NV12207, NV19125, NV14268, NV15141, NV18197, NV12868, NV11566, NV11761, NV18319, NV17489, NV15125, NV14622, NV16202, NV14280, NV12588, NV13671, NV17966, NV13080, NV13534, NV17359, NV16114
GO:0045271	2.35798e-14	respiratory chain complex I	31	3146	35	13147	NV20271, NV10569, NV24413, NV11489, NV13386, NV31416, NV14278, NV12974, NV18303, NV19193, NV12207, NV19125, NV14268, NV15141, NV18197, NV12868, NV11566, NV11761, NV18319, NV17489, NV15125, NV14622, NV16202, NV14280, NV12588, NV13671, NV17966, NV13080, NV13534, NV17359, NV16114
GO:0030964	2.35798e-14	Complex I	31	3146	35	13147	NV20271, NV10569, NV24413, NV11489, NV13386, NV31416, NV14278, NV12974, NV18303, NV19193, NV12207, NV19125, NV14268, NV15141, NV18197, NV12868, NV11566, NV11761, NV18319, NV17489, NV15125, NV14622, NV16202, NV14280, NV12588, NV13671, NV17966, NV13080, NV13534, NV17359, NV16114
GO:1903311	4.27034e-14	regulation of mRNA metabolism	51	3146	76	13147	NV18250, NV12993, NV10642, NV10468, NV16475, NV14701, NV11909, NV14665, NV17593, NV15801, NV12235, NV11025, NV16388, NV14887, NV13580, NV14997, NV10210, NV11276, NV13254, NV15637, NV16315, NV12061, NV13374, NV15390, NV19078, NV22790, NV18831, NV15397, NV13607, NV18619, NV11168, NV12934, NV13447, NV18659, NV14889, NV16313, NV16517, NV17250, NV16015, NV14664, NV11353, NV12104, NV11362, NV12388, NV1…
GO:0050684	4.27034e-14	regulation of mRNA processing	51	3146	76	13147	NV18250, NV12993, NV10642, NV10468, NV16475, NV14701, NV11909, NV14665, NV17593, NV15801, NV12235, NV11025, NV16388, NV14887, NV13580, NV14997, NV10210, NV11276, NV13254, NV15637, NV16315, NV12061, NV13374, NV15390, NV19078, NV22790, NV18831, NV15397, NV13607, NV18619, NV11168, NV12934, NV13447, NV18659, NV14889, NV16313, NV16517, NV17250, NV16015, NV14664, NV11353, NV12104, NV11362, NV12388, NV1…
GO:0000381	4.41821e-14	regulation of alternative nuclear mRNA splicing, via spliceosome	46	3146	65	13147	NV18250, NV12993, NV10642, NV10468, NV16475, NV14701, NV11909, NV14665, NV17593, NV15801, NV12235, NV11025, NV16388, NV14887, NV13580, NV14997, NV10210, NV13254, NV15637, NV16315, NV12061, NV13374, NV15390, NV19078, NV22790, NV15397, NV13607, NV18619, NV11168, NV12934, NV13447, NV18659, NV14889, NV16313, NV16517, NV17250, NV16015, NV11353, NV12104, NV11362, NV16442, NV15194, NV12851, NV19170, NV1…
GO:0015031	4.78289e-14	protein transport	139	3146	316	13147	NV22502, NV23179, NV10772, NV18565, NV17377, NV20768, NV10052, NV16725, NV10542, NV18715, NV19103, NV13664, NV13358, NV12043, NV14345, NV12743, NV14332, NV16640, NV15517, NV16942, NV16086, NV15408, NV14120, NV14041, NV10943, NV11036, NV12934, NV16910, NV30076, NV15759, NV11114, NV16606, NV14493, NV12849, NV24954, NV19083, NV18265, NV16833, NV13821, NV10398, NV11618, NV16343, NV12315, NV13663, NV1…
GO:0042623	4.78908e-14	ATPase activity, coupled	131	3146	292	13147	NV14984, NV17377, NV10699, NV16259, NV13434, NV17593, NV15789, NV11766, NV13202, NV14640, NV15635, NV17968, NV18778, NV10438, NV14122, NV18090, NV16517, NV14712, NV11290, NV18312, NV31367, NV10648, NV10403, NV20069, NV11027, NV10589, NV16977, NV18250, NV16133, NV16833, NV13256, NV16068, NV13369, NV13458, NV12261, NV11235, NV12940, NV14887, NV13580, NV10556, NV16710, NV19173, NV16051, NV10918, NV1…
GO:0065003	5.94482e-14	macromolecular complex assembly	167	3146	403	13147	NV10149, NV13435, NV23179, NV11139, NV11039, NV15133, NV12194, NV18715, NV18192, NV14024, NV16684, NV17354, NV12043, NV17813, NV13132, NV10595, NV31504, NV18120, NV15947, NV16942, NV19147, NV14120, NV11052, NV18349, NV13447, NV10993, NV13962, NV14154, NV15355, NV11480, NV13353, NV13548, NV12388, NV18556, NV13570, NV12448, NV11364, NV13034, NV10478, NV15999, NV11512, NV10766, NV16178, NV23148, NV1…
GO:0051082	6.33521e-14	unfolded protein binding	49	3146	72	13147	NV12754, NV10537, NV18671, NV14625, NV16579, NV17377, NV16868, NV16491, NV20551, NV11867, NV13903, NV16615, NV19007, NV16598, NV15549, NV11161, NV15618, NV12940, NV15561, NV10556, NV16710, NV17378, NV11212, NV17569, NV11002, NV18307, NV17155, NV18778, NV11955, NV10003, NV15535, NV10513, NV18519, NV15102, NV10040, NV10477, NV17844, NV12894, NV15588, NV18298, NV10682, NV14823, NV13479, NV14712, NV1…
GO:0043623	1.2392e-13	cellular protein complex assembly	61	3146	101	13147	NV17334, NV17903, NV13435, NV11139, NV19083, NV18671, NV13329, NV20310, NV13665, NV18715, NV16343, NV15428, NV18192, NV10101, NV16082, NV17161, NV16990, NV12043, NV11621, NV15077, NV14612, NV13997, NV16211, NV16891, NV31304, NV17569, NV18645, NV12276, NV24472, NV25554, NV25915, NV15197, NV14120, NV19147, NV15783, NV18213, NV11782, NV11052, NV13391, NV19193, NV18349, NV19237, NV10993, NV12389, NV1…
GO:0006099	1.26733e-13	TCA cycle	31	3146	36	13147	NV17692, NV17372, NV19148, NV15023, NV21879, NV13524, NV11490, NV14486, NV12395, NV14695, NV13707, NV16031, NV18066, NV17544, NV10214, NV10879, NV10824, NV10417, NV12139, NV10877, NV12734, NV12546, NV17458, NV15170, NV16898, NV15997, NV11525, NV12733, NV17106, NV16972, NV17928
GO:0009060	1.68945e-13	aerobic respiration	32	3146	38	13147	NV19148, NV14079, NV13524, NV14695, NV16031, NV17544, NV10214, NV10417, NV12139, NV12734, NV17106, NV17928, NV17692, NV17372, NV15023, NV21879, NV11490, NV14486, NV12395, NV13707, NV18066, NV10879, NV10824, NV10877, NV12546, NV15170, NV17458, NV16898, NV11525, NV15997, NV12733, NV16972
GO:0048285	1.70859e-13	organelle fission	126	3146	281	13147	NV10149, NV17490, NV16210, NV12209, NV10545, NV18812, NV17491, NV11314, NV10642, NV13156, NV10527, NV18217, NV16902, NV22721, NV13330, NV14351, NV15133, NV12194, NV17593, NV14153, NV14248, NV25648, NV14713, NV25459, NV12340, NV12779, NV12927, NV18385, NV17832, NV13132, NV10480, NV13670, NV18912, NV16961, NV16505, NV13069, NV17275, NV12456, NV25461, NV18077, NV16885, NV14184, NV13063, NV12944, NV1…
GO:0005813	1.73911e-13	centrosome	62	3146	104	13147	NV20289, NV12209, NV11973, NV12141, NV10070, NV14155, NV11314, NV13328, NV18217, NV18017, NV14781, NV13256, NV16600, NV10850, NV15133, NV11752, NV13665, NV13733, NV17593, NV15428, NV22957, NV16082, NV25459, NV22004, NV16990, NV13324, NV13344, NV13918, NV13670, NV12734, NV13997, NV11113, NV10012, NV20255, NV15905, NV10210, NV10764, NV13069, NV10124, NV12404, NV25461, NV18077, NV24484, NV18710, NV1…
GO:0000280	2.33291e-13	nuclear division	124	3146	276	13147	NV10149, NV17490, NV16210, NV12209, NV10545, NV18812, NV17491, NV11314, NV10642, NV13156, NV10527, NV18217, NV22721, NV13330, NV14351, NV15133, NV12194, NV17593, NV14153, NV14248, NV25648, NV14713, NV25459, NV12340, NV12779, NV12927, NV18385, NV17832, NV13132, NV13670, NV18912, NV16961, NV16505, NV13069, NV17275, NV12456, NV25461, NV18077, NV16885, NV14184, NV13063, NV12944, NV14154, NV11382, NV1…
GO:0005815	3.17768e-13	microtubule organizing center	66	3146	115	13147	NV20289, NV12209, NV11973, NV12141, NV10070, NV14155, NV11314, NV13328, NV18217, NV18017, NV14781, NV13256, NV16311, NV16600, NV10850, NV15133, NV11752, NV13665, NV13733, NV17593, NV15428, NV22957, NV16082, NV25459, NV22004, NV16990, NV13324, NV13344, NV13918, NV13670, NV12734, NV13997, NV11113, NV10012, NV20255, NV15905, NV10210, NV10764, NV10479, NV13069, NV10124, NV12404, NV25461, NV18077, NV2…
GO:0098588	4.25859e-13	bounding membrane of organelle	105	3146	222	13147	NV14984, NV10553, NV17491, NV10699, NV13410, NV20768, NV12614, NV11866, NV16578, NV13431, NV14207, NV17596, NV11646, NV18747, NV13664, NV14870, NV11093, NV18456, NV11587, NV14345, NV10457, NV14332, NV12670, NV13578, NV16640, NV10451, NV17548, NV15365, NV16021, NV16942, NV14252, NV11151, NV17738, NV17706, NV18652, NV14607, NV11456, NV11806, NV12853, NV18498, NV11979, NV18949, NV10523, NV13140, NV1…
GO:0015078	7.22353e-13	hydrogen ion transmembrane transporter activity	49	3146	75	13147	NV16133, NV14984, NV10699, NV13434, NV11058, NV13458, NV13431, NV16020, NV11161, NV12316, NV13669, NV10906, NV20883, NV23091, NV23062, NV13906, NV20037, NV11983, NV10918, NV16211, NV16891, NV13694, NV15635, NV15595, NV16064, NV23750, NV10944, NV15174, NV17706, NV16081, NV15655, NV14491, NV13153, NV18090, NV14086, NV22869, NV14712, NV10574, NV11136, NV17316, NV13258, NV16399, NV10403, NV12777, NV1…
GO:1902600	7.22353e-13	hydrogen ion transmembrane transport	49	3146	75	13147	NV16133, NV14984, NV10699, NV13434, NV11058, NV13458, NV13431, NV16020, NV11161, NV12316, NV13669, NV10906, NV20883, NV23091, NV23062, NV13906, NV20037, NV11983, NV10918, NV16211, NV16891, NV13694, NV15635, NV15595, NV16064, NV23750, NV10944, NV15174, NV17706, NV16081, NV15655, NV14491, NV13153, NV18090, NV14086, NV22869, NV14712, NV10574, NV11136, NV17316, NV13258, NV16399, NV10403, NV12777, NV1…
GO:0044087	9.20975e-13	regulation of cellular component biogenesis	83	3146	162	13147	NV10378, NV10222, NV11139, NV14781, NV11577, NV16600, NV15886, NV12260, NV10542, NV15428, NV14695, NV18192, NV11538, NV21547, NV17221, NV31512, NV11093, NV12043, NV12927, NV10430, NV30388, NV13670, NV18289, NV10875, NV16515, NV12670, NV13248, NV11837, NV10775, NV16962, NV15664, NV10171, NV17548, NV12348, NV15536, NV11801, NV11052, NV16511, NV14689, NV13525, NV13603, NV11945, NV12853, NV18785, NV1…
GO:0005819	1.08123e-12	spindle	60	3146	102	13147	NV16178, NV12209, NV11973, NV12141, NV14155, NV17491, NV23179, NV19083, NV18217, NV14353, NV15133, NV13665, NV13733, NV17593, NV22957, NV16082, NV15549, NV17083, NV10752, NV25459, NV11031, NV13324, NV12340, NV19176, NV13670, NV13997, NV11113, NV18956, NV10012, NV20255, NV10210, NV31304, NV14356, NV30749, NV13069, NV21239, NV12258, NV24472, NV12456, NV18120, NV11968, NV25461, NV18077, NV10438, NV1…
GO:0050790	1.15399e-12	regulation of catalytic activity	179	3146	453	13147	NV11729, NV31349, NV16600, NV14351, NV11867, NV13231, NV15520, NV10542, NV14248, NV19103, NV17544, NV11295, NV10188, NV16502, NV14467, NV11543, NV18746, NV14298, NV10159, NV14457, NV14608, NV15023, NV19147, NV15185, NV17970, NV18501, NV11036, NV22672, NV10236, NV30076, NV23338, NV16414, NV12745, NV13353, NV10377, NV17117, NV14873, NV10485, NV14919, NV11951, NV11206, NV12270, NV13733, NV17788, NV1…
GO:0016874	1.17306e-12	synthetase activity	103	3146	219	13147	NV11447, NV17827, NV10545, NV18001, NV11225, NV14859, NV11406, NV18217, NV13524, NV10765, NV19036, NV14183, NV13555, NV15313, NV11555, NV16099, NV21387, NV18497, NV11310, NV12734, NV13466, NV16908, NV11297, NV14432, NV18559, NV11493, NV10140, NV10836, NV13705, NV17235, NV16065, NV11115, NV15635, NV13576, NV10221, NV13552, NV18818, NV10823, NV14307, NV13612, NV13119, NV14968, NV15593, NV12853, NV2…
GO:1901990	1.22757e-12	regulation of mitotic cell cycle phase transition	67	3146	120	13147	NV14789, NV16724, NV13943, NV11729, NV16026, NV18217, NV14351, NV14248, NV17545, NV13046, NV16621, NV17206, NV12414, NV10964, NV13069, NV13646, NV11147, NV16108, NV13543, NV11382, NV18106, NV17938, NV17682, NV13570, NV11942, NV12141, NV15019, NV14829, NV12511, NV13369, NV13665, NV18764, NV14833, NV10110, NV23719, NV16541, NV22004, NV13885, NV12490, NV18419, NV12206, NV16859, NV13997, NV20255, NV1…
GO:1901987	1.22757e-12	regulation of cell cycle phase transition	67	3146	120	13147	NV14789, NV16724, NV13943, NV11729, NV16026, NV18217, NV14351, NV14248, NV17545, NV13046, NV16621, NV17206, NV12414, NV10964, NV13069, NV13646, NV11147, NV16108, NV13543, NV11382, NV18106, NV17938, NV17682, NV13570, NV11942, NV12141, NV15019, NV14829, NV12511, NV13369, NV13665, NV18764, NV14833, NV10110, NV23719, NV16541, NV22004, NV13885, NV12490, NV18419, NV12206, NV16859, NV13997, NV20255, NV1…
GO:0051171	1.23603e-12	regulation of nitrogen metabolism	405	3146	1233	13147	NV14822, NV11054, NV30429, NV11039, NV31349, NV22721, NV16600, NV13231, NV17593, NV11766, NV11025, NV30645, NV15313, NV16894, NV17813, NV25116, NV12743, NV16502, NV21399, NV11991, NV15905, NV12379, NV14190, NV10171, NV14120, NV15185, NV17970, NV11036, NV16158, NV16597, NV13447, NV16313, NV30582, NV23338, NV15671, NV12710, NV10815, NV21988, NV16015, NV12745, NV13353, NV17938, NV13851, NV11362, NV1…
GO:0016192	2.28781e-12	vesicle transport	191	3146	495	13147	NV10222, NV12677, NV10772, NV14498, NV18658, NV12154, NV15353, NV18192, NV10233, NV11766, NV19103, NV15313, NV10430, NV18385, NV15241, NV25673, NV14345, NV12743, NV14332, NV16455, NV12545, NV13248, NV13578, NV16640, NV18307, NV15517, NV14608, NV15050, NV16942, NV14120, NV11801, NV18501, NV11036, NV14671, NV10682, NV16910, NV11114, NV14712, NV13353, NV11655, NV10377, NV14602, NV14873, NV10485, NV1…
GO:0007018	2.4721e-12	microtubule-based movement	63	3146	111	13147	NV12141, NV14155, NV11667, NV15712, NV16467, NV13256, NV16311, NV16259, NV11577, NV13329, NV14351, NV11752, NV12194, NV13665, NV11427, NV18580, NV12595, NV11803, NV31302, NV11093, NV15130, NV13663, NV30654, NV13997, NV15752, NV18912, NV31304, NV17569, NV30749, NV24472, NV11968, NV17669, NV10124, NV18316, NV12430, NV15043, NV23896, NV16119, NV18349, NV19237, NV13954, NV18751, NV14122, NV14111, NV1…
GO:0019219	2.53289e-12	regulation of nucleobase, nucleoside, nucleotide and nucleic acid metabolism	393	3146	1195	13147	NV14822, NV11054, NV11039, NV31349, NV22721, NV16600, NV13231, NV17593, NV11766, NV11025, NV30645, NV15313, NV16894, NV17813, NV25116, NV12743, NV16502, NV21399, NV11991, NV15905, NV12379, NV14190, NV10171, NV14120, NV15185, NV17970, NV11036, NV16158, NV16597, NV13447, NV16313, NV30582, NV23338, NV15671, NV12710, NV10815, NV21988, NV16015, NV12745, NV13353, NV17938, NV13851, NV11362, NV12388, NV1…
GO:0048515	2.5818e-12	spermatid cell differentiation	57	3146	96	13147	NV14758, NV17903, NV10095, NV20289, NV16210, NV15712, NV17377, NV17933, NV13701, NV14781, NV13256, NV22721, NV14744, NV12260, NV10542, NV18192, NV16990, NV19128, NV12315, NV13344, NV18385, NV12436, NV10020, NV14612, NV12954, NV18559, NV16613, NV12493, NV14467, NV12709, NV13442, NV18587, NV15390, NV16243, NV25915, NV18163, NV14960, NV11644, NV12086, NV13119, NV14184, NV18751, NV13447, NV14491, NV1…
GO:0000315	2.75147e-12	organellar large ribosomal subunit	35	3146	46	13147	NV10980, NV17099, NV12242, NV11402, NV15604, NV11374, NV12625, NV19276, NV13251, NV12783, NV16708, NV14409, NV17840, NV18791, NV16104, NV17727, NV12876, NV12463, NV17818, NV22272, NV23066, NV22672, NV16537, NV15669, NV10972, NV15164, NV10723, NV12264, NV16867, NV31355, NV18072, NV14311, NV18493, NV10826, NV13921
GO:0005762	2.75147e-12	mitochondrial large ribosomal subunit	35	3146	46	13147	NV10980, NV17099, NV12242, NV11402, NV15604, NV11374, NV12625, NV19276, NV13251, NV12783, NV16708, NV14409, NV17840, NV18791, NV16104, NV17727, NV12876, NV12463, NV17818, NV22272, NV23066, NV22672, NV16537, NV15669, NV10972, NV15164, NV10723, NV12264, NV16867, NV31355, NV18072, NV14311, NV18493, NV10826, NV13921
GO:0048513	3.46218e-12	organogenesis	399	3146	1219	13147	NV14984, NV11054, NV11139, NV10699, NV11039, NV21874, NV16600, NV15353, NV13231, NV17593, NV11766, NV13118, NV12437, NV16053, NV15313, NV12043, NV14759, NV14345, NV16502, NV16730, NV11991, NV18289, NV14190, NV15153, NV14241, NV20754, NV17970, NV11036, NV30292, NV13447, NV13063, NV10438, NV10400, NV12710, NV18106, NV17938, NV13851, NV12388, NV31367, NV13586, NV11106, NV21386, NV14758, NV11973, NV1…
GO:0007067	5.56619e-12	mitotic nuclear division	84	3146	169	13147	NV10149, NV17490, NV12209, NV18812, NV17491, NV11314, NV10642, NV18217, NV13330, NV14351, NV15133, NV12194, NV17593, NV14248, NV25648, NV14713, NV25459, NV12340, NV12779, NV12927, NV17832, NV13670, NV18912, NV16961, NV13069, NV17275, NV12456, NV25461, NV18077, NV12944, NV11382, NV15690, NV17688, NV18556, NV11981, NV13478, NV15945, NV11682, NV14758, NV16178, NV14155, NV12141, NV18250, NV18764, NV1…
GO:0044238	7.15218e-12	primary metabolic process	1594	3146	5926	13147	NV18001, NV13305, NV11054, NV11563, NV13943, NV16435, NV13156, NV11039, NV15541, NV13994, NV11402, NV14673, NV17579, NV15886, NV14365, NV16016, NV13168, NV16659, NV14024, NV17221, NV11025, NV15313, NV19233, NV16019, NV12743, NV16267, NV15925, NV18289, NV17840, NV13705, NV15635, NV11055, NV11328, NV17684, NV13123, NV10823, NV14307, NV11147, NV15126, NV14671, NV30912, NV16414, NV11290, NV16304, NV1…
GO:0065009	1.55191e-11	regulation of a molecular function	188	3146	494	13147	NV11729, NV31349, NV16600, NV14351, NV11867, NV13231, NV15520, NV10542, NV14248, NV19103, NV17544, NV11295, NV10188, NV16502, NV12379, NV14467, NV11543, NV18746, NV14298, NV10159, NV14457, NV14608, NV15023, NV19147, NV15185, NV17970, NV18501, NV11036, NV22672, NV10236, NV30076, NV23338, NV16414, NV12745, NV13353, NV10377, NV17117, NV14873, NV15120, NV10485, NV14919, NV11951, NV11206, NV12270, NV1…
GO:0065008	1.70076e-11	regulation of biological attribute	317	3146	937	13147	NV12677, NV11139, NV10699, NV13156, NV16600, NV13011, NV15886, NV15353, NV13231, NV15520, NV14817, NV19103, NV13046, NV17221, NV13118, NV12437, NV15313, NV12043, NV12341, NV18385, NV13202, NV12743, NV14332, NV18289, NV18471, NV10288, NV11837, NV16942, NV14120, NV13005, NV15185, NV14307, NV23896, NV11036, NV14720, NV17215, NV10438, NV10400, NV21988, NV12853, NV13548, NV13851, NV15120, NV20069, NV1…
GO:0006886	1.80008e-11	intracellular protein transport	100	3146	218	13147	NV22502, NV23179, NV17377, NV20768, NV10052, NV16578, NV10542, NV18715, NV18660, NV12406, NV18747, NV13664, NV13324, NV12043, NV13796, NV13587, NV11587, NV14345, NV14332, NV10338, NV16640, NV11333, NV17275, NV18645, NV16021, NV15408, NV14252, NV11151, NV14120, NV12934, NV10279, NV14607, NV18178, NV12418, NV11114, NV10679, NV18498, NV17220, NV10523, NV13140, NV15040, NV16584, NV12411, NV17152, NV1…
GO:0016651	2.30654e-11	oxidoreductase activity, acting on NAD(P)H	35	3146	48	13147	NV10569, NV16308, NV13386, NV31416, NV12207, NV18197, NV18319, NV17489, NV16202, NV13756, NV13671, NV17966, NV13080, NV17106, NV13578, NV17359, NV16114, NV20271, NV10645, NV24413, NV11489, NV14278, NV18303, NV12974, NV19193, NV13375, NV19125, NV14268, NV12868, NV15548, NV19212, NV15125, NV14622, NV11277, NV14280
GO:0005730	2.38904e-11	nucleolus	73	3146	142	13147	NV17560, NV12993, NV16724, NV11563, NV13330, NV15119, NV16659, NV13139, NV16708, NV12115, NV11289, NV16564, NV16065, NV11996, NV14190, NV13354, NV13108, NV17245, NV14275, NV12934, NV11012, NV15684, NV18840, NV18367, NV11390, NV17016, NV13068, NV12015, NV13586, NV16966, NV16964, NV10070, NV23148, NV15019, NV14829, NV18430, NV10538, NV12968, NV11373, NV14115, NV11267, NV10053, NV14976, NV11621, NV1…
GO:0070647	2.66613e-11	protein modification by small protein conjugation or removal	113	3146	258	13147	NV22870, NV10545, NV11729, NV16026, NV18217, NV10123, NV16823, NV19036, NV13832, NV13555, NV24361, NV21062, NV13037, NV17337, NV16099, NV18497, NV25717, NV11154, NV10140, NV13705, NV12379, NV14467, NV11996, NV14190, NV10775, NV18618, NV17823, NV15153, NV18818, NV22619, NV11147, NV14125, NV16307, NV26043, NV19108, NV11526, NV13544, NV16910, NV24362, NV17861, NV11382, NV11480, NV15948, NV16216, NV1…
GO:0006120	3.51769e-11	oxidative phosphorylation, NADH to ubiquinone	24	3146	27	13147	NV20271, NV18155, NV10569, NV24413, NV11489, NV31416, NV14278, NV12974, NV18303, NV19193, NV12207, NV14268, NV18197, NV12868, NV18319, NV17489, NV15125, NV16202, NV14280, NV13671, NV17966, NV13080, NV17359, NV16114
GO:0006417	3.8654e-11	regulation of protein biosynthesis	52	3146	88	13147	NV10149, NV16210, NV12521, NV15766, NV16829, NV18467, NV16475, NV10955, NV15133, NV12266, NV16439, NV12835, NV24019, NV10220, NV16857, NV17620, NV14976, NV17637, NV18289, NV16961, NV16515, NV16510, NV19058, NV17558, NV18831, NV16208, NV11895, NV17008, NV17970, NV14307, NV17317, NV17291, NV21188, NV10150, NV13447, NV13063, NV16237, NV13962, NV18633, NV15355, NV18562, NV18714, NV13034, NV17781, NV1…
GO:0007286	3.8654e-11	spermatid cell development	54	3146	93	13147	NV14758, NV17903, NV10095, NV20289, NV16210, NV15712, NV17377, NV17933, NV13701, NV14781, NV13256, NV22721, NV12260, NV10542, NV18192, NV16990, NV19128, NV12315, NV13344, NV18385, NV12436, NV10020, NV14612, NV18559, NV16613, NV12493, NV14467, NV12709, NV13442, NV18587, NV15390, NV16243, NV25915, NV18163, NV14960, NV11644, NV12086, NV13119, NV14184, NV18751, NV13447, NV16707, NV14491, NV11526, NV1…
GO:1902580	4.77487e-11	single-organism cellular localization	98	3146	215	13147	NV22502, NV12209, NV18812, NV23179, NV11139, NV17377, NV20768, NV11568, NV15133, NV16578, NV18715, NV18660, NV18747, NV13664, NV16865, NV13324, NV11093, NV10430, NV13796, NV14759, NV12436, NV10595, NV13670, NV14994, NV16515, NV11792, NV11837, NV16962, NV18120, NV16021, NV15408, NV10823, NV12934, NV14689, NV10279, NV14607, NV18178, NV13603, NV11114, NV11936, NV17220, NV18556, NV13140, NV16584, NV1…
GO:0022618	4.82254e-11	RNP complex assembly	44	3146	69	13147	NV10149, NV10642, NV14370, NV12825, NV18467, NV14128, NV11909, NV16439, NV13369, NV16857, NV10428, NV14887, NV12490, NV10595, NV31504, NV14997, NV16342, NV11276, NV10296, NV18875, NV16315, NV15947, NV17558, NV22790, NV11895, NV13108, NV17317, NV10150, NV13447, NV16237, NV16557, NV13962, NV15355, NV15051, NV13750, NV16442, NV13034, NV17781, NV13467, NV11099, NV18113, NV14971, NV17977, NV10153
GO:0048699	6.09056e-11	generation of neurons	239	3146	673	13147	NV20289, NV15766, NV11054, NV11139, NV16010, NV18565, NV16026, NV10123, NV11039, NV14744, NV20071, NV15133, NV15886, NV10542, NV11636, NV18192, NV14248, NV11766, NV17221, NV14183, NV12437, NV30645, NV11031, NV12043, NV10430, NV18497, NV12743, NV13670, NV16502, NV18956, NV18289, NV16515, NV17206, NV31592, NV11750, NV11801, NV11052, NV18919, NV10236, NV10438, NV10400, NV16896, NV12710, NV21988, NV1…
GO:0045930	6.65348e-11	down regulation of progression through mitotic cell cycle	61	3146	112	13147	NV11942, NV12141, NV14789, NV16724, NV13943, NV14829, NV12511, NV11729, NV16026, NV18217, NV14351, NV13369, NV13359, NV18764, NV13665, NV14248, NV17545, NV13046, NV10110, NV23719, NV22004, NV13885, NV18419, NV12490, NV16859, NV12206, NV13132, NV13997, NV10361, NV20255, NV11807, NV17206, NV18414, NV12414, NV10964, NV13069, NV15733, NV10512, NV13646, NV19042, NV17266, NV11147, NV16108, NV10282, NV1…
GO:0032561	8.76924e-11	guanyl ribonucleotide binding	84	3146	176	13147	NV12209, NV17491, NV11054, NV15541, NV15133, NV18715, NV15428, NV11487, NV18192, NV13664, NV18102, NV14183, NV17161, NV11093, NV10430, NV13587, NV17813, NV13357, NV12743, NV10012, NV18289, NV14920, NV17569, NV12739, NV12670, NV15221, NV13578, NV16640, NV10778, NV13589, NV15947, NV17312, NV17970, NV18379, NV18349, NV19237, NV16369, NV15684, NV15759, NV12853, NV14357, NV25720, NV16828, NV13750, NV1…
GO:0048522	8.76924e-11	positive regulation of cellular process	300	3146	888	13147	NV16210, NV11054, NV11139, NV30429, NV22721, NV16600, NV15886, NV11867, NV13231, NV15520, NV16659, NV11766, NV18102, NV13832, NV12437, NV15313, NV12043, NV13670, NV16502, NV21399, NV15905, NV18289, NV16515, NV15153, NV19147, NV14120, NV20754, NV15185, NV17970, NV18501, NV11036, NV13447, NV13063, NV23338, NV12710, NV12745, NV18009, NV13851, NV17117, NV14873, NV13586, NV11241, NV16408, NV31867, NV1…
GO:0034622	9.36955e-11	cellular macromolecular complex assembly	131	3146	318	13147	NV10149, NV13435, NV11139, NV11039, NV18715, NV18192, NV14024, NV17354, NV12043, NV10595, NV31504, NV15947, NV14120, NV19147, NV11052, NV18349, NV13447, NV10993, NV13962, NV14154, NV15355, NV13548, NV12388, NV13570, NV12448, NV11364, NV13034, NV10478, NV15999, NV11512, NV23148, NV14370, NV19083, NV18671, NV18467, NV13369, NV16343, NV16082, NV10220, NV10428, NV16990, NV17876, NV14887, NV12490, NV1…
GO:0019001	1.27419e-10	guanyl nucleotide binding	84	3146	177	13147	NV12209, NV17491, NV11054, NV15541, NV15133, NV18715, NV15428, NV11487, NV18192, NV13664, NV18102, NV14183, NV17161, NV11093, NV10430, NV13587, NV17813, NV13357, NV12743, NV10012, NV18289, NV14920, NV17569, NV12739, NV12670, NV15221, NV13578, NV16640, NV10778, NV13589, NV15947, NV17312, NV17970, NV18379, NV18349, NV19237, NV16369, NV15684, NV15759, NV12853, NV14357, NV25720, NV16828, NV13750, NV1…
GO:0048518	1.30954e-10	up regulation of biological process	322	3146	969	13147	NV16210, NV11054, NV11139, NV30429, NV22721, NV16600, NV15886, NV11867, NV13231, NV15520, NV16659, NV11766, NV18102, NV13832, NV12437, NV15313, NV12043, NV13670, NV16502, NV21399, NV15905, NV18289, NV16515, NV12379, NV10159, NV15153, NV19147, NV14120, NV20754, NV15185, NV17970, NV18501, NV11036, NV13447, NV13063, NV23338, NV12710, NV12745, NV18009, NV13851, NV17117, NV14873, NV13586, NV11241, NV1…
GO:0032989	1.36125e-10	cellular structure morphogenesis	216	3146	599	13147	NV20289, NV15766, NV13435, NV11139, NV16010, NV18565, NV16026, NV10123, NV11039, NV14781, NV16725, NV15133, NV15886, NV10542, NV18715, NV11636, NV18192, NV11766, NV17221, NV14183, NV12437, NV30645, NV12043, NV10430, NV14759, NV14345, NV13670, NV16502, NV18289, NV12488, NV17206, NV14190, NV11750, NV16086, NV12182, NV11801, NV11036, NV11052, NV18919, NV10236, NV10438, NV16896, NV12710, NV21988, NV2…
GO:0007163	1.72308e-10	establishment or maintenance of cell polarity	95	3146	210	13147	NV12209, NV13304, NV10788, NV16600, NV15133, NV12194, NV15353, NV14695, NV16449, NV18192, NV17545, NV11161, NV14183, NV16865, NV12437, NV12927, NV10430, NV22697, NV11587, NV18385, NV30388, NV22932, NV14759, NV13670, NV18956, NV12488, NV20179, NV11837, NV12479, NV16962, NV14883, NV18120, NV15153, NV14417, NV14252, NV13504, NV12784, NV11052, NV13603, NV11301, NV15250, NV11952, NV17220, NV13851, NV1…
GO:0071704	1.83033e-10	organic substance metabolic process	1632	3146	6131	13147	NV18001, NV13305, NV11054, NV11563, NV13943, NV16435, NV13156, NV11039, NV15541, NV13994, NV11402, NV14673, NV17579, NV15886, NV14365, NV16016, NV13168, NV16659, NV14024, NV17221, NV11025, NV15313, NV19233, NV16019, NV12743, NV16730, NV16267, NV15925, NV18289, NV17840, NV13705, NV15635, NV11055, NV11328, NV17684, NV13123, NV10823, NV14307, NV11147, NV15126, NV14671, NV30912, NV16414, NV11290, NV1…
GO:0030532	1.95416e-10	snRNP	44	3146	71	13147	NV12328, NV17490, NV18250, NV17560, NV15707, NV15541, NV17094, NV13330, NV10157, NV10674, NV11909, NV10756, NV18122, NV17006, NV10428, NV17175, NV12322, NV14887, NV31504, NV12062, NV16342, NV13254, NV16315, NV12061, NV13374, NV18572, NV13116, NV15397, NV13033, NV13607, NV12144, NV16313, NV17016, NV14970, NV14852, NV11362, NV15051, NV21496, NV17700, NV16966, NV12851, NV17781, NV18113, NV17977
GO:0006928	2.12581e-10	cellular component movement	202	3146	554	13147	NV10095, NV20289, NV10222, NV15766, NV11667, NV11139, NV16026, NV11039, NV13701, NV16259, NV14351, NV15133, NV15886, NV12194, NV10542, NV18192, NV11766, NV17221, NV14183, NV15313, NV10430, NV13670, NV16502, NV18289, NV18912, NV14467, NV11543, NV13248, NV11750, NV14608, NV17669, NV14120, NV11801, NV20754, NV23896, NV11052, NV18919, NV18349, NV10236, NV10438, NV14122, NV16896, NV12710, NV21988, NV1…
GO:0006818	2.28916e-10	hydrogen transport	50	3146	86	13147	NV16133, NV14984, NV10699, NV13434, NV11058, NV13458, NV13431, NV16020, NV11161, NV12316, NV13669, NV10906, NV20883, NV23091, NV23062, NV13906, NV20037, NV11983, NV10918, NV16211, NV16891, NV13694, NV15635, NV15595, NV16064, NV17213, NV10944, NV23750, NV15174, NV17706, NV16081, NV15655, NV14491, NV13153, NV18090, NV14086, NV22869, NV14712, NV10574, NV11136, NV17316, NV13258, NV16399, NV10403, NV1…
GO:0015992	2.28916e-10	proton transport	50	3146	86	13147	NV16133, NV14984, NV10699, NV13434, NV11058, NV13458, NV13431, NV16020, NV11161, NV12316, NV13669, NV10906, NV20883, NV23091, NV23062, NV13906, NV20037, NV11983, NV10918, NV16211, NV16891, NV13694, NV15635, NV15595, NV16064, NV17213, NV10944, NV23750, NV15174, NV17706, NV16081, NV15655, NV14491, NV13153, NV18090, NV14086, NV22869, NV14712, NV10574, NV11136, NV17316, NV13258, NV16399, NV10403, NV1…
GO:0005783	2.33997e-10	endoplasmic reticulum	105	3146	241	13147	NV13610, NV10553, NV15129, NV10468, NV10123, NV20768, NV11866, NV16725, NV15220, NV16578, NV17845, NV14207, NV12350, NV24478, NV14817, NV18747, NV13664, NV14870, NV14183, NV13358, NV13587, NV18456, NV16099, NV11587, NV10457, NV10140, NV15896, NV10849, NV15513, NV13578, NV16640, NV10451, NV17548, NV15365, NV12339, NV15517, NV14252, NV11151, NV17738, NV17245, NV12320, NV12451, NV11456, NV12853, NV1…
GO:0003954	2.65914e-10	reduced diphosphopyridine nucleotide diaphorase activity	26	3146	32	13147	NV20271, NV10569, NV24413, NV11489, NV13386, NV31416, NV14278, NV12974, NV18303, NV19193, NV12207, NV19125, NV14268, NV18197, NV12868, NV18319, NV17489, NV15125, NV14622, NV16202, NV14280, NV13671, NV17966, NV13080, NV17359, NV16114
GO:0042625	2.67512e-10	ATPase activity, coupled to transmembrane movement of ions	40	3146	62	13147	NV16977, NV16133, NV14984, NV13203, NV10699, NV13434, NV11069, NV13458, NV13431, NV12261, NV11161, NV12316, NV13669, NV20037, NV13202, NV10918, NV13508, NV14844, NV10875, NV13694, NV14640, NV15635, NV16064, NV23750, NV17706, NV16081, NV15655, NV10520, NV14491, NV18090, NV14086, NV14712, NV13258, NV20069, NV10403, NV13201, NV10229, NV16729, NV12615, NV13691
GO:1901988	2.80814e-10	down-regulation of cell cycle transition	58	3146	107	13147	NV11942, NV12141, NV14789, NV16724, NV13943, NV14829, NV12511, NV11729, NV16026, NV18217, NV14351, NV13369, NV18764, NV13665, NV14248, NV17545, NV13046, NV10110, NV23719, NV22004, NV13885, NV18419, NV12490, NV16859, NV12206, NV13997, NV10361, NV20255, NV11807, NV17206, NV18414, NV12414, NV10964, NV13069, NV15733, NV10512, NV13646, NV19042, NV17266, NV11147, NV16108, NV10282, NV13955, NV13543, NV1…
GO:1901991	2.80814e-10	downregulation of mitotic cell cycle phase transition	58	3146	107	13147	NV11942, NV12141, NV14789, NV16724, NV13943, NV14829, NV12511, NV11729, NV16026, NV18217, NV14351, NV13369, NV18764, NV13665, NV14248, NV17545, NV13046, NV10110, NV23719, NV22004, NV13885, NV18419, NV12490, NV16859, NV12206, NV13997, NV10361, NV20255, NV11807, NV17206, NV18414, NV12414, NV10964, NV13069, NV15733, NV10512, NV13646, NV19042, NV17266, NV11147, NV16108, NV10282, NV13955, NV13543, NV1…
GO:0071826	2.82937e-10	protein-RNA complex subunit organization	45	3146	74	13147	NV10149, NV10642, NV14370, NV12825, NV18467, NV14128, NV11909, NV16439, NV13369, NV16857, NV10428, NV14887, NV12490, NV10595, NV31504, NV14997, NV16342, NV11276, NV10296, NV18875, NV16315, NV15947, NV17558, NV22790, NV11895, NV13108, NV17317, NV10150, NV13447, NV16237, NV16557, NV13962, NV15355, NV15051, NV13750, NV16442, NV13034, NV10589, NV17781, NV13467, NV11099, NV18113, NV14971, NV17977, NV1…
GO:2000112	2.97934e-10	regulation of cellular macromolecule synthesis	337	3146	1029	13147	NV10149, NV16210, NV15766, NV14822, NV11054, NV11039, NV31349, NV22721, NV16600, NV16659, NV11766, NV30645, NV15313, NV16894, NV17813, NV25116, NV12743, NV16502, NV21399, NV11991, NV15905, NV18289, NV16515, NV12379, NV14190, NV10171, NV14120, NV17970, NV14307, NV16158, NV16597, NV13447, NV13063, NV13962, NV30582, NV15671, NV12710, NV10815, NV21988, NV13353, NV17938, NV13851, NV13586, NV15120, NV1…
GO:0005525	3.41729e-10	GTP binding	82	3146	174	13147	NV12209, NV17491, NV11054, NV15541, NV15133, NV18715, NV15428, NV11487, NV18192, NV13664, NV18102, NV14183, NV17161, NV11093, NV10430, NV13587, NV17813, NV13357, NV12743, NV10012, NV18289, NV14920, NV17569, NV12739, NV12670, NV15221, NV13578, NV16640, NV10778, NV13589, NV15947, NV17312, NV17970, NV18379, NV18349, NV19237, NV16369, NV15684, NV15759, NV12853, NV14357, NV25720, NV16828, NV13750, NV1…
GO:0010556	3.47801e-10	regulation of macromolecule biosynthetic process	340	3146	1041	13147	NV10149, NV16210, NV15766, NV14822, NV11054, NV11039, NV31349, NV22721, NV16600, NV16659, NV11766, NV30645, NV15313, NV16894, NV17813, NV25116, NV12743, NV16502, NV21399, NV11991, NV15905, NV18289, NV16515, NV12379, NV14190, NV10171, NV14120, NV17970, NV14307, NV16158, NV16597, NV13447, NV13063, NV13962, NV30582, NV15671, NV12710, NV10815, NV21988, NV13353, NV17938, NV13851, NV13586, NV15120, NV1…
GO:0009889	3.59523e-10	regulation of anabolism	351	3146	1081	13147	NV10149, NV16210, NV15766, NV14822, NV11054, NV30429, NV11039, NV31349, NV22721, NV16600, NV16659, NV11766, NV30645, NV15313, NV16894, NV17813, NV25116, NV12743, NV16502, NV21399, NV11991, NV15905, NV18289, NV16515, NV12379, NV14190, NV10171, NV14120, NV17970, NV14307, NV16158, NV16597, NV13447, NV13063, NV13962, NV30582, NV15671, NV12710, NV10815, NV21988, NV13353, NV17938, NV13851, NV13586, NV1…
GO:0005874	4.00937e-10	microtubulus	50	3146	87	13147	NV12209, NV12141, NV11667, NV13329, NV14351, NV15133, NV12194, NV13665, NV18715, NV16082, NV16145, NV17161, NV31302, NV25459, NV13124, NV22004, NV12340, NV13663, NV13670, NV13997, NV10210, NV31304, NV17569, NV14356, NV30749, NV21239, NV12258, NV24472, NV18120, NV25461, NV22742, NV18077, NV18349, NV19237, NV14234, NV11526, NV13603, NV11375, NV15690, NV26044, NV14156, NV18556, NV13570, NV12124, NV1…
GO:0015662	4.27907e-10	P-type ATPase activity	34	3146	49	13147	NV16133, NV14984, NV13203, NV10699, NV13434, NV11069, NV13458, NV13431, NV11161, NV12316, NV13669, NV13202, NV20037, NV10918, NV13508, NV10875, NV13694, NV14640, NV15635, NV16064, NV23750, NV17706, NV16081, NV15655, NV14491, NV18090, NV14086, NV14712, NV13258, NV20069, NV10403, NV13201, NV16729, NV12615
GO:0031326	4.40696e-10	regulation of cellular synthesis	350	3146	1079	13147	NV10149, NV16210, NV15766, NV14822, NV11054, NV30429, NV11039, NV31349, NV22721, NV16600, NV16659, NV11766, NV30645, NV15313, NV16894, NV17813, NV25116, NV12743, NV16502, NV21399, NV11991, NV15905, NV18289, NV16515, NV12379, NV14190, NV10171, NV14120, NV17970, NV14307, NV16158, NV16597, NV13447, NV13063, NV13962, NV30582, NV15671, NV12710, NV10815, NV21988, NV13353, NV17938, NV13851, NV13586, NV1…
GO:0009201	4.44488e-10	ribonucleoside triphosphate biosynthesis	22	3146	25	13147	NV16133, NV14984, NV13203, NV13434, NV16081, NV11069, NV15655, NV11565, NV14491, NV15660, NV13669, NV13202, NV16509, NV10918, NV13508, NV13258, NV13694, NV20069, NV13201, NV15635, NV16064, NV10252
GO:0022624	4.44488e-10	proteasome accessory complex	22	3146	25	13147	NV15607, NV14829, NV15019, NV12180, NV10748, NV12476, NV12333, NV14908, NV14096, NV17501, NV15789, NV10063, NV15169, NV10900, NV16391, NV11103, NV13405, NV10361, NV14919, NV15117, NV16539, NV15940
GO:0006754	4.7914e-10	ATP synthesis	19	3146	20	13147	NV16133, NV14984, NV13203, NV13434, NV16081, NV11069, NV15655, NV11565, NV14491, NV13669, NV13202, NV10918, NV13508, NV13258, NV13694, NV20069, NV13201, NV15635, NV16064
GO:0009142	6.19027e-10	nucleoside triphosphate biosynthesis	23	3146	27	13147	NV16133, NV14984, NV13203, NV13434, NV16081, NV11069, NV15655, NV11565, NV14491, NV15660, NV13669, NV15700, NV13202, NV16509, NV10918, NV13508, NV13258, NV13694, NV20069, NV13201, NV15635, NV16064, NV10252
GO:0006897	7.53887e-10	vesicle endocytosis	134	3146	336	13147	NV10222, NV12677, NV10772, NV14498, NV18192, NV10233, NV11766, NV15313, NV10430, NV15241, NV25673, NV14345, NV14332, NV16455, NV13248, NV13578, NV16640, NV18307, NV14608, NV15050, NV14120, NV11801, NV11036, NV14671, NV10682, NV16910, NV14712, NV13353, NV11655, NV10377, NV14602, NV14873, NV10485, NV11981, NV14493, NV12754, NV10192, NV13922, NV18265, NV16833, NV17933, NV13733, NV12315, NV11366, NV1…
GO:0007093	8.61465e-10	mitotic cell cycle checkpoint	56	3146	104	13147	NV11942, NV12141, NV14789, NV16724, NV13943, NV14829, NV12511, NV11729, NV16026, NV18217, NV14351, NV13369, NV18764, NV13665, NV17545, NV13046, NV10110, NV23719, NV22004, NV13885, NV18419, NV12490, NV16859, NV12206, NV13997, NV10361, NV20255, NV11807, NV17206, NV18414, NV12414, NV10964, NV13069, NV15733, NV10512, NV13646, NV19042, NV17266, NV11147, NV16108, NV10282, NV13955, NV13543, NV15317, NV1…
GO:0051252	8.85158e-10	regulation of RNA metabolic process	333	3146	1023	13147	NV14822, NV11054, NV11039, NV31349, NV22721, NV16600, NV17593, NV11766, NV11025, NV30645, NV15313, NV16894, NV17813, NV25116, NV12743, NV16502, NV21399, NV11991, NV15905, NV12379, NV14190, NV10171, NV14120, NV16158, NV16597, NV13447, NV16313, NV30582, NV15671, NV12710, NV10815, NV16015, NV13353, NV17938, NV13851, NV11362, NV12388, NV13586, NV15120, NV11241, NV11554, NV14758, NV11973, NV10192, NV1…
GO:0008152	9.37826e-10	metabolism	1918	3146	7358	13147	NV18001, NV13305, NV11054, NV11563, NV13943, NV16435, NV13156, NV11039, NV15541, NV13994, NV11402, NV14673, NV17579, NV15886, NV14365, NV16016, NV13168, NV16659, NV14024, NV17221, NV11025, NV15313, NV19233, NV16019, NV12743, NV16730, NV16267, NV15925, NV18289, NV17840, NV13705, NV15635, NV11055, NV11328, NV16942, NV17684, NV13123, NV10823, NV14307, NV23896, NV11147, NV15126, NV14671, NV30912, NV1…
GO:0071702	1.04003e-09	organic substance transport	207	3146	580	13147	NV22502, NV14984, NV16375, NV23179, NV10772, NV18565, NV15895, NV17377, NV20768, NV10052, NV22721, NV16725, NV10542, NV18715, NV19103, NV13664, NV13358, NV12043, NV16820, NV14345, NV12743, NV14332, NV14640, NV16640, NV11837, NV15517, NV15717, NV16942, NV16086, NV21230, NV15408, NV15321, NV14120, NV14041, NV10943, NV11036, NV12934, NV12120, NV15744, NV16910, NV30076, NV15759, NV11114, NV16853, NV2…
GO:0006974	1.05854e-09	response to DNA damage stimulus	149	3146	386	13147	NV11447, NV16852, NV21729, NV13943, NV16435, NV13156, NV11729, NV16026, NV18217, NV17593, NV10432, NV16659, NV15789, NV16504, NV13046, NV11446, NV10430, NV16894, NV16289, NV14324, NV12488, NV17206, NV12414, NV11233, NV10711, NV13148, NV20754, NV12333, NV11147, NV30073, NV14154, NV16015, NV18106, NV17938, NV17682, NV14584, NV14969, NV16702, NV10478, NV15117, NV14758, NV22318, NV25450, NV16189, NV2…
GO:0019829	1.13777e-09	cation-transporting ATPase activity	37	3146	57	13147	NV16977, NV16133, NV14984, NV13203, NV10699, NV13434, NV11069, NV13458, NV13431, NV11161, NV12316, NV13669, NV13202, NV20037, NV10918, NV13508, NV10875, NV13694, NV14640, NV15635, NV16064, NV23750, NV17706, NV16081, NV15655, NV14491, NV18090, NV14086, NV14712, NV13258, NV20069, NV10403, NV13201, NV10229, NV16729, NV12615, NV13691
GO:0009145	1.59216e-09	purine nucleoside triphosphate anabolism	21	3146	24	13147	NV16133, NV14984, NV13203, NV13434, NV16081, NV11069, NV15655, NV11565, NV14491, NV13669, NV13202, NV16509, NV10918, NV13508, NV13258, NV13694, NV20069, NV13201, NV15635, NV16064, NV10252
GO:0009206	1.59216e-09	purine ribonucleoside triphosphate anabolism	21	3146	24	13147	NV16133, NV14984, NV13203, NV13434, NV16081, NV11069, NV15655, NV11565, NV14491, NV13669, NV13202, NV16509, NV10918, NV13508, NV13258, NV13694, NV20069, NV13201, NV15635, NV16064, NV10252
GO:0005838	1.59216e-09	proteasome regulatory particle	21	3146	24	13147	NV15607, NV14829, NV12180, NV10748, NV12476, NV12333, NV14908, NV14096, NV17501, NV15789, NV10063, NV15169, NV10900, NV16391, NV11103, NV13405, NV10361, NV14919, NV15117, NV16539, NV15940
GO:0000902	1.60336e-09	cellular morphogenesis	191	3146	528	13147	NV20289, NV15766, NV13435, NV11139, NV16010, NV18565, NV16026, NV10123, NV11039, NV14781, NV16725, NV15133, NV15886, NV10542, NV18715, NV11636, NV18192, NV11766, NV17221, NV14183, NV12437, NV30645, NV12043, NV10430, NV14345, NV13670, NV16502, NV18289, NV17206, NV14190, NV11750, NV16086, NV12182, NV11801, NV11036, NV11052, NV18919, NV10236, NV10438, NV16896, NV21988, NV21682, NV18106, NV18949, NV1…
GO:0070069	1.84493e-09	cytochrome complex	18	3146	19	13147	NV22869, NV10906, NV20883, NV10944, NV23062, NV13906, NV10574, NV15174, NV11136, NV11983, NV16211, NV11058, NV16399, NV16020, NV12777, NV13905, NV13153, NV15595
GO:0006909	2.03832e-09	phagocytosis	95	3146	218	13147	NV10553, NV11191, NV10772, NV14498, NV13410, NV11577, NV18192, NV10233, NV11766, NV11161, NV25648, NV18527, NV12105, NV15313, NV11093, NV10430, NV13180, NV14368, NV17514, NV15241, NV25673, NV14345, NV16613, NV13248, NV11765, NV16640, NV17275, NV18645, NV18307, NV14608, NV15050, NV13646, NV11801, NV18413, NV11036, NV13342, NV14671, NV13603, NV14712, NV13353, NV18498, NV11655, NV10594, NV26016, NV1…
GO:0030182	2.26313e-09	neuron differentiation	208	3146	588	13147	NV20289, NV15766, NV11054, NV11139, NV16010, NV18565, NV16026, NV10123, NV11039, NV14744, NV20071, NV15133, NV15886, NV10542, NV11636, NV18192, NV11766, NV17221, NV14183, NV12437, NV30645, NV11031, NV12043, NV10430, NV18497, NV13670, NV16502, NV18956, NV18289, NV17206, NV31592, NV11750, NV11801, NV11052, NV18919, NV10236, NV10438, NV16896, NV12710, NV21988, NV18106, NV15250, NV11553, NV18949, NV1…
GO:0010948	2.41093e-09	negative regulation of cell cycle process	60	3146	117	13147	NV11942, NV12141, NV14789, NV16724, NV13943, NV14829, NV12511, NV11729, NV16026, NV18217, NV14351, NV13369, NV18764, NV13665, NV14248, NV17545, NV13046, NV10110, NV23719, NV22004, NV13885, NV18419, NV12490, NV12115, NV16859, NV12206, NV13997, NV10361, NV20255, NV11807, NV17206, NV18414, NV12414, NV10964, NV13069, NV15733, NV10512, NV13646, NV19042, NV17266, NV11147, NV16108, NV10282, NV13955, NV1…
GO:0032446	2.57882e-09	protein modification by small protein conjugation	99	3146	231	13147	NV22870, NV10545, NV11729, NV16026, NV18217, NV10123, NV19036, NV13555, NV24361, NV13037, NV17337, NV16099, NV18497, NV25717, NV11154, NV10140, NV13705, NV12379, NV14467, NV11996, NV14190, NV10775, NV17823, NV15153, NV18818, NV22619, NV14125, NV16307, NV26043, NV19108, NV11526, NV16910, NV24362, NV11382, NV11480, NV16216, NV11979, NV17688, NV13512, NV17515, NV15499, NV12279, NV11832, NV15271, NV1…
GO:0044451	3.97555e-09	nucleoplasm part	124	3146	311	13147	NV16852, NV18905, NV12993, NV14789, NV14822, NV16724, NV10642, NV13943, NV10123, NV11039, NV14701, NV31633, NV15699, NV20290, NV12541, NV14024, NV15222, NV17421, NV17354, NV12779, NV15698, NV12115, NV21399, NV14406, NV15925, NV11278, NV17206, NV12414, NV16665, NV10953, NV11466, NV17158, NV18572, NV16895, NV18006, NV12262, NV15321, NV11147, NV14125, NV11774, NV18919, NV30073, NV15126, NV18066, NV1…
GO:0051129	4.21265e-09	downregulation of cell organization	51	3146	94	13147	NV12209, NV10222, NV13701, NV11577, NV14351, NV15133, NV15886, NV13665, NV10542, NV13733, NV14695, NV11709, NV14248, NV17221, NV31512, NV22004, NV11093, NV30328, NV10430, NV13587, NV13344, NV11587, NV18385, NV30388, NV12743, NV13997, NV13270, NV12670, NV10964, NV13069, NV18587, NV15664, NV10758, NV15536, NV24461, NV18077, NV15601, NV20754, NV16511, NV18710, NV18066, NV16910, NV12055, NV15466, NV1…
GO:0005654	6.83166e-09	nucleoplasm	156	3146	418	13147	NV16852, NV18905, NV14822, NV13943, NV11729, NV10123, NV11039, NV22721, NV16600, NV12541, NV14024, NV15222, NV17421, NV17354, NV15698, NV21399, NV15925, NV12488, NV17206, NV12414, NV16665, NV16065, NV18006, NV15321, NV11147, NV18919, NV30073, NV15126, NV14154, NV10815, NV13548, NV17938, NV11241, NV15999, NV11512, NV15702, NV14957, NV14758, NV10708, NV16800, NV23148, NV11368, NV15610, NV14586, NV1…
GO:0005200	6.85078e-09	structural constituent of cytoskeleton	28	3146	39	13147	NV10378, NV10758, NV18468, NV10522, NV12348, NV15783, NV13329, NV13665, NV23060, NV18349, NV19237, NV10936, NV16082, NV14234, NV17161, NV12043, NV18785, NV17514, NV11375, NV17133, NV13997, NV13570, NV18912, NV16613, NV11364, NV12124, NV17569, NV18317
GO:0010324	7.2454e-09	membrane invagination	88	3146	201	13147	NV10553, NV11191, NV10772, NV14498, NV13410, NV11577, NV18192, NV10233, NV11766, NV11161, NV25648, NV18527, NV15313, NV11093, NV10430, NV13180, NV14368, NV17514, NV15241, NV25673, NV14345, NV16613, NV13248, NV11765, NV16640, NV18645, NV18307, NV14608, NV15050, NV13646, NV11801, NV18413, NV11036, NV13342, NV14671, NV14712, NV13353, NV18498, NV11655, NV10594, NV26016, NV11053, NV10523, NV11899, NV1…
GO:0006911	7.2454e-09	phagocytosis, engulfment	88	3146	201	13147	NV10553, NV11191, NV10772, NV14498, NV13410, NV11577, NV18192, NV10233, NV11766, NV11161, NV25648, NV18527, NV15313, NV11093, NV10430, NV13180, NV14368, NV17514, NV15241, NV25673, NV14345, NV16613, NV13248, NV11765, NV16640, NV18645, NV18307, NV14608, NV15050, NV13646, NV11801, NV18413, NV11036, NV13342, NV14671, NV14712, NV13353, NV18498, NV11655, NV10594, NV26016, NV11053, NV10523, NV11899, NV1…
GO:0036442	7.73098e-09	hydrogen-exporting ATPase activity	27	3146	37	13147	NV16133, NV14984, NV23750, NV10699, NV17706, NV13434, NV16081, NV15655, NV13458, NV13431, NV14491, NV11161, NV18090, NV12316, NV14086, NV14712, NV13669, NV20037, NV10918, NV13258, NV13694, NV10403, NV16729, NV15635, NV12615, NV13691, NV16064
GO:0043254	7.75121e-09	regulation of protein complex assembly	32	3146	48	13147	NV10378, NV11973, NV10222, NV11982, NV10522, NV12348, NV15783, NV11801, NV11577, NV12735, NV12260, NV23060, NV10542, NV15428, NV14695, NV13525, NV18192, NV14234, NV14066, NV11093, NV12043, NV18785, NV30388, NV13670, NV11899, NV12834, NV13270, NV12670, NV16996, NV15999, NV15664, NV17548
GO:0032970	7.75121e-09	regulation of actin filament-based process	32	3146	48	13147	NV10378, NV11973, NV10222, NV11206, NV10522, NV12348, NV15783, NV13701, NV11801, NV11577, NV12260, NV23060, NV10542, NV14695, NV13525, NV18192, NV10438, NV10494, NV17221, NV11093, NV12043, NV12927, NV18785, NV13851, NV30388, NV19176, NV18956, NV11899, NV12834, NV14994, NV10667, NV12670
GO:0032956	7.75121e-09	regulation of actin cytoskeleton organization	32	3146	48	13147	NV10378, NV11973, NV10222, NV11206, NV10522, NV12348, NV15783, NV13701, NV11801, NV11577, NV12260, NV23060, NV10542, NV14695, NV13525, NV18192, NV10438, NV10494, NV17221, NV11093, NV12043, NV12927, NV18785, NV13851, NV30388, NV19176, NV18956, NV11899, NV12834, NV14994, NV10667, NV12670
GO:0051258	8.48238e-09	protein polymer biosynthetic process	26	3146	35	13147	NV25554, NV11139, NV15783, NV13329, NV11052, NV13665, NV18715, NV18349, NV19237, NV18192, NV16082, NV17161, NV11945, NV16990, NV18477, NV12043, NV11375, NV17688, NV13997, NV18599, NV13570, NV31304, NV12124, NV17569, NV11364, NV13953
GO:0051301	8.63573e-09	cell division	105	3146	254	13147	NV16210, NV12209, NV17491, NV11139, NV20731, NV15133, NV10542, NV17593, NV18192, NV14248, NV18102, NV16865, NV24094, NV14998, NV13553, NV12927, NV17813, NV22697, NV17514, NV18385, NV12115, NV14994, NV16515, NV16613, NV12670, NV14467, NV13248, NV18567, NV14457, NV18645, NV12456, NV16021, NV17858, NV12182, NV13504, NV20754, NV11052, NV13447, NV16107, NV10438, NV13063, NV11526, NV10400, NV11382, NV1…
GO:0044774	8.81e-09	mitotic cell cycle G2/M transition decatenation checkpoint	47	3146	85	13147	NV11942, NV14789, NV16724, NV13943, NV14829, NV12511, NV11729, NV16026, NV18217, NV13369, NV18764, NV17545, NV13046, NV10110, NV23719, NV13885, NV18419, NV12490, NV16859, NV12206, NV10361, NV20255, NV11807, NV17206, NV18414, NV12414, NV15733, NV10512, NV13646, NV19042, NV17266, NV11147, NV13955, NV16108, NV13543, NV15317, NV17699, NV12792, NV17839, NV17535, NV16284, NV14499, NV18106, NV17938, NV1…
GO:0016282	8.81e-09	eukaryotic 43S preinitiation complex	15	3146	15	13147	NV10149, NV17558, NV18467, NV11895, NV17317, NV16439, NV10150, NV13034, NV16857, NV14671, NV16237, NV13467, NV13962, NV10153, NV15355
GO:0070993	8.81e-09	translation preinitiation complex	15	3146	15	13147	NV10149, NV17558, NV18467, NV11895, NV17317, NV16439, NV10150, NV13034, NV16857, NV14671, NV16237, NV13467, NV13962, NV10153, NV15355
GO:0006403	9.39653e-09	RNA localization	61	3146	123	13147	NV12481, NV12141, NV14984, NV18812, NV11139, NV12825, NV16475, NV11962, NV22721, NV14522, NV11568, NV15133, NV13458, NV11487, NV14695, NV13980, NV17349, NV12914, NV16865, NV12315, NV14976, NV10430, NV14887, NV14759, NV13663, NV10595, NV13670, NV14332, NV16961, NV11276, NV16515, NV14752, NV11837, NV16962, NV15737, NV10171, NV16111, NV15717, NV15000, NV15321, NV10823, NV12974, NV14184, NV16573, NV1…
GO:0005694	1.06005e-08	chromosome	169	3146	464	13147	NV11054, NV13156, NV16026, NV10123, NV11039, NV22721, NV14351, NV15133, NV10432, NV14024, NV15097, NV17421, NV11031, NV12238, NV17354, NV19220, NV21062, NV15698, NV16894, NV17813, NV13132, NV14324, NV15925, NV15905, NV12488, NV16665, NV13248, NV14190, NV18126, NV11147, NV15126, NV14154, NV11114, NV13353, NV13548, NV12448, NV11241, NV14919, NV16702, NV16103, NV10478, NV11981, NV16178, NV23148, NV1…
GO:0016567	1.11455e-08	protein ubiquitylation	96	3146	227	13147	NV22870, NV10545, NV11729, NV16026, NV18217, NV10123, NV19036, NV13555, NV24361, NV13037, NV16099, NV18497, NV25717, NV11154, NV10140, NV13705, NV14467, NV11996, NV14190, NV10775, NV17823, NV15153, NV18818, NV22619, NV14125, NV16307, NV26043, NV19108, NV11526, NV16910, NV24362, NV11382, NV11480, NV16216, NV11979, NV17688, NV13512, NV15499, NV12279, NV11832, NV15271, NV17219, NV15585, NV10396, NV3…
GO:0044773	1.20302e-08	mitotic DNA damage checkpoint	46	3146	83	13147	NV11942, NV14789, NV16724, NV13943, NV14829, NV12511, NV11729, NV16026, NV18217, NV13369, NV18764, NV17545, NV13046, NV10110, NV23719, NV13885, NV18419, NV12490, NV16859, NV12206, NV10361, NV20255, NV11807, NV17206, NV18414, NV12414, NV15733, NV10512, NV13646, NV19042, NV17266, NV11147, NV13955, NV13543, NV15317, NV17699, NV12792, NV17839, NV17535, NV16284, NV14499, NV18106, NV17938, NV17682, NV1…
GO:0050896	1.70957e-08	physiological response to stimulus	721	3146	2520	13147	NV15766, NV17491, NV11054, NV13943, NV16435, NV10699, NV13156, NV11039, NV13994, NV16600, NV15886, NV16659, NV15789, NV17221, NV14185, NV15313, NV18235, NV12743, NV16289, NV13670, NV16502, NV16730, NV18289, NV12414, NV15717, NV16942, NV13148, NV14120, NV20754, NV11190, NV23896, NV11147, NV15126, NV13447, NV14671, NV11372, NV10400, NV23338, NV12710, NV11454, NV11114, NV12745, NV18106, NV18009, NV1…
GO:0051640	1.7104e-08	establishment and maintenance of organelle localization	89	3146	207	13147	NV12209, NV10222, NV13304, NV14351, NV18658, NV15133, NV15353, NV15428, NV16915, NV12406, NV21547, NV16865, NV11093, NV12927, NV18385, NV14759, NV12436, NV14332, NV14994, NV11792, NV12670, NV11543, NV16455, NV13069, NV18645, NV16962, NV18120, NV16021, NV16942, NV14120, NV18077, NV10438, NV10682, NV13603, NV18792, NV17180, NV16633, NV10377, NV18556, NV15040, NV10478, NV14493, NV10736, NV14957, NV1…
GO:0045786	1.99719e-08	negative regulation of cell cycle	67	3146	142	13147	NV14789, NV16724, NV13943, NV11729, NV16026, NV18217, NV14351, NV14248, NV17545, NV13046, NV16865, NV12115, NV13132, NV17206, NV12414, NV10964, NV13069, NV13646, NV20754, NV11147, NV16108, NV13543, NV11526, NV18106, NV17938, NV17682, NV13570, NV11942, NV12141, NV14169, NV14829, NV12511, NV13369, NV13359, NV13665, NV18764, NV10110, NV23719, NV22004, NV13885, NV12490, NV18419, NV12206, NV16859, NV1…
GO:0000075	2.09624e-08	cell cycle checkpoint	61	3146	125	13147	NV11942, NV12141, NV14789, NV16724, NV13943, NV14829, NV12511, NV11729, NV16026, NV18217, NV14351, NV13369, NV18764, NV13665, NV11709, NV17545, NV13046, NV10110, NV23719, NV22004, NV13885, NV12140, NV18419, NV12490, NV16859, NV12206, NV13997, NV10361, NV20255, NV10210, NV11807, NV17206, NV18414, NV12414, NV10964, NV13069, NV15733, NV10512, NV13646, NV19042, NV17266, NV11147, NV16108, NV30073, NV1…
GO:0008092	2.14966e-08	cytoskeletal protein binding	101	3146	245	13147	NV10378, NV12209, NV10222, NV17491, NV11314, NV11667, NV11139, NV16467, NV14353, NV16259, NV20731, NV11577, NV14351, NV15133, NV15886, NV12154, NV12194, NV12260, NV10542, NV31302, NV12437, NV13124, NV12043, NV30388, NV15403, NV13960, NV13670, NV14898, NV18956, NV14670, NV18912, NV16515, NV11543, NV14605, NV18120, NV16942, NV12348, NV15436, NV14241, NV11801, NV18077, NV11052, NV13525, NV10438, NV1…
GO:0019899	2.26765e-08	enzyme binding	89	3146	208	13147	NV16724, NV11729, NV16026, NV12523, NV17746, NV13408, NV31349, NV10052, NV16600, NV14351, NV16813, NV11867, NV12194, NV15520, NV10283, NV14248, NV18102, NV31512, NV12437, NV24094, NV25459, NV20755, NV12927, NV30388, NV23902, NV12670, NV14467, NV11333, NV17548, NV14046, NV25461, NV22672, NV16511, NV13525, NV11526, NV13603, NV12418, NV16414, NV11979, NV18949, NV17220, NV18546, NV10272, NV11436, NV1…
GO:0030036	2.26765e-08	actin cytoskeleton organisation	89	3146	208	13147	NV10378, NV10222, NV11139, NV16026, NV20731, NV11577, NV14744, NV15886, NV12260, NV10542, NV18192, NV12043, NV12927, NV10430, NV14368, NV17514, NV30388, NV14759, NV12743, NV15403, NV18956, NV14994, NV12670, NV11543, NV18567, NV13297, NV12348, NV15829, NV11801, NV11052, NV13525, NV11526, NV10400, NV11454, NV11936, NV12055, NV11301, NV16633, NV18785, NV11553, NV14873, NV11436, NV12244, NV12998, NV1…
GO:0033365	2.3602e-08	protein localization in organelle	63	3146	131	13147	NV22502, NV12141, NV10965, NV23179, NV15712, NV19083, NV17377, NV20768, NV15662, NV18986, NV16578, NV16343, NV15428, NV10207, NV14817, NV18660, NV18747, NV13664, NV12968, NV13324, NV13796, NV14612, NV12229, NV13708, NV15513, NV11231, NV11160, NV12365, NV17372, NV15517, NV16021, NV30255, NV10124, NV15408, NV11151, NV15873, NV15150, NV18213, NV10477, NV11907, NV12765, NV15491, NV12934, NV15317, NV1…
GO:0019220	2.38024e-08	regulation of phosphate metabolic process	132	3146	345	13147	NV31349, NV16600, NV14351, NV11867, NV13231, NV15520, NV11636, NV14248, NV14183, NV12437, NV11295, NV10188, NV16502, NV11543, NV18746, NV14608, NV15153, NV15185, NV17970, NV18501, NV11036, NV22672, NV10236, NV16896, NV23338, NV12745, NV13353, NV18009, NV10377, NV13851, NV17117, NV14873, NV11951, NV11206, NV19083, NV12270, NV13733, NV10494, NV11344, NV13270, NV18414, NV14164, NV18524, NV12126, NV1…
GO:0051174	2.38024e-08	regulation of phosphorus metabolic process	132	3146	345	13147	NV31349, NV16600, NV14351, NV11867, NV13231, NV15520, NV11636, NV14248, NV14183, NV12437, NV11295, NV10188, NV16502, NV11543, NV18746, NV14608, NV15153, NV15185, NV17970, NV18501, NV11036, NV22672, NV10236, NV16896, NV23338, NV12745, NV13353, NV18009, NV10377, NV13851, NV17117, NV14873, NV11951, NV11206, NV19083, NV12270, NV13733, NV10494, NV11344, NV13270, NV18414, NV14164, NV18524, NV12126, NV1…
GO:0060429	2.48676e-08	epithelium development	177	3146	496	13147	NV10222, NV11139, NV16010, NV17377, NV16600, NV20071, NV15886, NV13231, NV10542, NV18192, NV17221, NV14183, NV13118, NV12437, NV30645, NV15313, NV10430, NV14759, NV18956, NV12488, NV14467, NV13248, NV14190, NV11750, NV14608, NV15153, NV18778, NV14120, NV11036, NV11052, NV30292, NV17064, NV10438, NV10400, NV14788, NV16896, NV12710, NV21988, NV21682, NV15250, NV11438, NV13851, NV18546, NV14873, NV3…
GO:0008553	2.528e-08	proton-translocating P-type ATPase activity	25	3146	34	13147	NV16133, NV14984, NV23750, NV10699, NV17706, NV13434, NV16081, NV15655, NV13458, NV13431, NV14491, NV11161, NV18090, NV12316, NV14086, NV14712, NV13669, NV10918, NV13258, NV13694, NV10403, NV16729, NV15635, NV12615, NV16064
GO:0009790	2.63826e-08	embryogenesis	201	3146	579	13147	NV18812, NV11139, NV13156, NV16026, NV16600, NV14744, NV15133, NV15520, NV18192, NV14248, NV17221, NV14183, NV13118, NV12437, NV15313, NV12238, NV12043, NV10430, NV13132, NV14345, NV10595, NV13670, NV18956, NV16515, NV13248, NV11837, NV11089, NV16962, NV11750, NV18120, NV10632, NV10823, NV18919, NV30292, NV14689, NV17064, NV10438, NV10400, NV14788, NV16896, NV14154, NV21682, NV11702, NV11553, NV2…
GO:0005852	2.64709e-08	eIF-3	16	3146	17	13147	NV10149, NV17558, NV18467, NV11895, NV17317, NV16439, NV11792, NV10520, NV10150, NV13034, NV16857, NV16237, NV13467, NV13962, NV10153, NV15355
GO:0030029	2.77184e-08	actin filament-based process	92	3146	218	13147	NV10378, NV10222, NV11139, NV16026, NV20731, NV11577, NV14744, NV15886, NV12260, NV10542, NV18192, NV12043, NV12927, NV10430, NV14368, NV17514, NV30388, NV14759, NV12743, NV15403, NV18956, NV14994, NV12670, NV11543, NV18567, NV13297, NV12348, NV15829, NV11801, NV11052, NV13525, NV10438, NV11526, NV10400, NV13603, NV11454, NV11936, NV12055, NV11301, NV16633, NV18785, NV11553, NV14873, NV11436, NV1…
GO:0044818	3.02628e-08	mitotic G2/M transition checkpoint	43	3146	77	13147	NV11942, NV14789, NV16724, NV13943, NV11729, NV16026, NV18217, NV13369, NV18764, NV17545, NV13046, NV10110, NV23719, NV13885, NV18419, NV12490, NV16859, NV12206, NV20255, NV11807, NV17206, NV12414, NV15733, NV10512, NV13646, NV19042, NV17266, NV11147, NV13955, NV16108, NV13543, NV15317, NV17699, NV12792, NV17535, NV17839, NV16284, NV14499, NV18106, NV17938, NV17682, NV13551, NV11327
GO:0033290	3.49626e-08	eukaryotic 48S preinitiation complex	14	3146	14	13147	NV10149, NV17558, NV18467, NV11895, NV17317, NV16439, NV10150, NV13034, NV16857, NV16237, NV13467, NV13962, NV10153, NV15355
GO:0001731	3.49626e-08	translation preinitiation complex assembly	14	3146	14	13147	NV10149, NV17558, NV18467, NV11895, NV17317, NV16439, NV10150, NV13034, NV16857, NV16237, NV13467, NV13962, NV10153, NV15355
GO:0048666	3.73299e-08	neuron development	176	3146	495	13147	NV20289, NV15766, NV11054, NV11139, NV16010, NV18565, NV16026, NV10123, NV11039, NV14744, NV15133, NV15886, NV10542, NV11636, NV18192, NV11766, NV17221, NV14183, NV12437, NV30645, NV11031, NV12043, NV10430, NV18497, NV13670, NV16502, NV18956, NV18289, NV17206, NV11750, NV11801, NV11052, NV18919, NV10236, NV16896, NV21988, NV18106, NV15250, NV11553, NV18949, NV17938, NV17682, NV13851, NV12388, NV1…
GO:0015631	3.78195e-08	tubulin binding	50	3146	96	13147	NV16178, NV12209, NV14155, NV16189, NV17491, NV11314, NV11667, NV16467, NV19083, NV16259, NV14351, NV15133, NV15886, NV12194, NV16082, NV16598, NV31302, NV13124, NV22004, NV13344, NV13663, NV15403, NV13670, NV14898, NV11113, NV14670, NV13270, NV16515, NV14015, NV10479, NV30749, NV24472, NV18120, NV10758, NV15436, NV22742, NV24461, NV18077, NV15601, NV13525, NV14234, NV17180, NV18477, NV15690, NV1…
GO:0009888	3.84839e-08	tissue development	226	3146	669	13147	NV10222, NV11139, NV16010, NV17377, NV21874, NV16600, NV14744, NV20071, NV15886, NV13231, NV10542, NV15272, NV18192, NV16446, NV17544, NV17221, NV14183, NV13118, NV12437, NV30645, NV15313, NV17354, NV10430, NV14759, NV13132, NV16502, NV18956, NV11991, NV12488, NV14467, NV11543, NV13248, NV14190, NV11750, NV14608, NV15153, NV18778, NV15023, NV14120, NV11036, NV11052, NV30292, NV14968, NV17064, NV1…
GO:0019752	3.87512e-08	carboxylic acid metabolism	127	3146	331	13147	NV14783, NV11447, NV17827, NV18001, NV10553, NV13994, NV13524, NV16813, NV16843, NV10765, NV13940, NV17494, NV16328, NV11833, NV11658, NV17544, NV14183, NV10214, NV14185, NV15720, NV11555, NV17380, NV16257, NV30894, NV11310, NV13466, NV16908, NV14196, NV14432, NV11493, NV10836, NV10288, NV16312, NV18186, NV16065, NV13995, NV17106, NV15635, NV11442, NV16064, NV10467, NV12323, NV13576, NV10221, NV1…
GO:0016301	3.87512e-08	phosphokinase activity	163	3146	451	13147	NV16852, NV10222, NV16010, NV18217, NV13408, NV13701, NV14781, NV16600, NV18563, NV15520, NV15615, NV16659, NV13862, NV17221, NV30917, NV12341, NV16730, NV17197, NV18471, NV15938, NV16455, NV10159, NV14457, NV10252, NV12514, NV14120, NV15416, NV16107, NV15172, NV17017, NV11454, NV18009, NV11553, NV17938, NV10617, NV18528, NV10793, NV18556, NV23742, NV16089, NV10546, NV15522, NV16189, NV11317, NV1…
GO:0007095	4.08653e-08	mitotic cell cycle G2/M transition DNA damage checkpoint	42	3146	75	13147	NV11942, NV14789, NV16724, NV13943, NV11729, NV16026, NV18217, NV13369, NV18764, NV17545, NV13046, NV10110, NV23719, NV13885, NV18419, NV12490, NV16859, NV12206, NV20255, NV11807, NV17206, NV12414, NV15733, NV10512, NV13646, NV19042, NV17266, NV11147, NV13955, NV13543, NV15317, NV17699, NV17535, NV17839, NV12792, NV16284, NV14499, NV18106, NV17938, NV17682, NV13551, NV11327
GO:0008283	4.20099e-08	cell proliferation	85	3146	198	13147	NV14231, NV12993, NV15607, NV10123, NV11039, NV11058, NV15133, NV15886, NV18192, NV14248, NV11766, NV16865, NV10430, NV22697, NV17337, NV18497, NV10020, NV13132, NV10457, NV16961, NV14994, NV12488, NV16515, NV31592, NV11765, NV18567, NV10775, NV18818, NV13447, NV17064, NV10400, NV25835, NV15169, NV18009, NV14357, NV17220, NV17364, NV16966, NV20651, NV12244, NV14957, NV14155, NV10070, NV12141, NV1…
GO:0008219	4.57892e-08	cell death	93	3146	223	13147	NV10468, NV15732, NV17377, NV10788, NV11729, NV14744, NV16578, NV12835, NV15272, NV11487, NV16659, NV16446, NV17544, NV16865, NV11093, NV17354, NV18319, NV14994, NV12488, NV12670, NV14467, NV17548, NV15024, NV12737, NV15023, NV18818, NV23089, NV16453, NV10360, NV11526, NV12710, NV18792, NV13353, NV11553, NV15990, NV18411, NV19129, NV18427, NV16584, NV10478, NV14758, NV17903, NV16178, NV12825, NV1…
GO:0016469	4.68884e-08	hydrogen-transporting two-sector ATPase complex	27	3146	39	13147	NV16133, NV14984, NV23750, NV10699, NV17706, NV13434, NV16081, NV15655, NV13458, NV13431, NV14491, NV11161, NV18090, NV12316, NV14086, NV14712, NV13669, NV20037, NV10918, NV13258, NV13694, NV10403, NV16729, NV15635, NV12615, NV13691, NV16064
GO:0009894	5.98521e-08	regulation of degradation	93	3146	224	13147	NV17769, NV15607, NV14351, NV16578, NV13231, NV15428, NV14248, NV18747, NV11383, NV10188, NV11014, NV11587, NV16708, NV10457, NV11543, NV16505, NV18746, NV10964, NV13069, NV13255, NV17548, NV14608, NV12404, NV15185, NV17970, NV11036, NV16885, NV13299, NV10236, NV13763, NV23338, NV11382, NV12745, NV11301, NV17117, NV14873, NV16828, NV13570, NV14919, NV13015, NV16584, NV31867, NV15945, NV11633, NV1…
GO:0070925	6.16498e-08	organelle assembly	74	3146	166	13147	NV20289, NV12209, NV23179, NV14781, NV14128, NV15133, NV12194, NV18715, NV17514, NV13132, NV10595, NV16640, NV11333, NV17275, NV13297, NV18120, NV13108, NV10360, NV13954, NV13603, NV18792, NV21682, NV13353, NV11301, NV18238, NV16633, NV15690, NV14156, NV13750, NV18556, NV10478, NV10736, NV14155, NV12141, NV25434, NV19083, NV16311, NV13982, NV15747, NV11755, NV13369, NV11752, NV17391, NV13733, NV1…
GO:0032271	6.54185e-08	regulation of protein polymerisation	25	3146	35	13147	NV10378, NV11973, NV10222, NV10522, NV12348, NV15783, NV11801, NV11577, NV12260, NV23060, NV10542, NV15428, NV14695, NV13525, NV18192, NV14234, NV11093, NV12043, NV18785, NV30388, NV13670, NV11899, NV12834, NV13270, NV12670
GO:0051247	7.86466e-08	positive regulation of protein metabolism	67	3146	146	13147	NV16210, NV11054, NV11729, NV16600, NV14351, NV15133, NV11867, NV15520, NV12835, NV17620, NV17544, NV16865, NV31512, NV18289, NV16961, NV14994, NV16515, NV14467, NV16505, NV25915, NV12737, NV15023, NV19147, NV11774, NV16108, NV21188, NV11051, NV11526, NV11382, NV18009, NV10377, NV17688, NV18955, NV31867, NV11633, NV15019, NV14829, NV14908, NV13733, NV13980, NV10494, NV16294, NV22004, NV12140, NV2…
GO:0031572	8.43599e-08	G2 DNA damage checkpoint	43	3146	79	13147	NV11942, NV14789, NV16724, NV13943, NV11729, NV16026, NV18217, NV13369, NV18764, NV17545, NV13046, NV10110, NV23719, NV13885, NV18419, NV12490, NV16859, NV12206, NV20255, NV11807, NV17206, NV12414, NV15733, NV10512, NV13646, NV19042, NV17266, NV11147, NV13955, NV16108, NV13543, NV15317, NV17699, NV12792, NV17535, NV17839, NV16284, NV14499, NV18106, NV17938, NV17682, NV13551, NV11327
GO:0000077	9.13983e-08	DNA damage checkpoint	50	3146	98	13147	NV11942, NV14789, NV16724, NV13943, NV14829, NV12511, NV11729, NV16026, NV18217, NV13369, NV18764, NV11709, NV17545, NV13046, NV10110, NV23719, NV13885, NV18419, NV12490, NV12140, NV16859, NV12206, NV10361, NV20255, NV11807, NV17206, NV18414, NV12414, NV15733, NV10512, NV13646, NV19042, NV17266, NV11147, NV13955, NV16108, NV13543, NV15317, NV17699, NV12792, NV17839, NV17535, NV16284, NV14499, NV1…
GO:0008137	9.26013e-08	ubiquinone reductase activity	21	3146	27	13147	NV10569, NV24413, NV11489, NV13386, NV31416, NV14278, NV12974, NV18303, NV19193, NV12207, NV19125, NV14268, NV18197, NV12868, NV18319, NV17489, NV15125, NV14622, NV13671, NV17966, NV17359
GO:0050136	9.26013e-08	NADH dehydrogenase (quinone) activity	21	3146	27	13147	NV10569, NV24413, NV11489, NV13386, NV31416, NV14278, NV12974, NV18303, NV19193, NV12207, NV19125, NV14268, NV18197, NV12868, NV18319, NV17489, NV15125, NV14622, NV13671, NV17966, NV17359
GO:0009966	1.06895e-07	regulation of signal transduction	184	3146	529	13147	NV12677, NV11054, NV16026, NV11039, NV16600, NV20071, NV12350, NV13231, NV15520, NV15272, NV11766, NV14183, NV12437, NV16053, NV12043, NV10188, NV16019, NV18497, NV14467, NV11543, NV11750, NV14608, NV15153, NV10632, NV14120, NV20754, NV18126, NV11036, NV16896, NV23338, NV12710, NV13353, NV10377, NV14873, NV17515, NV20630, NV14493, NV11951, NV13762, NV23615, NV11206, NV13922, NV12270, NV14372, NV1…
GO:0032403	1.07381e-07	protein complex binding	66	3146	144	13147	NV12209, NV11314, NV11667, NV16467, NV14266, NV10123, NV16259, NV14351, NV15133, NV15886, NV12194, NV12260, NV13118, NV31302, NV13124, NV15403, NV13670, NV14898, NV16515, NV18120, NV16942, NV12262, NV15436, NV12182, NV18077, NV11774, NV16108, NV18924, NV18792, NV17180, NV15690, NV14156, NV18556, NV14919, NV10478, NV13762, NV16178, NV16189, NV14155, NV19083, NV17414, NV16082, NV18938, NV22004, NV1…
GO:0007015	1.08239e-07	actin filament organization	57	3146	118	13147	NV10378, NV10222, NV16189, NV11139, NV30195, NV13256, NV20731, NV11577, NV14744, NV15886, NV10463, NV13519, NV12260, NV23060, NV10542, NV13733, NV18192, NV12043, NV10430, NV14759, NV12743, NV15403, NV18094, NV11543, NV14356, NV18567, NV25554, NV10522, NV12348, NV15783, NV15829, NV11801, NV18213, NV11052, NV14486, NV15970, NV13525, NV11526, NV22724, NV10400, NV11454, NV11936, NV11353, NV18785, NV1…
GO:0004674	1.14281e-07	protein serine/threonine kinase activity	89	3146	214	13147	NV16010, NV10468, NV11191, NV13701, NV14781, NV16902, NV16600, NV14764, NV15520, NV16659, NV13862, NV14870, NV16865, NV31512, NV12779, NV12927, NV12341, NV12115, NV14994, NV15938, NV10775, NV10159, NV12479, NV15024, NV13513, NV25461, NV15829, NV15202, NV16108, NV16107, NV18415, NV13603, NV17017, NV11454, NV18009, NV18498, NV11553, NV17938, NV10617, NV17220, NV18528, NV10793, NV18556, NV16089, NV1…
GO:0030030	1.1778e-07	cell projection organisation	176	3146	502	13147	NV20289, NV15766, NV11139, NV16010, NV18565, NV16026, NV10123, NV11039, NV14781, NV20071, NV15133, NV15886, NV10542, NV18715, NV11636, NV18192, NV11766, NV17221, NV14183, NV30645, NV12043, NV10430, NV13918, NV13670, NV16502, NV18289, NV17206, NV11750, NV11801, NV11052, NV18919, NV10236, NV10438, NV16896, NV21988, NV21682, NV18106, NV15250, NV17938, NV18949, NV13851, NV12388, NV14156, NV11436, NV1…
GO:0032886	1.4844e-07	regulation of microtubule-based process	29	3146	45	13147	NV12209, NV16189, NV10758, NV13321, NV18217, NV22742, NV14781, NV18077, NV20754, NV10850, NV14351, NV15886, NV15133, NV15428, NV14234, NV12853, NV12055, NV22004, NV13344, NV18385, NV15690, NV13670, NV12734, NV11113, NV20255, NV13270, NV12733, NV10775, NV18587
GO:0031399	1.4844e-07	regulation of protein modification process	78	3146	181	13147	NV11054, NV11729, NV31349, NV16600, NV14351, NV11867, NV15520, NV11636, NV14248, NV17545, NV16865, NV31512, NV24094, NV16423, NV11295, NV12779, NV12927, NV17337, NV12115, NV11297, NV14994, NV14467, NV17158, NV30579, NV12476, NV11558, NV18501, NV11774, NV16108, NV11051, NV10134, NV13353, NV18009, NV10377, NV17688, NV14967, NV11206, NV18766, NV14829, NV16308, NV12735, NV13733, NV11709, NV10494, NV1…
GO:0019725	1.49013e-07	cellular homeostasis	56	3146	116	13147	NV12141, NV12754, NV14370, NV10699, NV13156, NV10123, NV11069, NV11698, NV13011, NV13431, NV16915, NV16990, NV16294, NV11093, NV12311, NV25673, NV11701, NV10790, NV11963, NV16891, NV13756, NV15753, NV12126, NV17106, NV16640, NV11233, NV17633, NV15619, NV16188, NV16401, NV21879, NV17911, NV23896, NV13348, NV13010, NV14720, NV20827, NV17215, NV17413, NV13603, NV14086, NV13734, NV21988, NV13058, NV1…
GO:0009892	1.49016e-07	negative regulation of metabolism	192	3146	559	13147	NV15766, NV11054, NV16026, NV10123, NV17406, NV14351, NV14867, NV15097, NV14248, NV30645, NV15313, NV11295, NV11243, NV21062, NV17813, NV19012, NV16502, NV14467, NV13248, NV10964, NV14298, NV14190, NV11750, NV10632, NV15216, NV18126, NV18919, NV22672, NV12451, NV14689, NV13447, NV30423, NV16896, NV13353, NV10046, NV13586, NV13570, NV14969, NV10485, NV11241, NV14919, NV20630, NV10478, NV15999, NV1…
GO:0016265	1.59406e-07	death	94	3146	231	13147	NV10468, NV15732, NV17377, NV10788, NV11729, NV14744, NV16578, NV12835, NV15272, NV11487, NV16659, NV16446, NV17544, NV16865, NV11093, NV17354, NV18319, NV16502, NV14994, NV12488, NV12670, NV14467, NV17548, NV15024, NV12737, NV15023, NV18818, NV23089, NV16453, NV10360, NV11526, NV12710, NV18792, NV13353, NV11553, NV15990, NV18411, NV19129, NV18427, NV16584, NV10478, NV14758, NV17903, NV16178, NV1…
GO:0009893	1.75857e-07	up-regulation of metabolic process	217	3146	648	13147	NV16852, NV16210, NV11054, NV30429, NV11729, NV16026, NV22721, NV16600, NV14351, NV14744, NV15133, NV11867, NV13231, NV15520, NV16659, NV11766, NV17544, NV12437, NV15313, NV10188, NV16502, NV21399, NV15905, NV18289, NV12488, NV16515, NV14467, NV11543, NV18746, NV13248, NV10159, NV16962, NV14608, NV15153, NV15023, NV19147, NV18126, NV15185, NV17970, NV11036, NV21188, NV10236, NV23338, NV11382, NV1…
GO:0031570	2.11573e-07	DNA integrity checkpoint	50	3146	100	13147	NV11942, NV14789, NV16724, NV13943, NV14829, NV12511, NV11729, NV16026, NV18217, NV13369, NV18764, NV11709, NV17545, NV13046, NV10110, NV23719, NV13885, NV18419, NV12490, NV12140, NV16859, NV12206, NV10361, NV20255, NV11807, NV17206, NV18414, NV12414, NV15733, NV10512, NV13646, NV19042, NV17266, NV11147, NV13955, NV16108, NV13543, NV15317, NV17699, NV12792, NV17839, NV17535, NV16284, NV14499, NV1…
GO:0006082	2.27542e-07	organic acid metabolic process	128	3146	343	13147	NV14783, NV11447, NV18001, NV13994, NV17494, NV11658, NV17544, NV14183, NV10214, NV14185, NV15720, NV17380, NV16257, NV11310, NV14432, NV11493, NV10836, NV10288, NV18186, NV16065, NV15635, NV11442, NV10467, NV13576, NV13552, NV15023, NV16363, NV13005, NV10823, NV15416, NV14307, NV14968, NV15593, NV12853, NV14089, NV18700, NV11525, NV13507, NV10766, NV15805, NV26083, NV16609, NV14079, NV11158, NV1…
GO:0043436	2.27542e-07	ketoacid metabolism	128	3146	343	13147	NV14783, NV11447, NV18001, NV13994, NV17494, NV11658, NV17544, NV14183, NV10214, NV14185, NV15720, NV17380, NV16257, NV11310, NV14432, NV11493, NV10836, NV10288, NV18186, NV16065, NV15635, NV11442, NV10467, NV13576, NV13552, NV15023, NV16363, NV13005, NV10823, NV15416, NV14307, NV14968, NV15593, NV12853, NV14089, NV18700, NV11525, NV13507, NV10766, NV15805, NV26083, NV16609, NV14079, NV11158, NV1…
GO:0012501	2.48521e-07	PCD	89	3146	217	13147	NV10468, NV15732, NV17377, NV10788, NV11729, NV14744, NV12835, NV15272, NV11487, NV16659, NV16446, NV17544, NV16865, NV11093, NV17354, NV18319, NV14994, NV12488, NV12670, NV14467, NV15024, NV12737, NV15023, NV23089, NV16453, NV10360, NV11526, NV12710, NV18792, NV13353, NV11553, NV15990, NV18411, NV19129, NV18427, NV10478, NV14758, NV17903, NV16178, NV12825, NV18467, NV11343, NV13256, NV13821, NV1…
GO:0010646	2.50474e-07	regulation of cell communication	199	3146	587	13147	NV12677, NV11054, NV16026, NV11039, NV10052, NV16600, NV14744, NV20071, NV15886, NV12350, NV13231, NV15520, NV15272, NV11766, NV14183, NV12437, NV16053, NV12043, NV10188, NV16019, NV18497, NV14467, NV11543, NV11750, NV14608, NV15153, NV10632, NV16942, NV14120, NV20754, NV18126, NV18501, NV11036, NV16511, NV16896, NV23338, NV12710, NV13353, NV11553, NV10377, NV14873, NV17515, NV20630, NV14493, NV1…
GO:0051338	2.62816e-07	transferase regulator	61	3146	132	13147	NV11206, NV14829, NV11729, NV31349, NV16600, NV14351, NV11867, NV15520, NV13733, NV14248, NV17545, NV10494, NV16865, NV12082, NV31512, NV16541, NV24094, NV22004, NV16423, NV11295, NV12779, NV17337, NV10361, NV11297, NV23115, NV10210, NV14994, NV18414, NV16376, NV12126, NV14164, NV10155, NV17372, NV11643, NV11968, NV30579, NV12441, NV19099, NV12476, NV11558, NV18501, NV18625, NV16108, NV10282, NV1…
GO:0023051	2.69321e-07	regulation of signaling	198	3146	584	13147	NV12677, NV11054, NV16026, NV11039, NV10052, NV16600, NV14744, NV20071, NV15886, NV12350, NV13231, NV15520, NV15272, NV11766, NV14183, NV12437, NV16053, NV12043, NV10188, NV16019, NV18497, NV14467, NV11543, NV11750, NV14608, NV15153, NV10632, NV16942, NV14120, NV20754, NV18126, NV18501, NV11036, NV16511, NV16896, NV23338, NV12710, NV13353, NV11553, NV10377, NV14873, NV17515, NV20630, NV14493, NV1…
GO:0000314	2.73148e-07	organellar small ribosomal subunit	21	3146	28	13147	NV16377, NV17727, NV16893, NV15299, NV16637, NV16835, NV10668, NV15420, NV15268, NV10454, NV18016, NV15738, NV10193, NV10972, NV13183, NV11399, NV14409, NV17840, NV14404, NV12064, NV18396
GO:0005763	2.73148e-07	mitochondrial ribosomal small subunit complex	21	3146	28	13147	NV16377, NV17727, NV16893, NV15299, NV16637, NV16835, NV10668, NV15420, NV15268, NV10454, NV18016, NV15738, NV10193, NV10972, NV13183, NV11399, NV14409, NV17840, NV14404, NV12064, NV18396
GO:0000152	2.73148e-07	nuclear ubiquitin ligase complex	21	3146	28	13147	NV22870, NV14255, NV11729, NV18217, NV15134, NV13274, NV11012, NV16511, NV17699, NV19108, NV11526, NV11382, NV14499, NV30645, NV11662, NV15547, NV17688, NV10210, NV14190, NV10710, NV18061
GO:0006913	2.88882e-07	nucleocytoplasmic transport	45	3146	87	13147	NV23179, NV16475, NV11962, NV22721, NV18986, NV14522, NV11909, NV15801, NV18660, NV13324, NV14887, NV14612, NV10338, NV14356, NV11160, NV16640, NV11837, NV11333, NV11182, NV17372, NV16111, NV15717, NV15000, NV15408, NV15321, NV15873, NV18213, NV12974, NV12765, NV14184, NV16885, NV12934, NV15317, NV16573, NV17839, NV14889, NV17861, NV10774, NV11788, NV15466, NV17220, NV15939, NV24349, NV23735, NV2…
GO:0051169	2.88882e-07	nucleus transport	45	3146	87	13147	NV23179, NV16475, NV11962, NV22721, NV18986, NV14522, NV11909, NV15801, NV18660, NV13324, NV14887, NV14612, NV10338, NV14356, NV11160, NV16640, NV11837, NV11333, NV11182, NV17372, NV16111, NV15717, NV15000, NV15408, NV15321, NV15873, NV18213, NV12974, NV12765, NV14184, NV16885, NV12934, NV15317, NV16573, NV17839, NV14889, NV17861, NV10774, NV11788, NV15466, NV17220, NV15939, NV24349, NV23735, NV2…
GO:0005700	3.67444e-07	polytene chromosome	61	3146	133	13147	NV10061, NV16724, NV11054, NV10642, NV11191, NV15019, NV16026, NV10123, NV16475, NV13065, NV15662, NV14153, NV15097, NV11709, NV12968, NV14713, NV16388, NV12843, NV17354, NV19220, NV21062, NV11905, NV17876, NV17813, NV12115, NV15374, NV10440, NV18414, NV13248, NV12113, NV13069, NV15664, NV24466, NV17158, NV18831, NV12262, NV18126, NV12161, NV11782, NV11147, NV16856, NV13342, NV15126, NV15052, NV1…
GO:0005839	3.6999e-07	macropain	14	3146	15	13147	NV18836, NV11430, NV13305, NV11044, NV16435, NV18950, NV12758, NV17855, NV10939, NV12493, NV18121, NV17945, NV12063, NV20651
GO:0043085	3.82283e-07	up-regulation of enzyme activity	96	3146	241	13147	NV17769, NV11729, NV16600, NV14351, NV11867, NV13231, NV15520, NV17544, NV16865, NV31512, NV11383, NV10188, NV11014, NV11587, NV14994, NV11543, NV18746, NV13255, NV10159, NV14608, NV25915, NV12737, NV12404, NV15023, NV19147, NV15185, NV17970, NV11036, NV11774, NV16108, NV16885, NV13299, NV10236, NV13763, NV11526, NV13603, NV23338, NV12745, NV10377, NV17117, NV14873, NV17688, NV16828, NV18955, NV1…
GO:0048646	3.87902e-07	formation of an anatomical structure involved in morphogenesis	157	3146	444	13147	NV10095, NV20289, NV17377, NV16026, NV13701, NV14781, NV15133, NV15886, NV13231, NV10542, NV18715, NV18192, NV18102, NV17221, NV30645, NV15313, NV10430, NV14759, NV13132, NV11991, NV18559, NV12488, NV14190, NV11750, NV15153, NV16942, NV11801, NV11036, NV13447, NV17064, NV10438, NV11806, NV12710, NV21988, NV21682, NV17526, NV11438, NV13851, NV18546, NV14873, NV14156, NV18556, NV20630, NV16270, NV1…
GO:0008017	3.98197e-07	microtubule binding	44	3146	85	13147	NV16178, NV12209, NV14155, NV16189, NV11314, NV11667, NV16467, NV19083, NV16259, NV14351, NV15133, NV15886, NV12194, NV16082, NV31302, NV13124, NV22004, NV13344, NV13663, NV15403, NV13670, NV14898, NV11113, NV16515, NV14015, NV30749, NV24472, NV18120, NV10758, NV15436, NV22742, NV24461, NV18077, NV15601, NV14234, NV17180, NV18477, NV15690, NV16753, NV14156, NV18556, NV24387, NV13953, NV18786
GO:0070271	4.34925e-07	protein complex biogenesis and assembly	114	3146	300	13147	NV12209, NV13435, NV23179, NV11139, NV11039, NV10765, NV15133, NV12194, NV18715, NV15428, NV14153, NV18192, NV10101, NV14024, NV17161, NV13264, NV16684, NV12043, NV13132, NV17199, NV16211, NV16891, NV17569, NV30378, NV18645, NV12276, NV18120, NV25915, NV16942, NV12447, NV14120, NV19147, NV11052, NV19193, NV18349, NV19237, NV18073, NV10993, NV12389, NV14154, NV18792, NV11480, NV11945, NV11566, NV1…
GO:0000228	4.44746e-07	nuclear chromosome	56	3146	119	13147	NV10061, NV12993, NV12133, NV11368, NV10123, NV15662, NV11270, NV22721, NV25791, NV18122, NV14153, NV16082, NV10365, NV17421, NV12968, NV23719, NV14713, NV11031, NV12238, NV17876, NV16894, NV16859, NV12206, NV14324, NV15925, NV16613, NV16665, NV14719, NV17158, NV17372, NV11774, NV17782, NV14714, NV14184, NV11012, NV15317, NV16656, NV18066, NV13909, NV14154, NV11433, NV18792, NV14499, NV11788, NV1…
GO:0048599	4.89551e-07	oocyte development	59	3146	128	13147	NV16210, NV12209, NV12141, NV18812, NV11139, NV16475, NV16600, NV11568, NV15133, NV15886, NV12877, NV15520, NV13980, NV16082, NV17545, NV16865, NV12082, NV14302, NV14976, NV12927, NV10430, NV14759, NV13663, NV10595, NV19176, NV13670, NV18956, NV12753, NV16891, NV16961, NV11276, NV16515, NV11837, NV16962, NV16963, NV19042, NV10823, NV11907, NV16119, NV14689, NV14272, NV11936, NV11353, NV11301, NV1…
GO:0070507	4.9674e-07	regulation of microtubule dynamics	27	3146	42	13147	NV12209, NV16189, NV10758, NV13321, NV18217, NV14781, NV18077, NV20754, NV14351, NV15886, NV15133, NV15428, NV14234, NV12853, NV12055, NV22004, NV13344, NV18385, NV15690, NV13670, NV12734, NV11113, NV20255, NV13270, NV12733, NV10775, NV18587
GO:0044454	4.98061e-07	nuclear chromosome part	51	3146	105	13147	NV10061, NV12993, NV12133, NV11368, NV10123, NV15662, NV11270, NV22721, NV25791, NV18122, NV10365, NV17421, NV12968, NV23719, NV11031, NV12238, NV17876, NV16894, NV16859, NV12206, NV14324, NV15925, NV16613, NV16665, NV14719, NV17158, NV17372, NV17782, NV14714, NV11774, NV14184, NV11012, NV15317, NV16656, NV18066, NV13909, NV11433, NV18792, NV14499, NV17220, NV10055, NV19254, NV21496, NV11660, NV1…
GO:0031324	5.18305e-07	down-regulation of cellular metabolic process	162	3146	463	13147	NV15766, NV11054, NV16026, NV10123, NV17406, NV14351, NV14867, NV15097, NV14248, NV15313, NV11295, NV21062, NV17813, NV16502, NV14467, NV10964, NV14298, NV14190, NV11750, NV10632, NV15216, NV18126, NV18919, NV22672, NV13447, NV16896, NV13353, NV10046, NV13586, NV13570, NV14969, NV10485, NV11241, NV14919, NV20630, NV10478, NV15999, NV11973, NV11206, NV10192, NV19083, NV12093, NV13733, NV17788, NV1…
GO:0032270	5.23765e-07	positive regulation of cellular protein metabolism	64	3146	143	13147	NV16210, NV11054, NV11729, NV16600, NV14351, NV15133, NV11867, NV15520, NV12835, NV17620, NV17544, NV16865, NV31512, NV18289, NV16961, NV14994, NV16515, NV14467, NV16505, NV25915, NV12737, NV15023, NV19147, NV11774, NV16108, NV21188, NV11051, NV11526, NV11382, NV18009, NV10377, NV17688, NV18955, NV31867, NV11633, NV15019, NV14829, NV14908, NV13733, NV13980, NV10494, NV16294, NV12140, NV22368, NV1…
GO:0090066	5.25734e-07	regulation of anatomical structure size	66	3146	149	13147	NV10378, NV10222, NV13304, NV11577, NV12260, NV15520, NV10542, NV14695, NV18192, NV14870, NV17221, NV13118, NV31512, NV11093, NV12043, NV30388, NV13202, NV13132, NV16535, NV15403, NV13508, NV18289, NV18471, NV12670, NV12348, NV14252, NV12182, NV11801, NV15185, NV11036, NV17003, NV13525, NV10438, NV18785, NV13851, NV10523, NV11899, NV12244, NV11973, NV13575, NV14162, NV10192, NV11206, NV13359, NV2…
GO:0006605	5.55565e-07	protein targeting	53	3146	111	13147	NV22502, NV23179, NV19083, NV17377, NV20768, NV13821, NV15662, NV18986, NV16578, NV18715, NV16343, NV10207, NV18660, NV18747, NV13664, NV13324, NV13796, NV14612, NV13708, NV11231, NV11160, NV12365, NV17372, NV16021, NV30255, NV15408, NV15873, NV15150, NV18213, NV10477, NV11907, NV12765, NV15491, NV12934, NV15317, NV11513, NV10279, NV17839, NV14607, NV18178, NV15632, NV11114, NV13952, NV18078, NV1…
GO:0042455	5.79076e-07	ribonucleoside formation	29	3146	47	13147	NV16133, NV14984, NV13203, NV12405, NV13434, NV16081, NV11069, NV15655, NV11565, NV14491, NV13276, NV15660, NV15215, NV13669, NV13202, NV16509, NV11853, NV14147, NV15300, NV10918, NV13508, NV13258, NV13694, NV20069, NV13201, NV15635, NV10260, NV16064, NV10252
GO:1901659	5.79076e-07	glycosyl compound formation	29	3146	47	13147	NV16133, NV14984, NV13203, NV12405, NV13434, NV16081, NV11069, NV15655, NV11565, NV14491, NV13276, NV15660, NV15215, NV13669, NV13202, NV16509, NV11853, NV14147, NV15300, NV10918, NV13508, NV13258, NV13694, NV20069, NV13201, NV15635, NV10260, NV16064, NV10252
GO:0045859	5.79076e-07	regulation of protein kinase activity	54	3146	114	13147	NV11206, NV31349, NV16600, NV14351, NV11867, NV15520, NV13733, NV14248, NV17545, NV10494, NV16865, NV12082, NV31512, NV16541, NV24094, NV22004, NV16423, NV11295, NV12779, NV11297, NV23115, NV14994, NV18414, NV16376, NV12126, NV14164, NV10155, NV17372, NV11643, NV11968, NV30579, NV12441, NV19099, NV11558, NV18501, NV18625, NV16108, NV10282, NV16683, NV15740, NV18710, NV13894, NV13479, NV10134, NV1…
GO:0009163	5.79076e-07	nucleoside biosynthesis	29	3146	47	13147	NV16133, NV14984, NV13203, NV12405, NV13434, NV16081, NV11069, NV15655, NV11565, NV14491, NV13276, NV15660, NV15215, NV13669, NV13202, NV16509, NV11853, NV14147, NV15300, NV10918, NV13508, NV13258, NV13694, NV20069, NV13201, NV15635, NV10260, NV16064, NV10252
GO:0045259	5.98226e-07	hydrogen-transporting ATP synthase complex	15	3146	17	13147	NV14712, NV13669, NV16133, NV14984, NV13434, NV10918, NV16081, NV13258, NV15655, NV13694, NV14491, NV15635, NV18090, NV11161, NV16064
GO:0046039	7.07157e-07	GTP metabolism	67	3146	153	13147	NV17491, NV15541, NV18715, NV15428, NV11487, NV18192, NV13664, NV18102, NV14183, NV17161, NV11093, NV10430, NV13587, NV17813, NV12743, NV10012, NV18289, NV17569, NV12739, NV12670, NV15221, NV13578, NV16640, NV18567, NV10778, NV10252, NV13589, NV17312, NV18379, NV18349, NV19237, NV16369, NV10400, NV15759, NV12853, NV14357, NV13570, NV11364, NV16270, NV16606, NV12244, NV16178, NV16425, NV17933, NV1…
GO:0002064	7.09144e-07	epithelial cell development	87	3146	215	13147	NV10222, NV17377, NV13304, NV15886, NV10542, NV14695, NV18192, NV17221, NV14183, NV16865, NV30645, NV25459, NV15955, NV10430, NV11839, NV14759, NV14406, NV10012, NV16961, NV12488, NV14467, NV13248, NV14190, NV10775, NV12479, NV11750, NV14608, NV25915, NV25461, NV13504, NV14120, NV11036, NV11052, NV10438, NV12710, NV21988, NV11438, NV13851, NV18546, NV14873, NV16320, NV14708, NV12244, NV10911, NV1…
GO:0003924	7.09688e-07	GTPase activity	65	3146	147	13147	NV17491, NV15541, NV18715, NV15428, NV11487, NV18192, NV13664, NV18102, NV14183, NV17161, NV11093, NV10430, NV13587, NV17813, NV12743, NV10012, NV18289, NV17569, NV12739, NV12670, NV15221, NV13578, NV16640, NV18567, NV10778, NV13589, NV17312, NV18379, NV18349, NV19237, NV16369, NV10400, NV15759, NV12853, NV14357, NV13570, NV11364, NV16270, NV16606, NV12244, NV16178, NV16425, NV17933, NV13329, NV1…
GO:0030707	7.09969e-07	ovarian follicle cell development	80	3146	193	13147	NV10222, NV17377, NV15886, NV14695, NV18192, NV14183, NV16865, NV30645, NV25459, NV15955, NV10430, NV11839, NV14759, NV14406, NV10012, NV16961, NV12488, NV14467, NV13248, NV14190, NV10775, NV12479, NV11750, NV14608, NV25461, NV13504, NV14120, NV11052, NV10438, NV12710, NV21988, NV11438, NV13851, NV18546, NV14873, NV16320, NV14708, NV12244, NV10911, NV16189, NV12141, NV16475, NV12877, NV13216, NV2…
GO:0031325	7.17181e-07	positive regulation of cellular metabolism	207	3146	623	13147	NV16852, NV16210, NV11054, NV30429, NV11729, NV16026, NV22721, NV16600, NV14351, NV14744, NV15133, NV11867, NV13231, NV15520, NV16659, NV11766, NV17544, NV12437, NV15313, NV10188, NV16502, NV21399, NV15905, NV18289, NV16515, NV14467, NV11543, NV18746, NV13248, NV16962, NV14608, NV15153, NV15023, NV19147, NV18126, NV15185, NV17970, NV11036, NV21188, NV10236, NV23338, NV11382, NV12745, NV18009, NV1…
GO:0009791	7.62281e-07	post-embryonic development	197	3146	588	13147	NV14984, NV11139, NV16010, NV16026, NV17406, NV16600, NV18100, NV14744, NV20071, NV15886, NV15272, NV15615, NV17593, NV18192, NV16446, NV11766, NV17544, NV13664, NV13118, NV15313, NV17354, NV10430, NV16502, NV18956, NV10288, NV14467, NV11543, NV13248, NV16640, NV11750, NV15023, NV18126, NV11052, NV13447, NV13063, NV10438, NV14154, NV12710, NV15250, NV11553, NV21663, NV17938, NV12551, NV13851, NV1…
GO:1990234	7.62781e-07	transferase complex	132	3146	363	13147	NV16852, NV18905, NV13943, NV11729, NV18217, NV10123, NV11039, NV16600, NV12541, NV16659, NV14024, NV14248, NV13139, NV30645, NV17354, NV15698, NV25717, NV12414, NV16065, NV14190, NV11147, NV18919, NV30073, NV15126, NV16511, NV19108, NV24362, NV10815, NV11382, NV14028, NV11241, NV11832, NV15271, NV15999, NV11512, NV15585, NV10708, NV17268, NV23148, NV14370, NV18324, NV13274, NV18802, NV14951, NV1…
GO:0030234	8.46938e-07	catalytic regulator activity	102	3146	264	13147	NV15607, NV11867, NV13231, NV10542, NV15428, NV16586, NV14248, NV17545, NV19103, NV16865, NV16423, NV11295, NV11383, NV10188, NV11014, NV11587, NV16502, NV11297, NV11543, NV14298, NV10159, NV14457, NV14608, NV25915, NV30579, NV13613, NV12404, NV19147, NV11774, NV16885, NV10520, NV13299, NV10236, NV13763, NV30076, NV13153, NV16414, NV12745, NV13353, NV10377, NV16828, NV18770, NV14967, NV18955, NV1…
GO:0044427	8.63208e-07	chromosomal part	138	3146	384	13147	NV10123, NV11039, NV22721, NV14351, NV15133, NV10432, NV14024, NV15097, NV17421, NV11031, NV12238, NV19220, NV21062, NV15698, NV16894, NV17813, NV14324, NV15925, NV12488, NV16665, NV14190, NV18126, NV11147, NV15126, NV14154, NV11114, NV13353, NV13548, NV12448, NV11241, NV14919, NV16702, NV10478, NV11981, NV16178, NV23148, NV19083, NV11368, NV25791, NV13733, NV23719, NV10752, NV14951, NV16990, NV1…
GO:0030120	8.77336e-07	vesicle coat	17	3146	21	13147	NV14252, NV11994, NV11646, NV15847, NV12315, NV11267, NV11587, NV18498, NV13042, NV12353, NV14345, NV10523, NV14332, NV15040, NV10082, NV14493, NV17152
GO:0021700	9.04481e-07	developmental maturation	70	3146	163	13147	NV12209, NV18812, NV11139, NV13304, NV16600, NV14744, NV11568, NV15133, NV15886, NV15520, NV17545, NV14713, NV16865, NV11031, NV12927, NV10430, NV18497, NV14759, NV10595, NV13670, NV18956, NV16891, NV16961, NV16515, NV13062, NV11837, NV16962, NV13297, NV18818, NV10823, NV18379, NV11012, NV14689, NV11936, NV11301, NV11952, NV11553, NV16320, NV11436, NV10504, NV14708, NV10736, NV12998, NV14758, NV1…
GO:0007349	9.25202e-07	cellularization	49	3146	101	13147	NV17903, NV10095, NV16178, NV14784, NV15712, NV12825, NV17933, NV13701, NV13256, NV20731, NV18192, NV15932, NV31306, NV18102, NV19128, NV12315, NV13132, NV14612, NV11113, NV18559, NV16613, NV12493, NV13442, NV15390, NV16243, NV15153, NV18163, NV14960, NV11644, NV18077, NV15601, NV24142, NV16534, NV13119, NV10438, NV16707, NV11526, NV11806, NV17526, NV10322, NV18556, NV15499, NV16198, NV16270, NV1…
GO:0009994	9.54715e-07	oocyte differentiation	63	3146	142	13147	NV16210, NV12209, NV12141, NV18812, NV11139, NV16475, NV11577, NV16600, NV11568, NV15133, NV15886, NV12877, NV15520, NV13980, NV16082, NV17545, NV16865, NV12082, NV11093, NV14302, NV14976, NV12927, NV10430, NV14759, NV13663, NV10595, NV19176, NV13670, NV18956, NV12753, NV16891, NV16961, NV11276, NV16515, NV11837, NV16962, NV16963, NV19042, NV10823, NV11907, NV16119, NV14689, NV14272, NV11936, NV1…
GO:0048469	9.54715e-07	cell maturation	64	3146	145	13147	NV12209, NV18812, NV11139, NV16600, NV14744, NV11568, NV15133, NV15886, NV15520, NV17545, NV14713, NV16865, NV11031, NV12927, NV10430, NV18497, NV14759, NV10595, NV13670, NV18956, NV16891, NV16961, NV16515, NV11837, NV16962, NV13297, NV18818, NV10823, NV11012, NV14689, NV11936, NV11301, NV11553, NV16320, NV11436, NV10504, NV14708, NV10736, NV12998, NV14758, NV12141, NV16475, NV12877, NV16082, NV1…
GO:0006461	1.07452e-06	protein complex assembly	112	3146	298	13147	NV12209, NV13435, NV23179, NV11139, NV11039, NV10765, NV15133, NV12194, NV18715, NV15428, NV14153, NV18192, NV10101, NV14024, NV17161, NV13264, NV16684, NV12043, NV13132, NV17199, NV16211, NV16891, NV17569, NV30378, NV18645, NV12276, NV18120, NV25915, NV16942, NV12447, NV14120, NV19147, NV11052, NV19193, NV18349, NV19237, NV18073, NV10993, NV12389, NV14154, NV18792, NV11480, NV11945, NV11566, NV1…
GO:0042176	1.08942e-06	regulation of protein breakdown	29	3146	48	13147	NV14255, NV15607, NV15019, NV15134, NV19042, NV14351, NV14908, NV13665, NV13733, NV17699, NV13980, NV14248, NV11382, NV22004, NV10900, NV15547, NV11103, NV13997, NV13570, NV11807, NV14919, NV16505, NV10964, NV10710, NV31867, NV13069, NV17548, NV11633, NV10818
GO:0008064	1.21869e-06	regulation of actin polymerization or depolymerization	23	3146	34	13147	NV10378, NV11973, NV10222, NV11206, NV10522, NV12348, NV15783, NV11801, NV11577, NV12260, NV10542, NV23060, NV14695, NV13525, NV18192, NV17221, NV11093, NV12043, NV18785, NV30388, NV11899, NV12834, NV12670
GO:0030832	1.21869e-06	regulation of actin filament length	23	3146	34	13147	NV10378, NV11973, NV10222, NV11206, NV10522, NV12348, NV15783, NV11801, NV11577, NV12260, NV10542, NV23060, NV14695, NV13525, NV18192, NV17221, NV11093, NV12043, NV18785, NV30388, NV11899, NV12834, NV12670
GO:0045454	1.27108e-06	cell redox homeostasis	26	3146	41	13147	NV11233, NV17633, NV12754, NV16188, NV16401, NV13156, NV10123, NV21879, NV20827, NV14720, NV17215, NV17413, NV13058, NV13744, NV16294, NV11037, NV12311, NV25673, NV12528, NV10790, NV11701, NV11963, NV13756, NV15753, NV16408, NV17106
GO:0006184	1.28044e-06	GTP catabolism	65	3146	149	13147	NV17491, NV15541, NV18715, NV15428, NV11487, NV18192, NV13664, NV18102, NV14183, NV17161, NV11093, NV10430, NV13587, NV17813, NV12743, NV10012, NV18289, NV17569, NV12739, NV12670, NV15221, NV13578, NV16640, NV18567, NV10778, NV13589, NV17312, NV18379, NV18349, NV19237, NV16369, NV10400, NV15759, NV12853, NV14357, NV13570, NV11364, NV16270, NV16606, NV12244, NV16178, NV16425, NV17933, NV13329, NV1…
GO:0015629	1.34225e-06	actin cytoskeleton	49	3146	102	13147	NV16178, NV10378, NV12141, NV18468, NV11139, NV14353, NV20731, NV11577, NV15886, NV23060, NV17391, NV10542, NV11093, NV14976, NV12043, NV17514, NV14368, NV10929, NV19173, NV15486, NV19176, NV14612, NV16051, NV11113, NV18956, NV18912, NV16613, NV13062, NV11543, NV18317, NV16700, NV10758, NV16448, NV10522, NV12348, NV15783, NV15043, NV11782, NV11052, NV10438, NV12065, NV13603, NV18785, NV15545, NV1…
GO:0072594	1.34225e-06	establishment of protein localisation to organelle	49	3146	102	13147	NV22502, NV23179, NV19083, NV17377, NV20768, NV15662, NV18986, NV16578, NV16343, NV10207, NV18660, NV18747, NV13664, NV13324, NV13796, NV14612, NV13708, NV11231, NV11160, NV12365, NV17372, NV16021, NV30255, NV15408, NV15873, NV15150, NV18213, NV10477, NV11907, NV12765, NV15491, NV12934, NV15317, NV11513, NV10279, NV17839, NV14607, NV18178, NV15632, NV11114, NV18078, NV17220, NV14103, NV16442, NV2…
GO:0044848	1.34227e-06	biological phase	34	3146	61	13147	NV11314, NV14829, NV11729, NV13274, NV14351, NV10946, NV25648, NV11527, NV16990, NV12340, NV12927, NV13132, NV10361, NV10012, NV12488, NV18414, NV13069, NV14457, NV24472, NV12456, NV17372, NV11968, NV14255, NV15134, NV12476, NV16511, NV11526, NV18792, NV11382, NV18477, NV13548, NV10478, NV18786, NV14957
GO:0022403	1.34227e-06	cell cycle phase	34	3146	61	13147	NV11314, NV14829, NV11729, NV13274, NV14351, NV10946, NV25648, NV11527, NV16990, NV12340, NV12927, NV13132, NV10361, NV10012, NV12488, NV18414, NV13069, NV14457, NV24472, NV12456, NV17372, NV11968, NV14255, NV15134, NV12476, NV16511, NV11526, NV18792, NV11382, NV18477, NV13548, NV10478, NV18786, NV14957
GO:0002066	1.5036e-06	columnar/cuboidal epithelial cell development	80	3146	196	13147	NV10222, NV17377, NV15886, NV14695, NV18192, NV14183, NV16865, NV30645, NV25459, NV15955, NV10430, NV11839, NV14759, NV14406, NV10012, NV16961, NV12488, NV14467, NV13248, NV14190, NV10775, NV12479, NV11750, NV14608, NV25461, NV13504, NV14120, NV11052, NV10438, NV12710, NV21988, NV11438, NV13851, NV18546, NV14873, NV16320, NV14708, NV12244, NV10911, NV16189, NV12141, NV16475, NV12877, NV13216, NV2…
GO:0010605	1.52465e-06	negative regulation of macromolecule metabolic process	174	3146	512	13147	NV15766, NV11054, NV16026, NV10123, NV17406, NV14351, NV14867, NV15097, NV14248, NV30645, NV15313, NV11295, NV11243, NV21062, NV17813, NV19012, NV14467, NV13248, NV10964, NV14298, NV14190, NV11750, NV10632, NV15216, NV18126, NV18919, NV12451, NV14689, NV13447, NV30423, NV13353, NV10046, NV13586, NV13570, NV14969, NV10485, NV11241, NV14919, NV20630, NV10478, NV15999, NV11973, NV11206, NV10192, NV1…
GO:0022604	1.52715e-06	regulation of cell morphogenesis	71	3146	168	13147	NV16010, NV13701, NV15886, NV12260, NV10542, NV14153, NV18192, NV17221, NV14183, NV16865, NV12927, NV12341, NV10430, NV13587, NV11587, NV30388, NV12115, NV12743, NV10012, NV13508, NV14994, NV15024, NV14252, NV11801, NV10400, NV18066, NV14154, NV11936, NV18785, NV10617, NV11436, NV12244, NV11682, NV16178, NV16189, NV12141, NV11206, NV30195, NV11343, NV12270, NV10463, NV18586, NV13733, NV10494, NV1…
GO:0098589	1.52715e-06	membrane region	71	3146	168	13147	NV10553, NV20768, NV15453, NV11866, NV11577, NV15886, NV16578, NV14207, NV18747, NV13664, NV14870, NV12437, NV16053, NV11093, NV18456, NV10457, NV13508, NV13578, NV16640, NV10451, NV11089, NV17548, NV15365, NV17738, NV17706, NV17064, NV10438, NV11456, NV14788, NV12853, NV11301, NV11979, NV16584, NV31867, NV12849, NV15311, NV16178, NV13334, NV10965, NV19083, NV18324, NV11618, NV11069, NV12877, NV2…
GO:0055114	1.54509e-06	oxidation-reduction process	264	3146	835	13147	NV14630, NV16210, NV13156, NV16600, NV13011, NV16016, NV10432, NV11061, NV14185, NV16489, NV11493, NV10288, NV16942, NV24413, NV23896, NV14720, NV17215, NV19195, NV16728, NV15120, NV11277, NV10627, NV16876, NV18551, NV15805, NV12236, NV12960, NV16020, NV12207, NV11096, NV18075, NV10111, NV19173, NV10790, NV17966, NV10058, NV12126, NV15595, NV14293, NV14278, NV17352, NV18303, NV10879, NV12775, NV1…
GO:1901068	1.592e-06	guanosines metabolic process	69	3146	162	13147	NV17491, NV15541, NV18715, NV15428, NV11487, NV18192, NV13664, NV18102, NV14183, NV17161, NV11093, NV10430, NV13587, NV17813, NV12743, NV10012, NV18289, NV17569, NV12739, NV12670, NV15221, NV13578, NV16640, NV18567, NV10778, NV10252, NV13589, NV17312, NV18379, NV18349, NV19237, NV16369, NV10400, NV15759, NV24362, NV12853, NV14357, NV13570, NV11364, NV16270, NV16606, NV12244, NV16178, NV16425, NV1…
GO:0045169	1.60962e-06	fusome	25	3146	39	13147	NV12131, NV12209, NV14984, NV10758, NV10123, NV15886, NV15133, NV13011, NV16578, NV13980, NV18710, NV14248, NV16446, NV13773, NV19176, NV12850, NV18956, NV18909, NV10130, NV11336, NV14752, NV16584, NV15659, NV10159, NV12998
GO:0042451	1.60962e-06	purine nucleoside biosynthesis	25	3146	39	13147	NV16133, NV14984, NV13203, NV12405, NV13434, NV16081, NV11069, NV15655, NV11565, NV14491, NV15215, NV13669, NV13202, NV16509, NV11853, NV15300, NV10918, NV13508, NV13258, NV13694, NV20069, NV13201, NV15635, NV16064, NV10252
GO:0046129	1.60962e-06	purine ribonucleoside formation	25	3146	39	13147	NV16133, NV14984, NV13203, NV12405, NV13434, NV16081, NV11069, NV15655, NV11565, NV14491, NV15215, NV13669, NV13202, NV16509, NV11853, NV15300, NV10918, NV13508, NV13258, NV13694, NV20069, NV13201, NV15635, NV16064, NV10252
GO:1901069	1.68886e-06	guanosine-containing compound breakdown	65	3146	150	13147	NV17491, NV15541, NV18715, NV15428, NV11487, NV18192, NV13664, NV18102, NV14183, NV17161, NV11093, NV10430, NV13587, NV17813, NV12743, NV10012, NV18289, NV17569, NV12739, NV12670, NV15221, NV13578, NV16640, NV18567, NV10778, NV13589, NV17312, NV18379, NV18349, NV19237, NV16369, NV10400, NV15759, NV12853, NV14357, NV13570, NV11364, NV16270, NV16606, NV12244, NV16178, NV16425, NV17933, NV13329, NV1…
GO:0016655	1.75728e-06	oxidoreductase activity, acting on NAD(P)H, quinone or similar compound as acceptor	21	3146	30	13147	NV10569, NV24413, NV11489, NV13386, NV31416, NV14278, NV12974, NV18303, NV19193, NV12207, NV19125, NV14268, NV18197, NV12868, NV18319, NV17489, NV15125, NV14622, NV13671, NV17966, NV17359
GO:0004298	2.04913e-06	threonine-type endopeptidase activity	14	3146	16	13147	NV18836, NV11430, NV13305, NV11044, NV16435, NV18950, NV12758, NV17855, NV10939, NV12493, NV18121, NV17945, NV12063, NV20651
GO:0070003	2.04913e-06	threonine-type peptidase activity	14	3146	16	13147	NV18836, NV11430, NV13305, NV11044, NV16435, NV18950, NV12758, NV17855, NV10939, NV12493, NV18121, NV17945, NV12063, NV20651
GO:0019843	2.04913e-06	rRNA binding	14	3146	16	13147	NV12264, NV21823, NV10531, NV17400, NV14954, NV22368, NV13750, NV15183, NV11016, NV13477, NV17115, NV10427, NV12064, NV19276
GO:0005753	2.04913e-06	mitochondrial respiratory chain complex V	14	3146	16	13147	NV14712, NV13669, NV16133, NV13434, NV10918, NV16081, NV13258, NV15655, NV13694, NV14491, NV15635, NV18090, NV11161, NV16064
GO:0005751	2.06717e-06	mitochondrial respiratory chain complex IV	11	3146	11	13147	NV22869, NV20883, NV23062, NV13906, NV15174, NV11058, NV16399, NV16020, NV12777, NV13905, NV13153
GO:0045277	2.06717e-06	cytochrome c oxidase complex	11	3146	11	13147	NV22869, NV20883, NV23062, NV13906, NV15174, NV11058, NV16399, NV16020, NV12777, NV13905, NV13153
GO:0008540	2.06717e-06	proteasome regulatory particle, base subcomplex	11	3146	11	13147	NV15169, NV15607, NV16391, NV10900, NV14829, NV12180, NV13405, NV12476, NV12333, NV15789, NV15940
GO:0051656	2.11368e-06	establishment of organelle localization	77	3146	188	13147	NV12209, NV10222, NV13304, NV14351, NV18658, NV15133, NV15353, NV15428, NV16915, NV12406, NV21547, NV11093, NV12927, NV18385, NV14332, NV14994, NV12670, NV11543, NV16455, NV13069, NV18645, NV18120, NV16942, NV14120, NV18077, NV10438, NV10682, NV13603, NV18792, NV17180, NV10377, NV18556, NV15040, NV10478, NV14493, NV10736, NV14957, NV16178, NV17903, NV14155, NV12141, NV11973, NV12825, NV19083, NV1…
GO:0043549	2.23108e-06	regulation of kinase activity	54	3146	118	13147	NV11206, NV31349, NV16600, NV14351, NV11867, NV15520, NV13733, NV14248, NV17545, NV10494, NV16865, NV12082, NV31512, NV16541, NV24094, NV22004, NV16423, NV11295, NV12779, NV11297, NV23115, NV14994, NV18414, NV16376, NV12126, NV14164, NV10155, NV17372, NV11643, NV11968, NV30579, NV12441, NV19099, NV11558, NV18501, NV18625, NV16108, NV10282, NV16683, NV15740, NV18710, NV13894, NV13479, NV10134, NV1…
GO:0015405	2.2942e-06	P-P-bond-hydrolysis-driven transporters	56	3146	124	13147	NV16977, NV16133, NV14984, NV13203, NV11824, NV10699, NV13434, NV11069, NV16578, NV13431, NV13458, NV12261, NV11161, NV12316, NV13669, NV20037, NV13202, NV10688, NV10139, NV10918, NV14844, NV13508, NV10875, NV13694, NV14640, NV15635, NV16064, NV13088, NV30255, NV11610, NV23750, NV17706, NV16081, NV15150, NV15655, NV23066, NV10520, NV10279, NV14491, NV14607, NV10630, NV18178, NV18090, NV14086, NV1…
GO:0015399	2.2942e-06	primary active transmembrane transporter activity	56	3146	124	13147	NV16977, NV16133, NV14984, NV13203, NV11824, NV10699, NV13434, NV11069, NV16578, NV13431, NV13458, NV12261, NV11161, NV12316, NV13669, NV20037, NV13202, NV10688, NV10139, NV10918, NV14844, NV13508, NV10875, NV13694, NV14640, NV15635, NV16064, NV13088, NV30255, NV11610, NV23750, NV17706, NV16081, NV15150, NV15655, NV23066, NV10520, NV10279, NV14491, NV14607, NV10630, NV18178, NV18090, NV14086, NV1…
GO:0050793	2.43814e-06	regulation of developmental process	190	3146	572	13147	NV11054, NV16010, NV13701, NV16600, NV14351, NV14744, NV15133, NV15886, NV15520, NV10542, NV17593, NV18192, NV14248, NV17221, NV14183, NV12437, NV15313, NV12341, NV10430, NV13132, NV12743, NV12488, NV16515, NV14467, NV13248, NV11837, NV16962, NV10171, NV12182, NV11801, NV20754, NV15185, NV16511, NV10400, NV14154, NV12710, NV12853, NV13353, NV15250, NV11553, NV10377, NV18949, NV10617, NV13851, NV1…
GO:0031329	2.43814e-06	regulation of cellular breakdown	85	3146	214	13147	NV17769, NV14351, NV16578, NV13231, NV15428, NV14248, NV18747, NV11383, NV10188, NV11014, NV11587, NV16708, NV10457, NV11543, NV16505, NV18746, NV10964, NV13069, NV13255, NV14608, NV12404, NV15185, NV17970, NV11036, NV16885, NV13299, NV10236, NV13763, NV23338, NV11382, NV12745, NV11301, NV17117, NV14873, NV16828, NV13570, NV14919, NV13015, NV16584, NV31867, NV15945, NV11633, NV11951, NV14155, NV1…
GO:0033178	2.52599e-06	proton-transporting two-sector ATPase complex, catalytic domain	15	3146	18	13147	NV16133, NV23750, NV10699, NV20037, NV17706, NV16081, NV13258, NV10403, NV13458, NV14491, NV16729, NV12615, NV15635, NV13691, NV16064
GO:0030662	2.59876e-06	coated vesicle membrane	18	3146	24	13147	NV16942, NV14252, NV11994, NV11646, NV15847, NV12315, NV11267, NV11587, NV18498, NV13042, NV12353, NV14345, NV10523, NV14332, NV15040, NV10082, NV14493, NV17152
GO:0016881	3.00354e-06	acid-amino acid ligase activity	33	3146	60	13147	NV14758, NV11447, NV25450, NV10545, NV11225, NV14310, NV13000, NV13195, NV12362, NV19036, NV11346, NV13555, NV15062, NV10977, NV16099, NV17896, NV11297, NV18559, NV10140, NV25338, NV13515, NV17981, NV15352, NV13119, NV15317, NV14715, NV11751, NV17688, NV17515, NV11176, NV17219, NV11377, NV15118
GO:0071900	3.00354e-06	regulation of protein serine/threonine kinase activity	33	3146	60	13147	NV11206, NV31349, NV15520, NV13733, NV14248, NV17545, NV10494, NV12082, NV16541, NV24094, NV22004, NV11295, NV12779, NV23115, NV18414, NV16376, NV12126, NV14164, NV11643, NV17372, NV11968, NV18501, NV11558, NV10282, NV18625, NV15740, NV18710, NV10134, NV13353, NV12880, NV15681, NV13879, NV25561
GO:0016879	3.00986e-06	ligase activity, forming carbon-nitrogen bonds	44	3146	90	13147	NV14758, NV11447, NV25450, NV10545, NV11225, NV14310, NV13000, NV13524, NV13195, NV12362, NV19036, NV11346, NV14183, NV13555, NV15313, NV15062, NV10977, NV16099, NV17896, NV11297, NV18559, NV10140, NV11493, NV25338, NV10237, NV13515, NV17981, NV15352, NV10823, NV13119, NV15317, NV15900, NV15215, NV14715, NV11751, NV14089, NV17688, NV15300, NV17515, NV11176, NV17219, NV14335, NV11377, NV15118
GO:0002065	3.0447e-06	columnar/cuboidal epithelial cell differentiation	80	3146	199	13147	NV10222, NV17377, NV15886, NV14695, NV18192, NV14183, NV16865, NV30645, NV25459, NV15955, NV10430, NV11839, NV14759, NV14406, NV10012, NV16961, NV12488, NV14467, NV13248, NV14190, NV10775, NV12479, NV11750, NV14608, NV25461, NV13504, NV14120, NV11052, NV10438, NV12710, NV21988, NV11438, NV13851, NV18546, NV14873, NV16320, NV14708, NV12244, NV10911, NV16189, NV12141, NV16475, NV12877, NV13216, NV2…
GO:0007308	3.07631e-06	oocyte construction	54	3146	119	13147	NV12209, NV12141, NV18812, NV11139, NV16475, NV16600, NV11568, NV15133, NV15886, NV12877, NV15520, NV13980, NV16082, NV17545, NV16865, NV12082, NV14302, NV14976, NV12927, NV10430, NV14759, NV13663, NV10595, NV19176, NV13670, NV18956, NV12753, NV16891, NV16961, NV11276, NV16515, NV11837, NV16962, NV19042, NV10823, NV11907, NV14689, NV14272, NV11936, NV11353, NV11301, NV15939, NV15051, NV18562, NV1…
GO:0007291	3.16588e-06	sperm individualization	25	3146	40	13147	NV17903, NV10095, NV16243, NV15390, NV15712, NV18163, NV14960, NV11644, NV17933, NV13701, NV13256, NV13119, NV16707, NV11526, NV11806, NV12315, NV17526, NV19128, NV10322, NV14612, NV18559, NV16613, NV12493, NV10396, NV13442
GO:0070603	3.16588e-06	SWI-SNF-type complex	25	3146	40	13147	NV10061, NV12262, NV18126, NV25791, NV17771, NV16856, NV13342, NV16860, NV16911, NV15097, NV18066, NV11766, NV14499, NV18125, NV17876, NV16894, NV16859, NV15167, NV15374, NV17809, NV13586, NV16613, NV14919, NV11999, NV11765
GO:0044260	3.51428e-06	cellular macromolecule metabolic process	1140	3146	4278	13147	NV18001, NV13305, NV11054, NV11563, NV13943, NV16435, NV13156, NV11039, NV15541, NV11402, NV14673, NV15886, NV14365, NV13168, NV16659, NV14024, NV17221, NV11025, NV15313, NV16019, NV16267, NV15925, NV17840, NV13705, NV15635, NV11055, NV17684, NV13123, NV10823, NV14307, NV11147, NV15126, NV14671, NV30912, NV16414, NV16304, NV18106, NV18009, NV18528, NV17700, NV11554, NV14543, NV10854, NV13000, NV1…
GO:0002165	3.59844e-06	instar larval or pupal development	181	3146	543	13147	NV14984, NV11139, NV16010, NV17406, NV16600, NV18100, NV14744, NV20071, NV15886, NV15272, NV15615, NV17593, NV18192, NV16446, NV11766, NV17544, NV13664, NV13118, NV17354, NV10430, NV16502, NV18956, NV10288, NV14467, NV13248, NV11750, NV15023, NV18126, NV11052, NV13447, NV13063, NV10438, NV12710, NV15250, NV11553, NV17938, NV12551, NV13851, NV18528, NV13586, NV11940, NV20630, NV21386, NV16189, NV1…
GO:0030833	4.01774e-06	regulation of actin polymerization	21	3146	31	13147	NV10378, NV11973, NV10222, NV10522, NV12348, NV15783, NV11801, NV11577, NV12260, NV10542, NV23060, NV14695, NV13525, NV18192, NV11093, NV12043, NV18785, NV30388, NV11899, NV12834, NV12670
GO:0032940	4.04402e-06	secretion by cell	63	3146	147	13147	NV17903, NV16178, NV13610, NV10468, NV18565, NV18265, NV13304, NV10398, NV16725, NV18658, NV13519, NV13359, NV15353, NV15428, NV12406, NV19103, NV21547, NV13358, NV12315, NV13587, NV18385, NV13663, NV15486, NV12743, NV14332, NV14994, NV11212, NV11564, NV12670, NV16455, NV12545, NV16913, NV18645, NV18587, NV14208, NV13087, NV16942, NV16086, NV11994, NV14252, NV15197, NV14120, NV20832, NV12795, NV1…
GO:0098687	4.24623e-06	chromosomal region	54	3146	120	13147	NV16178, NV10061, NV12209, NV12141, NV14155, NV16724, NV11191, NV15019, NV19083, NV10123, NV16475, NV13065, NV17720, NV14351, NV15133, NV13733, NV15097, NV12968, NV11978, NV14713, NV10752, NV16388, NV11031, NV22004, NV16990, NV19220, NV17813, NV12115, NV16961, NV31304, NV10764, NV18414, NV12113, NV13069, NV24466, NV17372, NV11968, NV18831, NV12161, NV11147, NV11782, NV17718, NV15126, NV15052, NV1…
GO:0048858	4.38915e-06	cell projection morphogenesis	151	3146	439	13147	NV20289, NV15766, NV11139, NV16010, NV18565, NV16026, NV10123, NV11039, NV14781, NV15133, NV15886, NV10542, NV18715, NV11636, NV18192, NV11766, NV17221, NV30645, NV12043, NV10430, NV13670, NV16502, NV18289, NV17206, NV11750, NV11801, NV11052, NV18919, NV10236, NV16896, NV21988, NV21682, NV18106, NV17938, NV18949, NV13851, NV12388, NV14156, NV11436, NV11241, NV13762, NV16178, NV11973, NV10192, NV1…
GO:0010941	4.42984e-06	regulation of cell death	82	3146	207	13147	NV18905, NV22870, NV16026, NV16902, NV11477, NV16813, NV14744, NV16578, NV17544, NV18102, NV14183, NV13832, NV16865, NV20755, NV18456, NV18497, NV17832, NV25673, NV14994, NV12488, NV14467, NV10964, NV10775, NV10467, NV15153, NV12737, NV15023, NV18818, NV20754, NV14275, NV14720, NV16453, NV10520, NV11526, NV13544, NV13603, NV12710, NV13353, NV11553, NV10377, NV17220, NV10046, NV15499, NV18411, NV2…
GO:0009266	4.64701e-06	response to thermal stimulus	45	3146	94	13147	NV12521, NV12754, NV11109, NV17377, NV14270, NV18957, NV16586, NV12968, NV14183, NV31512, NV12115, NV14063, NV17637, NV13508, NV11212, NV12126, NV11002, NV12113, NV11643, NV15717, NV11955, NV16396, NV18519, NV15102, NV17970, NV18379, NV11173, NV13375, NV15126, NV13133, NV12451, NV17844, NV15588, NV18298, NV14823, NV21682, NV11936, NV10269, NV11306, NV11657, NV16103, NV14922, NV13362, NV13879, NV1…
GO:0016876	4.67623e-06	ligase activity, forming aminoacyl-tRNA and related compounds	28	3146	48	13147	NV10221, NV18001, NV11158, NV13552, NV11406, NV10956, NV12384, NV14307, NV10765, NV15593, NV11312, NV12553, NV18633, NV12853, NV11555, NV11559, NV11310, NV16908, NV13466, NV14432, NV10836, NV17936, NV13339, NV16065, NV10766, NV15635, NV13921, NV10087
GO:0016875	4.67623e-06	ligase activity, forming carbon-oxygen bonds	28	3146	48	13147	NV10221, NV18001, NV11158, NV13552, NV11406, NV10956, NV12384, NV14307, NV10765, NV15593, NV11312, NV12553, NV18633, NV12853, NV11555, NV11559, NV11310, NV16908, NV13466, NV14432, NV10836, NV17936, NV13339, NV16065, NV10766, NV15635, NV13921, NV10087
GO:0015986	4.7509e-06	ATP synthesis coupled proton transport	12	3146	13	13147	NV13669, NV16133, NV14984, NV13434, NV10918, NV16081, NV13258, NV15655, NV13694, NV14491, NV15635, NV16064
GO:0015985	4.7509e-06	energy coupled proton transport, down electrochemical gradient	12	3146	13	13147	NV13669, NV16133, NV14984, NV13434, NV10918, NV16081, NV13258, NV15655, NV13694, NV14491, NV15635, NV16064
GO:0006090	4.86044e-06	pyruvate metabolic process	20	3146	29	13147	NV12323, NV14597, NV16814, NV15416, NV16813, NV16843, NV13940, NV16284, NV14710, NV17380, NV10148, NV19134, NV18700, NV11461, NV13505, NV16312, NV15694, NV16370, NV26083, NV12651
GO:0051130	5.0405e-06	up regulation of cell organization	47	3146	100	13147	NV10378, NV12993, NV12754, NV11054, NV11139, NV14351, NV12735, NV13519, NV12260, NV23060, NV10542, NV12835, NV15428, NV16865, NV16625, NV22004, NV12315, NV12043, NV11587, NV13670, NV10012, NV14994, NV16515, NV12670, NV16913, NV13248, NV12984, NV17548, NV16188, NV10522, NV12348, NV14252, NV15783, NV11801, NV11774, NV15970, NV11051, NV13447, NV13525, NV13063, NV14234, NV22724, NV11382, NV14066, NV1…
GO:0032990	5.0468e-06	cell part morphogenesis	151	3146	440	13147	NV20289, NV15766, NV11139, NV16010, NV18565, NV16026, NV10123, NV11039, NV14781, NV15133, NV15886, NV10542, NV18715, NV11636, NV18192, NV11766, NV17221, NV30645, NV12043, NV10430, NV13670, NV16502, NV18289, NV17206, NV11750, NV11801, NV11052, NV18919, NV10236, NV16896, NV21988, NV21682, NV18106, NV17938, NV18949, NV13851, NV12388, NV14156, NV11436, NV11241, NV13762, NV16178, NV11973, NV10192, NV1…
GO:0000279	5.29087e-06	M phase	23	3146	36	13147	NV24472, NV17372, NV14255, NV11314, NV11968, NV15134, NV13274, NV14351, NV16511, NV11526, NV10946, NV25648, NV18792, NV11382, NV11527, NV12340, NV16990, NV18477, NV12927, NV13132, NV10478, NV13069, NV18786
GO:0009628	5.37608e-06	response to abiotic stimulus	110	3146	300	13147	NV12034, NV12677, NV11924, NV17377, NV10699, NV14270, NV14701, NV10052, NV10683, NV13994, NV14744, NV14522, NV16976, NV16915, NV16586, NV17545, NV14183, NV16865, NV31512, NV15955, NV17380, NV18235, NV12115, NV13508, NV18289, NV14994, NV13756, NV17235, NV11002, NV17275, NV12323, NV30924, NV15717, NV12182, NV18519, NV17970, NV18379, NV30073, NV15126, NV12451, NV18178, NV11806, NV13603, NV18792, NV2…
GO:0006915	5.48002e-06	apoptotic cell death	61	3146	142	13147	NV14758, NV17903, NV16178, NV15732, NV17377, NV10788, NV11729, NV11343, NV14744, NV13733, NV15081, NV16659, NV11803, NV17544, NV16865, NV22004, NV16990, NV16294, NV11093, NV18319, NV12140, NV13917, NV12225, NV22368, NV14994, NV12488, NV12670, NV18414, NV14467, NV12126, NV11231, NV10479, NV13442, NV15390, NV16243, NV25554, NV15024, NV12737, NV17251, NV15023, NV18619, NV23089, NV11168, NV16453, NV1…
GO:0007088	5.50265e-06	regulation of mitosis	31	3146	56	13147	NV25725, NV12209, NV10070, NV14255, NV15134, NV14351, NV15133, NV10282, NV10030, NV13665, NV13447, NV10063, NV14248, NV17545, NV10946, NV11382, NV22004, NV15547, NV13132, NV11927, NV13997, NV10012, NV14967, NV10593, NV13570, NV10210, NV11981, NV10964, NV10710, NV10775, NV13069
GO:0006468	5.60681e-06	protein amino acid phosphorylation	120	3146	334	13147	NV16852, NV10222, NV16010, NV10468, NV11191, NV13701, NV14781, NV16902, NV16600, NV14764, NV15520, NV16659, NV13862, NV14870, NV17221, NV16865, NV31512, NV12779, NV12927, NV12341, NV12115, NV14994, NV10232, NV15938, NV10775, NV10159, NV12479, NV12456, NV15024, NV13513, NV25461, NV15829, NV15202, NV16108, NV16107, NV18415, NV13603, NV17017, NV11454, NV18009, NV18498, NV11553, NV17938, NV10617, NV1…
GO:0001932	5.66655e-06	regulation of protein phosphorylation	58	3146	133	13147	NV11206, NV31349, NV16600, NV14351, NV11867, NV15520, NV13733, NV11636, NV14248, NV17545, NV10494, NV16865, NV12082, NV31512, NV16541, NV24094, NV22004, NV16423, NV11295, NV12779, NV12927, NV11297, NV23115, NV14994, NV18414, NV16376, NV12126, NV14164, NV10155, NV17372, NV11643, NV13283, NV11968, NV30579, NV12441, NV19099, NV11558, NV18501, NV18625, NV16108, NV10282, NV16683, NV15740, NV18710, NV1…
GO:0030855	5.70177e-06	epithelial cell differentiation	100	3146	267	13147	NV10222, NV16010, NV17377, NV13304, NV20071, NV15886, NV10542, NV14695, NV18192, NV14085, NV17221, NV14183, NV16865, NV12437, NV30645, NV25459, NV15955, NV12927, NV10430, NV11839, NV30388, NV22932, NV14759, NV14406, NV10012, NV16961, NV12488, NV14467, NV13248, NV14190, NV10775, NV12479, NV14883, NV11750, NV14608, NV25915, NV25461, NV13504, NV14120, NV12784, NV11036, NV11052, NV10438, NV12710, NV2…
GO:0006446	5.7689e-06	regulation of translational initiation	19	3146	27	13147	NV10149, NV12521, NV17558, NV18467, NV11895, NV17970, NV17317, NV16439, NV10150, NV16857, NV16237, NV13962, NV15355, NV17637, NV13034, NV13467, NV14971, NV16510, NV10153
GO:0030162	5.81749e-06	regulation of peptidolysis	69	3146	167	13147	NV11054, NV14351, NV14248, NV17544, NV17337, NV14467, NV16505, NV10964, NV14298, NV10775, NV13069, NV17548, NV25915, NV15153, NV12737, NV13613, NV15023, NV19147, NV16453, NV11526, NV11382, NV18955, NV13570, NV15499, NV10485, NV18411, NV14919, NV11981, NV31867, NV11633, NV14784, NV15019, NV13274, NV14517, NV14908, NV13665, NV13980, NV17788, NV21388, NV31306, NV16294, NV22004, NV12140, NV10678, NV1…
GO:0048667	5.90649e-06	cell morphogenesis involved in neuron differentiation	138	3146	396	13147	NV15766, NV11139, NV16010, NV18565, NV16026, NV10123, NV11039, NV15133, NV15886, NV10542, NV11636, NV18192, NV11766, NV17221, NV14183, NV30645, NV12043, NV10430, NV13670, NV16502, NV18289, NV17206, NV11750, NV11801, NV11052, NV18919, NV10236, NV16896, NV21988, NV18106, NV17938, NV13851, NV12388, NV14156, NV11436, NV11241, NV13762, NV11973, NV10192, NV24453, NV18586, NV10494, NV10880, NV11344, NV1…
GO:0030117	5.95371e-06	membrane coat	25	3146	41	13147	NV18265, NV14252, NV11994, NV11151, NV12795, NV18715, NV11646, NV16988, NV15847, NV12315, NV11267, NV10679, NV18498, NV11587, NV13042, NV12353, NV14345, NV10523, NV14332, NV15040, NV10082, NV14493, NV17152, NV11160, NV13691
GO:0048475	5.95371e-06	coated membrane	25	3146	41	13147	NV18265, NV14252, NV11994, NV11151, NV12795, NV18715, NV11646, NV16988, NV15847, NV12315, NV11267, NV10679, NV18498, NV11587, NV13042, NV12353, NV14345, NV10523, NV14332, NV15040, NV10082, NV14493, NV17152, NV11160, NV13691
GO:0000287	5.95371e-06	magnesium binding	29	3146	51	13147	NV19148, NV14740, NV11328, NV14162, NV14169, NV16600, NV11558, NV15416, NV10282, NV15231, NV11833, NV16659, NV15215, NV12553, NV16865, NV10824, NV18156, NV10113, NV10524, NV15997, NV10764, NV11525, NV13432, NV17895, NV15694, NV14640, NV14164, NV14398, NV26083
GO:0000904	6.12945e-06	cell morphogenesis involved in differentiation	146	3146	424	13147	NV15766, NV11139, NV16010, NV18565, NV16026, NV10123, NV11039, NV15133, NV15886, NV10542, NV11636, NV18192, NV11766, NV17221, NV14183, NV12437, NV30645, NV12043, NV10430, NV13670, NV16502, NV18289, NV17206, NV14190, NV11750, NV11801, NV11052, NV18919, NV10236, NV16896, NV21988, NV18106, NV17938, NV13851, NV12388, NV14156, NV11436, NV11241, NV13762, NV11973, NV10192, NV24453, NV18586, NV10494, NV1…
GO:0051783	6.56991e-06	regulation of nuclear division	32	3146	59	13147	NV25725, NV12209, NV10070, NV14351, NV15133, NV13665, NV10063, NV14248, NV17545, NV10946, NV22004, NV13132, NV13997, NV10012, NV10210, NV10964, NV10710, NV10775, NV13069, NV14255, NV15134, NV10030, NV10282, NV13063, NV13447, NV11382, NV15547, NV11927, NV14967, NV13570, NV10593, NV11981
GO:0002009	6.79868e-06	morphogenesis of an epithelium	117	3146	325	13147	NV11139, NV13304, NV10788, NV13410, NV16600, NV20071, NV16578, NV14764, NV13231, NV14695, NV16449, NV18192, NV11538, NV11161, NV17221, NV14183, NV13118, NV16865, NV12437, NV30645, NV15313, NV12927, NV10430, NV30388, NV22932, NV18956, NV10012, NV12488, NV13062, NV20179, NV13248, NV14190, NV10775, NV12479, NV14883, NV11750, NV15024, NV15153, NV18778, NV13504, NV12784, NV11052, NV10588, NV13954, NV1…
GO:0048583	7.46782e-06	regulation of response to stimulus	212	3146	660	13147	NV12677, NV11054, NV30429, NV16026, NV11039, NV16600, NV20071, NV12350, NV13231, NV15520, NV15272, NV11766, NV14183, NV12437, NV16053, NV15313, NV12043, NV10188, NV16019, NV18497, NV14467, NV11543, NV11750, NV14608, NV15153, NV10632, NV14120, NV20754, NV18126, NV18501, NV11036, NV16896, NV23338, NV12710, NV13353, NV10377, NV18312, NV14873, NV17515, NV20630, NV14493, NV11951, NV13762, NV23615, NV1…
GO:0000087	7.62289e-06	M phase of mitotic cell cycle	17	3146	23	13147	NV24472, NV17372, NV14255, NV11314, NV11968, NV15134, NV13274, NV14351, NV16511, NV11526, NV10946, NV11382, NV11527, NV12927, NV13132, NV13069, NV18786
GO:0005798	7.62289e-06	Golgi-associated vesicle	17	3146	23	13147	NV15517, NV11994, NV11151, NV11036, NV11646, NV15847, NV12315, NV11267, NV18498, NV14345, NV10523, NV11762, NV15040, NV10082, NV15513, NV15659, NV17152
GO:0044093	7.76575e-06	positive regulation of molecular function	98	3146	262	13147	NV17769, NV11729, NV16600, NV14351, NV11867, NV13231, NV15520, NV17544, NV16865, NV31512, NV11383, NV10188, NV11014, NV11587, NV14994, NV12379, NV11543, NV18746, NV13255, NV10159, NV15664, NV14608, NV25915, NV12737, NV12404, NV15023, NV19147, NV15185, NV17970, NV11036, NV11774, NV16108, NV16885, NV13299, NV10236, NV13763, NV11526, NV13603, NV23338, NV12745, NV10377, NV17117, NV14873, NV17688, NV1…
GO:0000956	7.84297e-06	nuclear mRNA degradation	24	3146	39	13147	NV16475, NV15321, NV17094, NV10683, NV10255, NV14258, NV14689, NV14371, NV11166, NV30423, NV13753, NV11538, NV18792, NV18106, NV14970, NV17682, NV15001, NV10595, NV18714, NV16574, NV10050, NV17457, NV10478, NV17781
GO:0031122	8.30531e-06	cytoplasmic microtubule organisation	16	3146	21	13147	NV14597, NV11314, NV10944, NV10850, NV10040, NV13940, NV16082, NV15549, NV11161, NV11093, NV14615, NV10556, NV16710, NV13670, NV14780, NV10504
GO:0010498	8.47347e-06	proteasomal protein catabolic process	21	3146	32	13147	NV14758, NV14255, NV14829, NV11729, NV11866, NV10529, NV14207, NV10030, NV13733, NV13980, NV11526, NV16099, NV15547, NV17688, NV10012, NV10361, NV10210, NV15387, NV18414, NV11981, NV10710
GO:0043161	8.47347e-06	proteasomal ubiquitin-dependent protein catabolism	21	3146	32	13147	NV14758, NV14255, NV14829, NV11729, NV11866, NV10529, NV14207, NV10030, NV13733, NV13980, NV11526, NV16099, NV15547, NV17688, NV10012, NV10361, NV10210, NV15387, NV18414, NV11981, NV10710
GO:0046903	8.70592e-06	secretion	64	3146	153	13147	NV13610, NV10468, NV18565, NV13304, NV16725, NV18658, NV15353, NV15428, NV12406, NV19103, NV21547, NV13358, NV13587, NV18385, NV12743, NV14332, NV14994, NV12670, NV16455, NV12545, NV18645, NV14208, NV16942, NV16086, NV14252, NV14120, NV11036, NV10682, NV13603, NV18498, NV10377, NV10523, NV18770, NV15040, NV14493, NV16178, NV17903, NV18265, NV10398, NV13519, NV13359, NV12315, NV15486, NV13663, NV1…
GO:1902531	8.81522e-06	regulation of intracellular signaling chain	99	3146	266	13147	NV14231, NV12209, NV11039, NV12350, NV13231, NV15520, NV15272, NV12406, NV14183, NV16865, NV31512, NV12437, NV11383, NV10188, NV11014, NV18497, NV10012, NV14994, NV12670, NV11543, NV11996, NV10775, NV17548, NV14608, NV15153, NV10632, NV12404, NV18818, NV18126, NV11558, NV11036, NV16885, NV13299, NV13763, NV11526, NV16896, NV23338, NV10134, NV13353, NV10377, NV14873, NV11053, NV16828, NV15499, NV1…
GO:0010639	8.93271e-06	negative regulation of organelle organisation	31	3146	57	13147	NV12209, NV10222, NV10758, NV13701, NV18077, NV11577, NV20754, NV14351, NV15886, NV15133, NV13665, NV14695, NV11709, NV14248, NV31512, NV12055, NV22004, NV11093, NV15466, NV13344, NV18385, NV30388, NV10055, NV13997, NV12834, NV10593, NV13570, NV13270, NV10964, NV13069, NV18587
GO:0009408	1.00778e-05	response to heat	35	3146	68	13147	NV12521, NV12754, NV17377, NV14270, NV18957, NV12968, NV31512, NV12115, NV14063, NV17637, NV11212, NV12126, NV11002, NV12113, NV11643, NV15717, NV11955, NV18519, NV15102, NV17970, NV15126, NV13133, NV12451, NV17844, NV15588, NV18298, NV14823, NV11936, NV11657, NV11306, NV16103, NV14922, NV13879, NV13362, NV18243
GO:0044432	1.04286e-05	endoplasmic reticulum part	52	3146	117	13147	NV13334, NV10553, NV10965, NV10123, NV18324, NV20768, NV11618, NV11866, NV11069, NV16255, NV16578, NV14207, NV10253, NV19007, NV18747, NV13664, NV14870, NV14183, NV13358, NV17208, NV18456, NV10457, NV10452, NV11336, NV18354, NV10849, NV13578, NV16640, NV10451, NV12354, NV17548, NV15365, NV14252, NV17738, NV10513, NV15562, NV11907, NV16119, NV11456, NV12853, NV11144, NV15282, NV11979, NV18078, NV1…
GO:0008360	1.04286e-05	regulation of cell shape	53	3146	120	13147	NV16178, NV16189, NV30195, NV12270, NV15886, NV10463, NV18586, NV12260, NV10542, NV13733, NV14153, NV18192, NV10494, NV17221, NV14183, NV11344, NV12927, NV12341, NV10430, NV11587, NV12115, NV15486, NV12743, NV10012, NV13508, NV18094, NV16772, NV14356, NV21447, NV12113, NV15024, NV14252, NV15783, NV11801, NV18213, NV19099, NV18625, NV16988, NV18390, NV10400, NV10197, NV14154, NV11936, NV18785, NV1…
GO:0004812	1.08225e-05	aminoacyl-tRNA ligase activity	27	3146	47	13147	NV10221, NV18001, NV11158, NV13552, NV11406, NV10956, NV12384, NV14307, NV10765, NV15593, NV11312, NV12553, NV18633, NV12853, NV11555, NV11559, NV16908, NV13466, NV14432, NV10836, NV17936, NV13339, NV16065, NV10766, NV15635, NV13921, NV10087
GO:0043067	1.08225e-05	regulation of programmed cell death	77	3146	195	13147	NV18905, NV22870, NV16026, NV16902, NV11477, NV16813, NV14744, NV17544, NV18102, NV14183, NV13832, NV16865, NV20755, NV18456, NV18497, NV17832, NV25673, NV14994, NV12488, NV14467, NV10964, NV10775, NV15153, NV12737, NV15023, NV18818, NV20754, NV14275, NV14720, NV16453, NV10520, NV11526, NV13544, NV13603, NV12710, NV13353, NV11553, NV10377, NV17220, NV10046, NV15499, NV18411, NV16408, NV16178, NV1…
GO:0006402	1.48069e-05	mRNA degradation	26	3146	45	13147	NV16475, NV15321, NV17094, NV10683, NV10255, NV14258, NV14689, NV14371, NV11166, NV30423, NV13753, NV11538, NV18792, NV18106, NV13679, NV14970, NV17682, NV15001, NV10595, NV18714, NV16574, NV10050, NV17457, NV18875, NV10478, NV17781
GO:0044802	1.69875e-05	single-organism membrane organization	42	3146	89	13147	NV10095, NV11973, NV20768, NV11618, NV12614, NV15662, NV13854, NV15886, NV16578, NV18715, NV16343, NV10207, NV13980, NV15932, NV18747, NV13664, NV10408, NV13132, NV13708, NV14994, NV16186, NV14640, NV16913, NV12126, NV17275, NV10758, NV14082, NV11151, NV11565, NV11513, NV10279, NV12853, NV17526, NV18078, NV14103, NV16442, NV10229, NV16584, NV15659, NV17152, NV15311, NV18772
GO:0000790	1.69875e-05	nuclear chromatin	32	3146	61	13147	NV10061, NV12993, NV10123, NV15662, NV11270, NV22721, NV25791, NV18122, NV17421, NV12968, NV12238, NV17876, NV16894, NV16859, NV16613, NV16665, NV14719, NV17158, NV14714, NV11774, NV14184, NV11012, NV18066, NV14499, NV11433, NV17220, NV10055, NV19254, NV21496, NV11660, NV11241, NV14919
GO:0016773	1.69875e-05	phosphotransferase activity, alcohol group as acceptor	134	3146	389	13147	NV16852, NV10222, NV16010, NV13701, NV14781, NV16600, NV18563, NV15520, NV15615, NV16659, NV13862, NV17221, NV12341, NV16730, NV17197, NV15938, NV10159, NV23481, NV15416, NV16107, NV17017, NV11454, NV18009, NV15770, NV11553, NV17938, NV10617, NV18528, NV10793, NV18556, NV23742, NV16089, NV16189, NV11317, NV13328, NV12180, NV18586, NV14833, NV11803, NV10752, NV16625, NV14115, NV12322, NV21229, NV1…
GO:0051248	1.7704e-05	down regulation of protein metabolic process	66	3146	162	13147	NV15766, NV14351, NV24019, NV14248, NV17545, NV11295, NV14994, NV14467, NV10964, NV14298, NV13069, NV17548, NV13613, NV11558, NV16453, NV13447, NV10134, NV13353, NV14967, NV13570, NV10485, NV18411, NV14919, NV18766, NV15019, NV14829, NV11206, NV10955, NV16475, NV12735, NV14517, NV12266, NV13665, NV13733, NV10220, NV17788, NV11709, NV21388, NV12082, NV22004, NV10678, NV13997, NV10361, NV11807, NV2…
GO:0032269	1.7704e-05	downregulation of cellular protein metabolic process	66	3146	162	13147	NV15766, NV14351, NV24019, NV14248, NV17545, NV11295, NV14994, NV14467, NV10964, NV14298, NV13069, NV17548, NV13613, NV11558, NV16453, NV13447, NV10134, NV13353, NV14967, NV13570, NV10485, NV18411, NV14919, NV18766, NV15019, NV14829, NV11206, NV10955, NV16475, NV12735, NV14517, NV12266, NV13665, NV13733, NV10220, NV17788, NV11709, NV21388, NV12082, NV22004, NV10678, NV13997, NV10361, NV11807, NV2…
GO:0042325	1.80112e-05	regulation of phosphorylation	76	3146	194	13147	NV22870, NV31349, NV16600, NV14351, NV11867, NV15520, NV11636, NV14248, NV17545, NV14183, NV16865, NV31512, NV12437, NV24094, NV16423, NV11295, NV12779, NV12927, NV10012, NV11297, NV14994, NV15153, NV30579, NV11558, NV18501, NV16108, NV16896, NV10134, NV13353, NV18009, NV10377, NV13851, NV11053, NV15499, NV14784, NV11206, NV13733, NV31306, NV10494, NV16541, NV12082, NV11344, NV22004, NV23115, NV1…
GO:0042981	1.9091e-05	regulation of apoptotic process	70	3146	175	13147	NV22870, NV16026, NV16902, NV11477, NV16813, NV17544, NV18102, NV13832, NV16865, NV20755, NV18456, NV17832, NV25673, NV14994, NV12488, NV14467, NV10964, NV10775, NV15153, NV12737, NV15023, NV20754, NV14275, NV14720, NV16453, NV10520, NV11526, NV13544, NV13603, NV12710, NV13353, NV10377, NV17220, NV10046, NV15499, NV18411, NV16408, NV16178, NV14784, NV11522, NV14829, NV13733, NV31306, NV11344, NV1…
GO:0000413	1.94873e-05	protein proline isomerization	17	3146	24	13147	NV10155, NV14924, NV15532, NV16184, NV13554, NV16998, NV11174, NV12361, NV18527, NV15521, NV16793, NV16708, NV10168, NV22490, NV18182, NV17395, NV16676
GO:0003755	1.94873e-05	peptide bond isomerase activity	17	3146	24	13147	NV10155, NV14924, NV15532, NV16184, NV13554, NV16998, NV11174, NV12361, NV18527, NV15521, NV16793, NV16708, NV10168, NV22490, NV18182, NV17395, NV16676
GO:0042995	1.95399e-05	cell projection	86	3146	227	13147	NV15766, NV12677, NV16467, NV16259, NV13231, NV12260, NV10542, NV18715, NV18192, NV17221, NV14183, NV13748, NV12437, NV10430, NV23091, NV18497, NV13918, NV10012, NV14994, NV12670, NV13578, NV16640, NV18645, NV12276, NV13297, NV17669, NV10124, NV18818, NV20754, NV13954, NV10682, NV16896, NV13603, NV10377, NV18949, NV13851, NV14156, NV16320, NV12244, NV10736, NV16178, NV14155, NV12141, NV15712, NV1…
GO:0031124	2.27266e-05	mRNA 3' end processing	20	3146	31	13147	NV12815, NV15321, NV15610, NV15133, NV12848, NV16573, NV13447, NV15222, NV13753, NV18792, NV12103, NV18106, NV17682, NV18714, NV16574, NV16961, NV10478, NV23735, NV17781, NV10736
GO:0032880	2.41321e-05	regulation of protein localisation	42	3146	90	13147	NV22870, NV14784, NV10850, NV13330, NV14351, NV17414, NV11646, NV31306, NV21388, NV14870, NV17221, NV22004, NV14302, NV12927, NV11366, NV17514, NV13383, NV14994, NV12670, NV12709, NV10775, NV10171, NV17548, NV13283, NV15153, NV24142, NV18213, NV16534, NV18501, NV17699, NV17839, NV18710, NV11863, NV19037, NV13603, NV18078, NV13851, NV15499, NV16198, NV13790, NV13681, NV16972
GO:0009887	2.45484e-05	organ morphogenesis	237	3146	762	13147	NV10222, NV14984, NV11054, NV11139, NV16010, NV11729, NV16026, NV17406, NV16600, NV18100, NV14744, NV20071, NV13231, NV14867, NV10542, NV15272, NV15615, NV18192, NV16446, NV11766, NV17544, NV14183, NV13118, NV12437, NV15313, NV17354, NV12043, NV10430, NV14759, NV16502, NV18956, NV31592, NV14467, NV13248, NV11750, NV15153, NV18778, NV15023, NV11801, NV18126, NV11052, NV21188, NV13447, NV13063, NV1…
GO:0000090	2.55598e-05	mitotic anaphase	15	3146	20	13147	NV24472, NV11527, NV14255, NV11314, NV12927, NV11968, NV15134, NV13274, NV14351, NV16511, NV11526, NV18786, NV13069, NV10946, NV11382
GO:0030135	2.56522e-05	coated vesicle	26	3146	46	13147	NV15517, NV16942, NV18265, NV14252, NV11994, NV12795, NV18501, NV17845, NV11646, NV15847, NV12315, NV11267, NV13587, NV18498, NV11587, NV13042, NV12353, NV14345, NV10523, NV14332, NV15040, NV10082, NV15513, NV15659, NV14493, NV17152
GO:0051168	2.61246e-05	nucleus export	22	3146	36	13147	NV16111, NV15717, NV15000, NV16475, NV15321, NV11962, NV22721, NV14522, NV11909, NV14184, NV16573, NV14889, NV17861, NV10774, NV11788, NV14887, NV15939, NV10338, NV23735, NV11837, NV11333, NV11182
GO:0031072	2.61246e-05	heat shock protein binding	22	3146	36	13147	NV17155, NV12754, NV11955, NV15535, NV16491, NV14131, NV15102, NV25428, NV15317, NV13903, NV18298, NV17844, NV12894, NV10682, NV14823, NV15618, NV13479, NV11602, NV10322, NV11306, NV12851, NV17548
GO:0005794	2.79054e-05	Golgi complex	76	3146	196	13147	NV13410, NV31349, NV13011, NV15886, NV17845, NV15428, NV14695, NV17596, NV11646, NV13358, NV19233, NV13587, NV11587, NV14345, NV12670, NV15513, NV16640, NV15517, NV16895, NV16942, NV11151, NV18652, NV23861, NV11036, NV11526, NV12853, NV18498, NV18949, NV10523, NV15040, NV10082, NV17152, NV14957, NV15903, NV19083, NV12270, NV14763, NV11752, NV13359, NV10510, NV18802, NV13849, NV15847, NV11029, NV1…
GO:0004842	2.88744e-05	ubiquitin-protein ligase activity	71	3146	180	13147	NV22870, NV10545, NV11729, NV16026, NV18217, NV19036, NV13555, NV24361, NV13037, NV16099, NV18497, NV25717, NV10140, NV14467, NV11996, NV10775, NV17823, NV18818, NV22619, NV26043, NV11526, NV16910, NV24362, NV11382, NV16216, NV11979, NV17688, NV13512, NV11832, NV15271, NV17219, NV15585, NV10396, NV31867, NV11377, NV11188, NV14758, NV16196, NV17268, NV13000, NV12362, NV13195, NV15062, NV19128, NV1…
GO:0031334	2.89111e-05	up regulation of protein complex assembly	19	3146	29	13147	NV10378, NV10522, NV12348, NV15783, NV11801, NV12735, NV12260, NV23060, NV10542, NV15428, NV13525, NV14234, NV14066, NV12043, NV18785, NV13670, NV16996, NV12670, NV17548
GO:0004672	2.91247e-05	protein kinase activity	113	3146	320	13147	NV16852, NV10222, NV16010, NV10468, NV11191, NV13701, NV14781, NV16902, NV16600, NV14764, NV15520, NV16659, NV13862, NV14870, NV17221, NV16865, NV31512, NV12779, NV12927, NV12341, NV12115, NV14994, NV10232, NV15938, NV10775, NV10159, NV12479, NV15024, NV13513, NV25461, NV15829, NV15202, NV16108, NV16107, NV18415, NV13603, NV17017, NV11454, NV18009, NV18498, NV11553, NV17938, NV10617, NV17220, NV1…
GO:0010604	2.99969e-05	positive regulation of macromolecule metabolic process	146	3146	435	13147	NV16852, NV16210, NV11054, NV11729, NV16026, NV22721, NV16600, NV14351, NV14744, NV15133, NV11867, NV15520, NV16659, NV11766, NV17544, NV15313, NV16502, NV21399, NV15905, NV18289, NV12488, NV16515, NV14467, NV13248, NV16962, NV15023, NV19147, NV18126, NV21188, NV11382, NV18009, NV11553, NV10377, NV13851, NV13586, NV11241, NV16103, NV15999, NV31867, NV11633, NV14908, NV13733, NV13980, NV10494, NV1…
GO:0005832	3.10601e-05	chaperonin-containing T-complex	9	3146	9	13147	NV12940, NV14712, NV18778, NV10556, NV16710, NV31367, NV10040, NV15549, NV11161
GO:0005789	3.17208e-05	ER membrane	40	3146	85	13147	NV13334, NV10553, NV10965, NV18324, NV20768, NV11618, NV11866, NV11069, NV16578, NV14207, NV18747, NV13664, NV14870, NV17208, NV18456, NV10457, NV10452, NV18354, NV13578, NV16640, NV10451, NV12354, NV17548, NV15365, NV17738, NV10513, NV15562, NV16119, NV11456, NV12853, NV11144, NV18078, NV13593, NV11979, NV15224, NV13790, NV16584, NV31867, NV15311, NV12849
GO:0051236	3.23053e-05	RNA positioning	34	3146	68	13147	NV12481, NV14984, NV12825, NV16475, NV11962, NV22721, NV14522, NV13458, NV11487, NV17349, NV12914, NV12315, NV14887, NV14332, NV14752, NV11837, NV15737, NV16111, NV15717, NV15000, NV15321, NV12974, NV14184, NV11513, NV14272, NV16573, NV14889, NV17861, NV10774, NV11788, NV15939, NV18714, NV17781, NV16365
GO:0031175	3.27387e-05	neuron projection development	137	3146	404	13147	NV15766, NV11139, NV16010, NV18565, NV16026, NV10123, NV11039, NV15133, NV15886, NV10542, NV11636, NV18192, NV11766, NV17221, NV30645, NV12043, NV10430, NV13670, NV16502, NV18289, NV17206, NV11750, NV11801, NV11052, NV18919, NV10236, NV16896, NV21988, NV15250, NV18106, NV17938, NV18949, NV13851, NV12388, NV14156, NV11436, NV11241, NV13762, NV11973, NV10192, NV24453, NV18586, NV10494, NV10880, NV1…
GO:0007309	3.51222e-05	oocyte axis specification	50	3146	115	13147	NV12141, NV18812, NV11139, NV16475, NV16600, NV11568, NV15133, NV12877, NV15520, NV13980, NV16082, NV17545, NV16865, NV12082, NV14302, NV14976, NV12927, NV10430, NV14759, NV13663, NV10595, NV19176, NV13670, NV18956, NV12753, NV16961, NV11276, NV16515, NV11837, NV16962, NV19042, NV10823, NV11907, NV14689, NV11936, NV11353, NV11301, NV15939, NV15051, NV18562, NV16320, NV11436, NV11827, NV10504, NV1…
GO:0007300	3.60078e-05	ovarian nurse cell to oocyte transport	23	3146	39	13147	NV12141, NV11139, NV10522, NV17377, NV11801, NV14744, NV15886, NV16119, NV13133, NV10438, NV17221, NV11665, NV12043, NV12927, NV11553, NV13663, NV13773, NV14612, NV12834, NV10130, NV19050, NV11543, NV23065
GO:0018208	3.62936e-05	peptidyl-proline modification	18	3146	27	13147	NV10155, NV14924, NV15532, NV16184, NV13554, NV16998, NV11174, NV12361, NV18527, NV15521, NV16793, NV16708, NV10168, NV22490, NV18182, NV17395, NV12483, NV16676
GO:0008320	3.62936e-05	protein transmembrane transporter activity	18	3146	27	13147	NV30255, NV13088, NV15408, NV15873, NV18213, NV15150, NV23066, NV16578, NV12765, NV10279, NV17839, NV14607, NV18178, NV17220, NV14612, NV13140, NV16584, NV11160
GO:0040007	3.7722e-05	growth	70	3146	178	13147	NV12993, NV10699, NV17593, NV11636, NV16915, NV17221, NV24094, NV10430, NV14759, NV16908, NV10457, NV14409, NV14406, NV13508, NV18289, NV14994, NV18471, NV13062, NV18645, NV12182, NV25523, NV11801, NV10520, NV10438, NV13544, NV12710, NV16999, NV11301, NV16853, NV10377, NV21663, NV13851, NV14602, NV18528, NV21164, NV18922, NV10396, NV12244, NV14758, NV14155, NV11109, NV11368, NV16072, NV10494, NV1…
GO:0042175	4.51035e-05	nuclear outer membrane-endoplasmic reticulum membrane network	40	3146	86	13147	NV13334, NV10553, NV10965, NV18324, NV20768, NV11618, NV11866, NV11069, NV16578, NV14207, NV18747, NV13664, NV14870, NV17208, NV18456, NV10457, NV10452, NV18354, NV13578, NV16640, NV10451, NV12354, NV17548, NV15365, NV17738, NV10513, NV15562, NV16119, NV11456, NV12853, NV11144, NV18078, NV13593, NV11979, NV15224, NV13790, NV16584, NV31867, NV15311, NV12849
GO:0005876	4.52664e-05	spindle microtubule	20	3146	32	13147	NV18120, NV24472, NV12209, NV12141, NV25461, NV18077, NV15133, NV13665, NV16082, NV11526, NV13603, NV25459, NV13997, NV18556, NV10210, NV13570, NV31304, NV30749, NV18786, NV13529
GO:0031461	4.71948e-05	CRL complex	24	3146	42	13147	NV14255, NV11729, NV18217, NV15134, NV13274, NV10030, NV17291, NV16307, NV16511, NV17699, NV19108, NV11526, NV13894, NV11382, NV11662, NV15547, NV17688, NV20255, NV10210, NV15387, NV10710, NV13442, NV10775, NV18061
GO:0042254	4.82494e-05	ribosome biogenesis	34	3146	69	13147	NV17560, NV14128, NV12443, NV14599, NV15046, NV10847, NV13139, NV11446, NV11267, NV11621, NV15242, NV13103, NV14062, NV18289, NV16564, NV11182, NV12087, NV19058, NV12876, NV13108, NV18619, NV17245, NV18963, NV15684, NV11925, NV12015, NV13068, NV14970, NV19092, NV13750, NV14881, NV16966, NV10087, NV14971
GO:0010256	4.82494e-05	endomembrane system organization	44	3146	98	13147	NV10095, NV11973, NV10699, NV10398, NV11618, NV12614, NV18651, NV15886, NV11058, NV13359, NV13980, NV14870, NV13358, NV12315, NV10408, NV13587, NV11587, NV13132, NV13670, NV16186, NV16050, NV12126, NV12354, NV10758, NV13087, NV14252, NV14082, NV11151, NV11801, NV19099, NV12795, NV11036, NV16119, NV16707, NV16237, NV15282, NV14357, NV17381, NV17117, NV11762, NV16399, NV13790, NV10229, NV18772
GO:0022411	4.82607e-05	cell structure disassembly	22	3146	37	13147	NV13589, NV10222, NV11314, NV15617, NV13821, NV11052, NV13342, NV14365, NV19256, NV10682, NV14679, NV16294, NV22004, NV15466, NV10322, NV13132, NV13586, NV12229, NV12126, NV10589, NV18746, NV13879
GO:0016491	5.21644e-05	redox activity	232	3146	751	13147	NV14783, NV14630, NV16210, NV13156, NV10123, NV13011, NV18715, NV16016, NV10432, NV11061, NV18050, NV11658, NV17544, NV25516, NV14185, NV12139, NV17354, NV20086, NV16257, NV16489, NV18319, NV17489, NV25673, NV11983, NV11493, NV10288, NV15901, NV18186, NV16665, NV13578, NV11442, NV10467, NV17692, NV11233, NV10632, NV21667, NV15023, NV15321, NV24413, NV11283, NV23896, NV15310, NV14720, NV17215, NV1…
GO:0040029	5.50859e-05	regulation of gene expression, epigenetic	55	3146	132	13147	NV10061, NV11973, NV23148, NV12825, NV17406, NV14867, NV10220, NV15097, NV11766, NV11538, NV16388, NV14998, NV11243, NV21062, NV17876, NV17813, NV19012, NV11276, NV11212, NV18875, NV13248, NV11765, NV10919, NV14190, NV15781, NV14917, NV18163, NV10255, NV18126, NV12161, NV11774, NV18919, NV11247, NV13342, NV11012, NV15052, NV14689, NV12451, NV11744, NV30423, NV18066, NV15718, NV14499, NV17861, NV1…
GO:0032984	5.53916e-05	cellular macromolecule complex disassembly	16	3146	23	13147	NV13589, NV10222, NV11314, NV15617, NV13821, NV11052, NV13342, NV14365, NV19256, NV10682, NV14679, NV15466, NV10322, NV13586, NV10589, NV18746
GO:0019787	5.5786e-05	small conjugating protein transferase activity	71	3146	183	13147	NV22870, NV10545, NV11729, NV16026, NV18217, NV19036, NV13555, NV24361, NV13037, NV16099, NV18497, NV25717, NV10140, NV14467, NV11996, NV10775, NV17823, NV18818, NV22619, NV26043, NV11526, NV16910, NV24362, NV11382, NV16216, NV11979, NV17688, NV13512, NV11832, NV15271, NV17219, NV15585, NV10396, NV31867, NV11377, NV11188, NV14758, NV16196, NV17268, NV13000, NV12362, NV13195, NV15062, NV19128, NV1…
GO:0007059	5.64943e-05	chromosome segregation	54	3146	129	13147	NV12209, NV11973, NV14155, NV17491, NV11314, NV19083, NV15747, NV12180, NV14351, NV15133, NV13733, NV16082, NV15932, NV14248, NV25648, NV23719, NV14713, NV10752, NV12082, NV25459, NV11527, NV11905, NV11113, NV16961, NV31304, NV11276, NV14190, NV13069, NV14719, NV24472, NV18120, NV11968, NV12091, NV25461, NV24461, NV11871, NV16885, NV15317, NV16656, NV12944, NV18792, NV11433, NV10879, NV13353, NV1…
GO:0019901	5.87538e-05	protein kinase binding	25	3146	45	13147	NV11968, NV13922, NV25461, NV13408, NV31349, NV14351, NV11867, NV12877, NV15520, NV14248, NV16414, NV13734, NV31512, NV12437, NV25459, NV24094, NV16541, NV22004, NV12880, NV18556, NV12435, NV14164, NV15681, NV25561, NV17548
GO:0030659	5.87738e-05	cytoplasmic vesicle membrane	19	3146	30	13147	NV16942, NV14252, NV11994, NV11646, NV15847, NV12315, NV11267, NV18498, NV11587, NV13042, NV12353, NV14345, NV10523, NV14332, NV15040, NV10082, NV18414, NV14493, NV17152
GO:0034314	6.15746e-05	branched actin filament nucleation	10	3146	11	13147	NV10378, NV12043, NV18785, NV10522, NV12348, NV15783, NV11801, NV10542, NV23060, NV13525
GO:0007267	6.15746e-05	cell-cell signaling	168	3146	519	13147	NV16210, NV10222, NV10052, NV16600, NV18658, NV15886, NV12350, NV15353, NV10542, NV18192, NV13282, NV12235, NV14248, NV16504, NV19103, NV13046, NV17221, NV16053, NV10430, NV15020, NV18385, NV13132, NV16502, NV15925, NV14332, NV11493, NV10524, NV16455, NV12545, NV13248, NV11837, NV15153, NV16942, NV17684, NV14120, NV17751, NV16511, NV13063, NV11166, NV10682, NV18090, NV12853, NV10377, NV18949, NV1…
GO:0009792	6.18667e-05	embryo development ending in birth or egg hatching	89	3146	243	13147	NV11139, NV13304, NV16026, NV16578, NV14764, NV14153, NV18192, NV11538, NV17221, NV14183, NV16865, NV12437, NV15313, NV12238, NV12043, NV12927, NV10430, NV13508, NV10012, NV13248, NV30378, NV18120, NV10632, NV17706, NV30292, NV10588, NV13954, NV10438, NV11526, NV16896, NV13603, NV14154, NV25835, NV12055, NV11702, NV17180, NV21663, NV11053, NV18528, NV16320, NV21164, NV16584, NV11106, NV12244, NV1…
GO:0031647	6.42024e-05	regulation of protein stability	21	3146	35	13147	NV14758, NV11942, NV11982, NV13283, NV18217, NV13646, NV19042, NV12735, NV13955, NV13342, NV17535, NV13046, NV10110, NV17221, NV12082, NV11243, NV17337, NV20255, NV11807, NV18556, NV13681
GO:0044450	6.42024e-05	microtubule organizing centre component	21	3146	35	13147	NV20289, NV11314, NV10124, NV14781, NV13256, NV18077, NV24484, NV11752, NV13733, NV16082, NV22957, NV13603, NV13353, NV16990, NV18477, NV13344, NV11113, NV10012, NV24387, NV13953, NV14890
GO:0016458	6.46064e-05	gene silencing	42	3146	93	13147	NV10061, NV11973, NV12825, NV17406, NV14867, NV15097, NV11538, NV16388, NV30645, NV14998, NV11243, NV21062, NV17876, NV17813, NV19012, NV11276, NV11212, NV18875, NV14190, NV15781, NV18163, NV10255, NV18126, NV12161, NV11247, NV18919, NV11774, NV11012, NV15052, NV14689, NV12451, NV11744, NV30423, NV18066, NV14499, NV18125, NV10046, NV10050, NV14922, NV17781, NV13478, NV11967
GO:0032273	6.53658e-05	upregulation of protein polymerization	15	3146	21	13147	NV10378, NV12043, NV18785, NV10522, NV12348, NV15783, NV13670, NV11801, NV12260, NV10542, NV23060, NV15428, NV12670, NV13525, NV14234
GO:0000245	6.53658e-05	spliceosomal complex assembly	15	3146	21	13147	NV22790, NV10642, NV14887, NV12490, NV14997, NV16442, NV11909, NV16342, NV16315, NV13447, NV17781, NV11099, NV14971, NV10428, NV17977
GO:0060341	6.57746e-05	regulation of cellular localization	57	3146	139	13147	NV22870, NV14784, NV13701, NV16600, NV13330, NV14351, NV13980, NV11646, NV31306, NV21388, NV14870, NV22004, NV14302, NV11366, NV11587, NV17514, NV13663, NV15486, NV10875, NV14994, NV11276, NV16515, NV12670, NV12709, NV11837, NV10775, NV16962, NV10171, NV17548, NV15153, NV16942, NV14252, NV12091, NV10513, NV24142, NV18213, NV16534, NV12795, NV18501, NV17699, NV17839, NV18710, NV19037, NV13603, NV1…
GO:0019900	6.80208e-05	kinase binding	29	3146	56	13147	NV11968, NV13922, NV25461, NV13408, NV31349, NV14351, NV16813, NV11867, NV12877, NV15520, NV16988, NV14248, NV16414, NV13734, NV31512, NV12437, NV16541, NV25459, NV24094, NV22004, NV18949, NV12880, NV18556, NV12435, NV14164, NV15681, NV12244, NV25561, NV17548
GO:0001700	6.82948e-05	embryonic development via the syncytial blastoderm	71	3146	184	13147	NV11139, NV13304, NV16026, NV16578, NV14764, NV18192, NV11538, NV17221, NV14183, NV16865, NV12437, NV15313, NV12238, NV12043, NV12927, NV10430, NV10012, NV13508, NV13248, NV18120, NV10632, NV17706, NV10588, NV10438, NV16896, NV25835, NV12055, NV11702, NV17180, NV11053, NV18528, NV16320, NV16584, NV11106, NV12244, NV12825, NV18586, NV15932, NV10494, NV10946, NV11344, NV18111, NV23733, NV11212, NV1…
GO:0040011	6.87478e-05	locomotion	168	3146	520	13147	NV10095, NV20289, NV10222, NV15766, NV11139, NV16026, NV11039, NV13701, NV10052, NV15133, NV15886, NV10542, NV18192, NV11766, NV17221, NV14183, NV15313, NV10430, NV13670, NV16502, NV18289, NV10524, NV14467, NV11543, NV13248, NV16640, NV11750, NV14608, NV17669, NV14120, NV11801, NV20754, NV11052, NV18919, NV21188, NV10236, NV10438, NV10682, NV16896, NV12710, NV21988, NV21682, NV17938, NV13851, NV1…
GO:0031400	6.98887e-05	down regulation of protein modification	26	3146	48	13147	NV11643, NV13283, NV11206, NV14829, NV18766, NV11558, NV12735, NV10282, NV13733, NV18710, NV11709, NV17545, NV13479, NV12082, NV10134, NV13353, NV22004, NV11295, NV15466, NV14967, NV10361, NV23115, NV14994, NV18414, NV14164, NV13944
GO:0009886	7.30508e-05	post-embryonic morphogenesis	157	3146	481	13147	NV14984, NV11139, NV16010, NV17406, NV16600, NV18100, NV14744, NV20071, NV15272, NV15615, NV18192, NV16446, NV11766, NV17544, NV13118, NV17354, NV10430, NV16502, NV18956, NV14467, NV13248, NV11750, NV15023, NV18126, NV11052, NV13447, NV10438, NV13063, NV12710, NV15250, NV11553, NV17938, NV13851, NV13586, NV11940, NV20630, NV21386, NV16189, NV13922, NV16072, NV18467, NV17933, NV13256, NV30419, NV1…
GO:0022884	7.50187e-05	macromolecule transmembrane transporter activity	18	3146	28	13147	NV30255, NV13088, NV15408, NV15873, NV18213, NV15150, NV23066, NV16578, NV12765, NV10279, NV17839, NV14607, NV18178, NV17220, NV14612, NV13140, NV16584, NV11160
GO:0009306	7.50187e-05	protein secretion	18	3146	28	13147	NV13610, NV13087, NV10468, NV16086, NV18565, NV14252, NV10398, NV20832, NV16725, NV11036, NV11907, NV13359, NV16237, NV13358, NV13587, NV12743, NV10523, NV13681
GO:0043648	7.50187e-05	dicarboxylic acid metabolism	18	3146	28	13147	NV14783, NV14079, NV15023, NV21879, NV12395, NV16031, NV11658, NV17544, NV10214, NV10877, NV13117, NV11493, NV16898, NV13995, NV16370, NV13853, NV16345, NV10467
GO:0030660	7.91693e-05	Golgi-associated vesicle membrane	11	3146	13	13147	NV11267, NV12315, NV18498, NV11994, NV14345, NV10523, NV15040, NV10082, NV11646, NV17152, NV15847
GO:0009967	7.98139e-05	up regulation of signal transduction	68	3146	175	13147	NV14231, NV11054, NV12751, NV12350, NV15520, NV11646, NV12406, NV11766, NV16865, NV31512, NV12043, NV13180, NV14467, NV11765, NV10775, NV25915, NV15153, NV10632, NV14120, NV25523, NV18126, NV11051, NV10377, NV11053, NV15499, NV14493, NV13762, NV14784, NV16311, NV13733, NV31306, NV10494, NV12315, NV14976, NV10554, NV11483, NV23733, NV18414, NV14164, NV12126, NV12709, NV16376, NV25554, NV17372, NV1…
GO:0006096	8.25541e-05	glycolytic process	13	3146	17	13147	NV17380, NV16814, NV10148, NV19134, NV16843, NV16813, NV15416, NV18700, NV13505, NV15694, NV16284, NV26083, NV12651
GO:0006613	8.25541e-05	cotranslational protein-membrane targeting	13	3146	17	13147	NV18078, NV14103, NV20768, NV16442, NV16578, NV13708, NV16343, NV11513, NV10207, NV16584, NV18747, NV15311, NV13664
GO:0006979	8.61213e-05	response to oxidative stress	40	3146	88	13147	NV13156, NV16124, NV14321, NV16902, NV12236, NV13066, NV13733, NV12207, NV15081, NV16031, NV14185, NV31512, NV13149, NV12105, NV13105, NV15155, NV25673, NV14196, NV16211, NV12126, NV16962, NV11643, NV14977, NV11558, NV23896, NV23861, NV13348, NV13391, NV14720, NV19193, NV17291, NV13133, NV17413, NV11536, NV13744, NV13258, NV13327, NV14137, NV11537, NV15805
GO:0000910	8.75626e-05	cytokinesis involved in cell cycle	44	3146	100	13147	NV16178, NV16210, NV11139, NV19083, NV20731, NV12877, NV13359, NV13665, NV18102, NV10752, NV16541, NV22004, NV13553, NV12927, NV17876, NV17514, NV18385, NV10130, NV31304, NV16613, NV12670, NV12709, NV14457, NV18645, NV18587, NV12258, NV24472, NV12456, NV11968, NV20754, NV11782, NV11052, NV10535, NV10438, NV11526, NV22724, NV18009, NV12055, NV16753, NV16089, NV16270, NV15659, NV12244, NV14957
GO:0007005	8.76488e-05	mitochondria organization	43	3146	97	13147	NV22502, NV11522, NV19083, NV17377, NV16902, NV15662, NV13854, NV20310, NV10195, NV10101, NV19036, NV16294, NV18156, NV12436, NV13663, NV10480, NV13117, NV14409, NV16211, NV15905, NV11493, NV16772, NV11792, NV14334, NV19058, NV30255, NV15150, NV11565, NV10477, NV13391, NV15491, NV19193, NV10535, NV15669, NV10279, NV14607, NV18178, NV11806, NV17526, NV15545, NV16714, NV13140, NV12411
GO:0007293	8.95182e-05	germarium-derived egg chamber formation	32	3146	65	13147	NV12209, NV12141, NV17377, NV16475, NV11577, NV15886, NV15133, NV12877, NV17545, NV12082, NV30645, NV11093, NV14759, NV14612, NV16961, NV11276, NV14190, NV10775, NV10512, NV13582, NV14272, NV16988, NV17064, NV13447, NV11863, NV11353, NV13773, NV16320, NV19050, NV11827, NV16365, NV15659
GO:0051321	9.38812e-05	meiotic cell cycle	60	3146	150	13147	NV14758, NV16210, NV11973, NV10545, NV14155, NV11317, NV19083, NV13156, NV10527, NV22721, NV13733, NV14153, NV16082, NV15932, NV16598, NV25648, NV23719, NV18385, NV13132, NV13670, NV11113, NV10130, NV16772, NV16961, NV31304, NV12670, NV16505, NV14356, NV12709, NV18587, NV24472, NV18831, NV24461, NV18077, NV17266, NV14184, NV16885, NV15317, NV13063, NV18710, NV11863, NV13603, NV14154, NV16517, NV1…
GO:0060811	9.49404e-05	intracellular mRNA localisation involved in anterior/posterior axis specification	25	3146	46	13147	NV18812, NV11139, NV16475, NV10823, NV15133, NV11568, NV14689, NV13980, NV16865, NV11936, NV10430, NV14976, NV15939, NV13663, NV10595, NV15051, NV18562, NV13670, NV11276, NV16515, NV13711, NV11837, NV18243, NV16962, NV10171
GO:0010638	9.49404e-05	positive regulation of organelle organization	25	3146	46	13147	NV10378, NV11054, NV10522, NV12348, NV15783, NV11801, NV14351, NV11774, NV12260, NV23060, NV10542, NV15428, NV11051, NV13447, NV13525, NV13063, NV14234, NV11382, NV12043, NV18785, NV13670, NV10012, NV14994, NV16515, NV12670
GO:0010648	9.49404e-05	negative regulation of cell communication	79	3146	212	13147	NV12209, NV12677, NV16026, NV16600, NV14744, NV20071, NV15272, NV21547, NV14837, NV12437, NV11839, NV16019, NV14368, NV16708, NV10338, NV11996, NV10775, NV17548, NV11750, NV15153, NV13613, NV14120, NV20754, NV11558, NV13342, NV11526, NV16896, NV13603, NV12710, NV10134, NV13353, NV11553, NV10377, NV17515, NV15499, NV20630, NV17219, NV23615, NV14784, NV11206, NV13922, NV13065, NV13733, NV17788, NV1…
GO:0051495	9.53146e-05	upregulation of cytoskeleton organization	17	3146	26	13147	NV10378, NV12043, NV18785, NV10522, NV12348, NV15783, NV13670, NV11801, NV14351, NV14994, NV12260, NV10542, NV23060, NV12670, NV15428, NV13525, NV14234
GO:0016859	9.53146e-05	cis-trans isomerase activity	17	3146	26	13147	NV10155, NV14924, NV15532, NV16184, NV13554, NV16998, NV11174, NV12361, NV18527, NV15521, NV16793, NV16708, NV10168, NV22490, NV18182, NV17395, NV16676
GO:0023056	0.000102572	positive regulation of signalling process	71	3146	186	13147	NV14231, NV11054, NV12751, NV15886, NV12350, NV15520, NV11646, NV12406, NV11766, NV16865, NV31512, NV12043, NV13180, NV14467, NV11765, NV10775, NV25915, NV15153, NV10632, NV14120, NV25523, NV18126, NV18501, NV11051, NV10377, NV11053, NV15499, NV14493, NV13762, NV14784, NV16311, NV13733, NV31306, NV10494, NV12315, NV14976, NV10554, NV11483, NV23733, NV18414, NV14164, NV12126, NV12709, NV16376, NV2…
GO:2001141	0.00010313	regulation of RNA biosynthetic process	283	3146	949	13147	NV14822, NV11054, NV11039, NV31349, NV22721, NV16600, NV11766, NV30645, NV15313, NV16894, NV17813, NV25116, NV12743, NV16502, NV21399, NV11991, NV15905, NV12379, NV14190, NV10171, NV14120, NV16158, NV16597, NV30582, NV15671, NV12710, NV10815, NV13353, NV17938, NV13851, NV13586, NV15120, NV11241, NV11554, NV14758, NV11973, NV10192, NV12093, NV13259, NV25791, NV17006, NV10220, NV14951, NV17876, NV1…
GO:1903506	0.00010313	regulation of nucleic acid-templated transcription	283	3146	949	13147	NV14822, NV11054, NV11039, NV31349, NV22721, NV16600, NV11766, NV30645, NV15313, NV16894, NV17813, NV25116, NV12743, NV16502, NV21399, NV11991, NV15905, NV12379, NV14190, NV10171, NV14120, NV16158, NV16597, NV30582, NV15671, NV12710, NV10815, NV13353, NV17938, NV13851, NV13586, NV15120, NV11241, NV11554, NV14758, NV11973, NV10192, NV12093, NV13259, NV25791, NV17006, NV10220, NV14951, NV17876, NV1…
GO:0051494	0.000111471	down regulation of cytoskeleton organization	19	3146	31	13147	NV12209, NV10222, NV10758, NV13701, NV18077, NV11577, NV20754, NV15886, NV15133, NV14695, NV12055, NV11093, NV22004, NV13344, NV18385, NV30388, NV12834, NV13270, NV18587
GO:0043492	0.000113681	ATPase activity, coupled to movement of substances	46	3146	107	13147	NV16977, NV16133, NV14984, NV13203, NV11824, NV10699, NV13434, NV11069, NV13458, NV13431, NV12261, NV11161, NV12316, NV13669, NV20037, NV13202, NV10688, NV10139, NV10918, NV14844, NV13508, NV10875, NV13694, NV14640, NV15635, NV16064, NV11610, NV23750, NV17706, NV16081, NV15655, NV10520, NV14491, NV10630, NV18090, NV14086, NV14712, NV12725, NV13258, NV20069, NV10403, NV13201, NV10229, NV16729, NV1…
GO:0042626	0.000113681	ATPase activity, coupled to transmembrane movement of substances	46	3146	107	13147	NV16977, NV16133, NV14984, NV13203, NV11824, NV10699, NV13434, NV11069, NV13458, NV13431, NV12261, NV11161, NV12316, NV13669, NV20037, NV13202, NV10688, NV10139, NV10918, NV14844, NV13508, NV10875, NV13694, NV14640, NV15635, NV16064, NV11610, NV23750, NV17706, NV16081, NV15655, NV10520, NV14491, NV10630, NV18090, NV14086, NV14712, NV12725, NV13258, NV20069, NV10403, NV13201, NV10229, NV16729, NV1…
GO:0016820	0.000113681	hydrolase activity, acting on acid anhydrides, catalyzing transmembrane movement of substances	46	3146	107	13147	NV16977, NV16133, NV14984, NV13203, NV11824, NV10699, NV13434, NV11069, NV13458, NV13431, NV12261, NV11161, NV12316, NV13669, NV20037, NV13202, NV10688, NV10139, NV10918, NV14844, NV13508, NV10875, NV13694, NV14640, NV15635, NV16064, NV11610, NV23750, NV17706, NV16081, NV15655, NV10520, NV14491, NV10630, NV18090, NV14086, NV14712, NV12725, NV13258, NV20069, NV10403, NV13201, NV10229, NV16729, NV1…
GO:0007552	0.000114679	metamorphosis	159	3146	492	13147	NV14984, NV11139, NV16010, NV17406, NV16600, NV18100, NV14744, NV20071, NV15272, NV15615, NV18192, NV16446, NV11766, NV17544, NV13118, NV17354, NV10430, NV16502, NV18956, NV14467, NV13248, NV11750, NV15023, NV18126, NV11052, NV13447, NV13063, NV10438, NV12710, NV15172, NV15250, NV11553, NV17938, NV13851, NV18528, NV13586, NV11940, NV20630, NV21386, NV16189, NV13922, NV16072, NV18467, NV17933, NV1…
GO:0042060	0.000117143	wound healing	41	3146	92	13147	NV13334, NV10444, NV12180, NV16600, NV14351, NV14153, NV18192, NV12406, NV16201, NV11538, NV14976, NV13180, NV17496, NV14406, NV14994, NV11442, NV11643, NV15783, NV13504, NV13005, NV12168, NV13010, NV11012, NV15740, NV10438, NV18415, NV13603, NV18633, NV12710, NV14154, NV16554, NV13548, NV13851, NV10876, NV12834, NV16320, NV12978, NV10050, NV13879, NV12244, NV16207
GO:0006376	0.000117143	mRNA splice site selection	8	3146	8	13147	NV22790, NV10642, NV12490, NV16442, NV16315, NV13447, NV17977, NV10428
GO:0006890	0.000117143	retrograde vesicle-mediated transport, Golgi to ER	8	3146	8	13147	NV15517, NV11267, NV18498, NV14345, NV10523, NV10082, NV15513, NV17152
GO:0030126	0.000117143	coatomer	8	3146	8	13147	NV11267, NV10082, NV18498, NV11646, NV17152, NV14345, NV15847, NV10523
GO:0006123	0.000117143	mitochondrial electron transport, cytochrome c to oxygen	8	3146	8	13147	NV22869, NV11058, NV16399, NV16020, NV12777, NV13906, NV15174, NV13153
GO:0030663	0.000117143	COPI-coated vesicle membrane	8	3146	8	13147	NV11267, NV10082, NV18498, NV11646, NV17152, NV14345, NV15847, NV10523
GO:0005930	0.000119286	flagellum axoneme	16	3146	24	13147	NV16178, NV15712, NV18316, NV16467, NV17669, NV16311, NV16259, NV11799, NV11427, NV18715, NV15130, NV14156, NV15752, NV15118, NV13529, NV12276
GO:0097014	0.000119286	microtubule-based flagellum cytoplasm	16	3146	24	13147	NV16178, NV15712, NV18316, NV16467, NV17669, NV16311, NV16259, NV11799, NV11427, NV18715, NV15130, NV14156, NV15752, NV15118, NV13529, NV12276
GO:0023057	0.000120294	negative regulation of signaling	78	3146	210	13147	NV12209, NV12677, NV16026, NV16600, NV14744, NV20071, NV15272, NV21547, NV14837, NV12437, NV11839, NV16019, NV14368, NV10338, NV11996, NV10775, NV17548, NV11750, NV15153, NV13613, NV14120, NV20754, NV11558, NV13342, NV11526, NV16896, NV13603, NV12710, NV10134, NV13353, NV11553, NV10377, NV17515, NV15499, NV20630, NV17219, NV23615, NV14784, NV11206, NV13922, NV13065, NV13733, NV17788, NV11803, NV2…
GO:0006355	0.000121469	regulation of transcription, DNA-templated	279	3146	936	13147	NV14822, NV11054, NV11039, NV31349, NV22721, NV16600, NV11766, NV30645, NV15313, NV16894, NV17813, NV25116, NV12743, NV16502, NV21399, NV11991, NV15905, NV12379, NV14190, NV10171, NV14120, NV16158, NV16597, NV30582, NV15671, NV12710, NV10815, NV13353, NV17938, NV13851, NV13586, NV15120, NV11241, NV11554, NV14758, NV11973, NV10192, NV12093, NV13259, NV25791, NV17006, NV10220, NV14951, NV17876, NV1…
GO:0048729	0.00012316	tissue morphogenesis	118	3146	347	13147	NV11139, NV13304, NV10788, NV13410, NV16600, NV20071, NV16578, NV14764, NV13231, NV14695, NV16449, NV18192, NV11538, NV11161, NV17221, NV14183, NV13118, NV16865, NV12437, NV30645, NV15313, NV12927, NV10430, NV30388, NV22932, NV18956, NV10012, NV12488, NV13062, NV20179, NV13248, NV14190, NV10775, NV12479, NV14883, NV11750, NV15024, NV15153, NV18778, NV13504, NV12784, NV11052, NV10588, NV13954, NV1…
GO:0048707	0.000127322	instar larval or pupal morphogenesis	154	3146	475	13147	NV14984, NV11139, NV16010, NV17406, NV16600, NV18100, NV14744, NV20071, NV15272, NV15615, NV18192, NV16446, NV11766, NV17544, NV13118, NV17354, NV10430, NV16502, NV18956, NV14467, NV13248, NV11750, NV15023, NV18126, NV11052, NV13447, NV10438, NV13063, NV12710, NV15250, NV11553, NV17938, NV13851, NV13586, NV11940, NV20630, NV21386, NV16189, NV13922, NV16072, NV18467, NV17933, NV13256, NV30419, NV1…
GO:0048812	0.000127322	neuron projection morphogenesis	131	3146	393	13147	NV15766, NV11139, NV16010, NV18565, NV16026, NV10123, NV11039, NV15133, NV15886, NV10542, NV11636, NV18192, NV11766, NV17221, NV30645, NV12043, NV10430, NV13670, NV16502, NV18289, NV17206, NV11750, NV11801, NV11052, NV18919, NV10236, NV16896, NV21988, NV18106, NV17938, NV18949, NV13851, NV12388, NV14156, NV11436, NV11241, NV13762, NV11973, NV10192, NV24453, NV18586, NV10494, NV10880, NV11344, NV1…
GO:0043039	0.000127322	tRNA charging	24	3146	44	13147	NV10221, NV18001, NV11158, NV13552, NV10956, NV14307, NV10765, NV15593, NV12553, NV18633, NV12853, NV11555, NV11559, NV11310, NV16908, NV13466, NV14432, NV10836, NV17936, NV13339, NV16065, NV10766, NV15635, NV13921
GO:0040008	0.000127322	regulation of growth	77	3146	207	13147	NV11054, NV10277, NV15886, NV15520, NV10542, NV11487, NV24019, NV14153, NV18192, NV17545, NV21547, NV17221, NV16865, NV12437, NV12927, NV10430, NV10115, NV18497, NV12712, NV18289, NV13062, NV13248, NV30378, NV12479, NV12182, NV15536, NV18818, NV15185, NV16511, NV11747, NV13603, NV14154, NV12710, NV11945, NV12853, NV13353, NV16853, NV18949, NV10950, NV14169, NV10192, NV16833, NV11343, NV13519, NV1…
GO:0050658	0.000128003	RNA transport	32	3146	66	13147	NV12481, NV14984, NV12825, NV16475, NV11962, NV22721, NV14522, NV13458, NV11487, NV17349, NV12914, NV12315, NV14887, NV14332, NV14752, NV11837, NV15737, NV16111, NV15717, NV15000, NV15321, NV12974, NV14184, NV11513, NV14272, NV16573, NV14889, NV17861, NV10774, NV11788, NV15939, NV16365
GO:0050657	0.000128003	nucleic acid transport	32	3146	66	13147	NV12481, NV14984, NV12825, NV16475, NV11962, NV22721, NV14522, NV13458, NV11487, NV17349, NV12914, NV12315, NV14887, NV14332, NV14752, NV11837, NV15737, NV16111, NV15717, NV15000, NV15321, NV12974, NV14184, NV11513, NV14272, NV16573, NV14889, NV17861, NV10774, NV11788, NV15939, NV16365
GO:0048585	0.000135455	negative regulation of response to stimulus	79	3146	214	13147	NV12209, NV12677, NV16026, NV16600, NV20071, NV15272, NV21547, NV14837, NV12437, NV11839, NV16019, NV14368, NV16708, NV10338, NV11996, NV10775, NV15664, NV17548, NV11750, NV15153, NV13613, NV14120, NV20754, NV11558, NV13342, NV11526, NV13544, NV16896, NV13603, NV12710, NV10134, NV13353, NV10377, NV17515, NV15499, NV20630, NV17219, NV23615, NV14784, NV11206, NV13922, NV13065, NV13733, NV17788, NV1…
GO:0032787	0.000141051	monocarboxylic acid metabolism	48	3146	114	13147	NV17827, NV10553, NV16814, NV18054, NV13524, NV16813, NV16843, NV13940, NV17494, NV14710, NV15071, NV18075, NV14219, NV12564, NV15720, NV17380, NV10319, NV19134, NV10237, NV11461, NV10288, NV13505, NV16312, NV18186, NV13995, NV11442, NV12323, NV14293, NV14597, NV16021, NV16550, NV18155, NV16363, NV14294, NV15416, NV14968, NV16284, NV15933, NV10148, NV14089, NV13246, NV18700, NV11525, NV17493, NV1…
GO:1903362	0.000141951	regulation of cellular protein breakdown	22	3146	39	13147	NV14255, NV15019, NV15134, NV19042, NV14351, NV14908, NV13665, NV13980, NV14248, NV11382, NV22004, NV15547, NV13997, NV11807, NV13570, NV14919, NV16505, NV10964, NV10710, NV31867, NV13069, NV11633
GO:1903050	0.000141951	regulation of peptidolysis involved in cellular protein catabolism	22	3146	39	13147	NV14255, NV15019, NV15134, NV19042, NV14351, NV14908, NV13665, NV13980, NV14248, NV11382, NV22004, NV15547, NV13997, NV11807, NV13570, NV14919, NV16505, NV10964, NV10710, NV31867, NV13069, NV11633
GO:0061136	0.000141951	regulation of proteasomal protein catabolic process	22	3146	39	13147	NV14255, NV15019, NV15134, NV19042, NV14351, NV14908, NV13665, NV13980, NV14248, NV11382, NV22004, NV15547, NV13997, NV11807, NV13570, NV14919, NV16505, NV10964, NV10710, NV31867, NV13069, NV11633
GO:0043241	0.000147176	protein complex disassembly	15	3146	22	13147	NV13589, NV14679, NV10222, NV11314, NV15466, NV15617, NV10322, NV13821, NV13586, NV11052, NV13342, NV14365, NV19256, NV18746, NV10682
GO:0000922	0.000148869	spindle pole	20	3146	34	13147	NV12209, NV12141, NV14155, NV25461, NV18077, NV15133, NV13733, NV16082, NV11526, NV14247, NV13603, NV25459, NV11031, NV18477, NV13670, NV11113, NV18556, NV13953, NV18786, NV21239
GO:0060810	0.000148869	intracellular mRNA localization involved in pattern specification process	25	3146	47	13147	NV18812, NV11139, NV16475, NV10823, NV15133, NV11568, NV14689, NV13980, NV16865, NV11936, NV10430, NV14976, NV15939, NV13663, NV10595, NV15051, NV18562, NV13670, NV11276, NV16515, NV13711, NV11837, NV18243, NV16962, NV10171
GO:0051225	0.000148869	spindle assembly	25	3146	47	13147	NV18120, NV24472, NV12209, NV12141, NV14155, NV23179, NV19083, NV15747, NV15133, NV10282, NV12194, NV13733, NV16082, NV16598, NV18792, NV13353, NV11905, NV16859, NV15690, NV11927, NV13132, NV18556, NV31304, NV10478, NV10736
GO:0045451	0.000148869	oocyte pole plasm oskar mRNA localization	20	3146	34	13147	NV18812, NV11139, NV16475, NV10823, NV15133, NV11568, NV14689, NV13980, NV16865, NV10430, NV14976, NV15939, NV13663, NV10595, NV18562, NV15051, NV11276, NV16515, NV11837, NV16962
GO:0010647	0.000149113	positive regulation of cell communication	71	3146	188	13147	NV14231, NV11054, NV12751, NV15886, NV12350, NV15520, NV11646, NV12406, NV11766, NV16865, NV31512, NV12043, NV13180, NV14467, NV11765, NV10775, NV25915, NV15153, NV10632, NV14120, NV25523, NV18126, NV18501, NV11051, NV10377, NV11053, NV15499, NV14493, NV13762, NV14784, NV16311, NV13733, NV31306, NV10494, NV12315, NV14976, NV10554, NV11483, NV23733, NV18414, NV14164, NV12126, NV12709, NV16376, NV2…
GO:0032879	0.000154409	regulation of localization	102	3146	293	13147	NV22870, NV12993, NV11314, NV13701, NV16600, NV13330, NV14351, NV11646, NV14870, NV17221, NV16684, NV12927, NV17514, NV11587, NV22932, NV14345, NV12743, NV16826, NV10875, NV14994, NV16515, NV12670, NV11837, NV10775, NV16962, NV17548, NV10171, NV15153, NV16942, NV14252, NV11151, NV18501, NV18379, NV16910, NV19037, NV11806, NV13603, NV16414, NV18009, NV15250, NV18498, NV13851, NV10523, NV15499, NV1…
GO:0030286	0.0001734	dynein complex	23	3146	42	13147	NV12141, NV15712, NV18316, NV16467, NV10124, NV17669, NV13256, NV16259, NV12430, NV11427, NV18751, NV18580, NV14122, NV11290, NV16047, NV15130, NV10648, NV30654, NV15752, NV22958, NV11027, NV11682, NV12276
GO:0010927	0.0001734	cellular component assembly involved in morphogenesis	56	3146	140	13147	NV20289, NV14781, NV13982, NV16311, NV13216, NV11752, NV17391, NV18715, NV14695, NV18192, NV10494, NV10430, NV11839, NV17876, NV11366, NV13344, NV17514, NV14759, NV18419, NV16961, NV12488, NV11276, NV10479, NV10775, NV13297, NV15390, NV17372, NV11643, NV21453, NV11782, NV13954, NV17699, NV14437, NV12792, NV14111, NV12710, NV21988, NV21682, NV11301, NV16554, NV16633, NV15545, NV18546, NV13773, NV1…
GO:0048589	0.000181307	developmental growth	55	3146	137	13147	NV14155, NV12993, NV16072, NV10699, NV11368, NV17593, NV11636, NV16915, NV11803, NV10494, NV17221, NV19128, NV10430, NV14759, NV14973, NV14406, NV13508, NV18289, NV17363, NV14994, NV18471, NV13062, NV12709, NV18061, NV18645, NV14917, NV11643, NV12182, NV25523, NV11801, NV19099, NV13348, NV16119, NV17291, NV15740, NV16988, NV10438, NV18710, NV16536, NV12710, NV16554, NV11301, NV10377, NV13851, NV1…
GO:0070972	0.000187799	protein localization to endoplasmic reticulum	17	3146	27	13147	NV15517, NV10965, NV20768, NV16578, NV16343, NV10207, NV11513, NV14817, NV18747, NV15512, NV13664, NV18078, NV14103, NV16442, NV13708, NV16584, NV15513
GO:0032838	0.000187799	cell projection cytoplasm	17	3146	27	13147	NV16178, NV15712, NV18316, NV16467, NV17669, NV16311, NV16259, NV11799, NV11427, NV18715, NV15130, NV14156, NV15752, NV12126, NV15118, NV13529, NV12276
GO:0006414	0.000200915	translational elongation	19	3146	32	13147	NV16724, NV17769, NV16208, NV15541, NV12835, NV19256, NV14848, NV12619, NV11446, NV14357, NV11310, NV16538, NV13182, NV17921, NV18314, NV16270, NV18746, NV13388, NV11428
GO:0043038	0.000204784	amino acid activation	24	3146	45	13147	NV10221, NV18001, NV11158, NV13552, NV10956, NV14307, NV10765, NV15593, NV12553, NV18633, NV12853, NV11555, NV11559, NV11310, NV16908, NV13466, NV14432, NV10836, NV17936, NV13339, NV16065, NV10766, NV15635, NV13921
GO:0045239	0.000209868	tricarboxylic acid cycle enzyme complex	9	3146	10	13147	NV19148, NV12734, NV11490, NV15170, NV17458, NV12733, NV13707, NV17106, NV10214
GO:0044447	0.000213131	axonemal part	13	3146	18	13147	NV15712, NV18316, NV16467, NV17669, NV15130, NV16259, NV14156, NV15752, NV11427, NV18715, NV15118, NV12276, NV13529
GO:0009968	0.00022303	downregulation of signal transduction	74	3146	200	13147	NV12209, NV12677, NV16026, NV16600, NV20071, NV15272, NV21547, NV14837, NV12437, NV11839, NV16019, NV14368, NV10338, NV11996, NV10775, NV17548, NV11750, NV15153, NV13613, NV14120, NV20754, NV11558, NV13342, NV11526, NV16896, NV13603, NV12710, NV10134, NV13353, NV10377, NV17515, NV15499, NV20630, NV17219, NV23615, NV14784, NV11206, NV13922, NV13065, NV13733, NV17788, NV21388, NV31306, NV11803, NV1…
GO:0008298	0.000226418	establishment and maintenance of intracellular RNA localization	29	3146	59	13147	NV12141, NV18812, NV11139, NV16475, NV10823, NV11568, NV15133, NV14689, NV14695, NV13980, NV16865, NV11936, NV14976, NV10430, NV15939, NV13663, NV10595, NV15051, NV18562, NV13670, NV16961, NV11276, NV16515, NV13711, NV11837, NV18243, NV10736, NV16962, NV10171
GO:0045937	0.000227875	up regulation of phosphate metabolic process	82	3146	227	13147	NV17769, NV16600, NV14351, NV11867, NV13231, NV15520, NV16865, NV31512, NV12437, NV11383, NV10188, NV11014, NV11587, NV14994, NV11543, NV18746, NV13255, NV14608, NV15153, NV12404, NV15185, NV17970, NV11036, NV16108, NV16885, NV13299, NV10236, NV13763, NV23338, NV12745, NV18009, NV10377, NV13851, NV17117, NV14873, NV11053, NV16828, NV15499, NV13015, NV15945, NV11951, NV14155, NV14784, NV12716, NV1…
GO:0010562	0.000227875	positive regulation of phosphorus metabolic process	82	3146	227	13147	NV17769, NV16600, NV14351, NV11867, NV13231, NV15520, NV16865, NV31512, NV12437, NV11383, NV10188, NV11014, NV11587, NV14994, NV11543, NV18746, NV13255, NV14608, NV15153, NV12404, NV15185, NV17970, NV11036, NV16108, NV16885, NV13299, NV10236, NV13763, NV23338, NV12745, NV18009, NV10377, NV13851, NV17117, NV14873, NV11053, NV16828, NV15499, NV13015, NV15945, NV11951, NV14155, NV14784, NV12716, NV1…
GO:0071806	0.000234231	protein membrane transport	25	3146	48	13147	NV16021, NV30255, NV13088, NV15408, NV15873, NV15662, NV18213, NV15150, NV23066, NV16578, NV12765, NV15491, NV10279, NV17839, NV14607, NV18747, NV18178, NV15632, NV17220, NV14612, NV13140, NV16584, NV14493, NV11160, NV12365
GO:0009127	0.000236383	purine nucleoside monophosphate anabolism	22	3146	40	13147	NV16133, NV14984, NV13203, NV13434, NV16081, NV11069, NV15655, NV11565, NV14491, NV15215, NV13669, NV13202, NV10020, NV15300, NV10918, NV13508, NV13258, NV13694, NV20069, NV13201, NV15635, NV16064
GO:0009168	0.000236383	purine ribonucleoside monophosphate anabolism	22	3146	40	13147	NV16133, NV14984, NV13203, NV13434, NV16081, NV11069, NV15655, NV11565, NV14491, NV15215, NV13669, NV13202, NV10020, NV15300, NV10918, NV13508, NV13258, NV13694, NV20069, NV13201, NV15635, NV16064
GO:0043065	0.000240019	up regulation of apoptosis	30	3146	62	13147	NV16178, NV16243, NV22870, NV14784, NV15153, NV12737, NV15023, NV24142, NV16534, NV20754, NV16813, NV11526, NV17544, NV31306, NV18102, NV13832, NV16865, NV22004, NV16294, NV10877, NV12140, NV12939, NV22368, NV12978, NV15499, NV14994, NV12488, NV16198, NV13442, NV11099
GO:0044769	0.000241527	ATPase activity, coupled to transmembrane movement of ions, rotational mechanism	12	3146	16	13147	NV16133, NV10699, NV20037, NV16081, NV13258, NV10403, NV13458, NV14491, NV16729, NV15635, NV12615, NV13691
GO:0006614	0.000241527	SRP-dependent cotranslational protein targeting to membrane	12	3146	16	13147	NV18078, NV14103, NV20768, NV16442, NV16578, NV13708, NV16343, NV10207, NV16584, NV11513, NV18747, NV13664
GO:0051322	0.000242712	anaphase	16	3146	25	13147	NV24472, NV11527, NV14255, NV11314, NV12927, NV18477, NV11968, NV15134, NV13274, NV14351, NV16511, NV11526, NV18786, NV13069, NV10946, NV11382
GO:0048193	0.000251975	Golgi vesicle transport	31	3146	65	13147	NV15517, NV16942, NV15197, NV14252, NV11151, NV14082, NV13410, NV14763, NV11618, NV11695, NV18501, NV11036, NV11907, NV18390, NV13991, NV15512, NV11114, NV11267, NV13796, NV18498, NV11587, NV13042, NV12743, NV14345, NV10523, NV10082, NV15513, NV15659, NV17152, NV12998, NV18645
GO:0005685	0.000253325	snRNP U1	10	3146	12	13147	NV13116, NV15397, NV13607, NV31504, NV13254, NV12851, NV16315, NV13374, NV10428, NV17977
GO:0046961	0.000259276	H+-transporting ATPase activity	11	3146	14	13147	NV16133, NV10699, NV20037, NV16081, NV13258, NV13458, NV10403, NV14491, NV16729, NV12615, NV13691
GO:0009124	0.000260219	nucleoside monophosphate biosynthesis	26	3146	51	13147	NV16133, NV14984, NV13203, NV13434, NV16081, NV11069, NV15655, NV11565, NV14491, NV15660, NV15215, NV13669, NV15700, NV13202, NV10020, NV14147, NV15300, NV10918, NV13508, NV13258, NV13694, NV20069, NV13201, NV17895, NV15635, NV16064
GO:0005938	0.000262541	cell cortex	44	3146	104	13147	NV16178, NV12141, NV11314, NV16010, NV12716, NV18658, NV17414, NV15886, NV12877, NV10494, NV18102, NV17221, NV11344, NV25459, NV16053, NV18385, NV19176, NV18956, NV16515, NV12670, NV18587, NV12258, NV12456, NV10758, NV12091, NV25461, NV15601, NV11782, NV18625, NV18902, NV13133, NV10438, NV10377, NV16633, NV17220, NV13851, NV12834, NV10504, NV16270, NV10884, NV12244, NV18243, NV18772, NV10482
GO:0003712	0.000271959	transcription cofactor activity	56	3146	142	13147	NV13494, NV14789, NV11054, NV13065, NV15662, NV22721, NV15699, NV14586, NV11766, NV10026, NV12843, NV16859, NV15486, NV17809, NV21399, NV15294, NV11278, NV12488, NV17206, NV13248, NV11765, NV11466, NV10362, NV19058, NV11982, NV10632, NV25523, NV13646, NV21566, NV14125, NV13342, NV14184, NV16307, NV16597, NV16988, NV18066, NV17409, NV17861, NV25835, NV15632, NV14965, NV17938, NV18605, NV11737, NV2…
GO:0006418	0.000277898	tRNA aminoacylation for protein translation	23	3146	43	13147	NV10221, NV18001, NV11158, NV13552, NV10956, NV14307, NV10765, NV15593, NV12553, NV18633, NV12853, NV11555, NV11559, NV16908, NV13466, NV14432, NV10836, NV17936, NV13339, NV16065, NV10766, NV15635, NV13921
GO:0007316	0.000277898	pole plasm RNA localization	23	3146	43	13147	NV18812, NV11139, NV16475, NV10823, NV15133, NV11568, NV14689, NV13980, NV16865, NV11936, NV10430, NV14976, NV15939, NV13663, NV10595, NV15051, NV18562, NV16961, NV11276, NV16515, NV11837, NV18243, NV16962
GO:0010942	0.000284025	positive regulation of cell death	36	3146	80	13147	NV16178, NV18905, NV22870, NV14784, NV16813, NV14744, NV16578, NV17544, NV31306, NV18102, NV13832, NV16865, NV22004, NV16294, NV12140, NV12939, NV22368, NV14994, NV12488, NV13442, NV16243, NV15153, NV12737, NV15023, NV24142, NV20754, NV16534, NV11782, NV11526, NV10877, NV11553, NV12978, NV15499, NV16198, NV16584, NV11099
GO:0007297	0.000284984	ovarian follicle cell migration	38	3146	86	13147	NV10911, NV10222, NV16189, NV16475, NV12877, NV14695, NV15932, NV10494, NV10430, NV19206, NV14406, NV14467, NV10775, NV12479, NV14608, NV11643, NV14120, NV13504, NV11782, NV13582, NV11052, NV15740, NV14272, NV10438, NV22724, NV12710, NV11353, NV13851, NV14873, NV18562, NV12834, NV16320, NV11716, NV18227, NV15659, NV13879, NV12244, NV18772
GO:0007264	0.000290387	small GTPase mediated signal transduction	49	3146	120	13147	NV16425, NV17491, NV16474, NV18586, NV18715, NV15428, NV11487, NV18192, NV15932, NV17545, NV13664, NV14183, NV12082, NV11093, NV12927, NV10430, NV25795, NV12743, NV10012, NV18289, NV12739, NV20179, NV12670, NV14356, NV15221, NV13578, NV16640, NV10778, NV13255, NV12258, NV18412, NV17312, NV18041, NV18379, NV18390, NV23338, NV15759, NV18325, NV14346, NV10377, NV25720, NV13015, NV16100, NV15659, NV1…
GO:0051345	0.00029564	hydrolase activator	66	3146	175	13147	NV17769, NV16600, NV13231, NV17544, NV11383, NV10188, NV11014, NV11587, NV11543, NV18746, NV13255, NV25915, NV14608, NV12737, NV12404, NV15023, NV19147, NV15185, NV17970, NV11036, NV16885, NV13299, NV10236, NV13763, NV11526, NV13603, NV23338, NV12745, NV17117, NV14873, NV18955, NV16828, NV13015, NV15945, NV11951, NV14155, NV15019, NV12716, NV12270, NV24128, NV13519, NV16294, NV12140, NV22368, NV1…
GO:0030133	0.00031151	transport vesicle	15	3146	23	13147	NV15517, NV17773, NV12315, NV16942, NV13587, NV11587, NV13042, NV14252, NV11994, NV13107, NV18501, NV15040, NV17845, NV15513, NV15659
GO:0045862	0.000319073	up-regulation of proteolysis	24	3146	46	13147	NV16243, NV25915, NV12737, NV15019, NV15023, NV19147, NV14351, NV14908, NV13980, NV11526, NV17544, NV11382, NV16294, NV10877, NV12555, NV12140, NV15300, NV18955, NV22368, NV12978, NV16505, NV31867, NV13442, NV11633
GO:0000989	0.000322031	transcription factor binding transcription factor activity	57	3146	146	13147	NV13494, NV14789, NV11054, NV13065, NV15662, NV22721, NV15699, NV14586, NV11766, NV10026, NV12843, NV16859, NV15486, NV17809, NV21399, NV15294, NV11278, NV12488, NV17206, NV13248, NV11765, NV11466, NV10362, NV19058, NV11982, NV10632, NV25523, NV13646, NV21566, NV14125, NV13342, NV14184, NV16307, NV16597, NV16988, NV18066, NV17409, NV17861, NV25835, NV15632, NV14965, NV17938, NV18605, NV11737, NV2…
GO:0009611	0.000322031	response to wounding	46	3146	111	13147	NV13334, NV11109, NV10444, NV12180, NV16600, NV14351, NV14153, NV18192, NV16201, NV12406, NV11538, NV14976, NV13180, NV17496, NV10678, NV14406, NV14994, NV12126, NV11442, NV11643, NV15783, NV13504, NV13005, NV18379, NV12168, NV13010, NV18625, NV11012, NV15740, NV10438, NV18415, NV13603, NV18633, NV12710, NV14154, NV16554, NV13548, NV10876, NV13851, NV16320, NV12834, NV12978, NV10050, NV13879, NV1…
GO:0005975	0.00034439	carbohydrate metabolic process	97	3146	281	13147	NV14783, NV16600, NV13524, NV16813, NV18563, NV16843, NV15257, NV18715, NV15615, NV16016, NV15428, NV17596, NV11497, NV17544, NV17380, NV19233, NV16257, NV13440, NV16535, NV13298, NV10524, NV12670, NV10849, NV10451, NV15365, NV13576, NV11328, NV15023, NV21879, NV23481, NV10639, NV18652, NV15416, NV15744, NV13603, NV10651, NV15758, NV15770, NV15418, NV20233, NV12551, NV10148, NV11519, NV18964, NV1…
GO:0009156	0.00035785	ribonucleoside monophosphate biosynthesis	25	3146	49	13147	NV16133, NV14984, NV13203, NV13434, NV16081, NV11069, NV15655, NV11565, NV14491, NV15660, NV15215, NV13669, NV13202, NV10020, NV14147, NV15300, NV10918, NV13508, NV13258, NV13694, NV20069, NV13201, NV17895, NV15635, NV16064
GO:0016853	0.000375336	isomerase activity	40	3146	93	13147	NV12754, NV14924, NV18429, NV15532, NV10123, NV12372, NV15231, NV12361, NV18527, NV15720, NV16793, NV17380, NV10168, NV16708, NV12018, NV11963, NV10524, NV17852, NV16676, NV10155, NV17633, NV16188, NV11328, NV10477, NV16184, NV17215, NV13554, NV16998, NV11174, NV15718, NV11433, NV15758, NV15223, NV15521, NV22490, NV12528, NV18182, NV16395, NV17395, NV12651
GO:0007126	0.000394365	meiotic nuclear division	53	3146	134	13147	NV14758, NV16210, NV11973, NV10545, NV14155, NV11317, NV19083, NV13156, NV10527, NV22721, NV13733, NV14153, NV16082, NV15932, NV16598, NV25648, NV23719, NV18385, NV13132, NV13670, NV11113, NV16772, NV16961, NV31304, NV16505, NV18587, NV24472, NV18831, NV18077, NV24461, NV17266, NV14184, NV16885, NV15317, NV13063, NV18710, NV11863, NV16517, NV18792, NV14154, NV12055, NV14163, NV18477, NV11788, NV1…
GO:0006612	0.000397359	protein targeting to membrane	14	3146	21	13147	NV18078, NV14103, NV20768, NV16442, NV16578, NV13708, NV16343, NV18715, NV11513, NV16584, NV10207, NV18747, NV15311, NV13664
GO:0022603	0.000428458	regulation of anatomical structure morphogenesis	85	3146	241	13147	NV16010, NV13701, NV14744, NV15886, NV12260, NV10542, NV14153, NV18192, NV14085, NV17221, NV14183, NV16865, NV12927, NV12341, NV10430, NV13587, NV11587, NV30388, NV12115, NV12743, NV10012, NV13508, NV14994, NV14467, NV13248, NV15024, NV17858, NV14252, NV11801, NV11558, NV10400, NV18066, NV14154, NV25835, NV11936, NV18785, NV11553, NV10617, NV13851, NV11436, NV12244, NV11682, NV14758, NV16178, NV1…
GO:0032434	0.000440534	regulation of proteasomal ubiquitin-dependent protein catabolic process	20	3146	36	13147	NV14255, NV15134, NV19042, NV14351, NV14908, NV13665, NV13980, NV14248, NV11382, NV22004, NV15547, NV13997, NV11807, NV13570, NV16505, NV10710, NV31867, NV10964, NV13069, NV11633
GO:0031123	0.000440534	RNA 3' end processing	23	3146	44	13147	NV13907, NV12815, NV15321, NV15610, NV15133, NV12848, NV16573, NV13447, NV15222, NV13753, NV18792, NV12103, NV18106, NV17682, NV18714, NV16574, NV16961, NV10478, NV23735, NV17781, NV10736, NV15723, NV15504
GO:0016209	0.000440534	antioxidant activity	20	3146	36	13147	NV16124, NV14321, NV12236, NV14977, NV23861, NV14720, NV11536, NV17413, NV15081, NV14185, NV12105, NV13744, NV15155, NV25673, NV14196, NV14137, NV13756, NV11537, NV12126, NV15805
GO:0032272	0.000443665	down-regulation of protein polymerization	7	3146	7	13147	NV13270, NV10222, NV11093, NV14695, NV30388, NV11577, NV12834
GO:0033119	0.000443665	negative regulation of RNA splicing	7	3146	7	13147	NV14664, NV11909, NV13254, NV19256, NV16475, NV14097, NV13374
GO:0032535	0.000485936	regulation of cellular component size	41	3146	97	13147	NV10378, NV11973, NV10222, NV13575, NV11206, NV10192, NV14162, NV11577, NV13359, NV12260, NV15520, NV23060, NV10542, NV14695, NV18192, NV14870, NV17221, NV31512, NV11093, NV30328, NV12043, NV30388, NV18663, NV13132, NV15403, NV18289, NV12670, NV10522, NV12182, NV14960, NV12348, NV15783, NV24461, NV11801, NV15185, NV17291, NV13525, NV18785, NV11899, NV12834, NV13711
GO:0016485	0.000492676	protein processing	30	3146	64	13147	NV22502, NV16243, NV10944, NV12737, NV15023, NV14744, NV18122, NV11907, NV13954, NV11526, NV14999, NV17544, NV16294, NV17208, NV10408, NV10877, NV14191, NV14368, NV11553, NV12140, NV12450, NV12118, NV22368, NV10793, NV12978, NV19129, NV12438, NV13442, NV15307, NV17698
GO:0016675	0.000493933	oxidoreductase activity, acting on haem group of donors	13	3146	19	13147	NV22869, NV20883, NV23062, NV13906, NV15174, NV11058, NV16891, NV16399, NV16020, NV12777, NV18551, NV13905, NV13153
GO:0016607	0.000493933	nuclear speckle	13	3146	19	13147	NV15390, NV22790, NV12993, NV14822, NV10642, NV14887, NV18766, NV16475, NV15321, NV11168, NV10764, NV15801, NV14097
GO:0016676	0.000493933	oxidoreductase activity, acting on a heme group of donors, oxygen as acceptor	13	3146	19	13147	NV22869, NV20883, NV23062, NV13906, NV15174, NV11058, NV16891, NV16399, NV16020, NV12777, NV18551, NV13905, NV13153
GO:0000988	0.000493933	protein binding transcription factor activity	57	3146	148	13147	NV13494, NV14789, NV11054, NV13065, NV15662, NV22721, NV15699, NV14586, NV11766, NV10026, NV12843, NV16859, NV15486, NV17809, NV21399, NV15294, NV11278, NV12488, NV17206, NV13248, NV11765, NV11466, NV10362, NV19058, NV11982, NV10632, NV25523, NV13646, NV21566, NV14125, NV13342, NV14184, NV16307, NV16597, NV16988, NV18066, NV17409, NV17861, NV25835, NV15632, NV14965, NV17938, NV18605, NV11737, NV2…
GO:0004129	0.000493933	cytochrome c oxidase activity	13	3146	19	13147	NV22869, NV20883, NV23062, NV13906, NV15174, NV11058, NV16891, NV16399, NV16020, NV12777, NV18551, NV13905, NV13153
GO:0015002	0.000493933	heme-copper terminal oxidase activity	13	3146	19	13147	NV22869, NV20883, NV23062, NV13906, NV15174, NV11058, NV16891, NV16399, NV16020, NV12777, NV18551, NV13905, NV13153
GO:0051604	0.000502968	protein maturation	31	3146	67	13147	NV22502, NV16243, NV10944, NV12737, NV15023, NV12751, NV14744, NV18122, NV11907, NV13954, NV11526, NV14999, NV17544, NV16294, NV17208, NV10408, NV10877, NV14191, NV14368, NV11553, NV12140, NV12450, NV12118, NV22368, NV10793, NV12978, NV19129, NV12438, NV13442, NV15307, NV17698
GO:0010629	0.000511367	negative regulation of gene expression	144	3146	451	13147	NV15766, NV11054, NV16026, NV10123, NV17406, NV14351, NV14867, NV15097, NV14248, NV30645, NV15313, NV11295, NV11243, NV21062, NV17813, NV19012, NV14467, NV13248, NV10964, NV14298, NV14190, NV11750, NV10632, NV15216, NV18126, NV18919, NV12451, NV14689, NV13447, NV30423, NV10046, NV13586, NV13570, NV10485, NV11241, NV14919, NV15999, NV11973, NV10192, NV12093, NV10220, NV17788, NV17876, NV18771, NV1…
GO:0030951	0.000521742	establishment or maintenance of microtubule cytoskeleton polarity	21	3146	39	13147	NV18120, NV12209, NV16475, NV16600, NV15133, NV12877, NV12194, NV14272, NV13980, NV17545, NV16865, NV12082, NV10430, NV14759, NV13663, NV14156, NV13670, NV11436, NV15659, NV11837, NV16962
GO:0003713	0.000522645	transcription coactivator activity	34	3146	76	13147	NV14789, NV22721, NV11766, NV10026, NV16859, NV15486, NV17809, NV11278, NV15294, NV12488, NV17206, NV11765, NV13248, NV11466, NV11982, NV10632, NV25523, NV14125, NV13342, NV16307, NV14184, NV16597, NV16988, NV25835, NV17861, NV17409, NV13586, NV20769, NV16281, NV13306, NV11999, NV23039, NV15702, NV15089
GO:0035150	0.000580569	regulation of tube size	26	3146	53	13147	NV13304, NV12182, NV14252, NV15298, NV11782, NV11036, NV17003, NV10438, NV14340, NV10197, NV10494, NV16536, NV13118, NV17004, NV12315, NV13202, NV13851, NV16431, NV16535, NV10523, NV13508, NV18471, NV17002, NV13201, NV12126, NV12244
GO:0045216	0.000580569	cell-cell junction organisation	26	3146	53	13147	NV12091, NV13304, NV15298, NV17414, NV12877, NV18586, NV13133, NV15428, NV17003, NV16988, NV14340, NV12437, NV17004, NV22004, NV10430, NV11952, NV13202, NV16431, NV16320, NV13508, NV18471, NV17002, NV13201, NV10667, NV15659, NV14669
GO:0034330	0.000580569	cell junction organization	26	3146	53	13147	NV12091, NV13304, NV15298, NV17414, NV12877, NV18586, NV13133, NV15428, NV17003, NV16988, NV14340, NV12437, NV17004, NV22004, NV10430, NV11952, NV13202, NV16431, NV16320, NV13508, NV18471, NV17002, NV13201, NV10667, NV15659, NV14669
GO:0007140	0.00059598	male meiosis	19	3146	34	13147	NV14758, NV16210, NV10545, NV14155, NV18831, NV19083, NV22721, NV14184, NV13063, NV14153, NV11863, NV14154, NV18792, NV11788, NV13132, NV31304, NV10478, NV16505, NV20828
GO:0012506	0.00059598	vesicle membrane	19	3146	34	13147	NV16942, NV14252, NV11994, NV11646, NV15847, NV12315, NV11267, NV18498, NV11587, NV13042, NV12353, NV14345, NV10523, NV14332, NV15040, NV10082, NV18414, NV14493, NV17152
GO:0044441	0.00059598	ciliary part	19	3146	34	13147	NV16178, NV15712, NV18316, NV16467, NV10124, NV17669, NV16311, NV16259, NV11799, NV11752, NV11427, NV18715, NV15130, NV14156, NV15752, NV15118, NV10416, NV13529, NV12276
GO:0015035	0.000597606	protein disulfide oxidoreductase activity	12	3146	17	13147	NV11233, NV13058, NV17633, NV11037, NV12754, NV16188, NV13156, NV10123, NV21879, NV20827, NV17215, NV15753
GO:0000932	0.000597606	P-body	12	3146	17	13147	NV18106, NV10595, NV14598, NV10255, NV18714, NV13369, NV10050, NV16515, NV10296, NV14689, NV17781, NV11538
GO:0072599	0.000597606	establishment of protein localisation to ER	12	3146	17	13147	NV18078, NV14103, NV20768, NV16442, NV16578, NV13708, NV16343, NV10207, NV16584, NV11513, NV18747, NV13664
GO:0000288	0.000597606	mRNA breakdown, deadenylation-dependent decay	12	3146	17	13147	NV18106, NV14970, NV17682, NV10595, NV17094, NV10255, NV18714, NV10478, NV11166, NV17781, NV13753, NV18792
GO:0045047	0.000597606	protein-ER targeting	12	3146	17	13147	NV18078, NV14103, NV20768, NV16442, NV16578, NV13708, NV16343, NV10207, NV16584, NV11513, NV18747, NV13664
GO:0019094	0.000597606	establishment and maintenance of mRNA localization in pole plasm	22	3146	42	13147	NV18812, NV11139, NV16475, NV10823, NV15133, NV11568, NV14689, NV13980, NV16865, NV11936, NV10430, NV14976, NV15939, NV13663, NV10595, NV15051, NV18562, NV11276, NV16515, NV11837, NV18243, NV16962
GO:0032507	0.00061047	maintenance of protein location in cell	27	3146	56	13147	NV15517, NV12209, NV10965, NV11139, NV11968, NV13256, NV15133, NV10936, NV15428, NV14817, NV16082, NV16988, NV15512, NV19037, NV12968, NV16517, NV10752, NV11301, NV12927, NV11366, NV13918, NV31304, NV16613, NV14922, NV15513, NV17548, NV12258
GO:0031110	0.000635451	regulation of microtubule polymerization or depolymerization	17	3146	29	13147	NV12209, NV16189, NV10758, NV18077, NV20754, NV15886, NV15133, NV15428, NV14234, NV12853, NV22004, NV12055, NV13344, NV18385, NV13670, NV13270, NV18587
GO:0046331	0.000636708	lateral inhibition	74	3146	206	13147	NV14131, NV13282, NV12235, NV14248, NV16504, NV13046, NV16053, NV13553, NV18047, NV10430, NV15020, NV14615, NV13132, NV15925, NV11278, NV10524, NV17359, NV10778, NV16064, NV25915, NV16895, NV15153, NV17858, NV17751, NV13543, NV19001, NV13063, NV11166, NV12944, NV18090, NV13603, NV18785, NV17220, NV18955, NV15499, NV10485, NV20630, NV11942, NV11973, NV31140, NV14784, NV12133, NV19083, NV11368, NV1…
GO:0051674	0.000638644	localisation of cell	88	3146	254	13147	NV10095, NV20289, NV12209, NV10222, NV11924, NV13701, NV15133, NV10542, NV14695, NV16449, NV18192, NV12406, NV17545, NV17221, NV14183, NV13748, NV15313, NV15955, NV10430, NV14759, NV14406, NV13508, NV10012, NV14994, NV14467, NV11543, NV13248, NV10775, NV12479, NV14605, NV14608, NV16895, NV16021, NV17669, NV13504, NV14120, NV11801, NV20754, NV14125, NV11052, NV10438, NV11526, NV12389, NV13603, NV1…
GO:0034660	0.000656787	ncRNA metabolism	59	3146	156	13147	NV13907, NV17502, NV18001, NV11158, NV10956, NV10765, NV12848, NV15046, NV10847, NV18802, NV13276, NV11373, NV14998, NV11267, NV11555, NV11559, NV11310, NV13466, NV16908, NV13103, NV14432, NV14062, NV10836, NV17936, NV13339, NV13432, NV14765, NV16065, NV18897, NV15635, NV15781, NV19058, NV10221, NV13552, NV18833, NV18619, NV18241, NV15420, NV14307, NV30073, NV15593, NV12553, NV18633, NV12853, NV1…
GO:0031344	0.000668989	regulation of cell projection organization	38	3146	89	13147	NV10222, NV12141, NV14155, NV11139, NV16010, NV11206, NV11343, NV11577, NV18586, NV18192, NV16865, NV16625, NV22004, NV11093, NV30328, NV12043, NV12927, NV10430, NV13587, NV11587, NV12743, NV14994, NV12670, NV10522, NV15601, NV24461, NV11052, NV17291, NV15970, NV18066, NV13603, NV12834, NV16408, NV16365, NV12244, NV11682, NV13188, NV10482
GO:0005635	0.000668989	nuclear envelope	38	3146	89	13147	NV11973, NV14155, NV10553, NV23179, NV14498, NV10123, NV22721, NV18986, NV11069, NV13282, NV14833, NV14870, NV25459, NV13324, NV17085, NV14612, NV11152, NV11543, NV11160, NV11333, NV15408, NV25461, NV18213, NV12765, NV14184, NV16573, NV17839, NV17861, NV10774, NV12055, NV17220, NV17381, NV24349, NV12435, NV11241, NV19129, NV15659, NV13616
GO:0016905	0.000704362	myosin heavy chain kinase A activity	11	3146	15	13147	NV12141, NV13087, NV12322, NV18498, NV10793, NV10674, NV10030, NV14833, NV17152, NV10159, NV10775
GO:0051087	0.000704362	chaperone binding	11	3146	15	13147	NV12745, NV18671, NV16072, NV14064, NV14131, NV10477, NV25428, NV11867, NV11212, NV12126, NV18307
GO:0030137	0.00071444	COPI-coated vesicle	8	3146	9	13147	NV11267, NV10082, NV18498, NV11646, NV17152, NV14345, NV15847, NV10523
GO:0008180	0.00071444	COP9 signalosome	8	3146	9	13147	NV11942, NV13646, NV19042, NV11807, NV13955, NV17535, NV13046, NV10110
GO:0008121	0.00071444	coenzyme Q-cytochrome c reductase activity	8	3146	9	13147	NV10906, NV10944, NV10574, NV11136, NV11983, NV15595, NV17316, NV16211
GO:0006084	0.00071444	acetyl-CoA metabolic process	8	3146	9	13147	NV12323, NV13576, NV17827, NV14597, NV12616, NV12617, NV13940, NV30684
GO:0016681	0.00071444	oxidoreductase activity, acting on diphenols and related substances as donors, cytochrome as acceptor	8	3146	9	13147	NV10906, NV10944, NV10574, NV11136, NV11983, NV15595, NV17316, NV16211
GO:0035151	0.000728476	regulation of tube size, open tracheal system	24	3146	48	13147	NV13304, NV12182, NV14252, NV15298, NV11782, NV11036, NV17003, NV10438, NV14340, NV10197, NV10494, NV16536, NV17004, NV12315, NV13202, NV13851, NV16431, NV16535, NV10523, NV13508, NV18471, NV17002, NV13201, NV12244
GO:0006839	0.000728476	mitochondrial transport	24	3146	48	13147	NV22502, NV30924, NV14079, NV30255, NV21230, NV19083, NV17377, NV15662, NV15150, NV10477, NV13348, NV15491, NV10279, NV14607, NV14710, NV18178, NV11806, NV10167, NV13642, NV18235, NV12954, NV13451, NV13140, NV12411
GO:0045168	0.000748471	cell-cell signaling during in cell fate commitment	74	3146	207	13147	NV14131, NV13282, NV12235, NV14248, NV16504, NV13046, NV16053, NV13553, NV18047, NV10430, NV15020, NV14615, NV13132, NV15925, NV11278, NV10524, NV17359, NV10778, NV16064, NV25915, NV16895, NV15153, NV17858, NV17751, NV13543, NV19001, NV13063, NV11166, NV12944, NV18090, NV13603, NV18785, NV17220, NV18955, NV15499, NV10485, NV20630, NV11942, NV11973, NV31140, NV14784, NV12133, NV19083, NV11368, NV1…
GO:0045010	0.000783372	actin filament nucleation	10	3146	13	13147	NV10378, NV12043, NV18785, NV10522, NV12348, NV15783, NV11801, NV10542, NV23060, NV13525
GO:0051540	0.000783372	metal cluster binding	25	3146	51	13147	NV17692, NV10397, NV11489, NV10520, NV19193, NV13733, NV18601, NV11658, NV12868, NV12437, NV10417, NV12139, NV14191, NV18319, NV12311, NV21568, NV10790, NV11136, NV18321, NV17316, NV19212, NV13671, NV14603, NV12675, NV10530
GO:0005680	0.000783372	anaphase-promoting complex	10	3146	13	13147	NV14255, NV15547, NV15134, NV17688, NV13274, NV10210, NV16511, NV10710, NV19108, NV11382
GO:0051536	0.000783372	iron sulphur cluster binding	25	3146	51	13147	NV17692, NV10397, NV11489, NV10520, NV19193, NV13733, NV18601, NV11658, NV12868, NV12437, NV10417, NV12139, NV14191, NV18319, NV12311, NV21568, NV10790, NV11136, NV18321, NV17316, NV19212, NV13671, NV14603, NV12675, NV10530
GO:0005868	0.000790013	cytoplasmic dynein complex	14	3146	22	13147	NV15712, NV18316, NV16467, NV10124, NV17669, NV15130, NV13256, NV10648, NV16259, NV15752, NV11427, NV11027, NV11682, NV12276
GO:0004693	0.000790013	ATP:cyclin phosphotransferase activity	14	3146	22	13147	NV12779, NV18018, NV12744, NV11191, NV17938, NV12115, NV18528, NV10113, NV12880, NV14994, NV16089, NV16107, NV11863, NV12113
GO:0097472	0.000790013	cyclin-dependent protein kinase activity	14	3146	22	13147	NV12779, NV18018, NV12744, NV11191, NV17938, NV12115, NV18528, NV10113, NV12880, NV14994, NV16089, NV16107, NV11863, NV12113
GO:0043901	0.000790013	negative regulation of multi-organism process	14	3146	22	13147	NV15781, NV23615, NV16554, NV12825, NV14960, NV16833, NV11247, NV13582, NV11487, NV10840, NV17371, NV10775, NV15664, NV17548
GO:0000302	0.000790013	response to AOS	14	3146	22	13147	NV13744, NV11643, NV16124, NV25673, NV12236, NV16211, NV23896, NV19193, NV14137, NV13733, NV12207, NV17413, NV15081, NV12126
GO:0071901	0.000790013	negative regulation of protein serine/threonine kinase activity	14	3146	22	13147	NV12082, NV10134, NV13353, NV22004, NV11643, NV11295, NV11206, NV11558, NV23115, NV10282, NV13733, NV14164, NV18710, NV17545
GO:0044723	0.000791584	single-organism carbohydrate metabolic process	65	3146	177	13147	NV16600, NV13524, NV16813, NV18563, NV16843, NV15257, NV18715, NV15615, NV16016, NV15428, NV17596, NV17380, NV16257, NV13298, NV10524, NV12670, NV10451, NV15365, NV10639, NV18652, NV15416, NV13603, NV10651, NV15758, NV20233, NV12551, NV10148, NV18964, NV19166, NV16395, NV18700, NV16608, NV11525, NV15694, NV30874, NV26083, NV14079, NV18560, NV15903, NV16814, NV18324, NV16255, NV14382, NV12968, NV1…
GO:0044724	0.000792149	single-organism carbohydrate catabolic process	18	3146	32	13147	NV16814, NV15416, NV16813, NV16843, NV16016, NV16284, NV13603, NV17380, NV16257, NV13271, NV10148, NV16426, NV19134, NV18700, NV15694, NV13505, NV26083, NV12651
GO:0031333	0.000798987	negative regulation of protein complex assembly	9	3146	11	13147	NV10222, NV11093, NV30388, NV11577, NV12834, NV13270, NV14695, NV15999, NV15664
GO:0004602	0.000798987	selenium-glutathione peroxidase activity	9	3146	11	13147	NV14185, NV13744, NV14977, NV14196, NV23861, NV17413, NV11537, NV11536, NV15805
GO:0030952	0.000803386	establishment or maintenance of cytoskeleton polarity	21	3146	40	13147	NV18120, NV12209, NV16475, NV16600, NV15133, NV12877, NV12194, NV14272, NV13980, NV17545, NV16865, NV12082, NV10430, NV14759, NV13663, NV14156, NV13670, NV11436, NV15659, NV11837, NV16962
GO:0007568	0.000814982	aging	51	3146	131	13147	NV14758, NV13156, NV16124, NV15747, NV12236, NV23706, NV13458, NV12207, NV16915, NV14153, NV16031, NV17596, NV17545, NV11161, NV15071, NV16865, NV11344, NV13105, NV17380, NV13906, NV25673, NV16211, NV13508, NV24716, NV14994, NV13756, NV11002, NV12126, NV11442, NV16962, NV14917, NV12182, NV11151, NV11261, NV13348, NV14720, NV19193, NV11747, NV18066, NV13153, NV14154, NV17942, NV13082, NV13258, NV1…
GO:0006401	0.000819553	RNA breakdown	26	3146	54	13147	NV16475, NV15321, NV17094, NV10683, NV10255, NV14258, NV14689, NV14371, NV11166, NV30423, NV13753, NV11538, NV18792, NV18106, NV13679, NV14970, NV17682, NV15001, NV10595, NV18714, NV16574, NV10050, NV17457, NV18875, NV10478, NV17781
GO:0006405	0.00083585	RNA-nucleus export	16	3146	27	13147	NV16111, NV15717, NV15000, NV16475, NV15321, NV11962, NV22721, NV14522, NV14184, NV16573, NV14889, NV17861, NV14887, NV11788, NV15939, NV11837
GO:0009798	0.000842579	axis specification	72	3146	201	13147	NV18812, NV11139, NV16600, NV11568, NV15133, NV15520, NV17593, NV14695, NV17545, NV16865, NV12927, NV10430, NV14759, NV10595, NV13670, NV18956, NV16961, NV12488, NV16515, NV11837, NV12479, NV16962, NV10171, NV10823, NV16108, NV14689, NV11936, NV11301, NV16320, NV17364, NV11436, NV10504, NV14708, NV12998, NV12141, NV10192, NV16475, NV12877, NV13980, NV16082, NV12082, NV11366, NV14191, NV14976, NV1…
GO:0008565	0.000888534	protein transporter activity	28	3146	60	13147	NV30255, NV13088, NV18265, NV15408, NV11994, NV11151, NV20768, NV15873, NV10052, NV18213, NV15150, NV12795, NV23066, NV16578, NV12765, NV10279, NV17839, NV14607, NV18747, NV18178, NV10774, NV17220, NV14612, NV14332, NV13140, NV16584, NV11160, NV11333
GO:0007435	0.000902783	salivary gland morphogenesis	49	3146	125	13147	NV16189, NV10468, NV12825, NV18467, NV13256, NV13821, NV10289, NV14744, NV14867, NV12835, NV15272, NV11487, NV16446, NV10494, NV17544, NV12437, NV15313, NV17354, NV15955, NV10430, NV22932, NV11090, NV16538, NV23733, NV13877, NV17569, NV10155, NV17251, NV15023, NV14982, NV11782, NV14486, NV12148, NV17291, NV10360, NV12710, NV15250, NV10877, NV11553, NV13851, NV10523, NV12850, NV16320, NV15990, NV1…
GO:0051651	0.000909784	maintenance of location in cell	29	3146	63	13147	NV15517, NV12209, NV10965, NV11139, NV11968, NV13256, NV15133, NV10936, NV15428, NV14817, NV16988, NV16082, NV15512, NV19037, NV12968, NV16517, NV10752, NV11301, NV12927, NV11366, NV13918, NV31304, NV16613, NV14922, NV15513, NV11837, NV16962, NV17548, NV12258
GO:0007314	0.000921598	oocyte anterior/posterior axis specification	34	3146	78	13147	NV18812, NV11139, NV16475, NV16600, NV15133, NV11568, NV12877, NV15520, NV13980, NV16865, NV14976, NV10430, NV13663, NV10595, NV19176, NV13670, NV18956, NV16961, NV11276, NV16515, NV11837, NV16962, NV10823, NV19042, NV14689, NV11936, NV11301, NV11353, NV15939, NV18562, NV15051, NV16320, NV13711, NV18243
GO:0043068	0.000921598	up regulation of programmed cell death	34	3146	78	13147	NV16178, NV18905, NV22870, NV14784, NV16813, NV14744, NV17544, NV31306, NV18102, NV13832, NV16865, NV22004, NV16294, NV12140, NV12939, NV22368, NV14994, NV12488, NV13442, NV16243, NV15153, NV12737, NV15023, NV24142, NV20754, NV16534, NV11782, NV11526, NV10877, NV11553, NV12978, NV15499, NV16198, NV11099
GO:0007298	0.000921598	border follicle cell migration	34	3146	78	13147	NV10911, NV10222, NV16189, NV12877, NV14695, NV15932, NV10494, NV10430, NV19206, NV14406, NV14467, NV10775, NV12479, NV14608, NV11643, NV14120, NV13582, NV11052, NV15740, NV14272, NV10438, NV22724, NV11353, NV13851, NV14873, NV18562, NV12834, NV16320, NV11716, NV18227, NV15659, NV13879, NV12244, NV18772
GO:0044425	0.000921598	membrane part	479	3146	1739	13147	NV10095, NV14984, NV25457, NV10699, NV23708, NV21874, NV15220, NV13854, NV15886, NV13533, NV14817, NV17221, NV12437, NV16053, NV16820, NV18235, NV10020, NV13202, NV14345, NV14332, NV18471, NV13534, NV15635, NV11089, NV16942, NV21230, NV10779, NV10697, NV15408, NV24413, NV11917, NV18501, NV11565, NV12120, NV10438, NV10400, NV12853, NV18238, NV14189, NV13558, NV13851, NV14602, NV14028, NV15267, NV2…
GO:0051302	0.00092833	regulation of cell division	33	3146	75	13147	NV25725, NV12209, NV10070, NV14351, NV15133, NV13665, NV10063, NV14248, NV17545, NV10946, NV22004, NV13132, NV13997, NV10012, NV10210, NV10964, NV10710, NV10775, NV13069, NV14255, NV15134, NV10030, NV10282, NV13063, NV13447, NV11382, NV13603, NV15547, NV11927, NV14967, NV10593, NV13570, NV11981
GO:0016246	0.000946901	RNA interference	19	3146	35	13147	NV15781, NV18163, NV12825, NV12161, NV11247, NV12451, NV30423, NV11538, NV14998, NV16388, NV11243, NV19012, NV10050, NV11212, NV11276, NV18875, NV17781, NV13478, NV11967
GO:0051348	0.000946901	negative regulation of transferase activity	19	3146	35	13147	NV11643, NV11206, NV14829, NV11558, NV10282, NV13733, NV18710, NV17545, NV13479, NV10134, NV12082, NV11295, NV22004, NV13353, NV10361, NV23115, NV18414, NV14164, NV13944
GO:0043297	0.000983923	apical junction assembly	23	3146	46	13147	NV12091, NV13304, NV15298, NV17414, NV12877, NV18586, NV13133, NV15428, NV17003, NV16988, NV14340, NV17004, NV12437, NV22004, NV11952, NV13202, NV16431, NV16320, NV13508, NV18471, NV17002, NV13201, NV14669
GO:0050821	0.00100913	protein stabilization	13	3146	20	13147	NV11942, NV12082, NV11982, NV11243, NV13646, NV19042, NV11807, NV13342, NV13955, NV13681, NV17535, NV13046, NV10110
GO:0005881	0.00100913	cytoplasmic microtubule	13	3146	20	13147	NV18120, NV13997, NV18077, NV13329, NV13570, NV13665, NV12124, NV18715, NV23039, NV15118, NV30749, NV13529, NV12258
GO:0031625	0.00100913	ubiquitin ligase binding	13	3146	20	13147	NV14758, NV16178, NV18771, NV11729, NV16600, NV18556, NV16511, NV17699, NV20614, NV11526, NV18061, NV18102, NV17548
GO:0044389	0.00100913	small conjugating protein ligase binding	13	3146	20	13147	NV14758, NV16178, NV18771, NV11729, NV16600, NV18556, NV16511, NV17699, NV20614, NV11526, NV18061, NV18102, NV17548
GO:0007303	0.00100913	cytoplasmic transport, nurse cell to oocyte	13	3146	20	13147	NV12141, NV12043, NV11553, NV10522, NV13663, NV14612, NV12834, NV14744, NV16119, NV13133, NV11543, NV23065, NV17221
GO:0000139	0.0010556	Golgi membrane	24	3146	49	13147	NV16680, NV11994, NV11151, NV13410, NV11695, NV17729, NV18652, NV13359, NV11646, NV17596, NV15847, NV13849, NV12315, NV11267, NV18498, NV18949, NV14345, NV10523, NV11762, NV15040, NV10082, NV16640, NV17152, NV13385
GO:0007423	0.00106602	sense organ development	150	3146	480	13147	NV10222, NV11054, NV16010, NV14859, NV16026, NV21874, NV16600, NV15353, NV10542, NV14183, NV12437, NV15313, NV12043, NV10430, NV14759, NV18956, NV31592, NV14467, NV13248, NV14190, NV11750, NV18120, NV15153, NV10632, NV11801, NV11052, NV12710, NV15250, NV17938, NV13851, NV11436, NV20630, NV14758, NV16178, NV11973, NV11206, NV13256, NV30419, NV16474, NV13733, NV13980, NV17788, NV10494, NV12315, NV1…
GO:0034708	0.00106602	methyltransferase complex	17	3146	30	13147	NV17158, NV18905, NV16895, NV11982, NV14370, NV10123, NV11774, NV18919, NV12541, NV15594, NV18066, NV14499, NV17876, NV16859, NV10554, NV14406, NV14890
GO:0008340	0.00110939	determination of adult lifespan	49	3146	126	13147	NV14758, NV13156, NV16124, NV15747, NV12236, NV23706, NV13458, NV12207, NV16915, NV14153, NV16031, NV17596, NV17545, NV11161, NV15071, NV16865, NV11344, NV13105, NV17380, NV13906, NV25673, NV16211, NV13508, NV14994, NV13756, NV11002, NV11442, NV16962, NV14917, NV12182, NV11151, NV11261, NV13348, NV14720, NV19193, NV11747, NV18066, NV13153, NV14154, NV17942, NV13082, NV13258, NV12978, NV17458, NV1…
GO:0010259	0.00110939	multicellular organismal aging	49	3146	126	13147	NV14758, NV13156, NV16124, NV15747, NV12236, NV23706, NV13458, NV12207, NV16915, NV14153, NV16031, NV17596, NV17545, NV11161, NV15071, NV16865, NV11344, NV13105, NV17380, NV13906, NV25673, NV16211, NV13508, NV14994, NV13756, NV11002, NV11442, NV16962, NV14917, NV12182, NV11151, NV11261, NV13348, NV14720, NV19193, NV11747, NV18066, NV13153, NV14154, NV17942, NV13082, NV13258, NV12978, NV17458, NV1…
GO:0061245	0.00110939	establishment or maintenance of bipolar cell polarity	25	3146	52	13147	NV12091, NV14417, NV16833, NV12877, NV16449, NV17371, NV15932, NV10494, NV12437, NV14418, NV15250, NV11301, NV11952, NV22697, NV18385, NV22932, NV13851, NV18663, NV19176, NV18956, NV10504, NV16913, NV15544, NV12244, NV18587
GO:0016684	0.00110939	oxidoreductase activity, acting on peroxide as acceptor	15	3146	25	13147	NV14185, NV12105, NV13744, NV15155, NV16124, NV14321, NV25673, NV14977, NV14196, NV23861, NV17413, NV11537, NV11536, NV15081, NV15805
GO:0004601	0.00110939	peroxidase activity	15	3146	25	13147	NV14185, NV12105, NV13744, NV15155, NV16124, NV14321, NV25673, NV14977, NV14196, NV23861, NV17413, NV11537, NV11536, NV15081, NV15805
GO:0035088	0.00110939	establishment or maintenance of apical/basal cell polarity	25	3146	52	13147	NV12091, NV14417, NV16833, NV12877, NV16449, NV17371, NV15932, NV10494, NV12437, NV14418, NV15250, NV11301, NV11952, NV22697, NV18385, NV22932, NV13851, NV18663, NV19176, NV18956, NV10504, NV16913, NV15544, NV12244, NV18587
GO:0001666	0.00110939	response to hypoxia	25	3146	52	13147	NV30924, NV16829, NV18394, NV13283, NV11924, NV10699, NV10683, NV10743, NV17970, NV18957, NV10193, NV14999, NV11096, NV18178, NV18792, NV18235, NV17114, NV16395, NV15120, NV11657, NV19129, NV13756, NV10478, NV11002, NV17275
GO:0016023	0.00115941	cytoplasmic membrane-enclosed vesicle	52	3146	136	13147	NV17903, NV18265, NV17845, NV11646, NV15847, NV19103, NV21547, NV14183, NV12315, NV11267, NV13587, NV11587, NV12353, NV14345, NV14332, NV18414, NV15513, NV24673, NV16640, NV17275, NV15517, NV17773, NV16942, NV11994, NV14252, NV15197, NV11151, NV14120, NV12795, NV18501, NV11036, NV14999, NV10682, NV14247, NV14086, NV11665, NV11353, NV18498, NV10377, NV13593, NV13042, NV13107, NV10523, NV18770, NV1…
GO:0061564	0.00115941	axon development	101	3146	304	13147	NV12209, NV15766, NV11139, NV10788, NV16026, NV11039, NV15133, NV15886, NV10542, NV18192, NV11833, NV17545, NV11766, NV17221, NV30645, NV12043, NV10430, NV14921, NV13670, NV10872, NV16502, NV14406, NV18289, NV14994, NV11765, NV13297, NV13504, NV11801, NV14125, NV11052, NV18919, NV10236, NV11526, NV18415, NV16896, NV13603, NV15948, NV21988, NV11301, NV17938, NV13851, NV14156, NV16320, NV11436, NV1…
GO:1902533	0.00116497	up-regulation of intracellular signaling chain	36	3146	85	13147	NV14231, NV14784, NV12350, NV15520, NV10494, NV31306, NV31512, NV14976, NV10554, NV18414, NV16376, NV12126, NV14164, NV10775, NV25554, NV17372, NV10632, NV15153, NV24142, NV18619, NV18126, NV16534, NV18625, NV16683, NV11744, NV15594, NV18125, NV11795, NV10377, NV17396, NV11053, NV12162, NV18599, NV15499, NV16198, NV13879
GO:0015931	0.00119117	nucleobase-containing compound transport	35	3146	82	13147	NV12481, NV14984, NV12825, NV16475, NV11962, NV22721, NV14522, NV13458, NV11487, NV16915, NV17349, NV12914, NV17039, NV12315, NV14887, NV14332, NV14752, NV11837, NV15737, NV16111, NV15717, NV15000, NV15321, NV13348, NV12974, NV14184, NV11513, NV14272, NV16573, NV14889, NV17861, NV10774, NV11788, NV15939, NV16365
GO:0000775	0.00119544	chromosome, centric region	27	3146	58	13147	NV16178, NV17372, NV12209, NV12141, NV14155, NV11968, NV19083, NV17720, NV15133, NV14351, NV17718, NV15052, NV13733, NV15317, NV11978, NV14713, NV10752, NV22004, NV11031, NV13353, NV14163, NV17813, NV15261, NV16961, NV31304, NV10764, NV11981
GO:0070201	0.00121046	regulation of establishment of protein localisation	34	3146	79	13147	NV22870, NV14784, NV13330, NV11646, NV31306, NV21388, NV14870, NV14302, NV12927, NV11366, NV17514, NV14994, NV12670, NV12709, NV10775, NV17548, NV10171, NV15153, NV24142, NV18213, NV16534, NV18501, NV17699, NV17839, NV18710, NV19037, NV13603, NV18078, NV13851, NV15499, NV13790, NV16198, NV13681, NV16972
GO:0030031	0.00121046	cell projection assembly	34	3146	79	13147	NV20289, NV16189, NV14781, NV13982, NV16311, NV11752, NV18715, NV18192, NV10494, NV14183, NV11344, NV10430, NV13344, NV10012, NV16772, NV10479, NV15390, NV15783, NV21453, NV11801, NV19099, NV13954, NV14111, NV21682, NV18785, NV14156, NV12834, NV16320, NV12031, NV15118, NV16365, NV13879, NV10416, NV13188
GO:0045185	0.00121561	maintenance of protein location	28	3146	61	13147	NV15517, NV12209, NV10965, NV11139, NV11968, NV12716, NV13256, NV15133, NV10936, NV15428, NV14817, NV16082, NV16988, NV15512, NV19037, NV12968, NV16517, NV10752, NV11301, NV12927, NV11366, NV13918, NV31304, NV16613, NV14922, NV15513, NV17548, NV12258
GO:0036459	0.00121561	ubiquitinyl hydrolase 1 activity	21	3146	41	13147	NV18618, NV11851, NV14488, NV11147, NV14125, NV16823, NV13307, NV13544, NV22726, NV15948, NV14229, NV10102, NV30289, NV21062, NV12826, NV14919, NV19129, NV31093, NV12025, NV13374, NV11217
GO:0030111	0.00121561	regulation of frizzled signaling pathway	28	3146	61	13147	NV13610, NV10632, NV13922, NV25523, NV20754, NV13582, NV12877, NV13733, NV11646, NV18710, NV16865, NV16625, NV13353, NV22004, NV14637, NV12927, NV16859, NV20769, NV11483, NV13023, NV10338, NV10764, NV13790, NV13681, NV14467, NV12709, NV10775, NV12258
GO:0044089	0.00121561	positive regulation of cellular component biogenesis	28	3146	61	13147	NV10378, NV11139, NV10522, NV12348, NV15783, NV11801, NV12735, NV13519, NV15970, NV12260, NV23060, NV10542, NV15428, NV13525, NV14234, NV14066, NV22004, NV12043, NV18785, NV13670, NV18289, NV16515, NV12670, NV16996, NV13248, NV16408, NV12984, NV17548
GO:0045879	0.00127199	negative regulation of hedgehog signaling pathway	18	3146	33	13147	NV14784, NV15153, NV24142, NV16600, NV16534, NV20071, NV18710, NV31306, NV16019, NV14368, NV17515, NV11483, NV15499, NV16198, NV10764, NV12709, NV17219, NV10775
GO:0051336	0.00127199	hydrolase regulator	86	3146	252	13147	NV17769, NV16600, NV13231, NV15428, NV17544, NV11383, NV10188, NV11014, NV11587, NV14467, NV11543, NV18746, NV14298, NV13255, NV14608, NV25915, NV12737, NV13613, NV12404, NV15023, NV19147, NV15185, NV17970, NV11036, NV16453, NV16885, NV22672, NV13299, NV10236, NV13763, NV11526, NV13603, NV23338, NV12745, NV17117, NV14873, NV16828, NV18955, NV10485, NV18411, NV14919, NV13015, NV15945, NV11951, NV1…
GO:0090150	0.00127199	establishment of protein localization to membrane	18	3146	33	13147	NV14082, NV20768, NV15662, NV16578, NV16343, NV18715, NV11513, NV10207, NV10279, NV18747, NV13664, NV18078, NV14103, NV16442, NV13708, NV10229, NV16584, NV15311
GO:0031345	0.00127199	down-regulation of cell projection organization	12	3146	18	13147	NV30328, NV11093, NV10430, NV13587, NV11587, NV12743, NV24461, NV15601, NV11577, NV12834, NV16365, NV18066
GO:0044772	0.00127199	mitotic cell cycle phase transition	18	3146	33	13147	NV11968, NV11729, NV13329, NV18764, NV15740, NV16082, NV11526, NV11863, NV14248, NV13772, NV13353, NV17938, NV13132, NV10210, NV18289, NV23115, NV12488, NV17569
GO:0030838	0.00127199	positive regulation of actin filament polymerization	12	3146	18	13147	NV10378, NV12043, NV18785, NV10522, NV12348, NV15783, NV11801, NV12260, NV10542, NV23060, NV12670, NV13525
GO:0046425	0.00127199	regulation of JAK-STAT cascade	18	3146	33	13147	NV14231, NV10632, NV13283, NV11039, NV18126, NV13582, NV12350, NV13733, NV17371, NV12406, NV11744, NV15594, NV13353, NV18125, NV14976, NV10554, NV14994, NV16380
GO:0048749	0.00132072	insect-type retina development	99	3146	298	13147	NV11054, NV10642, NV10468, NV10788, NV16026, NV16902, NV16600, NV15353, NV22936, NV11161, NV14183, NV12437, NV15955, NV12043, NV12927, NV10430, NV13180, NV18956, NV10012, NV20179, NV31592, NV16186, NV13248, NV18645, NV15153, NV13504, NV11801, NV11558, NV23089, NV11052, NV11526, NV13603, NV12710, NV25835, NV11936, NV17220, NV13851, NV11053, NV11899, NV16320, NV11436, NV17364, NV15499, NV12244, NV1…
GO:0043167	0.0014177	ion binding	894	3146	3410	13147	NV18001, NV17491, NV11667, NV11054, NV10699, NV11039, NV11211, NV14781, NV15860, NV15541, NV13994, NV16600, NV18563, NV15886, NV12154, NV12541, NV16659, NV15789, NV17221, NV12437, NV19233, NV16019, NV18385, NV18235, NV12436, NV11310, NV12743, NV18289, NV11493, NV18912, NV13705, NV17823, NV11328, NV16942, NV17684, NV10697, NV14120, NV10823, NV11190, NV14307, NV23896, NV15765, NV11030, NV10993, NV3…
GO:0006399	0.0014177	tRNA metabolism	38	3146	92	13147	NV17502, NV18001, NV11158, NV10956, NV10765, NV13276, NV11373, NV11555, NV11559, NV11310, NV16908, NV13466, NV14432, NV10836, NV17936, NV13339, NV13432, NV14765, NV16065, NV18897, NV15635, NV10221, NV13552, NV18241, NV14307, NV15420, NV15593, NV18633, NV12553, NV12853, NV14970, NV15099, NV13404, NV10260, NV10766, NV15723, NV13921, NV15504
GO:0005929	0.00142304	cilium	23	3146	47	13147	NV16178, NV15712, NV14072, NV18316, NV16467, NV10124, NV17669, NV16311, NV16259, NV11799, NV11752, NV11427, NV18715, NV13954, NV15130, NV13918, NV14156, NV15752, NV10051, NV15118, NV10416, NV12276, NV13529
GO:0035097	0.00142304	histone methyltransferase complex	16	3146	28	13147	NV17158, NV18905, NV16895, NV11982, NV10123, NV11774, NV18919, NV12541, NV15594, NV18066, NV14499, NV17876, NV16859, NV14406, NV10554, NV14890
GO:0044419	0.00142304	interspecies interaction	16	3146	28	13147	NV11982, NV16724, NV14829, NV11729, NV11644, NV11962, NV17911, NV10560, NV16453, NV12765, NV19256, NV16910, NV14887, NV11788, NV10361, NV18414
GO:0043244	0.00142304	regulation of protein complex disassembly	16	3146	28	13147	NV12853, NV12055, NV12209, NV22004, NV11093, NV10758, NV13344, NV18385, NV18077, NV11577, NV12834, NV20754, NV15886, NV15133, NV12835, NV18587
GO:0030010	0.00142304	establishment of cell polarity	23	3146	47	13147	NV12141, NV12716, NV13256, NV12784, NV11782, NV17414, NV12877, NV13733, NV18192, NV18710, NV10494, NV13603, NV16865, NV12437, NV15250, NV11301, NV10430, NV22932, NV30388, NV13851, NV18556, NV10504, NV30749
GO:0045448	0.00145588	mitotic cell cycle, embryonic	14	3146	23	13147	NV12082, NV16541, NV12456, NV25459, NV17372, NV11968, NV10617, NV25461, NV15261, NV10282, NV18919, NV11012, NV16365, NV14248
GO:0044403	0.00145588	symbiosis, encompassing mutualism through parasitism	14	3146	23	13147	NV11982, NV16724, NV11788, NV14887, NV14829, NV11644, NV11962, NV10361, NV10560, NV17911, NV16453, NV19256, NV18414, NV16910
GO:0015036	0.00145588	disulphide oxidoreductase activity	14	3146	23	13147	NV11233, NV13058, NV17633, NV11037, NV12754, NV16188, NV13156, NV10123, NV12528, NV21879, NV20827, NV13756, NV17215, NV15753
GO:0007409	0.00149805	axonogenesis	99	3146	299	13147	NV12209, NV15766, NV11139, NV10788, NV16026, NV11039, NV15133, NV15886, NV10542, NV18192, NV11833, NV17545, NV11766, NV17221, NV30645, NV12043, NV10430, NV14921, NV13670, NV10872, NV16502, NV14406, NV18289, NV14994, NV11765, NV13297, NV13504, NV11801, NV14125, NV11052, NV18919, NV10236, NV11526, NV18415, NV16896, NV13603, NV15948, NV21988, NV11301, NV17938, NV13851, NV14156, NV16320, NV11436, NV1…
GO:0048870	0.00156586	cell locomotion	85	3146	250	13147	NV10095, NV20289, NV12209, NV10222, NV11924, NV13701, NV15133, NV10542, NV14695, NV16449, NV18192, NV12406, NV17545, NV17221, NV14183, NV13748, NV15313, NV15955, NV10430, NV14406, NV13508, NV10012, NV14994, NV14467, NV11543, NV13248, NV10775, NV12479, NV14605, NV14608, NV16895, NV16021, NV17669, NV13504, NV14120, NV11801, NV20754, NV14125, NV11052, NV10438, NV11526, NV12389, NV13603, NV12710, NV1…
GO:0045165	0.00157308	cell fate commitment	141	3146	451	13147	NV15766, NV11054, NV16026, NV15133, NV15886, NV10542, NV18192, NV13282, NV12235, NV14248, NV16504, NV13046, NV14183, NV16053, NV15313, NV10430, NV15020, NV13132, NV15925, NV10524, NV16515, NV11750, NV15153, NV17751, NV13063, NV11166, NV10400, NV18090, NV12710, NV13851, NV18556, NV10485, NV20630, NV31140, NV11973, NV19083, NV11368, NV30419, NV16474, NV17414, NV16255, NV13733, NV10220, NV10494, NV1…
GO:0016271	0.00157308	tissue death	34	3146	80	13147	NV10468, NV12825, NV18467, NV13256, NV13821, NV10289, NV14744, NV12835, NV15272, NV11487, NV11803, NV16446, NV17544, NV17354, NV16502, NV11090, NV16538, NV23733, NV13877, NV10155, NV17251, NV15023, NV14982, NV11782, NV12148, NV10360, NV12710, NV10877, NV11553, NV12850, NV18411, NV15990, NV18427, NV17252
GO:0008358	0.00157308	maternal determination of anterior/posterior axis, embryo	34	3146	80	13147	NV18812, NV11139, NV16475, NV16600, NV15133, NV11568, NV12877, NV15520, NV13980, NV16865, NV14976, NV10430, NV13663, NV10595, NV19176, NV13670, NV18956, NV16961, NV11276, NV16515, NV11837, NV16962, NV10823, NV19042, NV14689, NV11936, NV11301, NV11353, NV15939, NV18562, NV15051, NV16320, NV13711, NV18243
GO:0007559	0.00157308	histolysis	34	3146	80	13147	NV10468, NV12825, NV18467, NV13256, NV13821, NV10289, NV14744, NV12835, NV15272, NV11487, NV11803, NV16446, NV17544, NV17354, NV16502, NV11090, NV16538, NV23733, NV13877, NV10155, NV17251, NV15023, NV14982, NV11782, NV12148, NV10360, NV12710, NV10877, NV11553, NV12850, NV18411, NV15990, NV18427, NV17252
GO:0004738	0.00157953	pyruvate dehydrogenase activity	6	3146	6	13147	NV12323, NV16843, NV19134, NV18700, NV13940, NV14597
GO:0045261	0.00157953	hydrogen-transporting ATP synthase, F1 sector	6	3146	6	13147	NV16133, NV14491, NV15635, NV16081, NV16064, NV13258
GO:0000275	0.00157953	mitochondrial proton-transporting ATP synthase complex, catalytic core F(1)	6	3146	6	13147	NV16133, NV14491, NV15635, NV16081, NV16064, NV13258
GO:0030530	0.00157953	hnRNP	6	3146	6	13147	NV12993, NV14976, NV18831, NV14046, NV14097, NV14708
GO:0006121	0.00157953	oxidative phosphorylation, succinate to ubiquinone	6	3146	6	13147	NV17692, NV12139, NV16512, NV16031, NV11464, NV17928
GO:0004774	0.00157953	succinate-CoA ligase activity	6	3146	6	13147	NV13576, NV30684, NV12395, NV12733, NV13707, NV12734
GO:0006085	0.00157953	acetyl-CoA biosynthesis	6	3146	6	13147	NV12323, NV13576, NV17827, NV13940, NV14597, NV30684
GO:0030837	0.00157953	negative regulation of actin filament polymerization	6	3146	6	13147	NV10222, NV11093, NV14695, NV30388, NV11577, NV12834
GO:0045595	0.00160783	regulation of cell differentiation	105	3146	321	13147	NV12209, NV16010, NV13701, NV16600, NV14744, NV15133, NV17593, NV18192, NV14183, NV16865, NV14998, NV15313, NV15955, NV12927, NV10430, NV13587, NV11587, NV30388, NV12743, NV10012, NV10875, NV15896, NV14994, NV12488, NV16515, NV12739, NV12670, NV14467, NV13248, NV11837, NV10775, NV12479, NV16962, NV10171, NV25915, NV17858, NV11151, NV20754, NV11558, NV13544, NV18066, NV12710, NV13353, NV11553, NV1…
GO:0035070	0.00161802	salivary gland histolysis	32	3146	74	13147	NV10468, NV12825, NV18467, NV13256, NV13821, NV10289, NV14744, NV12835, NV15272, NV11487, NV16446, NV17544, NV17354, NV11090, NV16538, NV23733, NV13877, NV10155, NV17251, NV15023, NV14982, NV11782, NV12148, NV10360, NV12710, NV10877, NV11553, NV12850, NV18411, NV15990, NV18427, NV17252
GO:0022612	0.00164001	gland morphogenesis	49	3146	128	13147	NV16189, NV10468, NV12825, NV18467, NV13256, NV13821, NV10289, NV14744, NV14867, NV12835, NV15272, NV11487, NV16446, NV10494, NV17544, NV12437, NV15313, NV17354, NV15955, NV10430, NV22932, NV11090, NV16538, NV23733, NV13877, NV17569, NV10155, NV17251, NV15023, NV14982, NV11782, NV14486, NV12148, NV17291, NV10360, NV12710, NV15250, NV10877, NV11553, NV13851, NV10523, NV12850, NV16320, NV15990, NV1…
GO:0016331	0.0016879	morphogenesis of embryonic epithelium	52	3146	138	13147	NV11139, NV13304, NV16578, NV14764, NV12877, NV18586, NV18192, NV15932, NV10494, NV11538, NV17221, NV14183, NV16865, NV11344, NV12437, NV15313, NV12927, NV10430, NV10012, NV23733, NV13248, NV15544, NV11750, NV11643, NV12091, NV11782, NV18625, NV14486, NV10588, NV15317, NV13954, NV15740, NV17064, NV16988, NV11744, NV14788, NV16896, NV25835, NV16554, NV16431, NV11053, NV30348, NV21164, NV10050, NV1…
GO:0031410	0.00170034	cytoplasmic vesicle	58	3146	158	13147	NV17903, NV18265, NV11993, NV17845, NV11646, NV15847, NV19103, NV21547, NV14183, NV12315, NV11267, NV13587, NV11587, NV12353, NV14345, NV14332, NV16032, NV18414, NV15513, NV24673, NV12126, NV16640, NV17275, NV18645, NV14293, NV15517, NV17773, NV17213, NV16942, NV11994, NV14252, NV15197, NV11151, NV14120, NV12795, NV18501, NV11036, NV14999, NV10682, NV14247, NV11665, NV14086, NV11353, NV18498, NV1…
GO:0006626	0.00191087	protein import into mitochondrion	13	3146	21	13147	NV22502, NV30255, NV19083, NV17377, NV15662, NV15150, NV10477, NV13140, NV15491, NV10279, NV12411, NV14607, NV18178
GO:0017004	0.00191087	cytochrome complex assembly	10	3146	14	13147	NV17334, NV11566, NV11764, NV11621, NV15077, NV16211, NV16891, NV10101, NV10993, NV10607
GO:0072655	0.00191087	establishment of protein localization in mitochondrion	13	3146	21	13147	NV22502, NV30255, NV19083, NV17377, NV15662, NV15150, NV10477, NV13140, NV15491, NV10279, NV12411, NV14607, NV18178
GO:0000209	0.00191087	protein polyubiquitination	13	3146	21	13147	NV14758, NV11480, NV22870, NV11979, NV14829, NV17688, NV10361, NV10210, NV18414, NV12709, NV19108, NV16910, NV11382
GO:0031965	0.00191087	nuclear membrane	15	3146	26	13147	NV25459, NV12055, NV11973, NV10553, NV17381, NV25461, NV22721, NV12435, NV11241, NV14184, NV19129, NV11152, NV16573, NV11543, NV11333
GO:0043021	0.00191087	RNP binding	10	3146	14	13147	NV15766, NV18078, NV10955, NV13750, NV13708, NV10520, NV12835, NV13467, NV13664, NV13154
GO:0005665	0.00191087	DNA-directed RNA polymerase II, core complex	10	3146	14	13147	NV18737, NV16852, NV14917, NV13943, NV15733, NV13551, NV11147, NV15126, NV10953, NV11433
GO:0006406	0.00191087	mRNA export from cell nucleus	15	3146	26	13147	NV15717, NV11788, NV14887, NV15000, NV15939, NV16475, NV15321, NV11962, NV22721, NV14522, NV14184, NV16573, NV11837, NV14889, NV17861
GO:0070585	0.00191087	protein localisation in mitochondrion	13	3146	21	13147	NV22502, NV30255, NV19083, NV17377, NV15662, NV15150, NV10477, NV13140, NV15491, NV10279, NV12411, NV14607, NV18178
GO:0008047	0.0019922	enzyme activator activity	41	3146	103	13147	NV15019, NV12716, NV11867, NV13519, NV13231, NV16865, NV12082, NV11383, NV10188, NV11014, NV11587, NV13270, NV11543, NV21447, NV18524, NV10159, NV12258, NV25915, NV14608, NV16208, NV12404, NV19147, NV11774, NV13133, NV16885, NV21098, NV13299, NV10236, NV13763, NV10607, NV10879, NV12745, NV10377, NV12555, NV15300, NV12162, NV18955, NV16828, NV16972, NV15897, NV11951
GO:0023061	0.0019922	signal release	41	3146	103	13147	NV17903, NV18265, NV13304, NV18658, NV13359, NV15353, NV15428, NV12406, NV19103, NV21547, NV12315, NV18385, NV13663, NV15486, NV14332, NV14994, NV11212, NV11564, NV12670, NV16455, NV16913, NV12545, NV18645, NV18587, NV16942, NV11994, NV15197, NV14120, NV12795, NV18902, NV18390, NV10682, NV14247, NV10377, NV18770, NV15040, NV13681, NV16972, NV14493, NV16365, NV18772
GO:0016325	0.00199879	oocyte microtubule cytoskeleton organisation	18	3146	34	13147	NV12209, NV16475, NV16600, NV15133, NV12877, NV14272, NV13980, NV17545, NV16865, NV12082, NV10430, NV14759, NV13663, NV13670, NV11436, NV15659, NV11837, NV16962
GO:0030705	0.00199879	cytoskeleton-dependent intracellular transport	18	3146	34	13147	NV12141, NV14155, NV15712, NV16311, NV13329, NV23896, NV11752, NV12194, NV11803, NV14111, NV11093, NV18949, NV13663, NV14156, NV18912, NV12124, NV15118, NV11682
GO:0035556	0.00202687	intracellular signaling chain	120	3146	377	13147	NV17491, NV30429, NV10468, NV11729, NV16600, NV14764, NV12350, NV15520, NV18715, NV15428, NV11487, NV18192, NV16659, NV12406, NV17545, NV13664, NV14870, NV14183, NV16865, NV31512, NV16053, NV11093, NV12927, NV10430, NV10115, NV12743, NV10012, NV18289, NV14994, NV12488, NV13062, NV12739, NV20179, NV12670, NV13248, NV15221, NV13578, NV16640, NV10775, NV10778, NV13255, NV12479, NV14457, NV15829, NV1…
GO:0060271	0.00202687	cilium morphogenesis	23	3146	48	13147	NV16178, NV20289, NV15390, NV12744, NV10124, NV14781, NV13982, NV16311, NV21453, NV11752, NV18715, NV13954, NV10494, NV14111, NV21682, NV13344, NV14156, NV12031, NV10479, NV16365, NV15118, NV10416, NV13188
GO:0007315	0.00217637	pole plasm assembly	25	3146	54	13147	NV18812, NV11139, NV16475, NV10823, NV15133, NV11568, NV14689, NV13980, NV16865, NV11936, NV10430, NV14976, NV15939, NV13663, NV10595, NV19176, NV15051, NV18562, NV18956, NV16961, NV11276, NV16515, NV11837, NV18243, NV16962
GO:0007030	0.00221104	Golgi organization	26	3146	57	13147	NV13087, NV14252, NV14082, NV10398, NV11618, NV11801, NV18651, NV19099, NV11058, NV11036, NV13359, NV13980, NV16707, NV16237, NV14870, NV13358, NV15282, NV11587, NV14357, NV17381, NV13132, NV11762, NV16399, NV13790, NV16050, NV12354
GO:0010563	0.00221104	negative regulation of phosphorus metabolic process	26	3146	57	13147	NV11643, NV13283, NV11206, NV18766, NV19083, NV11558, NV10282, NV22672, NV13733, NV15428, NV18710, NV17545, NV16896, NV13479, NV11344, NV12082, NV10134, NV13353, NV22004, NV11295, NV16502, NV14967, NV23115, NV14164, NV16104, NV13944
GO:0045936	0.00221104	down-regulation of phosphate metabolic process	26	3146	57	13147	NV11643, NV13283, NV11206, NV18766, NV19083, NV11558, NV10282, NV22672, NV13733, NV15428, NV18710, NV17545, NV16896, NV13479, NV11344, NV12082, NV10134, NV13353, NV22004, NV11295, NV16502, NV14967, NV23115, NV14164, NV16104, NV13944
GO:0031145	0.00222309	anaphase-promoting complex-dependent proteasomal ubiquitin-dependent protein catabolism	9	3146	12	13147	NV10210, NV14255, NV18414, NV14829, NV15547, NV11729, NV10710, NV17688, NV10361
GO:0033180	0.00222309	proton-transporting V-type ATPase, V1 domain	9	3146	12	13147	NV10403, NV13458, NV23750, NV10699, NV20037, NV16729, NV12615, NV17706, NV13691
GO:0007028	0.00222309	cytoplasm organization	27	3146	60	13147	NV18812, NV11139, NV12182, NV16475, NV10823, NV15133, NV11568, NV16119, NV14689, NV13980, NV16865, NV11936, NV10430, NV14976, NV15939, NV13663, NV10595, NV19176, NV15051, NV18562, NV18956, NV16961, NV11276, NV16515, NV11837, NV18243, NV16962
GO:0002119	0.00222309	nematode larval development	9	3146	12	13147	NV14758, NV21663, NV16600, NV17458, NV11747, NV14153, NV16640, NV30378, NV14154
GO:0019861	0.00222309	flagellum	9	3146	12	13147	NV10863, NV15712, NV14072, NV12057, NV16311, NV14898, NV16813, NV25796, NV12890
GO:0006997	0.00223219	nucleus organization	19	3146	37	13147	NV16210, NV11973, NV13256, NV18077, NV20290, NV12968, NV13324, NV10408, NV13132, NV15374, NV13670, NV16772, NV12124, NV14467, NV12493, NV16186, NV12709, NV15247, NV10736
GO:0044770	0.00223219	cell cycle phase transition	19	3146	37	13147	NV11968, NV11729, NV13329, NV18764, NV15740, NV16082, NV13063, NV11526, NV11863, NV14248, NV13772, NV13353, NV17938, NV13132, NV10210, NV18289, NV23115, NV12488, NV17569
GO:0051287	0.00223219	NAD binding	19	3146	37	13147	NV19148, NV14079, NV10632, NV11489, NV16813, NV18303, NV13522, NV12968, NV10824, NV16257, NV13082, NV13246, NV11525, NV15997, NV17542, NV13505, NV16370, NV17359, NV10467
GO:0072657	0.00223219	protein localization to membrane	19	3146	37	13147	NV14082, NV20768, NV15662, NV16578, NV16343, NV18715, NV11513, NV10207, NV10279, NV18747, NV13664, NV18078, NV14103, NV16442, NV14994, NV13708, NV10229, NV16584, NV15311
GO:0040010	0.00228005	up-regulation of growth rate	7	3146	8	13147	NV17458, NV12229, NV11747, NV14153, NV30378, NV13603, NV14154
GO:0019773	0.00228005	proteasome core complex, alpha-subunit complex	7	3146	8	13147	NV18836, NV12758, NV17855, NV10939, NV12493, NV12063, NV17945
GO:0005750	0.00228005	mitochondrial cytochrome bc(1) complex	7	3146	8	13147	NV10906, NV10944, NV10574, NV11136, NV11983, NV15595, NV16211
GO:0045275	0.00228005	ubiquinol-cytochrome-c reductase complex	7	3146	8	13147	NV10906, NV10944, NV10574, NV11136, NV11983, NV15595, NV16211
GO:0018279	0.00228005	protein N-linked glycosylation via asparagine	7	3146	8	13147	NV18354, NV17596, NV18324, NV10451, NV12354, NV10452, NV15562
GO:0018196	0.00228005	peptidyl-asparagine modification	7	3146	8	13147	NV18354, NV17596, NV18324, NV10451, NV12354, NV10452, NV15562
GO:0016585	0.00228005	nucleosome remodeling complex	7	3146	8	13147	NV17876, NV16894, NV11999, NV11765, NV15374, NV11766, NV13586
GO:0040009	0.00228005	regulation of growth rate	7	3146	8	13147	NV17458, NV12229, NV11747, NV14153, NV30378, NV13603, NV14154
GO:0006469	0.0023032	down regulation of protein kinase activity	16	3146	29	13147	NV13479, NV12082, NV10134, NV13353, NV22004, NV11643, NV11295, NV11206, NV11558, NV23115, NV10282, NV13733, NV14164, NV18710, NV17545, NV13944
GO:0033673	0.0023032	down-regulation of kinase activity	16	3146	29	13147	NV13479, NV12082, NV10134, NV13353, NV22004, NV11643, NV11295, NV11206, NV11558, NV23115, NV10282, NV13733, NV14164, NV18710, NV17545, NV13944
GO:0042058	0.0023032	regulation of EGF receptor signaling pathway	16	3146	29	13147	NV11054, NV16026, NV13065, NV14120, NV13342, NV14486, NV10197, NV11766, NV14837, NV11839, NV13180, NV11483, NV17809, NV18414, NV11765, NV13944
GO:1901184	0.0023032	regulation of ERBB signalling pathway	16	3146	29	13147	NV11054, NV16026, NV13065, NV14120, NV13342, NV14486, NV10197, NV11766, NV14837, NV11839, NV13180, NV11483, NV17809, NV18414, NV11765, NV13944
GO:0007389	0.00230787	pattern specification process	151	3146	492	13147	NV16210, NV18812, NV11139, NV16026, NV16600, NV15133, NV15520, NV10542, NV17593, NV11766, NV13664, NV16053, NV15313, NV10430, NV14759, NV10595, NV13670, NV16502, NV18956, NV12488, NV16515, NV13248, NV11837, NV16962, NV10171, NV11750, NV14241, NV20754, NV10823, NV11052, NV30292, NV14689, NV10438, NV12710, NV21682, NV17938, NV13851, NV11436, NV13586, NV20630, NV12998, NV10192, NV13922, NV17933, NV1…
GO:0042542	0.00236634	response to hydrogen peroxide	8	3146	10	13147	NV13744, NV16124, NV25673, NV23896, NV17413, NV13733, NV12126, NV15081
GO:0045263	0.00236634	proton-transporting ATP synthase complex, coupling factor F(o)	8	3146	10	13147	NV13669, NV14984, NV13434, NV10918, NV15655, NV13694, NV18090, NV16064
GO:0030867	0.00236634	RER membrane	8	3146	10	13147	NV16578, NV10965, NV16584, NV18078, NV20768, NV18747, NV13664, NV15311
GO:0008541	0.00236634	proteasome regulatory particle, lid subcomplex	8	3146	10	13147	NV14908, NV14096, NV17501, NV10063, NV11103, NV10748, NV10361, NV16539
GO:0005786	0.00236634	SRP	8	3146	10	13147	NV10965, NV14103, NV16442, NV13708, NV16343, NV11513, NV14817, NV15311
GO:0045298	0.00236634	tubulin complex	8	3146	10	13147	NV11375, NV13997, NV13570, NV12124, NV17569, NV13665, NV19237, NV16082
GO:0048500	0.00236634	signal recognition particle	8	3146	10	13147	NV10965, NV14103, NV16442, NV13708, NV16343, NV11513, NV14817, NV15311
GO:0006108	0.00236634	malate metabolism	8	3146	10	13147	NV14783, NV16898, NV10877, NV16370, NV15023, NV17544, NV21879, NV10467
GO:0030027	0.00236634	lamellipodium	8	3146	10	13147	NV22004, NV14994, NV23060, NV10522, NV10377, NV12270, NV12834, NV19099
GO:0043073	0.00236634	germ cell nucleus	8	3146	10	13147	NV17354, NV16966, NV10478, NV12493, NV17945, NV20828, NV15789, NV18792
GO:0051647	0.00239241	nucleus localization	20	3146	40	13147	NV11973, NV12141, NV12825, NV22742, NV18077, NV10850, NV18625, NV16082, NV10438, NV17180, NV12927, NV16633, NV14759, NV15939, NV13663, NV12124, NV11543, NV10736, NV14957, NV16962
GO:0004221	0.00239241	ubiquitin thiolesterase activity	20	3146	40	13147	NV18618, NV11851, NV14488, NV11147, NV14125, NV16823, NV13307, NV13544, NV22726, NV15948, NV10102, NV30289, NV14229, NV21062, NV12826, NV14919, NV31093, NV12025, NV13374, NV11217
GO:0044433	0.00239241	cytoplasmic vesicle part	20	3146	40	13147	NV16942, NV14252, NV11994, NV11646, NV15847, NV12315, NV11267, NV18498, NV11587, NV13042, NV12353, NV14345, NV10523, NV14332, NV15040, NV16032, NV10082, NV18414, NV14493, NV17152
GO:0072686	0.00244362	mitotic spindle	12	3146	19	13147	NV11973, NV13324, NV23179, NV18477, NV14353, NV11053, NV10504, NV17593, NV14356, NV18710, NV15549, NV17083
GO:0035220	0.00249311	wing disc development	141	3146	456	13147	NV14984, NV11054, NV16010, NV14859, NV17406, NV16600, NV18100, NV20071, NV15615, NV18050, NV18192, NV11766, NV13118, NV16053, NV10430, NV16502, NV13248, NV11750, NV10632, NV14241, NV11052, NV13447, NV10438, NV13063, NV12710, NV15250, NV13851, NV11436, NV13586, NV11940, NV20630, NV21386, NV10613, NV13922, NV11109, NV17933, NV13256, NV30419, NV24453, NV10494, NV10880, NV11344, NV13580, NV13383, NV1…
GO:0071456	0.00249423	cellular response to hypoxic stress	14	3146	24	13147	NV30924, NV16829, NV13283, NV18235, NV11924, NV10699, NV10683, NV10743, NV17970, NV17114, NV16395, NV19129, NV18178, NV17275
GO:0015991	0.00249423	ATP hydrolysis coupled proton transport	14	3146	24	13147	NV14984, NV23750, NV10699, NV20037, NV15655, NV10403, NV13458, NV13431, NV14491, NV16729, NV12615, NV13691, NV12316, NV14086
GO:0031519	0.00249423	PcG protein complex	14	3146	24	13147	NV17158, NV30645, NV17876, NV10123, NV12441, NV14406, NV11774, NV18919, NV12279, NV14867, NV11012, NV14190, NV18066, NV14499
GO:0015988	0.00249423	energy coupled proton transmembrane transport, against electrochemical gradient	14	3146	24	13147	NV14984, NV23750, NV10699, NV20037, NV15655, NV10403, NV13458, NV13431, NV14491, NV16729, NV12615, NV13691, NV12316, NV14086
GO:0009895	0.00266198	negative regulation of degradation	17	3146	32	13147	NV10498, NV22004, NV16708, NV13997, NV19042, NV13570, NV11090, NV11807, NV14351, NV16578, NV13665, NV16584, NV15428, NV10964, NV14248, NV18747, NV13069
GO:0001933	0.00266198	negative regulation of protein phosphorylation	17	3146	32	13147	NV11643, NV13283, NV11206, NV11558, NV10282, NV13733, NV18710, NV17545, NV10134, NV12082, NV13479, NV11295, NV22004, NV13353, NV23115, NV14164, NV13944
GO:0010952	0.00266198	positive regulation of peptidase activity	17	3146	32	13147	NV16243, NV25915, NV12737, NV15019, NV15023, NV19147, NV11526, NV17544, NV16294, NV10877, NV12140, NV12555, NV15300, NV18955, NV22368, NV12978, NV13442
GO:0019887	0.00269595	protein kinase regulator activity	22	3146	46	13147	NV10155, NV30579, NV11968, NV12441, NV11867, NV14248, NV17545, NV16865, NV13894, NV13479, NV16541, NV12082, NV11295, NV16423, NV22004, NV18188, NV12880, NV11297, NV23115, NV15681, NV14164, NV11967
GO:0051223	0.00270117	regulation of protein transport	32	3146	76	13147	NV22870, NV14784, NV13330, NV11646, NV31306, NV14870, NV21388, NV14302, NV12927, NV11366, NV17514, NV14994, NV12709, NV10775, NV17548, NV15153, NV24142, NV18213, NV16534, NV18501, NV17699, NV17839, NV18710, NV19037, NV13603, NV18078, NV13851, NV15499, NV13790, NV16198, NV13681, NV16972
GO:0035152	0.00277145	regulation of tracheal tube architecture	31	3146	73	13147	NV16942, NV13304, NV12182, NV14252, NV15298, NV11782, NV11036, NV13231, NV15970, NV17003, NV10438, NV14340, NV10197, NV10494, NV16536, NV11344, NV17004, NV12315, NV11587, NV13851, NV13202, NV16535, NV16431, NV10523, NV16320, NV13508, NV18471, NV17002, NV13201, NV12244, NV14669
GO:0009896	0.0027844	up regulation of catabolic process	58	3146	161	13147	NV14155, NV17769, NV12716, NV12270, NV24128, NV14351, NV14908, NV13519, NV13231, NV13980, NV22004, NV11383, NV10188, NV11014, NV11587, NV10457, NV13270, NV11276, NV11543, NV16505, NV18746, NV21447, NV18524, NV16510, NV13255, NV12258, NV14608, NV16208, NV12404, NV12091, NV15185, NV17970, NV11036, NV16885, NV13133, NV21098, NV13299, NV17699, NV10236, NV13763, NV13991, NV23338, NV11382, NV10879, NV1…
GO:0034329	0.00278863	cell junction assembly	23	3146	49	13147	NV12091, NV13304, NV15298, NV17414, NV12877, NV18586, NV13133, NV15428, NV17003, NV16988, NV14340, NV17004, NV12437, NV22004, NV11952, NV13202, NV16431, NV16320, NV13508, NV18471, NV17002, NV13201, NV14669
GO:0016790	0.00278863	thiolesterase activity	23	3146	49	13147	NV18618, NV11851, NV14488, NV11147, NV14125, NV14002, NV16823, NV13307, NV13544, NV22726, NV15948, NV14229, NV10102, NV30289, NV10111, NV21062, NV12826, NV14919, NV31093, NV13374, NV12025, NV11217, NV16609
GO:0007043	0.00278863	intercellular junction assembly	23	3146	49	13147	NV12091, NV13304, NV15298, NV17414, NV12877, NV18586, NV13133, NV15428, NV17003, NV16988, NV14340, NV17004, NV12437, NV22004, NV11952, NV13202, NV16431, NV16320, NV13508, NV18471, NV17002, NV13201, NV14669
GO:0018193	0.00279862	peptidyl-amino acid modification	78	3146	230	13147	NV18905, NV10222, NV15532, NV10123, NV11039, NV14781, NV12751, NV12835, NV17596, NV16659, NV11766, NV17221, NV18527, NV11527, NV17813, NV18657, NV16708, NV10457, NV21399, NV14670, NV14994, NV16665, NV11765, NV10451, NV18567, NV16184, NV14125, NV11774, NV18919, NV16108, NV13554, NV17220, NV18556, NV11241, NV11981, NV16189, NV14924, NV23148, NV11317, NV14162, NV18324, NV14310, NV11709, NV12361, NV1…
GO:0048102	0.00286056	programmed cell death by macroautophagy	29	3146	67	13147	NV10155, NV10468, NV12825, NV17251, NV18467, NV13256, NV13821, NV14982, NV10289, NV11782, NV14744, NV12148, NV12835, NV15272, NV10360, NV11487, NV16446, NV12710, NV17354, NV11553, NV12850, NV11090, NV16538, NV15990, NV23733, NV18411, NV18427, NV13877, NV17252
GO:0031988	0.00286056	membrane-enclosed vesicle	52	3146	141	13147	NV17903, NV18265, NV17845, NV11646, NV15847, NV19103, NV21547, NV14183, NV12315, NV11267, NV13587, NV11587, NV12353, NV14345, NV14332, NV18414, NV15513, NV24673, NV16640, NV17275, NV15517, NV17773, NV16942, NV11994, NV14252, NV15197, NV11151, NV14120, NV12795, NV18501, NV11036, NV14999, NV10682, NV14247, NV14086, NV11665, NV11353, NV18498, NV10377, NV13593, NV13042, NV13107, NV10523, NV18770, NV1…
GO:0035071	0.00286056	autophagic cell death of salivary gland cells	29	3146	67	13147	NV10155, NV10468, NV12825, NV17251, NV18467, NV13256, NV13821, NV14982, NV10289, NV11782, NV14744, NV12148, NV12835, NV15272, NV10360, NV11487, NV16446, NV12710, NV17354, NV11553, NV12850, NV11090, NV16538, NV15990, NV23733, NV18411, NV18427, NV13877, NV17252
GO:0000819	0.00286056	sister chromatid segregation	29	3146	67	13147	NV12209, NV14155, NV17491, NV11314, NV11968, NV19083, NV12091, NV25461, NV11871, NV14351, NV15133, NV16656, NV16082, NV12944, NV14248, NV25648, NV14713, NV10879, NV10752, NV25459, NV11905, NV16961, NV31304, NV11276, NV13478, NV16972, NV15945, NV14719, NV18786
GO:0046530	0.00286617	photoreceptor cell differentiation	60	3146	168	13147	NV14758, NV16178, NV12141, NV11054, NV10468, NV15712, NV10788, NV16026, NV11343, NV30419, NV16311, NV16474, NV12877, NV13733, NV13980, NV10494, NV14183, NV12082, NV12437, NV15955, NV10430, NV13663, NV19176, NV17809, NV11113, NV18956, NV15294, NV10012, NV11807, NV16032, NV20179, NV31592, NV16186, NV15544, NV15352, NV19042, NV23089, NV18625, NV11052, NV30490, NV15740, NV16988, NV22300, NV14107, NV1…
GO:0051347	0.00289225	transferase activator	25	3146	55	13147	NV17372, NV14829, NV11729, NV16600, NV19099, NV14351, NV18625, NV16108, NV11867, NV15520, NV16683, NV13733, NV10494, NV16865, NV31512, NV10377, NV17688, NV10497, NV10361, NV14994, NV18414, NV16376, NV12126, NV14164, NV13879
GO:0010769	0.00290933	regulation of cell morphogenesis involved in differentiation	27	3146	61	13147	NV12141, NV16010, NV11206, NV11343, NV13701, NV24461, NV15601, NV18586, NV15970, NV13733, NV18192, NV18066, NV16865, NV30328, NV10430, NV12927, NV13587, NV11587, NV30388, NV12743, NV14994, NV15659, NV16365, NV12244, NV11682, NV10482, NV13188
GO:0007444	0.00293297	imaginal disc development	176	3146	588	13147	NV14984, NV11054, NV11139, NV16010, NV14859, NV10699, NV17406, NV16600, NV18100, NV20071, NV15615, NV17593, NV18050, NV18192, NV11766, NV13118, NV16053, NV12238, NV10430, NV16502, NV18956, NV18289, NV14467, NV13248, NV11750, NV10632, NV14241, NV18126, NV11052, NV13447, NV13063, NV10438, NV12710, NV15250, NV17938, NV13851, NV11436, NV13586, NV11940, NV20630, NV21386, NV16189, NV10613, NV13922, NV1…
GO:0045787	0.00297102	positive regulation of cell cycle progression	18	3146	35	13147	NV11982, NV14829, NV18217, NV19042, NV14351, NV14125, NV13447, NV13063, NV11382, NV11353, NV18419, NV13132, NV10012, NV20255, NV10361, NV12978, NV12777, NV18414
GO:0016052	0.00297102	catabolic carbohydrate metabolic process	18	3146	35	13147	NV16814, NV15416, NV16813, NV16843, NV16016, NV16284, NV13603, NV17380, NV16257, NV13271, NV10148, NV16426, NV19134, NV18700, NV15694, NV13505, NV26083, NV12651
GO:0005911	0.00299485	cell-cell junction	36	3146	89	13147	NV13304, NV24453, NV12877, NV17221, NV12437, NV17004, NV16625, NV22004, NV13202, NV22932, NV19176, NV18956, NV13508, NV18471, NV13062, NV17002, NV15544, NV12091, NV13504, NV17003, NV16988, NV10438, NV17064, NV14788, NV15250, NV11353, NV17062, NV11952, NV16431, NV12834, NV17323, NV16320, NV10636, NV13201, NV10667, NV18772
GO:1901879	0.00308128	regulation of protein polymer catabolism	15	3146	27	13147	NV12853, NV12055, NV12209, NV22004, NV11093, NV10758, NV13344, NV18385, NV18077, NV11577, NV12834, NV20754, NV15886, NV15133, NV18587
GO:2000026	0.00309743	regulation of multicellular organismal development	118	3146	374	13147	NV11054, NV16010, NV13701, NV16600, NV14744, NV15886, NV15520, NV10542, NV18192, NV14085, NV14248, NV21547, NV17221, NV14183, NV16865, NV12927, NV10430, NV13587, NV10115, NV14368, NV11587, NV30388, NV22932, NV13132, NV12743, NV10012, NV10875, NV14994, NV16515, NV13062, NV10440, NV12670, NV14467, NV13248, NV11837, NV10775, NV12479, NV16962, NV10171, NV25915, NV17858, NV14252, NV11151, NV15536, NV2…
GO:0007269	0.00313085	neurotransmitter release	40	3146	102	13147	NV17903, NV18265, NV13304, NV18658, NV13359, NV15353, NV15428, NV12406, NV19103, NV21547, NV12315, NV18385, NV13663, NV15486, NV14332, NV14994, NV11212, NV11564, NV12670, NV16455, NV16913, NV12545, NV18645, NV18587, NV16942, NV11994, NV15197, NV14120, NV12795, NV18902, NV18390, NV10682, NV14247, NV10377, NV18770, NV15040, NV16972, NV14493, NV16365, NV18772
GO:0043408	0.00324474	regulation of MAPK cascade	34	3146	83	13147	NV14784, NV11206, NV15520, NV13733, NV10494, NV31306, NV14183, NV16865, NV11344, NV31512, NV10012, NV18414, NV16376, NV12126, NV14164, NV25554, NV11643, NV17372, NV15153, NV24142, NV16534, NV11558, NV18625, NV16683, NV15052, NV18710, NV16896, NV10134, NV13353, NV11053, NV18599, NV15499, NV16198, NV13879
GO:0016032	0.00334779	virus process	13	3146	22	13147	NV11982, NV16724, NV11788, NV14887, NV14829, NV11962, NV10361, NV10560, NV17911, NV16453, NV19256, NV18414, NV16910
GO:0005814	0.00334779	centriole	13	3146	22	13147	NV20289, NV13353, NV16990, NV13344, NV10124, NV14781, NV13256, NV11113, NV10012, NV24484, NV11752, NV13733, NV13603
GO:0016570	0.00336007	histone modification	55	3146	152	13147	NV25450, NV18905, NV23148, NV15732, NV14162, NV11317, NV19083, NV10123, NV13065, NV11039, NV12541, NV11709, NV11766, NV10752, NV21062, NV17876, NV17813, NV18657, NV16708, NV10554, NV21399, NV10344, NV12483, NV16665, NV11765, NV16420, NV13248, NV18567, NV14190, NV12456, NV11982, NV16895, NV12161, NV14125, NV11774, NV18919, NV18945, NV16911, NV11051, NV13544, NV15594, NV18066, NV17861, NV12183, NV1…
GO:0016569	0.00336007	covalent chromatin modification	55	3146	152	13147	NV25450, NV18905, NV23148, NV15732, NV14162, NV11317, NV19083, NV10123, NV13065, NV11039, NV12541, NV11709, NV11766, NV10752, NV21062, NV17876, NV17813, NV18657, NV16708, NV10554, NV21399, NV10344, NV12483, NV16665, NV11765, NV16420, NV13248, NV18567, NV14190, NV12456, NV11982, NV16895, NV12161, NV14125, NV11774, NV18919, NV18945, NV16911, NV11051, NV13544, NV15594, NV18066, NV17861, NV12183, NV1…
GO:0003779	0.00362553	actin binding	45	3146	119	13147	NV16178, NV10378, NV10222, NV18468, NV11139, NV14353, NV20731, NV11577, NV18465, NV15886, NV12154, NV12260, NV23060, NV10542, NV12043, NV30388, NV19176, NV18956, NV16067, NV10263, NV18912, NV11543, NV14605, NV10641, NV10758, NV13170, NV10522, NV12348, NV14241, NV15783, NV24461, NV15601, NV12086, NV11801, NV11782, NV11052, NV15970, NV17291, NV13525, NV12065, NV19037, NV18785, NV13773, NV11436, NV1…
GO:0031330	0.00363265	negative regulation of cellular breakdown	16	3146	30	13147	NV22004, NV16708, NV13997, NV19042, NV13570, NV11090, NV11807, NV14351, NV16578, NV13665, NV16584, NV15428, NV10964, NV14248, NV18747, NV13069
GO:0060589	0.00363265	nucleoside-triphosphatase regulator activity	37	3146	93	13147	NV12716, NV13519, NV13231, NV10542, NV15428, NV19103, NV11383, NV10188, NV11014, NV11587, NV13270, NV11543, NV18524, NV21447, NV14457, NV12258, NV14608, NV16208, NV12404, NV15502, NV10477, NV18625, NV13133, NV16885, NV13299, NV21098, NV10236, NV13763, NV30076, NV10879, NV12745, NV12162, NV16828, NV18770, NV16972, NV11951, NV15897
GO:0008589	0.00381051	regulation of hh signaling pathway	22	3146	47	13147	NV14784, NV15153, NV16311, NV24142, NV16600, NV16534, NV12751, NV20071, NV13733, NV18710, NV31306, NV16019, NV14368, NV17337, NV17515, NV11483, NV15499, NV16198, NV10764, NV17219, NV12709, NV10775
GO:0007164	0.0038988	establishment of tissue polarity	40	3146	103	13147	NV10911, NV14784, NV10788, NV16474, NV18465, NV20071, NV12877, NV10494, NV11161, NV31306, NV14183, NV12927, NV10430, NV19206, NV30388, NV23733, NV20179, NV14883, NV15319, NV11643, NV15153, NV12784, NV24142, NV16534, NV11782, NV18625, NV11052, NV15740, NV10438, NV22300, NV16554, NV11353, NV17220, NV13851, NV16320, NV15499, NV16198, NV11940, NV13879, NV12244
GO:0043086	0.0038988	negative regulation of catalytic activity	47	3146	126	13147	NV11206, NV14829, NV15019, NV18766, NV14517, NV12735, NV13733, NV15428, NV17788, NV17545, NV21388, NV12082, NV22004, NV11295, NV10678, NV16502, NV10361, NV23115, NV11090, NV18414, NV14467, NV14164, NV14298, NV16104, NV11643, NV15619, NV18118, NV13613, NV11558, NV10282, NV16453, NV22672, NV10520, NV18710, NV22493, NV13479, NV10696, NV10134, NV13353, NV15466, NV13614, NV12850, NV14967, NV10485, NV1…
GO:0001104	0.0038988	RNA polymerase II transcription cofactor activity	23	3146	50	13147	NV10362, NV13494, NV14789, NV11054, NV25523, NV21566, NV15699, NV14586, NV16988, NV17409, NV25835, NV10026, NV14965, NV17938, NV18605, NV11737, NV20769, NV17157, NV11278, NV16281, NV17206, NV13248, NV11466
GO:0001736	0.0038988	establishment of planar polarity	40	3146	103	13147	NV10911, NV14784, NV10788, NV16474, NV18465, NV20071, NV12877, NV10494, NV11161, NV31306, NV14183, NV12927, NV10430, NV19206, NV30388, NV23733, NV20179, NV14883, NV15319, NV11643, NV15153, NV12784, NV24142, NV16534, NV11782, NV18625, NV11052, NV15740, NV10438, NV22300, NV16554, NV11353, NV17220, NV13851, NV16320, NV15499, NV16198, NV11940, NV13879, NV12244
GO:0000070	0.00390061	mitotic chromosome segregation	27	3146	62	13147	NV12209, NV14155, NV11314, NV11968, NV12091, NV25461, NV11871, NV14351, NV15133, NV16656, NV16082, NV12944, NV14248, NV25648, NV14713, NV10879, NV10752, NV25459, NV11905, NV16961, NV31304, NV11276, NV13478, NV16972, NV15945, NV14719, NV18786
GO:0007306	0.00390061	eggshell chorion assembly	27	3146	62	13147	NV17372, NV11643, NV13216, NV17699, NV14695, NV14437, NV12792, NV18192, NV12710, NV21988, NV16554, NV11366, NV17876, NV11839, NV10430, NV14759, NV18419, NV18546, NV30348, NV16961, NV12488, NV11276, NV10910, NV13879, NV14708, NV10775, NV17252
GO:0070482	0.00392381	response to oxygen levels	26	3146	59	13147	NV30924, NV16829, NV18394, NV13283, NV11924, NV12182, NV10699, NV10683, NV10743, NV17970, NV18957, NV10193, NV14999, NV11096, NV18178, NV18792, NV18235, NV17114, NV15120, NV16395, NV11657, NV19129, NV13756, NV10478, NV11002, NV17275
GO:0007405	0.00392381	neuroblast proliferation	24	3146	53	13147	NV12141, NV12091, NV12716, NV11039, NV11782, NV17414, NV12877, NV13133, NV13733, NV18192, NV11863, NV10400, NV14248, NV10946, NV16865, NV22697, NV11113, NV17364, NV12978, NV16515, NV16966, NV16100, NV18567, NV12244
GO:0036293	0.00392381	response to lowered oxygen levels	26	3146	59	13147	NV30924, NV16829, NV18394, NV13283, NV11924, NV12182, NV10699, NV10683, NV10743, NV17970, NV18957, NV10193, NV14999, NV11096, NV18178, NV18792, NV18235, NV17114, NV15120, NV16395, NV11657, NV19129, NV13756, NV10478, NV11002, NV17275
GO:0005773	0.00392381	vacuole	26	3146	59	13147	NV14984, NV17491, NV17046, NV23750, NV17251, NV10699, NV17818, NV17706, NV15567, NV13458, NV13431, NV16683, NV13242, NV16446, NV14183, NV12316, NV14086, NV11716, NV10403, NV14752, NV18427, NV16729, NV16640, NV12615, NV16207, NV13691
GO:0048471	0.0039328	perinuclear region of cytoplasm	25	3146	56	13147	NV11447, NV13283, NV16942, NV19083, NV10123, NV10513, NV19099, NV23089, NV10438, NV14247, NV11114, NV12315, NV15466, NV17220, NV16753, NV18556, NV15674, NV16961, NV18875, NV20727, NV11543, NV13273, NV15659, NV12615, NV17548
GO:0006354	0.00404021	transcription elongation, DNA-dependent	10	3146	15	13147	NV16852, NV16627, NV12115, NV19147, NV18314, NV16065, NV23774, NV11967, NV30014, NV12113
GO:0000086	0.00404021	G2/M transition of mitotic cell cycle	10	3146	15	13147	NV13772, NV13353, NV11968, NV13132, NV13329, NV17569, NV15740, NV16082, NV11863, NV14248
GO:0005791	0.00404021	RER	10	3146	15	13147	NV10965, NV18078, NV10123, NV20768, NV16578, NV16584, NV15311, NV13664, NV18747, NV14183
GO:0090544	0.00404021	BAF-type complex	10	3146	15	13147	NV18125, NV16859, NV15374, NV17809, NV18126, NV13586, NV13342, NV11999, NV11765, NV11766
GO:0005703	0.00406853	polytene chromosome puff	17	3146	33	13147	NV10061, NV18831, NV16724, NV11191, NV15019, NV16475, NV12161, NV11782, NV11147, NV15126, NV12968, NV11433, NV15718, NV16388, NV12115, NV14097, NV12113
GO:0010623	0.00406997	developmental programmed cell death	39	3146	100	13147	NV10468, NV12825, NV18467, NV10788, NV11343, NV13256, NV13821, NV10289, NV14744, NV12835, NV15272, NV11487, NV11803, NV16446, NV12315, NV17354, NV12140, NV11090, NV16538, NV23733, NV12488, NV13877, NV10155, NV17251, NV14982, NV11782, NV12148, NV10360, NV16988, NV22300, NV12710, NV11353, NV11553, NV12850, NV12978, NV18411, NV15990, NV18427, NV17252
GO:0000151	0.00411029	ubiquitin ligase complex	49	3146	133	13147	NV17268, NV16196, NV22870, NV11729, NV18217, NV13274, NV12735, NV16659, NV30645, NV24361, NV25795, NV12132, NV25717, NV20255, NV10210, NV15387, NV16258, NV11996, NV10710, NV13442, NV14190, NV10775, NV18061, NV14255, NV15030, NV15134, NV22619, NV10030, NV26043, NV16307, NV17291, NV11012, NV16511, NV17699, NV19108, NV11526, NV24362, NV13894, NV11382, NV14499, NV11662, NV16216, NV15547, NV17688, NV1…
GO:0043242	0.00417737	downregulation of protein complex disassembly	14	3146	25	13147	NV12055, NV12209, NV22004, NV11093, NV10758, NV13344, NV18385, NV18077, NV11577, NV12834, NV20754, NV15886, NV15133, NV18587
GO:1901880	0.00417737	inhibition of protein polymer catabolic process	14	3146	25	13147	NV12055, NV12209, NV22004, NV11093, NV10758, NV13344, NV18385, NV18077, NV11577, NV12834, NV20754, NV15886, NV15133, NV18587
GO:0043405	0.00417737	Regulation of MAPK activity	14	3146	25	13147	NV10134, NV17372, NV13353, NV11643, NV11206, NV11558, NV15520, NV13733, NV18414, NV12126, NV16376, NV18710, NV13879, NV10494
GO:0044092	0.00433083	negative regulation of molecular function	51	3146	140	13147	NV11206, NV14829, NV15019, NV18766, NV14517, NV12735, NV13733, NV15428, NV17788, NV17545, NV21388, NV12082, NV22004, NV11295, NV10678, NV16502, NV10361, NV23115, NV11090, NV18414, NV14467, NV14164, NV14298, NV16104, NV11643, NV15619, NV18118, NV13613, NV11558, NV10282, NV16453, NV22672, NV10520, NV18710, NV13603, NV22493, NV13479, NV10696, NV10134, NV13353, NV14679, NV15466, NV13614, NV12850, NV1…
GO:0009890	0.00442098	negative regulation of biosynthesis	95	3146	294	13147	NV15766, NV16724, NV11054, NV11924, NV16026, NV10123, NV17406, NV14867, NV24019, NV15097, NV15313, NV11295, NV21062, NV11839, NV17813, NV12115, NV10872, NV14406, NV14994, NV14190, NV15664, NV17548, NV11750, NV10632, NV12262, NV17858, NV13646, NV15216, NV18126, NV11774, NV18919, NV11012, NV13447, NV18066, NV12619, NV25835, NV18367, NV10046, NV13586, NV14969, NV11241, NV20630, NV15999, NV10061, NV1…
GO:0000118	0.00445727	histone deacetylase complex	12	3146	20	13147	NV14853, NV17876, NV12262, NV15662, NV19254, NV11270, NV16856, NV11660, NV14714, NV16665, NV18066, NV17421
GO:0048134	0.00445727	germline cyst formation	12	3146	20	13147	NV12141, NV13773, NV10512, NV15886, NV15133, NV16961, NV11827, NV13447, NV17064, NV11863, NV16365, NV10775
GO:0016471	0.00445727	vacuolar proton-transporting V-type ATPase complex	12	3146	20	13147	NV14984, NV23750, NV10699, NV17706, NV10403, NV13458, NV13431, NV16729, NV12615, NV13691, NV14086, NV12316
GO:0001654	0.00445727	eye development	111	3146	352	13147	NV11054, NV10642, NV10468, NV10788, NV16026, NV16902, NV21874, NV16600, NV15353, NV22936, NV11161, NV14183, NV12437, NV15955, NV12043, NV12927, NV10430, NV13180, NV22932, NV18956, NV10012, NV20179, NV31592, NV16186, NV13248, NV18645, NV15153, NV13504, NV11801, NV11558, NV23089, NV11052, NV11526, NV13603, NV12710, NV25835, NV11936, NV15250, NV17220, NV13851, NV11053, NV11899, NV16320, NV11436, NV1…
GO:0019867	0.00445727	outer membrane	12	3146	20	13147	NV11093, NV30255, NV13088, NV10166, NV17980, NV12614, NV13427, NV13140, NV10064, NV12411, NV14607, NV11806
GO:0032386	0.00474976	regulation of intracellular transport	30	3146	72	13147	NV22870, NV14784, NV15153, NV12091, NV13701, NV24142, NV10513, NV16534, NV18213, NV13330, NV12795, NV17699, NV17839, NV11646, NV18710, NV19037, NV31306, NV13603, NV11366, NV17514, NV13851, NV15499, NV14994, NV16198, NV13790, NV12709, NV16972, NV15945, NV10775, NV17548
GO:0016667	0.00475141	oxidoreductase activity, acting on a sulfur group of donors	19	3146	39	13147	NV11233, NV17633, NV12754, NV16188, NV13156, NV10123, NV21879, NV20827, NV17215, NV11061, NV10432, NV13058, NV11037, NV12528, NV13756, NV15753, NV10627, NV17106, NV14903
GO:0051172	0.00484004	negative regulation of nitrogen metabolism	92	3146	284	13147	NV16724, NV11054, NV11924, NV16026, NV10123, NV17406, NV14867, NV15428, NV15097, NV31512, NV15313, NV11295, NV21062, NV11839, NV17813, NV12115, NV10872, NV16502, NV14406, NV14994, NV14190, NV15664, NV17548, NV11750, NV10632, NV12262, NV17858, NV13646, NV15216, NV18126, NV11774, NV18919, NV11012, NV18066, NV12619, NV25835, NV18792, NV18367, NV10046, NV13586, NV14969, NV11241, NV20630, NV10478, NV1…
GO:0035159	0.00494213	regulation of tube length, open tracheal system	15	3146	28	13147	NV17004, NV12315, NV13851, NV12182, NV13202, NV16535, NV13508, NV11782, NV18471, NV13201, NV10438, NV12244, NV10197, NV10494, NV16536
GO:0060491	0.00494213	regulation of cell projection assembly	15	3146	28	13147	NV22004, NV10222, NV11093, NV12043, NV10430, NV11139, NV11206, NV10522, NV11577, NV12834, NV11052, NV15970, NV12670, NV16408, NV13603
GO:0070646	0.00494213	protein modification by small protein removal	15	3146	28	13147	NV15948, NV18618, NV21062, NV15300, NV19042, NV11147, NV11807, NV14125, NV14919, NV19129, NV16823, NV13544, NV17861, NV11217, NV13832
GO:1903649	0.00500829	regulation of cytoplasmic transport	28	3146	66	13147	NV22870, NV14784, NV15153, NV12091, NV24142, NV10513, NV16534, NV18213, NV13330, NV17699, NV17839, NV11646, NV18710, NV19037, NV31306, NV13603, NV11366, NV17514, NV13851, NV15499, NV14994, NV16198, NV13790, NV12709, NV16972, NV15945, NV10775, NV17548
GO:0007528	0.00500829	neuromuscular junction organization	28	3146	66	13147	NV17903, NV11644, NV15536, NV10512, NV19099, NV13348, NV18902, NV17043, NV17291, NV11636, NV15740, NV16915, NV18710, NV11803, NV10197, NV21388, NV13603, NV12853, NV16554, NV10377, NV14973, NV13508, NV17363, NV18289, NV14972, NV13879, NV16365, NV13188
GO:0070822	0.00507207	Sin3-type complex	9	3146	13	13147	NV17876, NV15662, NV19254, NV11270, NV11660, NV14714, NV16665, NV17421, NV18066
GO:0008594	0.00507207	photoreceptor cell morphogenesis	9	3146	13	13147	NV16633, NV16026, NV15352, NV12118, NV11113, NV12877, NV18625, NV14183, NV18772
GO:0016441	0.0051297	posttranscriptional gene silencing	21	3146	45	13147	NV15781, NV18163, NV12825, NV10255, NV12161, NV11247, NV12451, NV14689, NV30423, NV11538, NV14998, NV16388, NV11243, NV19012, NV10050, NV11212, NV11276, NV18875, NV17781, NV13478, NV11967
GO:0035194	0.0051297	RNA-mediated posttranscriptional gene silencing	21	3146	45	13147	NV15781, NV18163, NV12825, NV10255, NV12161, NV11247, NV12451, NV14689, NV30423, NV11538, NV14998, NV16388, NV11243, NV19012, NV10050, NV11212, NV11276, NV18875, NV17781, NV13478, NV11967
GO:0007424	0.00517417	open tracheal system development	69	3146	203	13147	NV11924, NV17377, NV13304, NV13410, NV13231, NV14867, NV18192, NV12406, NV12437, NV17354, NV10430, NV11587, NV13202, NV13132, NV16535, NV10872, NV16502, NV14406, NV13508, NV18471, NV13062, NV13248, NV12479, NV11750, NV16942, NV18778, NV14252, NV12182, NV13504, NV11036, NV17003, NV13525, NV10438, NV13851, NV31367, NV10523, NV16320, NV13306, NV12244, NV11973, NV12877, NV18122, NV14243, NV10494, NV1…
GO:0007391	0.00518137	dorsal closure	42	3146	111	13147	NV11139, NV13304, NV16578, NV14764, NV18586, NV18192, NV15932, NV10494, NV11538, NV17221, NV14183, NV16865, NV11344, NV12437, NV15313, NV12927, NV10430, NV10012, NV23733, NV13248, NV15544, NV11643, NV11782, NV18625, NV14486, NV10588, NV15317, NV15740, NV16988, NV16896, NV25835, NV16554, NV11053, NV30348, NV10050, NV16584, NV16100, NV11106, NV15659, NV13879, NV12244, NV15897
GO:0032774	0.00525557	RNA anabolism	128	3146	416	13147	NV16852, NV14822, NV11054, NV13943, NV16026, NV22721, NV17421, NV15313, NV12139, NV17354, NV15698, NV12488, NV17206, NV11543, NV16065, NV13248, NV16627, NV15321, NV19147, NV25324, NV11147, NV15126, NV10815, NV16517, NV17938, NV10046, NV16103, NV15999, NV11512, NV10192, NV14586, NV10880, NV10053, NV17876, NV22762, NV13769, NV11929, NV12113, NV12984, NV10362, NV18737, NV19058, NV18184, NV15733, NV1…
GO:0001076	0.00528597	RNA polymerase II transcription factor binding transcription factor activity	24	3146	54	13147	NV10362, NV13494, NV14789, NV11054, NV25523, NV21566, NV15699, NV14586, NV16988, NV17409, NV25835, NV10026, NV14965, NV17938, NV18605, NV11737, NV20769, NV17157, NV11278, NV13964, NV16281, NV17206, NV13248, NV11466
GO:0051276	0.00537033	chromosome organisation	146	3146	483	13147	NV18905, NV17491, NV11139, NV18217, NV10123, NV11039, NV17406, NV22721, NV14351, NV15133, NV12541, NV14024, NV15097, NV14248, NV11766, NV15313, NV19220, NV21062, NV16894, NV17813, NV21399, NV16665, NV13248, NV14190, NV18919, NV14154, NV13548, NV10617, NV10046, NV12388, NV13586, NV12448, NV11241, NV15999, NV11981, NV16964, NV14758, NV10708, NV25450, NV23148, NV11317, NV19083, NV16082, NV11709, NV1…
GO:0016568	0.00553457	chromatin modification	72	3146	214	13147	NV18905, NV16724, NV15732, NV10123, NV11039, NV17406, NV12541, NV11766, NV19220, NV21062, NV16894, NV17813, NV18657, NV16708, NV21399, NV16665, NV11765, NV13248, NV18567, NV14190, NV15664, NV24466, NV12456, NV16895, NV12262, NV12161, NV14125, NV11774, NV18919, NV11051, NV13544, NV18066, NV17861, NV10617, NV17220, NV10046, NV18232, NV13586, NV11241, NV12279, NV15999, NV11981, NV16964, NV10708, NV2…
GO:0007472	0.00556172	wing disc morphogenesis	103	3146	325	13147	NV14984, NV16010, NV17406, NV16600, NV18100, NV20071, NV14764, NV15615, NV18192, NV14085, NV11766, NV11538, NV11161, NV13118, NV25459, NV12927, NV10430, NV30388, NV22932, NV10872, NV16502, NV14406, NV13062, NV13248, NV11765, NV12479, NV18645, NV14883, NV11750, NV15024, NV17858, NV25461, NV25523, NV12784, NV11558, NV11052, NV13342, NV13447, NV10438, NV13063, NV11526, NV12710, NV25835, NV11301, NV1…
GO:0004683	0.00556172	calmodulin regulated protein kinase activity	16	3146	31	13147	NV12141, NV13087, NV15202, NV10674, NV10030, NV14833, NV13603, NV12322, NV18498, NV17133, NV15486, NV10793, NV15938, NV17152, NV10159, NV10775
GO:0010970	0.00556172	microtubule-based transport	16	3146	31	13147	NV12141, NV14155, NV15712, NV16311, NV23896, NV11752, NV12194, NV11803, NV14111, NV11093, NV18949, NV13663, NV14156, NV18912, NV15118, NV11682
GO:0045273	0.00557072	respiratory chain complex II	5	3146	5	13147	NV17692, NV12139, NV12395, NV16031, NV17928
GO:0005749	0.00557072	mitochondrial fumarate reductase complex	5	3146	5	13147	NV17692, NV12139, NV12395, NV16031, NV17928
GO:0045281	0.00557072	succinate dehydrogenase complex	5	3146	5	13147	NV17692, NV12139, NV12395, NV16031, NV17928
GO:0000104	0.00557072	succinic acid dehydrogenase activity	5	3146	5	13147	NV17692, NV12139, NV12395, NV16031, NV17928
GO:0045283	0.00557072	fumarate reductase complex	5	3146	5	13147	NV17692, NV12139, NV12395, NV16031, NV17928
GO:0019882	0.00557072	antigen presentation	5	3146	5	13147	NV11480, NV18414, NV14829, NV11151, NV10361
GO:0031365	0.00557072	N-terminal protein amino acid modification	5	3146	5	13147	NV12751, NV11527, NV10588, NV18872, NV12483
GO:0005528	0.00557072	FK506 binding	5	3146	5	13147	NV17395, NV16793, NV15532, NV16708, NV22490
GO:0008177	0.00557072	quinol:fumarate oxidoreductase activity	5	3146	5	13147	NV17692, NV12139, NV12395, NV16031, NV17928
GO:0045257	0.00557072	succinate dehydrogenase complex (ubiquinone)	5	3146	5	13147	NV17692, NV12139, NV12395, NV16031, NV17928
GO:0005527	0.00557072	macrolide binding	5	3146	5	13147	NV17395, NV16793, NV15532, NV16708, NV22490
GO:0004739	0.00557072	pyruvate dehydrogenase (acetyl-transferring) activity	5	3146	5	13147	NV16843, NV19134, NV18700, NV13940, NV14597
GO:0002832	0.00557072	down regulation of response to biotic stimulus	5	3146	5	13147	NV23615, NV13582, NV16554, NV15664, NV17548
GO:0033176	0.00560865	proton-transporting V-type ATPase complex	13	3146	23	13147	NV14984, NV23750, NV10699, NV20037, NV17706, NV10403, NV13458, NV13431, NV16729, NV12615, NV13691, NV12316, NV14086
GO:0030011	0.00560865	maintenance of cell polarity	13	3146	23	13147	NV12437, NV22697, NV11587, NV18385, NV14252, NV18663, NV13663, NV18192, NV17371, NV12244, NV10946, NV18587, NV16865
GO:0045934	0.00572518	down-regulation of nucleobase, nucleoside, nucleotide and nucleic acid metabolic process	91	3146	282	13147	NV16724, NV11054, NV11924, NV16026, NV10123, NV17406, NV14867, NV15428, NV15097, NV31512, NV15313, NV11295, NV21062, NV11839, NV17813, NV12115, NV10872, NV16502, NV14406, NV14994, NV14190, NV15664, NV11750, NV10632, NV12262, NV17858, NV13646, NV15216, NV18126, NV11774, NV18919, NV11012, NV18066, NV12619, NV25835, NV18792, NV18367, NV10046, NV13586, NV14969, NV11241, NV20630, NV10478, NV15999, NV1…
GO:2000113	0.00572518	negative regulation of cellular macromolecule biosynthesis	91	3146	282	13147	NV15766, NV16724, NV11054, NV11924, NV16026, NV10123, NV17406, NV14867, NV24019, NV15097, NV15313, NV11295, NV21062, NV11839, NV17813, NV12115, NV10872, NV14406, NV14994, NV14190, NV15664, NV11750, NV10632, NV12262, NV17858, NV13646, NV15216, NV18126, NV11774, NV18919, NV11012, NV13447, NV18066, NV12619, NV25835, NV18367, NV10046, NV13586, NV14969, NV11241, NV15999, NV10061, NV11973, NV14169, NV1…
GO:0051960	0.0058087	regulation of nervous system development	63	3146	183	13147	NV14758, NV12141, NV14155, NV16010, NV11206, NV11343, NV15886, NV13519, NV18586, NV10542, NV13733, NV18192, NV10946, NV10494, NV21547, NV17221, NV16865, NV16625, NV30328, NV12927, NV10430, NV13587, NV14368, NV11587, NV12743, NV15294, NV14994, NV12670, NV13248, NV10775, NV18061, NV12479, NV12984, NV10758, NV16963, NV12091, NV15536, NV24461, NV15601, NV11558, NV10030, NV15970, NV17291, NV16511, NV1…
GO:1903046	0.00584368	meiotic cell cycle process	43	3146	115	13147	NV16210, NV11973, NV14155, NV19083, NV22721, NV16082, NV15932, NV16598, NV25648, NV23719, NV18385, NV13132, NV11113, NV10130, NV16772, NV16961, NV31304, NV12670, NV14356, NV12709, NV18587, NV24472, NV24461, NV17266, NV14184, NV16885, NV15317, NV13063, NV11863, NV13603, NV18792, NV12055, NV18477, NV17220, NV13773, NV15690, NV12978, NV11327, NV10478, NV11981, NV15659, NV20828, NV10736
GO:0031327	0.00584843	downregulation of cellular biosynthetic process	94	3146	293	13147	NV15766, NV16724, NV11054, NV11924, NV16026, NV10123, NV17406, NV14867, NV24019, NV15097, NV15313, NV11295, NV21062, NV11839, NV17813, NV12115, NV10872, NV14406, NV14994, NV14190, NV15664, NV17548, NV11750, NV10632, NV12262, NV17858, NV13646, NV15216, NV18126, NV11774, NV18919, NV11012, NV13447, NV18066, NV12619, NV25835, NV18367, NV10046, NV13586, NV14969, NV11241, NV20630, NV15999, NV10061, NV1…
GO:0042059	0.00584866	negative regulation of EGF receptor signalling pathway	11	3146	18	13147	NV11839, NV16026, NV13065, NV14120, NV11483, NV13342, NV14486, NV18414, NV10197, NV13944, NV14837
GO:0005741	0.00584866	outer mitochondrial membrane	11	3146	18	13147	NV11093, NV30255, NV13088, NV10166, NV17980, NV12614, NV13427, NV13140, NV12411, NV14607, NV11806
GO:0031968	0.00584866	organelle outer membrane	11	3146	18	13147	NV11093, NV30255, NV13088, NV10166, NV17980, NV12614, NV13427, NV13140, NV12411, NV14607, NV11806
GO:0043624	0.00584866	cellular protein complex disassembly	11	3146	18	13147	NV13589, NV10222, NV11314, NV15617, NV10322, NV13821, NV11052, NV14365, NV19256, NV18746, NV10682
GO:1901185	0.00584866	down regulation of EGF receptor family signaling pathway	11	3146	18	13147	NV11839, NV16026, NV13065, NV14120, NV11483, NV13342, NV14486, NV18414, NV10197, NV13944, NV14837
GO:0006351	0.00587779	cellular transcription, DNA-dependent	126	3146	410	13147	NV16852, NV10553, NV12993, NV14789, NV14822, NV16724, NV11054, NV13943, NV11924, NV16026, NV14701, NV22721, NV15699, NV16705, NV17421, NV15313, NV12139, NV17354, NV12779, NV15955, NV15698, NV12115, NV10872, NV11289, NV14406, NV11278, NV12488, NV10440, NV17206, NV17235, NV11543, NV16065, NV13248, NV10953, NV11466, NV16627, NV17858, NV15321, NV25523, NV19147, NV25324, NV11147, NV14184, NV15126, NV1…
GO:0031331	0.00590988	positive regulation of cellular catabolism	56	3146	159	13147	NV14155, NV17769, NV12716, NV12270, NV24128, NV14351, NV14908, NV13519, NV13231, NV13980, NV11383, NV10188, NV11014, NV11587, NV10457, NV13270, NV11276, NV11543, NV16505, NV18746, NV21447, NV18524, NV16510, NV13255, NV12258, NV14608, NV16208, NV12404, NV12091, NV15185, NV17970, NV11036, NV16885, NV13133, NV21098, NV13299, NV10236, NV13763, NV13991, NV23338, NV11382, NV10879, NV12745, NV17117, NV1…
GO:0033218	0.00594751	amide binding	17	3146	34	13147	NV10155, NV15517, NV16021, NV10965, NV14924, NV18155, NV15353, NV16343, NV12765, NV14817, NV15512, NV14612, NV16442, NV13708, NV10764, NV15513, NV12365
GO:0035770	0.00594751	mRNP granule	17	3146	34	13147	NV10255, NV13369, NV14689, NV13447, NV11538, NV18106, NV10595, NV14598, NV18714, NV16961, NV10050, NV16515, NV11276, NV10296, NV17781, NV14708, NV13478
GO:0006352	0.00594751	DNA-dependent RNA polymerase complex assembly at promoter	30	3146	73	13147	NV16852, NV18184, NV14789, NV14701, NV21883, NV22721, NV21566, NV14184, NV11051, NV17409, NV14066, NV14965, NV17354, NV12779, NV15698, NV12842, NV17938, NV18605, NV10805, NV11278, NV12880, NV13964, NV16281, NV17206, NV16996, NV15999, NV16065, NV11512, NV11466, NV17168
GO:0016592	0.00594751	mediator complex	17	3146	34	13147	NV10026, NV10362, NV13494, NV14965, NV14789, NV17938, NV18605, NV11737, NV21566, NV15699, NV11278, NV17157, NV16281, NV17206, NV14586, NV11466, NV17409
[truncated: 413 more rows]
