# Supplementary material for: Identification of Genes Uniquely Expressed in the Germ-Line Tissues of the Jewel Wasp Nasonia vitripennis
Source: G3 (Bethesda). 2015 Oct 9;5(12):2647–53. doi: 10.1534/g3.115.021386 (PMC4683638; doi:10.1534/g3.115.021386)
Supplement: Supporting Information [file supp_g3.115.021386_Ferree_TableS5.xlsx]

## Sheet: Ovary-Overrepresentation (>10 F
Summary
Of 4239 unique genes:</br>GO annotations successfully retrieved for 3407 genes (832 unannotated genes removed from analysis).</br>PFAM annotations successfully retrieved for 3236 genes (1003 unannotated genes removed from analysis).
All overrepresented GO terms
Label	Q-value	Description	# in cluster	Annotated genes in cluster	# in genome	Annotated genes in genome	Gene list
GO:0044424	5.59e-297	intracellular part	2094	3407	4539	12954	NV11054, NV11563, NV16435, NV12769, NV15541, NV11402, NV14673, NV25797, NV15886, NV24439, NV18665, NV13168, NV21635, NV15731, NV19233, NV16019, NV12743, NV15925, NV18912, NV10901, NV15635, NV10913, NV15401, NV17929, NV10171, NV16942, NV14793, NV14307, NV11147, NV15126, NV10993, NV14671, NV12710, NV16304, NV25560, NV25831, NV15120, NV11544, NV11554, NV11106, NV15117, NV16609, NV10638, NV10398, NV1…
GO:0005622	2.57e-270	internal to cell	2171	3407	4952	12954	NV11054, NV11563, NV16435, NV12769, NV15541, NV11402, NV14673, NV25797, NV15886, NV24439, NV18665, NV13168, NV21635, NV15731, NV19233, NV16019, NV12743, NV15925, NV18912, NV10901, NV15635, NV10913, NV15401, NV17929, NV10171, NV16942, NV14793, NV14307, NV11147, NV15126, NV10993, NV14671, NV12710, NV16304, NV25560, NV25831, NV15120, NV11544, NV11554, NV11106, NV15117, NV16609, NV10638, NV10398, NV1…
GO:0044422	5.64e-269	organelle part	1288	3407	2219	12954	NV11563, NV13943, NV15541, NV11402, NV14673, NV15886, NV18665, NV13168, NV13282, NV14024, NV21635, NV15731, NV11025, NV13818, NV13070, NV15925, NV18912, NV17840, NV10901, NV13534, NV15635, NV11055, NV10171, NV17929, NV16942, NV14793, NV11147, NV15126, NV10993, NV16304, NV13570, NV11544, NV11554, NV16609, NV16133, NV10039, NV13256, NV12236, NV13791, NV13458, NV10454, NV17391, NV13008, NV16020, NV1…
GO:0044446	9.47e-269	intracellular organelle part	1277	3407	2191	12954	NV11563, NV13943, NV15541, NV11402, NV14673, NV15886, NV18665, NV13168, NV13282, NV14024, NV21635, NV15731, NV11025, NV13818, NV13070, NV15925, NV18912, NV17840, NV10901, NV13534, NV15635, NV11055, NV10171, NV17929, NV16942, NV14793, NV11147, NV15126, NV10993, NV16304, NV13570, NV11544, NV11554, NV16609, NV16133, NV10039, NV13256, NV12236, NV13791, NV13458, NV10454, NV17391, NV13008, NV16020, NV1…
GO:0043229	7.96e-249	intracellular organelle	1818	3407	3875	12954	NV11054, NV11563, NV13943, NV16435, NV12769, NV13156, NV15541, NV11402, NV14673, NV15220, NV25797, NV15886, NV24439, NV18665, NV13168, NV13282, NV14024, NV21635, NV15731, NV11025, NV13818, NV15313, NV19233, NV16019, NV13070, NV12743, NV16267, NV15925, NV18912, NV17840, NV10901, NV13534, NV15635, NV11055, NV17974, NV15401, NV17929, NV10171, NV16942, NV14793, NV14167, NV23896, NV11147, NV15126, NV1…
GO:0032991	6.8e-248	macromolecule complex	1295	3407	2317	12954	NV13305, NV11054, NV11563, NV13943, NV16435, NV15541, NV11402, NV14673, NV25797, NV24439, NV18665, NV13168, NV14024, NV21635, NV15731, NV11025, NV13818, NV18385, NV13070, NV15925, NV18912, NV17840, NV10901, NV13534, NV15635, NV11055, NV10171, NV17929, NV16942, NV14793, NV11147, NV15126, NV14671, NV16304, NV18106, NV25831, NV13570, NV11544, NV11554, NV11106, NV15117, NV16609, NV16133, NV10854, NV1…
GO:0043226	1.13e-247	organelle	1823	3407	3898	12954	NV11054, NV11563, NV13943, NV16435, NV12769, NV13156, NV15541, NV11402, NV14673, NV15220, NV25797, NV15886, NV24439, NV18665, NV13168, NV13282, NV14024, NV21635, NV15731, NV11025, NV13818, NV15313, NV19233, NV16019, NV13070, NV12743, NV16267, NV15925, NV18912, NV17840, NV10901, NV13534, NV15635, NV11055, NV17974, NV15401, NV17929, NV10171, NV16942, NV14793, NV14167, NV23896, NV11147, NV15126, NV1…
GO:0005623	4.69e-222	cell	2236	3407	5484	12954	NV11054, NV11563, NV16435, NV12769, NV15541, NV11402, NV14673, NV25797, NV15886, NV24439, NV18665, NV13168, NV21635, NV15731, NV19233, NV16019, NV12743, NV15925, NV18912, NV10901, NV15635, NV10913, NV15401, NV17929, NV10171, NV16942, NV14793, NV14307, NV11147, NV15126, NV10993, NV14671, NV12710, NV16304, NV25560, NV25831, NV15120, NV11544, NV11554, NV11106, NV15117, NV16609, NV10638, NV10398, NV1…
GO:0044464	4.69e-222	cellular subcomponent	2236	3407	5484	12954	NV11054, NV11563, NV16435, NV12769, NV15541, NV11402, NV14673, NV25797, NV15886, NV24439, NV18665, NV13168, NV21635, NV15731, NV19233, NV16019, NV12743, NV15925, NV18912, NV10901, NV15635, NV10913, NV15401, NV17929, NV10171, NV16942, NV14793, NV14307, NV11147, NV15126, NV10993, NV14671, NV12710, NV16304, NV25560, NV25831, NV15120, NV11544, NV11554, NV11106, NV15117, NV16609, NV10638, NV10398, NV1…
GO:0043227	3.28e-188	membrane-bounded organelle	1520	3407	3257	12954	NV11054, NV11563, NV13943, NV16435, NV12769, NV13156, NV15541, NV11402, NV15220, NV25797, NV15886, NV13282, NV14024, NV11025, NV13818, NV15313, NV19233, NV16019, NV13070, NV16267, NV15925, NV17840, NV10901, NV13534, NV15635, NV17974, NV17929, NV15401, NV10171, NV16942, NV14793, NV14167, NV23896, NV11147, NV15126, NV13063, NV10993, NV12858, NV12710, NV25831, NV10950, NV11544, NV11554, NV16609, NV1…
GO:0043231	1.8e-187	intracellular membrane-enclosed organelle	1517	3407	3252	12954	NV11054, NV11563, NV13943, NV16435, NV12769, NV13156, NV15541, NV11402, NV15220, NV25797, NV15886, NV13282, NV14024, NV11025, NV13818, NV15313, NV19233, NV16019, NV13070, NV16267, NV15925, NV17840, NV10901, NV13534, NV15635, NV17974, NV17929, NV15401, NV10171, NV16942, NV14793, NV14167, NV23896, NV11147, NV15126, NV13063, NV10993, NV12858, NV12710, NV25831, NV10950, NV11544, NV11554, NV16609, NV1…
GO:0005737	7.06e-185	cytoplasm	1267	3407	2512	12954	NV18001, NV16435, NV12769, NV15541, NV11402, NV14673, NV15220, NV15886, NV24439, NV13168, NV11025, NV15313, NV19233, NV18385, NV11015, NV17840, NV10901, NV13534, NV15635, NV11055, NV17974, NV10913, NV10171, NV15401, NV16942, NV14793, NV14307, NV23896, NV11147, NV16770, NV15126, NV13063, NV10993, NV14671, NV12858, NV12710, NV16304, NV18106, NV25560, NV25831, NV13570, NV10950, NV16609, NV16133, NV1…
GO:0005575	1.06e-176	cellular_component	2670	3407	7544	12954	NV11054, NV11563, NV16435, NV12769, NV12220, NV15541, NV11402, NV14673, NV25797, NV15886, NV24439, NV18665, NV13168, NV21635, NV15731, NV19233, NV16019, NV12743, NV15925, NV18289, NV18912, NV10901, NV15635, NV10913, NV15401, NV17929, NV10171, NV16942, NV17684, NV14793, NV14307, NV11147, NV15126, NV10993, NV14671, NV12710, NV16304, NV25560, NV25831, NV15120, NV11544, NV11554, NV16850, NV11106, NV1…
GO:0043228	1.78e-142	non-membrane-bounded organelle	828	3407	1489	12954	NV20289, NV10011, NV17491, NV11054, NV11563, NV13156, NV14614, NV11402, NV14673, NV15886, NV24439, NV20306, NV18665, NV13168, NV14024, NV21635, NV15731, NV19103, NV13818, NV19246, NV11310, NV10595, NV12743, NV15925, NV15905, NV11493, NV18912, NV17840, NV15635, NV15382, NV11055, NV10171, NV17929, NV13457, NV20754, NV11147, NV13450, NV11386, NV15126, NV16304, NV16999, NV18106, NV12015, NV12042, NV2…
GO:0043232	4.11e-142	intracellular non-membrane-enclosed organelle	827	3407	1488	12954	NV20289, NV10011, NV17491, NV11054, NV11563, NV13156, NV14614, NV11402, NV14673, NV15886, NV24439, NV20306, NV18665, NV13168, NV14024, NV21635, NV15731, NV19103, NV13818, NV19246, NV11310, NV10595, NV12743, NV15925, NV15905, NV11493, NV18912, NV17840, NV15635, NV15382, NV11055, NV10171, NV17929, NV13457, NV20754, NV11147, NV13450, NV11386, NV15126, NV16304, NV16999, NV18106, NV12015, NV12042, NV2…
GO:0030529	1.53e-140	ribonucleoprotein	395	3407	494	12954	NV10149, NV16210, NV11563, NV11406, NV12242, NV15541, NV11402, NV14673, NV17721, NV24439, NV14817, NV13168, NV11025, NV10595, NV17840, NV18791, NV11837, NV15382, NV11055, NV15050, NV13218, NV14671, NV15164, NV16313, NV13962, NV16015, NV16304, NV16999, NV18106, NV12015, NV11939, NV11362, NV12042, NV25831, NV11554, NV18071, NV16966, NV17921, NV12932, NV18159, NV13815, NV10965, NV16474, NV14954, NV1…
GO:0044444	1.41e-139	cytoplasmic part	949	3407	1829	12954	NV20289, NV15766, NV17491, NV12769, NV10699, NV15541, NV11402, NV14673, NV15220, NV15886, NV24439, NV13168, NV19103, NV15313, NV19233, NV10083, NV18385, NV18235, NV14345, NV10595, NV16502, NV15905, NV11493, NV17840, NV10901, NV13534, NV15635, NV15382, NV11055, NV17974, NV10171, NV15401, NV16318, NV16942, NV15663, NV14120, NV14793, NV20754, NV18501, NV23896, NV13450, NV10993, NV14671, NV16304, NV1…
GO:0010467	4.35e-139	gene expression	703	3407	1183	12954	NV10011, NV15766, NV18001, NV11054, NV11563, NV13943, NV12769, NV15541, NV11402, NV14673, NV25797, NV24439, NV20306, NV14365, NV13168, NV11025, NV15313, NV16019, NV11310, NV13070, NV16488, NV17840, NV18469, NV15635, NV15168, NV15382, NV11055, NV15401, NV15717, NV13457, NV12815, NV15663, NV14307, NV11147, NV15126, NV14671, NV16313, NV10815, NV16304, NV12853, NV16999, NV18106, NV25560, NV19085, NV1…
GO:0043234	1.43e-129	protein complex	936	3407	1842	12954	NV10011, NV13305, NV17491, NV11054, NV13943, NV16435, NV10699, NV25797, NV12836, NV18665, NV12541, NV15789, NV14024, NV21635, NV15731, NV19103, NV13818, NV19246, NV18385, NV11310, NV13070, NV14345, NV18912, NV10901, NV12414, NV10964, NV13534, NV15635, NV15168, NV10171, NV24438, NV15717, NV16942, NV13457, NV15663, NV14120, NV14793, NV20754, NV11147, NV11386, NV15126, NV10400, NV10815, NV18106, NV1…
GO:0006412	1.62e-114	protein biosynthesis	279	3407	323	12954	NV10149, NV15766, NV18001, NV15617, NV12769, NV12242, NV15541, NV11402, NV14673, NV17721, NV24439, NV14365, NV17593, NV13168, NV15313, NV11310, NV17840, NV18791, NV18469, NV16065, NV15635, NV15382, NV11055, NV15401, NV15947, NV17659, NV15050, NV13552, NV17970, NV14307, NV15593, NV14671, NV15164, NV13962, NV16304, NV12853, NV16999, NV11939, NV12042, NV11102, NV17287, NV17921, NV11158, NV14954, NV1…
GO:0044428	3.9e-114	nucleus component	570	3407	945	12954	NV10011, NV11563, NV13943, NV15541, NV14614, NV20306, NV12541, NV13282, NV14024, NV11025, NV13818, NV19246, NV13070, NV15925, NV12414, NV15168, NV24438, NV15717, NV13457, NV15663, NV11147, NV15126, NV16313, NV10815, NV19085, NV12015, NV17938, NV12388, NV11362, NV11544, NV10104, NV11554, NV10708, NV10145, NV16474, NV25791, NV17006, NV12068, NV14951, NV14976, NV17876, NV14887, NV18771, NV12490, NV1…
GO:0031974	3.58e-103	membrane-enclosed lumen	497	3407	807	12954	NV10011, NV11563, NV13943, NV12242, NV17775, NV14614, NV11402, NV17721, NV20306, NV10517, NV12541, NV13898, NV14024, NV13818, NV19246, NV11073, NV13070, NV10693, NV18724, NV14324, NV15925, NV17840, NV15350, NV18791, NV10901, NV10429, NV12414, NV16065, NV14190, NV15168, NV16318, NV17659, NV12860, NV13457, NV15663, NV11147, NV15126, NV15684, NV15164, NV10815, NV11220, NV19223, NV19085, NV12015, NV1…
GO:0070013	3.48e-100	intracellular organelle lumen	486	3407	791	12954	NV10011, NV11563, NV13943, NV12242, NV17775, NV14614, NV11402, NV17721, NV20306, NV10517, NV12541, NV13898, NV14024, NV13818, NV19246, NV11073, NV13070, NV10693, NV18724, NV14324, NV15925, NV17840, NV15350, NV18791, NV10429, NV12414, NV16065, NV14190, NV15168, NV16318, NV17659, NV12860, NV13457, NV15663, NV11147, NV15126, NV15684, NV15164, NV10815, NV11220, NV19223, NV19085, NV12015, NV17938, NV1…
GO:0043233	3.48e-100	organelle lumen	486	3407	791	12954	NV10011, NV11563, NV13943, NV12242, NV17775, NV14614, NV11402, NV17721, NV20306, NV10517, NV12541, NV13898, NV14024, NV13818, NV19246, NV11073, NV13070, NV10693, NV18724, NV14324, NV15925, NV17840, NV15350, NV18791, NV10429, NV12414, NV16065, NV14190, NV15168, NV16318, NV17659, NV12860, NV13457, NV15663, NV11147, NV15126, NV15684, NV15164, NV10815, NV11220, NV19223, NV19085, NV12015, NV17938, NV1…
GO:0044267	3.8e-100	cellular protein metabolic process	757	3407	1494	12954	NV15766, NV18001, NV13305, NV16435, NV12769, NV13156, NV15541, NV11402, NV14673, NV15886, NV24439, NV14365, NV13903, NV13168, NV12541, NV15313, NV21463, NV11310, NV17840, NV18469, NV15635, NV15382, NV11055, NV17974, NV10913, NV15401, NV17823, NV13123, NV14307, NV11147, NV14671, NV16414, NV11454, NV16304, NV12853, NV16999, NV19085, NV17938, NV12042, NV18528, NV17287, NV10104, NV17921, NV18084, NV1…
GO:0005634	1.61e-92	cell nucleus	957	3407	2118	12954	NV10011, NV11054, NV11563, NV13943, NV23564, NV16435, NV10465, NV13156, NV15541, NV14614, NV25797, NV20306, NV13903, NV12541, NV13282, NV15789, NV20189, NV14024, NV11025, NV13818, NV15313, NV19246, NV16019, NV13070, NV13838, NV10595, NV16289, NV16502, NV16267, NV15925, NV16488, NV12414, NV10964, NV15168, NV17974, NV14576, NV10171, NV17929, NV24438, NV15717, NV13457, NV12815, NV15663, NV20754, NV1…
GO:0044699	1.42e-89	single-organism process	2090	3407	6017	12954	NV11054, NV12769, NV15541, NV25797, NV15886, NV21635, NV15731, NV11602, NV12743, NV16730, NV15925, NV18289, NV18912, NV10901, NV15635, NV10913, NV15401, NV17929, NV10171, NV16942, NV17684, NV14793, NV14307, NV11147, NV30292, NV14671, NV12710, NV11438, NV25831, NV18528, NV15120, NV11544, NV11554, NV11106, NV14335, NV16609, NV10638, NV16833, NV10398, NV13458, NV17391, NV16343, NV13008, NV16020, NV1…
GO:0071840	5.25e-84	cellular component organisation or biogenesis at cellular level	973	3407	2226	12954	NV20289, NV10011, NV15766, NV17491, NV23564, NV12769, NV10699, NV13156, NV14320, NV14946, NV14614, NV15886, NV20306, NV14365, NV12541, NV14024, NV21635, NV15731, NV13818, NV15313, NV19246, NV18385, NV13070, NV14345, NV10595, NV12743, NV16502, NV16488, NV15905, NV18289, NV11493, NV18912, NV18469, NV10901, NV15382, NV17974, NV16942, NV14120, NV20754, NV15185, NV23896, NV11386, NV13063, NV10993, NV1…
GO:0044763	1.47e-82	single-organism cellular process	1779	3407	4941	12954	NV18001, NV11054, NV13943, NV12769, NV13156, NV15860, NV15541, NV14320, NV25797, NV15886, NV14365, NV13282, NV21635, NV15731, NV13818, NV11602, NV15313, NV18385, NV11015, NV13070, NV12743, NV16730, NV15237, NV15925, NV18289, NV18912, NV10901, NV15635, NV17974, NV10913, NV15401, NV16942, NV17684, NV14793, NV14307, NV14167, NV23896, NV11147, NV13063, NV14671, NV12710, NV16414, NV18106, NV11438, NV2…
GO:0008150	3.24e-80	physiological process	3112	3407	10480	12954	NV11054, NV11563, NV16435, NV12769, NV12220, NV15541, NV11402, NV14673, NV25797, NV15886, NV24439, NV13168, NV21635, NV15731, NV10307, NV11602, NV19233, NV16019, NV12743, NV16730, NV15925, NV18289, NV18912, NV10901, NV15635, NV10913, NV15401, NV17929, NV10171, NV16942, NV17684, NV14793, NV14307, NV11147, NV30292, NV15126, NV16597, NV24427, NV10993, NV14671, NV12710, NV16304, NV11438, NV25560, NV2…
GO:0005739	3.24e-79	mitochondrion	355	3407	553	12954	NV14625, NV12769, NV12242, NV12614, NV11402, NV17721, NV15313, NV10083, NV18235, NV16502, NV15905, NV11033, NV11493, NV17840, NV10288, NV18791, NV10901, NV13534, NV15635, NV15401, NV24091, NV16318, NV16205, NV24413, NV23896, NV14720, NV13450, NV10993, NV15164, NV12853, NV13353, NV17526, NV11220, NV19223, NV19085, NV17655, NV25831, NV13507, NV18551, NV21617, NV16609, NV16133, NV12981, NV12236, NV1…
GO:0044391	3.88e-75	ribosomal subunit	149	3407	156	12954	NV14621, NV10086, NV12242, NV11402, NV15604, NV14673, NV17580, NV17721, NV13168, NV11446, NV13154, NV12783, NV15716, NV17840, NV18791, NV18407, NV15382, NV11055, NV15050, NV12876, NV15203, NV15863, NV17115, NV14742, NV12956, NV15164, NV16304, NV17814, NV16999, NV16867, NV13986, NV31355, NV11939, NV12042, NV17921, NV18344, NV13247, NV18593, NV14954, NV10454, NV13008, NV13740, NV12000, NV11374, NV1…
GO:0016043	6.12e-75	cellular component organisation at cellular level	934	3407	2174	12954	NV20289, NV15766, NV17491, NV23564, NV12769, NV10699, NV13156, NV14320, NV14946, NV14614, NV15886, NV14365, NV12541, NV14024, NV21635, NV15731, NV13818, NV15313, NV19246, NV18385, NV13070, NV14345, NV10595, NV12743, NV16502, NV16488, NV15905, NV18289, NV11493, NV18912, NV18469, NV10901, NV15382, NV17974, NV16942, NV14120, NV20754, NV15185, NV23896, NV11386, NV13063, NV10993, NV14671, NV10400, NV1…
GO:0007049	5.95e-74	cell-division cycle	416	3407	717	12954	NV10149, NV20289, NV16210, NV17491, NV11139, NV13943, NV13156, NV17775, NV12813, NV11325, NV25797, NV17593, NV13898, NV21635, NV15731, NV13046, NV18102, NV13818, NV12043, NV12341, NV18385, NV10693, NV18724, NV18289, NV18912, NV12414, NV10964, NV14190, NV15382, NV15947, NV10339, NV15050, NV12860, NV20754, NV11147, NV16158, NV13063, NV10438, NV14671, NV13962, NV20766, NV16999, NV13353, NV18106, NV1…
GO:0006396	7.39e-73	RNA processing	289	3407	424	12954	NV16210, NV10011, NV11563, NV11406, NV15541, NV20306, NV11025, NV16019, NV11837, NV16117, NV13218, NV12815, NV15663, NV16313, NV16015, NV13353, NV18106, NV25560, NV12015, NV11362, NV15154, NV11554, NV18071, NV16966, NV12932, NV18159, NV10260, NV13815, NV16474, NV15610, NV12022, NV17006, NV12068, NV10428, NV11344, NV11267, NV14976, NV14887, NV13580, NV12265, NV12490, NV15083, NV16574, NV23065, NV1…
GO:0003735	1.15e-70	structural constituent of ribosome	154	3407	168	12954	NV14621, NV10086, NV12242, NV11402, NV15604, NV14673, NV17580, NV17721, NV24439, NV13168, NV11446, NV13154, NV12783, NV15716, NV17840, NV18791, NV18407, NV15382, NV11055, NV15050, NV12876, NV15203, NV15863, NV17115, NV14742, NV12956, NV15164, NV16304, NV17814, NV16999, NV16867, NV13986, NV31355, NV11939, NV12042, NV17921, NV18344, NV10531, NV13247, NV18593, NV14954, NV10454, NV13008, NV13740, NV1…
GO:0043933	1.77e-70	macromolecular complex organization	483	3407	903	12954	NV10149, NV20289, NV11139, NV15617, NV12769, NV14614, NV11325, NV15886, NV14365, NV17593, NV12541, NV14024, NV21635, NV15731, NV11766, NV13818, NV19246, NV12043, NV17813, NV18385, NV13070, NV10595, NV12743, NV14190, NV15382, NV15947, NV15050, NV16942, NV16205, NV19147, NV14120, NV11386, NV10993, NV14671, NV10400, NV13962, NV12858, NV11454, NV11480, NV16999, NV13353, NV19085, NV11939, NV12388, NV1…
GO:0005840	2.03e-70	ribosome	160	3407	178	12954	NV17560, NV14621, NV10086, NV12242, NV11402, NV15604, NV14673, NV17580, NV17721, NV24439, NV13168, NV18499, NV11446, NV13154, NV12783, NV15716, NV17840, NV18791, NV18407, NV15382, NV11055, NV15050, NV12876, NV15203, NV15863, NV17115, NV14742, NV12956, NV15164, NV16304, NV17814, NV16999, NV16867, NV13986, NV31355, NV11939, NV12042, NV17921, NV18344, NV10531, NV13247, NV18593, NV14954, NV10454, NV1…
GO:0022402	2.48e-67	cell cycle process	366	3407	620	12954	NV10149, NV20289, NV16210, NV17491, NV11139, NV13943, NV12813, NV11325, NV17593, NV21635, NV15731, NV13046, NV18102, NV13818, NV12043, NV18385, NV18724, NV18289, NV18912, NV12414, NV10964, NV14190, NV15382, NV15947, NV10339, NV15050, NV12860, NV20754, NV11147, NV13063, NV10438, NV14671, NV13962, NV20766, NV16999, NV13353, NV18106, NV17938, NV11939, NV11362, NV31367, NV10080, NV13570, NV18071, NV1…
GO:0006996	2.63e-67	organelle organization	655	3407	1395	12954	NV20289, NV17491, NV10699, NV13156, NV14614, NV15886, NV12541, NV14024, NV21635, NV15731, NV13818, NV15313, NV19246, NV18385, NV10595, NV12743, NV15905, NV11493, NV18912, NV18469, NV10901, NV15382, NV14120, NV20754, NV11386, NV13063, NV14671, NV10400, NV12858, NV11454, NV12853, NV16999, NV19085, NV12388, NV11362, NV25831, NV14156, NV13570, NV12448, NV11544, NV10708, NV10145, NV11317, NV16833, NV1…
GO:0044429	2.68e-65	mitochondrial subcomponent	243	3407	345	12954	NV17377, NV12242, NV12614, NV11402, NV13434, NV15604, NV17580, NV10921, NV17721, NV17544, NV12783, NV25187, NV18319, NV18235, NV17489, NV11983, NV17840, NV10164, NV18791, NV10901, NV13534, NV15635, NV11442, NV17692, NV24091, NV30924, NV16318, NV16205, NV12876, NV24413, NV13450, NV10993, NV15164, NV18090, NV11806, NV13574, NV17446, NV14712, NV11220, NV16867, NV19223, NV13986, NV31355, NV11586, NV1…
GO:1903047	2.53e-63	mitotic cell cycle process	282	3407	436	12954	NV10149, NV20289, NV17491, NV13943, NV12813, NV11325, NV17593, NV21635, NV15731, NV13046, NV13818, NV18724, NV18289, NV18912, NV12414, NV10964, NV15382, NV15947, NV10339, NV15050, NV12860, NV20754, NV11147, NV14671, NV13962, NV20766, NV16999, NV13353, NV18106, NV17938, NV11939, NV11362, NV31367, NV10080, NV13570, NV18071, NV14758, NV10145, NV11973, NV16189, NV13256, NV14954, NV13791, NV13008, NV1…
GO:0000278	5.3e-63	mitotic cell cycle	302	3407	483	12954	NV10149, NV20289, NV17491, NV13943, NV12813, NV11325, NV25797, NV17593, NV21635, NV15731, NV13046, NV13818, NV18724, NV18289, NV18912, NV12414, NV10964, NV15382, NV15947, NV10339, NV15050, NV12860, NV20754, NV11147, NV14671, NV13962, NV20766, NV16999, NV13353, NV18106, NV17938, NV11939, NV11362, NV17117, NV31367, NV10080, NV13570, NV18071, NV14758, NV10145, NV11973, NV16189, NV13328, NV13256, NV1…
GO:0031981	2.35e-60	nuclear lumen	356	3407	623	12954	NV10011, NV11563, NV13943, NV17775, NV14614, NV20306, NV10517, NV12541, NV14024, NV13818, NV19246, NV11073, NV13070, NV10693, NV18724, NV14324, NV15925, NV10429, NV12414, NV16065, NV14190, NV15168, NV17659, NV12860, NV13457, NV15663, NV11147, NV15126, NV15684, NV10815, NV19085, NV12015, NV17938, NV10080, NV13586, NV11544, NV16966, NV14758, NV10708, NV10145, NV11973, NV25791, NV15610, NV11431, NV1…
GO:0016071	2.74e-59	mRNA metabolic process	232	3407	337	12954	NV16852, NV16210, NV17560, NV11563, NV15707, NV11406, NV15541, NV10683, NV14445, NV11010, NV15133, NV10731, NV15222, NV11025, NV13081, NV12238, NV15698, NV16019, NV10156, NV10595, NV31504, NV17405, NV11837, NV16117, NV16627, NV13218, NV12815, NV15321, NV15663, NV17508, NV11481, NV12934, NV12650, NV14689, NV16107, NV11166, NV11567, NV30423, NV14684, NV16313, NV12788, NV11299, NV16015, NV18462, NV1…
GO:0032502	1.8e-56	developmental process	1038	3407	2667	12954	NV18001, NV11054, NV13156, NV15860, NV14320, NV15886, NV13282, NV15731, NV11602, NV15313, NV18385, NV12743, NV16730, NV15237, NV15925, NV18289, NV17974, NV10171, NV17929, NV16942, NV14167, NV11147, NV30292, NV13063, NV12710, NV18106, NV11438, NV25831, NV18528, NV10950, NV11544, NV11554, NV11106, NV13256, NV12236, NV13791, NV13458, NV17391, NV15510, NV12207, NV13735, NV12315, NV14976, NV17876, NV1…
GO:0044767	7.77e-56	single-organism developmental process	1029	3407	2644	12954	NV18001, NV11054, NV13156, NV15860, NV14320, NV15886, NV13282, NV15731, NV11602, NV15313, NV18385, NV12743, NV16730, NV15237, NV15925, NV18289, NV17974, NV10171, NV17929, NV16942, NV14167, NV11147, NV30292, NV13063, NV12710, NV18106, NV11438, NV25831, NV18528, NV10950, NV11544, NV11554, NV11106, NV13256, NV12236, NV13791, NV13458, NV17391, NV15510, NV12207, NV13735, NV12315, NV14976, NV17876, NV1…
GO:0006397	7.39e-55	mRNA processing	206	3407	293	12954	NV16852, NV16210, NV17560, NV11563, NV15707, NV11406, NV15541, NV14445, NV11010, NV15133, NV10731, NV15222, NV11025, NV13081, NV12238, NV15698, NV16019, NV10156, NV31504, NV17405, NV11837, NV16117, NV16627, NV13218, NV12815, NV15321, NV15663, NV12934, NV12650, NV16107, NV16313, NV12788, NV11299, NV16015, NV18462, NV18106, NV10973, NV16144, NV17682, NV11362, NV15154, NV11554, NV18071, NV12932, NV1…
GO:0009987	6.6e-54	cellular process	2420	3407	7750	12954	NV11054, NV11563, NV16435, NV12769, NV15541, NV11402, NV14673, NV25797, NV15886, NV24439, NV13168, NV21635, NV15731, NV11602, NV16019, NV12743, NV16730, NV15925, NV18289, NV18912, NV10901, NV15635, NV10913, NV15401, NV16942, NV17684, NV14793, NV14307, NV11147, NV30292, NV15126, NV14671, NV12710, NV16304, NV11438, NV25560, NV25831, NV18528, NV11544, NV11554, NV14335, NV15117, NV16609, NV10638, NV1…
GO:0048856	1.39e-53	anatomical structure development	942	3407	2384	12954	NV20289, NV15766, NV18001, NV11054, NV23564, NV10699, NV13156, NV15860, NV14320, NV14946, NV14614, NV15886, NV20306, NV15731, NV11602, NV15313, NV18385, NV10020, NV14345, NV10595, NV12743, NV16502, NV16730, NV15237, NV13298, NV15925, NV16488, NV18289, NV11493, NV30786, NV12414, NV15168, NV15382, NV17974, NV17929, NV16318, NV16942, NV11504, NV13457, NV14120, NV20754, NV18501, NV14167, NV11147, NV1…
GO:0030154	2.72e-53	cell differentiation	747	3407	1772	12954	NV20289, NV15766, NV18001, NV11054, NV23564, NV15860, NV14320, NV14946, NV14614, NV15886, NV20306, NV13282, NV15731, NV11602, NV15313, NV18385, NV10020, NV10595, NV12743, NV16502, NV16730, NV13298, NV15925, NV16488, NV18289, NV12414, NV15168, NV15382, NV17974, NV16318, NV13457, NV14120, NV18501, NV14167, NV11147, NV11386, NV13063, NV10400, NV16313, NV12710, NV18106, NV11438, NV17938, NV12388, NV2…
GO:0008380	2.31e-52	RNA splicing	170	3407	225	12954	NV16852, NV16210, NV17560, NV11563, NV15707, NV11406, NV15541, NV14445, NV11010, NV10731, NV12235, NV11025, NV13081, NV12238, NV15698, NV10156, NV31504, NV14765, NV17405, NV11837, NV16117, NV16627, NV13218, NV15321, NV12934, NV16107, NV16313, NV12788, NV11299, NV16015, NV18462, NV13353, NV10973, NV16144, NV11362, NV11554, NV18071, NV12932, NV18159, NV13815, NV18250, NV14370, NV16034, NV16500, NV1…
GO:0048869	1.93e-51	cellular developmental process	760	3407	1828	12954	NV20289, NV15766, NV18001, NV11054, NV23564, NV15860, NV14320, NV14946, NV14614, NV15886, NV20306, NV13282, NV15731, NV11602, NV15313, NV18385, NV10020, NV14345, NV10595, NV12743, NV16502, NV16730, NV13298, NV15925, NV16488, NV18289, NV12414, NV15168, NV15382, NV17974, NV16318, NV13457, NV14120, NV18501, NV14167, NV11147, NV11386, NV13063, NV10400, NV16313, NV12710, NV18106, NV11438, NV17938, NV1…
GO:0016070	3.05e-50	RNA metabolism	506	3407	1079	12954	NV16210, NV10011, NV15766, NV18001, NV11054, NV11563, NV14835, NV13943, NV11406, NV15541, NV17775, NV12813, NV25797, NV20306, NV10517, NV11025, NV15313, NV16019, NV11310, NV13070, NV10595, NV18724, NV16488, NV16065, NV11837, NV15635, NV15168, NV16117, NV13552, NV17684, NV13218, NV13457, NV12815, NV15663, NV19147, NV14307, NV11147, NV11481, NV15126, NV15593, NV11166, NV16313, NV10815, NV16015, NV1…
GO:0007275	3.46e-50	multicellular organismal development	921	3407	2350	12954	NV20289, NV15766, NV18001, NV11054, NV10699, NV13156, NV15860, NV14320, NV14946, NV14614, NV15886, NV20306, NV15731, NV11602, NV15313, NV21463, NV14345, NV10595, NV12743, NV16502, NV16730, NV15237, NV13298, NV15925, NV16488, NV18289, NV11493, NV30786, NV12414, NV15168, NV17974, NV10171, NV17929, NV16318, NV16942, NV13457, NV20754, NV18501, NV14167, NV11147, NV11386, NV30292, NV13063, NV10400, NV1…
GO:0071822	1.1e-49	protein complex subunit organisation	339	3407	627	12954	NV10149, NV20289, NV11139, NV15617, NV12769, NV11325, NV15886, NV14365, NV17593, NV14024, NV21635, NV15731, NV13818, NV19246, NV12043, NV18385, NV12743, NV15382, NV15947, NV15050, NV16942, NV16205, NV19147, NV14120, NV11386, NV10993, NV14671, NV10400, NV13962, NV12858, NV11454, NV11480, NV16999, NV13353, NV11939, NV12388, NV11362, NV14873, NV31367, NV13586, NV13570, NV12448, NV11544, NV18071, NV1…
GO:0000398	1.22e-49	nuclear mRNA splicing, via spliceosome	158	3407	207	12954	NV16852, NV16210, NV17560, NV11563, NV15707, NV11406, NV15541, NV14445, NV11010, NV10731, NV11025, NV13081, NV12238, NV15698, NV10156, NV31504, NV11837, NV16117, NV16627, NV13218, NV15321, NV12934, NV16107, NV16313, NV12788, NV11299, NV16015, NV18462, NV10973, NV16144, NV11362, NV11554, NV18071, NV12932, NV18159, NV13815, NV18250, NV14370, NV16034, NV16500, NV16474, NV11294, NV17006, NV12068, NV1…
GO:0000377	1.22e-49	RNA splicing, via transesterification reactions with bulged adenosine as nucleophile	158	3407	207	12954	NV16852, NV16210, NV17560, NV11563, NV15707, NV11406, NV15541, NV14445, NV11010, NV10731, NV11025, NV13081, NV12238, NV15698, NV10156, NV31504, NV11837, NV16117, NV16627, NV13218, NV15321, NV12934, NV16107, NV16313, NV12788, NV11299, NV16015, NV18462, NV10973, NV16144, NV11362, NV11554, NV18071, NV12932, NV18159, NV13815, NV18250, NV14370, NV16034, NV16500, NV16474, NV11294, NV17006, NV12068, NV1…
GO:0000375	1.25e-49	RNA splicing, via transesterification reactions	159	3407	209	12954	NV16852, NV16210, NV17560, NV11563, NV15707, NV11406, NV15541, NV14445, NV11010, NV10731, NV12235, NV11025, NV13081, NV12238, NV15698, NV10156, NV31504, NV11837, NV16117, NV16627, NV13218, NV15321, NV12934, NV16107, NV16313, NV12788, NV11299, NV16015, NV18462, NV10973, NV16144, NV11362, NV11554, NV18071, NV12932, NV18159, NV13815, NV18250, NV14370, NV16034, NV16500, NV16474, NV11294, NV17006, NV1…
GO:1902589	1.97e-49	single organism organelle organization	473	3407	991	12954	NV10149, NV20289, NV16210, NV17491, NV11139, NV11325, NV15886, NV17593, NV12541, NV21635, NV15731, NV11766, NV13818, NV15313, NV12043, NV17813, NV18385, NV12743, NV18912, NV15289, NV18469, NV10901, NV14190, NV11837, NV15382, NV24091, NV15947, NV10339, NV15050, NV12860, NV15956, NV20754, NV11565, NV11386, NV11481, NV13063, NV14671, NV10400, NV13962, NV20766, NV11454, NV12853, NV16999, NV13353, NV1…
GO:0005811	1.96e-48	adiposome	208	3407	315	12954	NV16210, NV16579, NV14621, NV17377, NV10347, NV10123, NV13434, NV14673, NV10125, NV15886, NV15272, NV22380, NV14817, NV14024, NV17544, NV14183, NV11446, NV13598, NV15954, NV12743, NV11983, NV11493, NV10288, NV15184, NV31592, NV18746, NV18317, NV18407, NV15635, NV11442, NV15382, NV11055, NV13576, NV15050, NV15416, NV15863, NV13450, NV12451, NV14742, NV18090, NV11806, NV19248, NV16304, NV17814, NV1…
GO:0044710	2.91e-47	single-organism metabolic process	972	3407	2547	12954	NV14630, NV18001, NV17491, NV10699, NV13156, NV15541, NV14320, NV18832, NV14614, NV12541, NV15789, NV15731, NV15313, NV17239, NV21463, NV10020, NV11015, NV11310, NV13070, NV12743, NV16289, NV16730, NV15237, NV13298, NV18289, NV11493, NV18469, NV15635, NV10913, NV15401, NV16318, NV16942, NV14793, NV14307, NV23896, NV10400, NV16414, NV11454, NV12853, NV13764, NV14718, NV19085, NV17655, NV18964, NV1…
GO:0000226	1.94e-46	microtubule cytoskeleton organization	240	3407	395	12954	NV10149, NV20289, NV23179, NV15707, NV14621, NV18217, NV10086, NV22871, NV11325, NV14445, NV15133, NV11229, NV12194, NV11641, NV17593, NV21635, NV15731, NV13818, NV15716, NV10430, NV18385, NV13132, NV13918, NV11947, NV12734, NV11837, NV15382, NV16962, NV18120, NV15947, NV15050, NV18778, NV20754, NV15863, NV17115, NV11481, NV12451, NV14671, NV13962, NV14712, NV17814, NV16999, NV13353, NV31355, NV1…
GO:0015934	2.97e-45	large ribosomal subunit	92	3407	97	12954	NV10980, NV14621, NV10086, NV12242, NV13674, NV11402, NV15604, NV11477, NV15119, NV17721, NV16643, NV11446, NV10368, NV12783, NV21823, NV15716, NV16708, NV14409, NV17840, NV18791, NV12948, NV12087, NV15050, NV12463, NV12876, NV15863, NV16503, NV17115, NV18963, NV12956, NV15164, NV16278, NV16999, NV12066, NV16867, NV13986, NV31355, NV11939, NV12042, NV17875, NV15796, NV18493, NV17921, NV13295, NV1…
GO:0044237	3.17e-44	cellular metabolic process	1819	3407	5567	12954	NV18001, NV13305, NV11054, NV11563, NV13943, NV16435, NV12769, NV13156, NV15541, NV11402, NV14673, NV25797, NV15886, NV24439, NV14365, NV13168, NV14024, NV15731, NV11025, NV13818, NV15313, NV16019, NV11015, NV13070, NV12743, NV16730, NV16267, NV15237, NV15925, NV18289, NV17840, NV15635, NV11055, NV17974, NV10913, NV15401, NV16942, NV17684, NV13123, NV14793, NV14307, NV11147, NV15126, NV14671, NV1…
GO:0005681	4.87e-44	spliceosomal complex	144	3407	191	12954	NV16210, NV17560, NV11563, NV15707, NV11406, NV15541, NV14445, NV11010, NV10731, NV11025, NV13081, NV12238, NV15698, NV10156, NV11837, NV16627, NV13218, NV12934, NV16107, NV16313, NV12788, NV11299, NV16015, NV18462, NV10973, NV11362, NV11554, NV18071, NV12932, NV18159, NV13815, NV18250, NV16034, NV16500, NV16474, NV11294, NV17006, NV12068, NV11926, NV12699, NV12322, NV14887, NV13580, NV12490, NV1…
GO:0005829	3.33e-43	cytosol	213	3407	343	12954	NV15766, NV18565, NV14621, NV11729, NV10086, NV15541, NV14673, NV14744, NV10125, NV17593, NV13168, NV11446, NV13154, NV15716, NV15440, NV10693, NV10288, NV18746, NV18407, NV15382, NV11055, NV18307, NV15947, NV15050, NV18778, NV15321, NV15203, NV17970, NV15416, NV15863, NV17508, NV14720, NV17115, NV14742, NV12956, NV14671, NV13962, NV15355, NV11480, NV14712, NV16304, NV17814, NV16999, NV13353, NV2…
GO:0031090	7.32e-43	organelle membrane	239	3407	406	12954	NV14984, NV17491, NV13221, NV17377, NV10699, NV20768, NV12614, NV13434, NV10921, NV11548, NV12434, NV13664, NV25187, NV18319, NV18235, NV17489, NV14345, NV11983, NV14332, NV15289, NV10901, NV13534, NV16640, NV15635, NV11642, NV17692, NV24091, NV30924, NV16942, NV16205, NV24413, NV17738, NV14793, NV13450, NV10993, NV18090, NV11806, NV13574, NV17446, NV14512, NV14712, NV12853, NV18949, NV10132, NV1…
GO:0007051	7.57e-43	spindle organization	172	3407	252	12954	NV10149, NV20289, NV23179, NV15707, NV14621, NV10086, NV22871, NV15133, NV11229, NV12194, NV17593, NV21635, NV15731, NV13818, NV15716, NV18385, NV13132, NV12734, NV15382, NV18120, NV15947, NV15050, NV18778, NV15863, NV17115, NV14671, NV13962, NV14712, NV17814, NV16999, NV13353, NV31355, NV11939, NV11362, NV31367, NV18556, NV13570, NV18071, NV16189, NV13247, NV18593, NV14954, NV13791, NV10563, NV1…
GO:0019538	1.1e-42	protein metabolism	869	3407	2260	12954	NV15766, NV18001, NV13305, NV23564, NV16435, NV12769, NV13156, NV15541, NV11402, NV14673, NV15886, NV24439, NV14365, NV13903, NV13168, NV12541, NV15789, NV15313, NV21463, NV11310, NV25435, NV17840, NV18469, NV30786, NV15635, NV15382, NV11055, NV17974, NV10913, NV15401, NV17823, NV13123, NV14307, NV11147, NV14671, NV16414, NV11454, NV16304, NV12853, NV16999, NV19085, NV17938, NV12042, NV18528, NV1…
GO:0022626	1.49e-42	cytosolic ribosome	83	3407	86	12954	NV14541, NV14621, NV10086, NV13674, NV14128, NV14673, NV11477, NV15119, NV12227, NV13168, NV11446, NV13154, NV10368, NV21823, NV15716, NV17832, NV15242, NV18407, NV15382, NV11055, NV12087, NV15050, NV15203, NV13078, NV15863, NV16503, NV11016, NV17115, NV18963, NV14742, NV12956, NV11153, NV16304, NV17814, NV16999, NV12066, NV31355, NV11939, NV12042, NV17875, NV15796, NV17921, NV13407, NV16054, NV1…
GO:0007010	1.49e-42	cytoskeleton organization	314	3407	597	12954	NV10149, NV20289, NV11139, NV11325, NV15886, NV17593, NV21635, NV15731, NV13818, NV16053, NV12043, NV18385, NV12743, NV18912, NV11837, NV15382, NV15947, NV15050, NV17455, NV20754, NV11386, NV11481, NV14671, NV10400, NV13962, NV11454, NV16999, NV13353, NV11939, NV11362, NV14873, NV31367, NV10080, NV14156, NV13570, NV18071, NV11973, NV16189, NV13328, NV16833, NV13256, NV14954, NV13791, NV17414, NV1…
GO:0015630	2.86e-41	microtubule cytoskeleton	278	3407	510	12954	NV20289, NV16210, NV10011, NV15129, NV17491, NV13011, NV18665, NV17593, NV14817, NV13898, NV21635, NV19103, NV18102, NV13818, NV15954, NV11310, NV15905, NV18912, NV10288, NV21239, NV10171, NV15947, NV10339, NV13218, NV15956, NV11147, NV11386, NV15126, NV10438, NV20766, NV13353, NV19223, NV17117, NV14873, NV31367, NV26044, NV14156, NV13570, NV13507, NV16609, NV14758, NV11973, NV16189, NV11158, NV1…
GO:0048731	3.03e-41	system development	784	3407	2001	12954	NV20289, NV15766, NV18001, NV11054, NV10699, NV15860, NV14320, NV14614, NV15886, NV20306, NV15731, NV11602, NV15313, NV14345, NV12743, NV16502, NV16730, NV15237, NV13298, NV15925, NV16488, NV18289, NV11493, NV30786, NV12414, NV15168, NV17974, NV17929, NV16318, NV16942, NV13457, NV20754, NV18501, NV14167, NV11147, NV11386, NV30292, NV13063, NV10400, NV16313, NV12710, NV16999, NV18106, NV17938, NV1…
GO:0007052	1.48e-40	spindle organization and biogenesis during mitosis	157	3407	226	12954	NV10149, NV20289, NV15707, NV14621, NV10086, NV22871, NV15133, NV11229, NV12194, NV17593, NV21635, NV15731, NV13818, NV15716, NV12734, NV15382, NV18120, NV15947, NV15050, NV18778, NV15863, NV17115, NV14671, NV13962, NV14712, NV17814, NV16999, NV13353, NV31355, NV11939, NV11362, NV31367, NV18556, NV13570, NV18071, NV16189, NV13247, NV18593, NV14954, NV13791, NV10563, NV13008, NV12000, NV16082, NV1…
GO:0044430	2.5e-40	cytoskeletal element	299	3407	569	12954	NV20289, NV16210, NV10011, NV15129, NV17491, NV13011, NV15886, NV18665, NV17593, NV14817, NV13898, NV21635, NV19103, NV18102, NV13818, NV15954, NV12043, NV11310, NV15905, NV18912, NV10288, NV21239, NV10171, NV15947, NV10339, NV13218, NV15956, NV11147, NV11386, NV15126, NV10438, NV12065, NV20766, NV13353, NV19223, NV17117, NV14873, NV31367, NV26044, NV14156, NV13570, NV13507, NV16609, NV14758, NV1…
GO:0005759	3.93e-40	mitochondrial matrix	122	3407	156	12954	NV10980, NV19148, NV15193, NV17377, NV12242, NV11402, NV15604, NV17580, NV17721, NV15686, NV17544, NV12783, NV15285, NV16708, NV30894, NV14409, NV17378, NV17840, NV10164, NV18791, NV16312, NV17106, NV12948, NV11442, NV18396, NV12323, NV13767, NV16318, NV10944, NV12463, NV12876, NV10662, NV18016, NV12819, NV18073, NV11699, NV15164, NV16278, NV11220, NV16867, NV19223, NV13986, NV31355, NV11586, NV1…
GO:0022008	4.32e-39	neurogenesis	506	3407	1160	12954	NV20289, NV16210, NV15766, NV18001, NV11054, NV11139, NV15860, NV14320, NV14614, NV12813, NV15886, NV20306, NV11867, NV10517, NV13862, NV15731, NV11766, NV11602, NV12043, NV15241, NV12743, NV16502, NV14324, NV13298, NV15925, NV16488, NV18289, NV12379, NV12414, NV14190, NV15168, NV17974, NV25739, NV24091, NV10339, NV16318, NV17659, NV15050, NV17455, NV12860, NV13457, NV17970, NV18501, NV14167, NV1…
GO:0005654	9.84e-39	nucleoplasm	237	3407	418	12954	NV10934, NV16852, NV18905, NV13113, NV13943, NV13223, NV12135, NV10347, NV11729, NV10123, NV17775, NV14445, NV14026, NV20306, NV12541, NV14024, NV15222, NV17421, NV19246, NV15698, NV13070, NV11947, NV10693, NV18724, NV15925, NV12488, NV17206, NV12414, NV16065, NV15168, NV16030, NV17659, NV18006, NV12860, NV15654, NV15321, NV11147, NV18919, NV30073, NV15126, NV11627, NV14154, NV10815, NV18380, NV1…
GO:0007399	1.25e-38	nervous system development	556	3407	1314	12954	NV20289, NV15766, NV18001, NV11054, NV15860, NV14320, NV14614, NV15886, NV20306, NV15731, NV11602, NV12743, NV16502, NV13298, NV15925, NV16488, NV18289, NV11493, NV12414, NV15168, NV17974, NV16318, NV13457, NV18501, NV14167, NV11147, NV11386, NV30292, NV10400, NV16313, NV12710, NV16999, NV18106, NV17938, NV12388, NV14156, NV10950, NV11554, NV11681, NV13083, NV10145, NV10192, NV11317, NV13256, NV1…
GO:0044281	2.43e-38	small molecule metabolism	512	3407	1184	12954	NV18001, NV14984, NV17491, NV12798, NV13221, NV12423, NV10699, NV13156, NV15541, NV14614, NV17593, NV17583, NV14986, NV15789, NV11766, NV18102, NV17813, NV22763, NV10020, NV11015, NV11310, NV12743, NV16730, NV15237, NV18289, NV11033, NV11493, NV17197, NV10288, NV12102, NV15289, NV16065, NV15635, NV10913, NV15401, NV13576, NV12421, NV10339, NV16318, NV13552, NV10298, NV12514, NV24413, NV14793, NV1…
GO:0005875	4.06e-38	microtubule associated complex	216	3407	369	12954	NV16210, NV10011, NV15129, NV13223, NV17377, NV18217, NV13011, NV15133, NV11229, NV10125, NV12194, NV18665, NV17593, NV11636, NV16823, NV14817, NV21635, NV14659, NV19103, NV18102, NV13818, NV13598, NV15954, NV11310, NV12734, NV18912, NV10836, NV10288, NV11442, NV10171, NV17692, NV18120, NV15947, NV16030, NV10339, NV18778, NV13218, NV15956, NV12333, NV11147, NV11052, NV11386, NV15126, NV12451, NV2…
GO:0044085	4.77e-38	cellular component biogenesis at cellular level	364	3407	758	12954	NV10149, NV20289, NV10011, NV11139, NV14946, NV14614, NV20306, NV14024, NV19246, NV12043, NV17813, NV10595, NV18289, NV11493, NV11837, NV15947, NV16942, NV16205, NV19147, NV14120, NV15956, NV23896, NV11481, NV15684, NV10993, NV13962, NV12858, NV11480, NV13353, NV18238, NV12015, NV12388, NV25831, NV14156, NV13570, NV12448, NV11544, NV16966, NV13507, NV18159, NV16189, NV12432, NV11282, NV13256, NV1…
GO:0007017	8.14e-38	microtubule-based process	263	3407	488	12954	NV10149, NV20289, NV11325, NV17593, NV21635, NV15731, NV13818, NV18385, NV18912, NV11837, NV15382, NV15947, NV15050, NV15956, NV20754, NV23896, NV11481, NV14671, NV13962, NV16999, NV13353, NV11939, NV11362, NV31367, NV26044, NV10080, NV14156, NV13570, NV18071, NV11973, NV16189, NV13328, NV13256, NV14954, NV13791, NV17414, NV13008, NV13740, NV12068, NV25930, NV11354, NV15817, NV11081, NV14887, NV1…
GO:0005856	1.2e-36	cytoskeleton	314	3407	629	12954	NV20289, NV16210, NV10011, NV15129, NV17491, NV11139, NV13011, NV15886, NV18665, NV17593, NV14817, NV13898, NV21635, NV19103, NV18102, NV13818, NV15954, NV12043, NV11310, NV15905, NV18912, NV10288, NV21239, NV10171, NV15947, NV10339, NV13218, NV15956, NV11147, NV11386, NV15126, NV10438, NV12065, NV20766, NV13353, NV19223, NV17117, NV14873, NV31367, NV26044, NV14156, NV13570, NV13507, NV16609, NV1…
GO:0071011	2.98e-36	precatalytic spliceosome	118	3407	156	12954	NV17490, NV16210, NV17228, NV17560, NV11563, NV10642, NV15707, NV10475, NV11406, NV13269, NV15541, NV13106, NV14445, NV13330, NV11010, NV14522, NV10157, NV11568, NV10731, NV11800, NV11025, NV17175, NV18527, NV13081, NV11405, NV12238, NV17269, NV10156, NV16342, NV16621, NV20179, NV11837, NV18572, NV17768, NV14046, NV16627, NV14895, NV13218, NV13607, NV18413, NV14184, NV12934, NV16107, NV16313, NV1…
GO:0022613	2.89e-35	RNA-protein complex biogenesis	103	3407	129	12954	NV10149, NV10011, NV17560, NV15193, NV10642, NV15922, NV15791, NV14614, NV14128, NV11163, NV20306, NV16439, NV10847, NV11800, NV16857, NV11446, NV24812, NV11947, NV10595, NV15242, NV31504, NV18289, NV16342, NV16564, NV17707, NV14326, NV15947, NV12087, NV14895, NV12876, NV13108, NV17245, NV13127, NV18963, NV15684, NV13962, NV14043, NV15355, NV16144, NV12015, NV19092, NV15913, NV13750, NV16966, NV1…
GO:0044445	6.31e-35	cytosol component	100	3407	124	12954	NV14541, NV14621, NV10086, NV13674, NV14128, NV14673, NV11477, NV14744, NV15119, NV12227, NV13168, NV11446, NV13154, NV10368, NV21823, NV15716, NV17832, NV15242, NV18407, NV15382, NV11055, NV12087, NV18778, NV15050, NV15203, NV10040, NV13078, NV15863, NV11016, NV16503, NV17115, NV18963, NV14742, NV12956, NV11153, NV18404, NV14712, NV16304, NV17814, NV16999, NV12066, NV31355, NV11939, NV12042, NV3…
GO:0071013	1.3e-34	catalytic step 2 spliceosome	105	3407	134	12954	NV17490, NV16210, NV17228, NV12993, NV11563, NV10642, NV15707, NV10475, NV13269, NV15541, NV13106, NV14445, NV13330, NV11010, NV14522, NV11568, NV11904, NV11800, NV17175, NV18527, NV13081, NV11405, NV12238, NV15698, NV17269, NV17547, NV16342, NV16621, NV20179, NV11837, NV18572, NV17768, NV16627, NV13218, NV13607, NV18413, NV14184, NV13554, NV12934, NV16107, NV15689, NV16313, NV12788, NV11299, NV1…
GO:0031967	8.9e-34	organelle envelope	174	3407	285	12954	NV23179, NV13223, NV14498, NV17377, NV10123, NV12614, NV13434, NV11325, NV10921, NV13282, NV25187, NV18319, NV18235, NV17489, NV11746, NV11983, NV10901, NV13534, NV15635, NV17692, NV24091, NV30924, NV16205, NV24413, NV13450, NV10993, NV18090, NV11806, NV13574, NV17446, NV14712, NV10064, NV14280, NV12777, NV30238, NV18551, NV11973, NV16133, NV12981, NV13386, NV31416, NV10743, NV16020, NV11235, NV1…
GO:0000313	1.53e-33	organellar ribosome	69	3407	73	12954	NV10980, NV12242, NV11402, NV15604, NV17580, NV17721, NV12783, NV15285, NV16708, NV14409, NV17840, NV18791, NV12948, NV18396, NV12876, NV12463, NV18016, NV15164, NV16278, NV16867, NV13986, NV31355, NV18493, NV18344, NV13295, NV16893, NV17099, NV10531, NV16835, NV10559, NV10454, NV12983, NV12625, NV10193, NV11374, NV19276, NV13183, NV12310, NV13251, NV14472, NV14404, NV16104, NV17727, NV16377, NV1…
GO:0005761	1.53e-33	mitochondrial ribosome	69	3407	73	12954	NV10980, NV12242, NV11402, NV15604, NV17580, NV17721, NV12783, NV15285, NV16708, NV14409, NV17840, NV18791, NV12948, NV18396, NV12876, NV12463, NV18016, NV15164, NV16278, NV16867, NV13986, NV31355, NV18493, NV18344, NV13295, NV16893, NV17099, NV10531, NV16835, NV10559, NV10454, NV12983, NV12625, NV10193, NV11374, NV19276, NV13183, NV12310, NV13251, NV14472, NV14404, NV16104, NV17727, NV16377, NV1…
GO:0032501	4.94e-33	organismal physiological process	1050	3407	2985	12954	NV18001, NV11054, NV13156, NV15860, NV14320, NV15886, NV15731, NV11602, NV15313, NV19233, NV18385, NV12743, NV16730, NV15237, NV15925, NV18289, NV17974, NV10171, NV17929, NV16942, NV14167, NV11147, NV30292, NV13063, NV12710, NV18106, NV11438, NV25831, NV18528, NV10950, NV11544, NV11554, NV11106, NV16609, NV13256, NV12236, NV13791, NV13458, NV15510, NV12207, NV13735, NV12315, NV14976, NV17876, NV1…
GO:1901564	5.13e-33	organonitrogen compound metabolism	446	3407	1031	12954	NV18001, NV14984, NV17491, NV13221, NV25688, NV10699, NV15541, NV14614, NV17593, NV17583, NV15789, NV11766, NV18102, NV17813, NV22763, NV11015, NV11310, NV12743, NV18289, NV11033, NV11493, NV17197, NV12102, NV15289, NV16065, NV12816, NV15635, NV15401, NV12421, NV10339, NV16318, NV13552, NV24413, NV14793, NV14307, NV11565, NV16158, NV15593, NV10438, NV19195, NV10400, NV15759, NV24362, NV12853, NV1…
GO:0008135	2.55e-32	translation factor activity, RNA binding	85	3407	101	12954	NV10934, NV14231, NV10149, NV15766, NV16724, NV17769, NV15617, NV12769, NV15541, NV11568, NV16439, NV12835, NV14365, NV17593, NV16857, NV14295, NV18824, NV11310, NV22485, NV11838, NV18746, NV15401, NV13589, NV15947, NV17659, NV11718, NV17970, NV14671, NV13962, NV23109, NV12619, NV15355, NV18380, NV12842, NV14357, NV11102, NV18104, NV13034, NV11512, NV16270, NV10909, NV16829, NV12825, NV18467, NV1…
GO:0033036	8.17e-32	macromolecule localisation	303	3407	628	12954	NV14984, NV11139, NV14946, NV11325, NV14817, NV19103, NV12043, NV14942, NV14345, NV10595, NV12743, NV15179, NV14332, NV15350, NV10901, NV11837, NV17974, NV10171, NV15717, NV16942, NV16205, NV14120, NV14041, NV11036, NV11386, NV11481, NV10400, NV15759, NV25831, NV30238, NV18084, NV12849, NV24954, NV11973, NV10965, NV18265, NV16833, NV13256, NV10398, NV17414, NV13458, NV16343, NV15510, NV11292, NV1…
GO:0044248	1.77e-31	cellular degradation	380	3407	849	12954	NV13305, NV14984, NV17491, NV16435, NV10699, NV15541, NV14614, NV17593, NV15789, NV11766, NV18102, NV17813, NV11015, NV10595, NV12743, NV10693, NV18289, NV11493, NV12379, NV15635, NV15401, NV10339, NV14793, NV11147, NV11481, NV10438, NV11166, NV10400, NV20766, NV15759, NV12853, NV11220, NV18106, NV13764, NV18238, NV14718, NV19223, NV31367, NV13570, NV10104, NV12932, NV18084, NV14758, NV16133, NV1…
GO:0015935	2.28e-31	small ribosomal subunit	61	3407	63	12954	NV16893, NV14541, NV18593, NV16835, NV17249, NV14128, NV14673, NV17580, NV12983, NV10454, NV10559, NV13740, NV12227, NV13168, NV10193, NV23718, NV13183, NV13154, NV15285, NV17832, NV15946, NV15242, NV14409, NV10291, NV17840, NV14404, NV10427, NV18407, NV15382, NV11055, NV18396, NV16377, NV17727, NV11995, NV17400, NV15299, NV16637, NV11669, NV10668, NV11296, NV15203, NV15420, NV13078, NV15268, NV1…
GO:0044451	2.34e-31	nucleoplasm part	181	3407	311	12954	NV10934, NV16852, NV18905, NV13113, NV13943, NV10347, NV10123, NV17775, NV14445, NV12541, NV14024, NV15222, NV17421, NV15698, NV13070, NV11947, NV10693, NV18724, NV15925, NV17206, NV12414, NV15168, NV17659, NV18006, NV15654, NV15321, NV11147, NV18919, NV30073, NV15126, NV11627, NV10815, NV18380, NV16144, NV19085, NV17938, NV17145, NV15999, NV11512, NV12818, NV10708, NV10145, NV16800, NV23148, NV1…
GO:0019222	3.55e-31	regulation of metabolism	686	3407	1796	12954	NV15766, NV11054, NV10465, NV25797, NV19103, NV11025, NV10307, NV15313, NV13070, NV12743, NV16502, NV16488, NV15905, NV18289, NV10964, NV10171, NV17929, NV14120, NV15185, NV18501, NV14307, NV11386, NV16597, NV13063, NV24427, NV16313, NV12858, NV12710, NV10815, NV16414, NV12745, NV19085, NV17938, NV12388, NV11362, NV13570, NV17287, NV15120, NV11544, NV10104, NV11554, NV10192, NV12236, NV13791, NV2…
GO:1901575	3.69e-31	organic molecular entity degradation	401	3407	913	12954	NV13305, NV14984, NV17491, NV16435, NV10699, NV15541, NV14614, NV17593, NV15789, NV11766, NV18102, NV17813, NV11015, NV10595, NV12743, NV10693, NV18289, NV11493, NV12379, NV15635, NV15401, NV10339, NV14793, NV11147, NV11481, NV10438, NV11166, NV10400, NV20766, NV15759, NV12853, NV11220, NV18106, NV13764, NV14718, NV19223, NV31367, NV13570, NV10104, NV12932, NV14758, NV11510, NV16133, NV16833, NV1…
GO:1902494	5.68e-31	catalytic complex	292	3407	603	12954	NV13943, NV17775, NV12541, NV14024, NV13818, NV13070, NV10693, NV18724, NV12379, NV12414, NV16065, NV13534, NV14190, NV15168, NV24438, NV13218, NV13457, NV24413, NV11147, NV15126, NV10400, NV24362, NV10815, NV13353, NV19085, NV10104, NV10708, NV10145, NV13328, NV18324, NV13256, NV25791, NV17414, NV12261, NV12207, NV22851, NV13735, NV14951, NV17876, NV13769, NV17966, NV15595, NV18299, NV18184, NV1…
GO:0060255	1.12e-30	regulation of macromolecule metabolic process	595	3407	1511	12954	NV15766, NV11054, NV10465, NV25797, NV11025, NV10307, NV15313, NV13070, NV12743, NV16502, NV16488, NV15905, NV18289, NV10964, NV10171, NV17929, NV14120, NV18501, NV14307, NV11386, NV16597, NV13063, NV24427, NV16313, NV12858, NV12710, NV10815, NV19085, NV17938, NV12388, NV11362, NV13570, NV17287, NV15120, NV11544, NV10104, NV11554, NV10192, NV13791, NV25791, NV15510, NV17006, NV12068, NV14951, NV1…
GO:0044822	1.14e-30	poly(A)-RNA binding	117	3407	167	12954	NV14231, NV10149, NV17490, NV16210, NV17560, NV18812, NV12993, NV10642, NV13536, NV11406, NV12901, NV14522, NV15183, NV15133, NV14665, NV18665, NV15232, NV11641, NV17593, NV11800, NV18527, NV15698, NV17071, NV11947, NV16961, NV17926, NV15184, NV20179, NV17707, NV15641, NV17405, NV14326, NV17659, NV17768, NV14046, NV15397, NV13354, NV15321, NV13607, NV15536, NV18413, NV12161, NV14184, NV12934, NV1…
GO:0003729	1.14e-30	mRNA binding	117	3407	167	12954	NV14231, NV10149, NV17490, NV16210, NV17560, NV18812, NV12993, NV10642, NV13536, NV11406, NV12901, NV14522, NV15183, NV15133, NV14665, NV18665, NV15232, NV11641, NV17593, NV11800, NV18527, NV15698, NV17071, NV11947, NV16961, NV17926, NV15184, NV20179, NV17707, NV15641, NV17405, NV14326, NV17659, NV17768, NV14046, NV15397, NV13354, NV15321, NV13607, NV15536, NV18413, NV12161, NV14184, NV12934, NV1…
GO:0044707	3.64e-30	single-multicellular organism process	985	3407	2804	12954	NV20289, NV15766, NV18001, NV11054, NV10699, NV13156, NV15860, NV14320, NV14946, NV14614, NV15886, NV20306, NV15731, NV11602, NV15313, NV19246, NV21463, NV14345, NV10595, NV12743, NV16502, NV16730, NV15237, NV13298, NV15925, NV16488, NV18289, NV11493, NV30786, NV12414, NV15168, NV17974, NV10171, NV17929, NV16318, NV16942, NV13457, NV14120, NV20754, NV18501, NV14167, NV11147, NV11386, NV30292, NV1…
GO:0009116	7.49e-30	nucleoside metabolic process	284	3407	588	12954	NV14984, NV17491, NV10699, NV15541, NV14614, NV17593, NV15789, NV11766, NV18102, NV17813, NV11015, NV12743, NV18289, NV15635, NV15401, NV10339, NV24413, NV14793, NV11565, NV10438, NV10400, NV15759, NV24362, NV12853, NV13764, NV14718, NV31367, NV13570, NV12932, NV10260, NV16133, NV16833, NV12981, NV13256, NV14904, NV17414, NV13458, NV11431, NV16020, NV16343, NV12261, NV11235, NV15510, NV12207, NV1…
GO:1901657	8.1e-30	glycosyl compound metabolic process	285	3407	591	12954	NV14984, NV17491, NV10699, NV15541, NV14614, NV17593, NV15789, NV11766, NV18102, NV17813, NV11015, NV12743, NV18289, NV15635, NV15401, NV10339, NV24413, NV14793, NV11565, NV10438, NV10400, NV15759, NV24362, NV12853, NV13764, NV14718, NV31367, NV13570, NV12932, NV10260, NV16133, NV16833, NV12981, NV13256, NV14904, NV17414, NV13458, NV11431, NV16020, NV16343, NV12261, NV11235, NV15510, NV12207, NV1…
GO:0008152	1.17e-29	metabolism	2222	3407	7358	12954	NV11054, NV11563, NV16435, NV12769, NV15541, NV11402, NV14673, NV25797, NV15886, NV24439, NV13168, NV15731, NV19233, NV16019, NV12743, NV16730, NV15925, NV18289, NV15635, NV10913, NV15401, NV16942, NV17684, NV14793, NV14307, NV11147, NV15126, NV14671, NV16304, NV25560, NV18528, NV15120, NV11544, NV11554, NV14335, NV15117, NV16609, NV16833, NV11179, NV13458, NV17391, NV16343, NV13008, NV16020, NV1…
GO:0031975	1.2e-29	envelope	174	3407	301	12954	NV23179, NV13223, NV14498, NV17377, NV10123, NV12614, NV13434, NV11325, NV10921, NV13282, NV25187, NV18319, NV18235, NV17489, NV11746, NV11983, NV10901, NV13534, NV15635, NV17692, NV24091, NV30924, NV16205, NV24413, NV13450, NV10993, NV18090, NV11806, NV13574, NV17446, NV14712, NV10064, NV14280, NV12777, NV30238, NV18551, NV11973, NV16133, NV12981, NV13386, NV31416, NV10743, NV16020, NV11235, NV1…
GO:0009117	1.21e-29	nucleotide metabolic process	310	3407	662	12954	NV14984, NV17491, NV12423, NV10699, NV15541, NV14614, NV17593, NV15789, NV11766, NV18102, NV17813, NV11015, NV12743, NV15237, NV18289, NV15635, NV15401, NV10339, NV12514, NV24413, NV14793, NV11565, NV16158, NV10438, NV10400, NV15759, NV24362, NV12853, NV13764, NV14718, NV31367, NV13570, NV12932, NV14335, NV16133, NV16833, NV12981, NV18324, NV13256, NV14904, NV17414, NV13458, NV11431, NV16020, NV1…
GO:0044455	2.06e-29	mitochondrial membrane part	84	3407	104	12954	NV10569, NV13434, NV10921, NV11058, NV10906, NV11093, NV25187, NV13906, NV18319, NV17489, NV11983, NV16211, NV13694, NV16202, NV13671, NV10901, NV13534, NV15635, NV16114, NV17928, NV16064, NV17692, NV24091, NV10812, NV13767, NV10944, NV24413, NV11489, NV15655, NV19193, NV10279, NV14607, NV18178, NV13153, NV18090, NV14712, NV11566, NV11761, NV14622, NV13140, NV14280, NV15864, NV12777, NV18551, NV1…
GO:0036094	6.56e-29	small molecule binding	634	3407	1655	12954	NV14630, NV18001, NV17491, NV11054, NV10699, NV15541, NV14614, NV14673, NV18665, NV15789, NV15313, NV21463, NV16019, NV11310, NV12743, NV18289, NV11493, NV18912, NV15635, NV15401, NV13457, NV14307, NV13063, NV24427, NV11454, NV12853, NV13764, NV14718, NV25560, NV17938, NV17655, NV11362, NV18528, NV14156, NV13570, NV15120, NV10104, NV15233, NV13083, NV18084, NV11377, NV14335, NV10854, NV11317, NV1…
GO:0009141	7.33e-29	nucleoside triphosphate metabolic process	265	3407	542	12954	NV14984, NV17491, NV10699, NV15541, NV14614, NV17593, NV15789, NV11766, NV18102, NV17813, NV12743, NV18289, NV15635, NV15401, NV10339, NV24413, NV14793, NV11565, NV10438, NV10400, NV15759, NV12853, NV13764, NV14718, NV31367, NV13570, NV12932, NV16133, NV16833, NV13256, NV14904, NV17414, NV13458, NV11431, NV16020, NV16343, NV12261, NV11235, NV15510, NV12207, NV14887, NV13580, NV10556, NV19173, NV1…
GO:0009119	9.55e-29	ribonucleoside metabolism	276	3407	573	12954	NV14984, NV17491, NV10699, NV15541, NV14614, NV17593, NV15789, NV11766, NV18102, NV17813, NV12743, NV18289, NV15635, NV15401, NV10339, NV24413, NV14793, NV11565, NV10438, NV10400, NV15759, NV24362, NV12853, NV13764, NV14718, NV31367, NV13570, NV12932, NV10260, NV16133, NV16833, NV12981, NV13256, NV14904, NV17414, NV13458, NV11431, NV16020, NV16343, NV12261, NV11235, NV15510, NV12207, NV10896, NV1…
GO:1901265	9.72e-29	nucleoside phosphate binding	614	3407	1593	12954	NV14630, NV18001, NV17491, NV11054, NV10699, NV15541, NV14614, NV14673, NV18665, NV15789, NV15313, NV21463, NV16019, NV11310, NV12743, NV18289, NV11493, NV18912, NV15635, NV15401, NV14307, NV13063, NV24427, NV11454, NV12853, NV13764, NV14718, NV25560, NV17938, NV17655, NV11362, NV18528, NV14156, NV13570, NV10104, NV15233, NV13083, NV18084, NV11377, NV14335, NV10854, NV11317, NV16833, NV14904, NV1…
GO:0000166	9.72e-29	nucleotide binding	614	3407	1593	12954	NV14630, NV18001, NV17491, NV11054, NV10699, NV15541, NV14614, NV14673, NV18665, NV15789, NV15313, NV21463, NV16019, NV11310, NV12743, NV18289, NV11493, NV18912, NV15635, NV15401, NV14307, NV13063, NV24427, NV11454, NV12853, NV13764, NV14718, NV25560, NV17938, NV17655, NV11362, NV18528, NV14156, NV13570, NV10104, NV15233, NV13083, NV18084, NV11377, NV14335, NV10854, NV11317, NV16833, NV14904, NV1…
GO:0009056	1.26e-28	degradation	416	3407	979	12954	NV13305, NV14984, NV17491, NV16435, NV10699, NV15541, NV14614, NV17593, NV15789, NV11766, NV18102, NV17813, NV11015, NV10595, NV12743, NV10693, NV18289, NV11493, NV12379, NV15635, NV15401, NV10339, NV14793, NV11147, NV11481, NV10438, NV11166, NV10400, NV20766, NV15759, NV12853, NV11220, NV18106, NV13764, NV18238, NV14718, NV19223, NV31367, NV13570, NV10104, NV12932, NV18084, NV14758, NV11510, NV1…
GO:0051641	2.06e-28	cellular localisation	314	3407	682	12954	NV11139, NV14946, NV11325, NV12154, NV14817, NV19103, NV12043, NV18385, NV18235, NV14345, NV10595, NV12743, NV15179, NV10693, NV14332, NV18912, NV15350, NV15289, NV10901, NV11837, NV10171, NV15717, NV16942, NV16205, NV14120, NV18501, NV23896, NV11036, NV13450, NV10438, NV25831, NV14156, NV30238, NV24954, NV11973, NV10965, NV18265, NV16833, NV13256, NV10398, NV17414, NV16343, NV15510, NV25930, NV1…
GO:0009199	3.44e-28	ribonucleoside triphosphate metabolism	262	3407	538	12954	NV14984, NV17491, NV10699, NV15541, NV14614, NV17593, NV15789, NV11766, NV18102, NV17813, NV12743, NV18289, NV15635, NV15401, NV10339, NV24413, NV14793, NV11565, NV10438, NV10400, NV15759, NV12853, NV13764, NV14718, NV31367, NV13570, NV12932, NV16133, NV16833, NV13256, NV14904, NV17414, NV13458, NV11431, NV16020, NV16343, NV12261, NV11235, NV15510, NV12207, NV14887, NV13580, NV10556, NV19173, NV1…
GO:0044238	5.1e-28	primary metabolic process	1841	3407	5926	12954	NV18001, NV13305, NV11054, NV11563, NV13943, NV16435, NV12769, NV13156, NV15541, NV11402, NV14673, NV25797, NV15886, NV24439, NV14365, NV13168, NV14024, NV15731, NV11025, NV13818, NV15313, NV19233, NV16019, NV11015, NV13070, NV12743, NV16267, NV15237, NV15925, NV18289, NV17840, NV15635, NV11055, NV17974, NV10913, NV15401, NV17684, NV13123, NV14793, NV14307, NV11147, NV15126, NV14671, NV12858, NV1…
GO:0071704	5.6e-28	organic substance metabolic process	1895	3407	6131	12954	NV18001, NV13305, NV11054, NV11563, NV13943, NV16435, NV12769, NV13156, NV15541, NV11402, NV14673, NV25797, NV15886, NV24439, NV14365, NV13168, NV14024, NV15731, NV11025, NV13818, NV15313, NV19233, NV16019, NV11015, NV13070, NV12743, NV16730, NV16267, NV15237, NV15925, NV18289, NV17840, NV15635, NV11055, NV17974, NV10913, NV15401, NV17684, NV13123, NV14793, NV14307, NV11147, NV15126, NV14671, NV1…
GO:0009144	6.42e-28	purine nucleoside triphosphate metabolic process	261	3407	537	12954	NV14984, NV17491, NV10699, NV15541, NV14614, NV17593, NV15789, NV11766, NV18102, NV17813, NV12743, NV18289, NV15635, NV15401, NV10339, NV24413, NV14793, NV11565, NV10438, NV10400, NV15759, NV12853, NV13764, NV14718, NV31367, NV13570, NV12932, NV16133, NV16833, NV13256, NV14904, NV17414, NV13458, NV11431, NV16020, NV16343, NV12261, NV11235, NV15510, NV12207, NV14887, NV13580, NV10556, NV19173, NV1…
GO:0009205	6.42e-28	purine ribonucleoside triphosphate metabolic process	261	3407	537	12954	NV14984, NV17491, NV10699, NV15541, NV14614, NV17593, NV15789, NV11766, NV18102, NV17813, NV12743, NV18289, NV15635, NV15401, NV10339, NV24413, NV14793, NV11565, NV10438, NV10400, NV15759, NV12853, NV13764, NV14718, NV31367, NV13570, NV12932, NV16133, NV16833, NV13256, NV14904, NV17414, NV13458, NV11431, NV16020, NV16343, NV12261, NV11235, NV15510, NV12207, NV14887, NV13580, NV10556, NV19173, NV1…
GO:0042278	7.33e-28	purine nucleoside metabolic process	271	3407	565	12954	NV14984, NV17491, NV10699, NV15541, NV14614, NV17593, NV15789, NV11766, NV18102, NV17813, NV12743, NV18289, NV15635, NV15401, NV10339, NV24413, NV14793, NV11565, NV10438, NV10400, NV15759, NV24362, NV12853, NV13764, NV14718, NV31367, NV13570, NV12932, NV16133, NV16833, NV13256, NV14904, NV17414, NV13458, NV11431, NV16020, NV16343, NV12261, NV11235, NV15510, NV12207, NV10896, NV14887, NV13580, NV1…
GO:0046128	7.33e-28	purine ribonucleoside metabolism	271	3407	565	12954	NV14984, NV17491, NV10699, NV15541, NV14614, NV17593, NV15789, NV11766, NV18102, NV17813, NV12743, NV18289, NV15635, NV15401, NV10339, NV24413, NV14793, NV11565, NV10438, NV10400, NV15759, NV24362, NV12853, NV13764, NV14718, NV31367, NV13570, NV12932, NV16133, NV16833, NV13256, NV14904, NV17414, NV13458, NV11431, NV16020, NV16343, NV12261, NV11235, NV15510, NV12207, NV10896, NV14887, NV13580, NV1…
GO:0065003	2.18e-27	macromolecular complex assembly	210	3407	403	12954	NV10934, NV10149, NV13435, NV23179, NV11139, NV12135, NV10347, NV22871, NV14614, NV14026, NV15133, NV12194, NV18192, NV14024, NV16684, NV19246, NV12043, NV17813, NV13132, NV10595, NV31504, NV18120, NV15947, NV16942, NV16205, NV19147, NV14120, NV11052, NV13127, NV10993, NV13962, NV12858, NV14154, NV15355, NV11480, NV19248, NV13353, NV16144, NV12388, NV18556, NV13570, NV12448, NV11544, NV13034, NV1…
GO:0031966	3.04e-27	mitochondrial membrane	114	3407	170	12954	NV17377, NV10569, NV12614, NV13434, NV10921, NV11058, NV14295, NV10906, NV11093, NV25187, NV13906, NV18319, NV18235, NV17489, NV11983, NV16211, NV16891, NV13694, NV16202, NV13671, NV10901, NV13534, NV15635, NV16114, NV17928, NV16064, NV15636, NV17692, NV24091, NV10812, NV30924, NV13767, NV16205, NV10944, NV24413, NV11489, NV15655, NV13450, NV19193, NV10279, NV14607, NV10993, NV18178, NV13153, NV1…
GO:0000022	4.15e-27	spindle elongation during mitosis	72	3407	86	12954	NV10149, NV15607, NV14621, NV10086, NV13674, NV14128, NV11477, NV15133, NV17593, NV12227, NV10368, NV21823, NV15716, NV15382, NV15947, NV18120, NV15050, NV13078, NV15863, NV16503, NV11016, NV17115, NV14671, NV13962, NV15169, NV17814, NV16999, NV31355, NV11939, NV15690, NV17875, NV16054, NV20651, NV16189, NV12412, NV11044, NV11608, NV13247, NV18593, NV17249, NV13791, NV15706, NV14954, NV11741, NV1…
GO:0022607	4.88e-27	cell structure assembly	315	3407	695	12954	NV10149, NV20289, NV11139, NV14946, NV14614, NV14024, NV19246, NV12043, NV17813, NV10595, NV18289, NV11493, NV11837, NV15947, NV16942, NV16205, NV19147, NV14120, NV15956, NV23896, NV11481, NV10993, NV13962, NV12858, NV11480, NV13353, NV18238, NV12388, NV25831, NV14156, NV13570, NV12448, NV11544, NV13507, NV18159, NV16189, NV12432, NV11282, NV13256, NV17414, NV11431, NV17391, NV16343, NV10220, NV1…
GO:0051231	5.51e-27	spindle elongation	73	3407	88	12954	NV10149, NV15607, NV14621, NV10086, NV13674, NV14128, NV11477, NV15133, NV11229, NV17593, NV12227, NV10368, NV21823, NV15716, NV15382, NV15947, NV18120, NV15050, NV13078, NV15863, NV16503, NV11016, NV17115, NV14671, NV13962, NV15169, NV17814, NV16999, NV31355, NV11939, NV15690, NV17875, NV16054, NV20651, NV16189, NV12412, NV11044, NV11608, NV13247, NV18593, NV17249, NV13791, NV15706, NV14954, NV1…
GO:0019637	5.63e-27	organophosphate metabolic process	353	3407	806	12954	NV14984, NV17491, NV12423, NV10699, NV15541, NV12614, NV14614, NV17593, NV15789, NV11766, NV18102, NV17813, NV10020, NV11015, NV12743, NV16730, NV15237, NV18289, NV17197, NV12816, NV15635, NV15401, NV10339, NV12514, NV24413, NV14793, NV11565, NV16158, NV10438, NV10400, NV15759, NV24362, NV12853, NV17526, NV13764, NV14718, NV31367, NV13570, NV12932, NV16003, NV14335, NV11510, NV16133, NV16833, NV1…
GO:0005740	9.06e-27	mitochondrial envelope	125	3407	196	12954	NV17377, NV10569, NV12614, NV13434, NV10921, NV11058, NV11802, NV15428, NV14295, NV10906, NV11093, NV14087, NV25187, NV13906, NV18319, NV18235, NV17489, NV11983, NV16211, NV16891, NV13694, NV16202, NV13671, NV10901, NV13534, NV15635, NV10533, NV16114, NV17928, NV16064, NV15636, NV17692, NV24091, NV10812, NV30924, NV13767, NV16205, NV10944, NV24413, NV11489, NV15655, NV13450, NV19193, NV10279, NV1…
GO:0055086	2.99e-26	nucleobase, nucleoside and nucleotide metabolism	324	3407	727	12954	NV14984, NV17491, NV12423, NV10699, NV15541, NV14614, NV17593, NV15789, NV11766, NV18102, NV17813, NV10020, NV11015, NV12743, NV15237, NV18289, NV15635, NV15401, NV10339, NV12514, NV24413, NV14793, NV11565, NV16158, NV10438, NV10400, NV15759, NV24362, NV12853, NV13764, NV14718, NV31367, NV13570, NV12932, NV10260, NV14335, NV16133, NV16833, NV12981, NV18324, NV13256, NV14904, NV17414, NV13458, NV1…
GO:0006753	5.06e-26	nucleoside phosphate metabolic process	312	3407	694	12954	NV14984, NV17491, NV12423, NV10699, NV15541, NV14614, NV17593, NV15789, NV11766, NV18102, NV17813, NV10020, NV11015, NV12743, NV15237, NV18289, NV15635, NV15401, NV10339, NV12514, NV24413, NV14793, NV11565, NV16158, NV10438, NV10400, NV15759, NV24362, NV12853, NV13764, NV14718, NV31367, NV13570, NV12932, NV14335, NV16133, NV16833, NV12981, NV18324, NV13256, NV14904, NV17414, NV13458, NV11431, NV1…
GO:0005515	6.02e-26	protein amino acid binding	1115	3407	3321	12954	NV18759, NV11054, NV15860, NV15220, NV15886, NV14024, NV11602, NV15313, NV12743, NV16730, NV18912, NV17974, NV17929, NV16942, NV17684, NV13123, NV11147, NV15126, NV24427, NV12858, NV12710, NV16414, NV16663, NV18106, NV10562, NV18528, NV15120, NV10950, NV11544, NV16850, NV14543, NV15490, NV16003, NV15117, NV10854, NV11179, NV13256, NV13791, NV13458, NV13735, NV10814, NV12315, NV14976, NV17876, NV1…
GO:0070727	7.73e-26	cellular macromolecule localization	185	3407	346	12954	NV18812, NV23179, NV11139, NV17377, NV20768, NV14946, NV11325, NV10921, NV15133, NV14817, NV13664, NV12043, NV10430, NV17972, NV25187, NV13918, NV14345, NV10595, NV15179, NV11746, NV14332, NV15350, NV10901, NV15439, NV16640, NV11837, NV16962, NV12583, NV10171, NV15517, NV16205, NV14120, NV12934, NV14689, NV11515, NV14684, NV17446, NV25831, NV10132, NV24954, NV11973, NV10965, NV18265, NV16833, NV1…
GO:0034622	8.08e-26	cellular macromolecular complex assembly	174	3407	318	12954	NV10934, NV10149, NV13435, NV11139, NV12135, NV10347, NV22871, NV14614, NV14026, NV18192, NV14024, NV19246, NV12043, NV10595, NV31504, NV15947, NV16205, NV19147, NV14120, NV11052, NV13127, NV10993, NV13962, NV12858, NV14154, NV15355, NV19248, NV16144, NV12388, NV13570, NV12448, NV11544, NV13034, NV15999, NV11512, NV18159, NV10909, NV17867, NV23148, NV14370, NV18671, NV18467, NV16500, NV13369, NV1…
GO:0006163	1.53e-25	purine nucleotide metabolism	274	3407	589	12954	NV14984, NV17491, NV10699, NV15541, NV14614, NV17593, NV15789, NV11766, NV18102, NV17813, NV12743, NV18289, NV15635, NV15401, NV10339, NV24413, NV14793, NV11565, NV10438, NV10400, NV15759, NV24362, NV12853, NV13764, NV14718, NV31367, NV13570, NV12932, NV16133, NV16833, NV13256, NV14904, NV17414, NV13458, NV11431, NV16020, NV16343, NV12261, NV11235, NV15510, NV12207, NV15643, NV10896, NV14887, NV1…
GO:0005198	1.71e-25	structural molecule activity	197	3407	379	12954	NV14498, NV14621, NV10086, NV12242, NV11402, NV15604, NV14673, NV11325, NV17580, NV17721, NV24439, NV13168, NV11446, NV13154, NV12783, NV15716, NV12043, NV14345, NV18912, NV17840, NV18791, NV18317, NV18407, NV15382, NV11055, NV15050, NV12876, NV15203, NV15863, NV17115, NV14742, NV12956, NV15164, NV16304, NV17814, NV16999, NV16867, NV14330, NV13986, NV31355, NV11939, NV12042, NV13570, NV17921, NV1…
GO:0019693	2.22e-25	ribose phosphate metabolic process	275	3407	593	12954	NV14984, NV17491, NV10699, NV15541, NV14614, NV17593, NV15789, NV11766, NV18102, NV17813, NV12743, NV18289, NV15635, NV15401, NV10339, NV24413, NV14793, NV11565, NV10438, NV10400, NV15759, NV24362, NV12853, NV13764, NV14718, NV31367, NV13570, NV12932, NV16133, NV16833, NV12981, NV13256, NV14904, NV17414, NV13458, NV11431, NV16020, NV16343, NV12261, NV11235, NV15510, NV12207, NV15643, NV10896, NV1…
GO:0009259	2.22e-25	ribonucleotide metabolism	275	3407	593	12954	NV14984, NV17491, NV10699, NV15541, NV14614, NV17593, NV15789, NV11766, NV18102, NV17813, NV12743, NV18289, NV15635, NV15401, NV10339, NV24413, NV14793, NV11565, NV10438, NV10400, NV15759, NV24362, NV12853, NV13764, NV14718, NV31367, NV13570, NV12932, NV16133, NV16833, NV12981, NV13256, NV14904, NV17414, NV13458, NV11431, NV16020, NV16343, NV12261, NV11235, NV15510, NV12207, NV15643, NV10896, NV1…
GO:0006793	2.95e-25	phosphorus metabolism	534	3407	1378	12954	NV17491, NV10699, NV15541, NV14614, NV15886, NV15789, NV30917, NV10020, NV11015, NV12743, NV16730, NV15237, NV18289, NV15635, NV15401, NV14120, NV19023, NV14793, NV10400, NV11454, NV12853, NV13764, NV14718, NV17938, NV17655, NV18528, NV13570, NV18084, NV16003, NV14335, NV16133, NV11317, NV16833, NV13256, NV14904, NV13458, NV16020, NV16343, NV15510, NV12207, NV15643, NV23743, NV10814, NV14887, NV1…
GO:0009150	5e-25	purine ribonucleotide metabolism	272	3407	587	12954	NV14984, NV17491, NV10699, NV15541, NV14614, NV17593, NV15789, NV11766, NV18102, NV17813, NV12743, NV18289, NV15635, NV15401, NV10339, NV24413, NV14793, NV11565, NV10438, NV10400, NV15759, NV24362, NV12853, NV13764, NV14718, NV31367, NV13570, NV12932, NV16133, NV16833, NV13256, NV14904, NV17414, NV13458, NV11431, NV16020, NV16343, NV12261, NV11235, NV15510, NV12207, NV15643, NV10896, NV14887, NV1…
GO:0006091	6.6e-25	generation of precursor metabolites and energy	98	3407	142	12954	NV19148, NV10569, NV11058, NV14695, NV16512, NV17544, NV10214, NV10906, NV17380, NV11730, NV13906, NV18319, NV17489, NV12734, NV11983, NV10065, NV16211, NV11731, NV10524, NV16202, NV13671, NV15884, NV17106, NV16114, NV17928, NV17692, NV13767, NV16942, NV10944, NV16492, NV18155, NV24413, NV11489, NV15416, NV19193, NV18066, NV13153, NV13603, NV11566, NV11761, NV10148, NV11586, NV19166, NV18700, NV1…
GO:0072521	9.38e-25	purine-containing compound metabolism	278	3407	606	12954	NV14984, NV17491, NV10699, NV15541, NV14614, NV17593, NV15789, NV11766, NV18102, NV17813, NV12743, NV18289, NV15635, NV15401, NV10339, NV24413, NV14793, NV11565, NV10438, NV10400, NV15759, NV24362, NV12853, NV13764, NV14718, NV31367, NV13570, NV12932, NV16133, NV16833, NV13256, NV14904, NV17414, NV13458, NV11431, NV16020, NV16343, NV12261, NV11235, NV15510, NV12207, NV15643, NV10896, NV14887, NV1…
GO:0022625	1.04e-24	cytosolic large ribosomal subunit	49	3407	51	12954	NV12412, NV11608, NV14621, NV13247, NV10086, NV13674, NV11741, NV14954, NV15706, NV14599, NV11477, NV15119, NV12000, NV13008, NV11354, NV11446, NV10368, NV21823, NV15716, NV16277, NV13859, NV10263, NV13510, NV15854, NV13388, NV12087, NV15050, NV15863, NV16503, NV13477, NV17115, NV18963, NV13562, NV12956, NV12796, NV13677, NV11631, NV16999, NV12066, NV11719, NV11042, NV11939, NV31355, NV15384, NV1…
GO:0008104	1.55e-24	protein localisation	227	3407	465	12954	NV23179, NV11139, NV10772, NV13747, NV18565, NV17377, NV20768, NV22871, NV16725, NV11325, NV10921, NV15133, NV15272, NV14817, NV12434, NV19103, NV13664, NV12043, NV10430, NV17972, NV25187, NV13918, NV14345, NV12743, NV15179, NV11746, NV18956, NV14332, NV15350, NV10901, NV16640, NV11837, NV17974, NV18148, NV15517, NV16942, NV16086, NV16205, NV14120, NV14041, NV10943, NV11036, NV11386, NV11481, NV1…
GO:0006796	2.39e-24	phosphate-containing compound metabolic process	526	3407	1363	12954	NV17491, NV10699, NV15541, NV14614, NV15886, NV15789, NV30917, NV10020, NV11015, NV12743, NV16730, NV15237, NV18289, NV15635, NV15401, NV14120, NV19023, NV14793, NV10400, NV11454, NV12853, NV13764, NV14718, NV17938, NV17655, NV18528, NV13570, NV18084, NV16003, NV14335, NV16133, NV11317, NV16833, NV13256, NV14904, NV13458, NV16020, NV16343, NV15510, NV12207, NV15643, NV23743, NV10814, NV14887, NV1…
GO:0046907	7.37e-24	intracellular transport	203	3407	404	12954	NV23179, NV17377, NV20768, NV14946, NV10921, NV14744, NV12154, NV12194, NV12434, NV13664, NV13598, NV12043, NV25187, NV18385, NV18235, NV14345, NV12743, NV11969, NV15179, NV11746, NV14332, NV18912, NV15350, NV17707, NV10901, NV16640, NV11837, NV15517, NV30924, NV15717, NV16942, NV15321, NV14120, NV18501, NV23896, NV11036, NV13450, NV12934, NV11515, NV14684, NV11806, NV17446, NV18949, NV25831, NV1…
GO:0034660	8.34e-24	ncRNA metabolism	103	3407	156	12954	NV10011, NV18001, NV15193, NV15791, NV11163, NV10765, NV20306, NV10847, NV16872, NV13276, NV18052, NV10947, NV14641, NV11310, NV11947, NV13876, NV13466, NV16908, NV10065, NV14432, NV10836, NV17090, NV14765, NV16065, NV15635, NV14326, NV10221, NV13552, NV14895, NV13860, NV16083, NV14307, NV30073, NV15593, NV14017, NV14043, NV12853, NV25560, NV12015, NV19092, NV16966, NV10728, NV18057, NV10260, NV1…
GO:0080090	1.71e-23	regulation of primary metabolic process	582	3407	1553	12954	NV15766, NV11054, NV25797, NV11025, NV10307, NV15313, NV13070, NV12743, NV16502, NV16488, NV15905, NV18289, NV10964, NV10171, NV17929, NV14120, NV15185, NV18501, NV14307, NV11386, NV16597, NV13063, NV24427, NV16313, NV12858, NV12710, NV10815, NV12745, NV17938, NV12388, NV11362, NV13570, NV17287, NV15120, NV11544, NV10104, NV11554, NV10192, NV13791, NV25791, NV15510, NV17006, NV12068, NV14951, NV1…
GO:1901135	1.78e-23	carbohydrate derivative metabolic process	350	3407	827	12954	NV14984, NV17491, NV12798, NV25688, NV12423, NV10699, NV15541, NV14614, NV17593, NV15789, NV11766, NV18102, NV17813, NV11015, NV12743, NV15237, NV18289, NV15289, NV15635, NV15401, NV10339, NV24413, NV14793, NV11565, NV10438, NV10400, NV15759, NV24362, NV12853, NV13764, NV14718, NV31367, NV13570, NV12932, NV10260, NV16133, NV16833, NV10039, NV12981, NV18324, NV13256, NV14904, NV17414, NV16255, NV1…
GO:0031323	4.64e-23	regulation of cellular metabolic process	600	3407	1617	12954	NV15766, NV11054, NV25797, NV11025, NV10307, NV15313, NV13070, NV12743, NV16502, NV16488, NV15905, NV18289, NV10964, NV10171, NV17929, NV14120, NV15185, NV18501, NV14307, NV11386, NV16597, NV13063, NV24427, NV16313, NV12858, NV12710, NV10815, NV12745, NV17938, NV12388, NV11362, NV13570, NV17287, NV15120, NV11544, NV10104, NV11554, NV10192, NV13791, NV25791, NV15510, NV17006, NV12068, NV14951, NV1…
GO:0005694	5.96e-23	chromosome	223	3407	464	12954	NV11054, NV13223, NV12135, NV10347, NV13156, NV10123, NV22871, NV11325, NV12442, NV14026, NV15133, NV10517, NV14024, NV15731, NV17421, NV13818, NV11031, NV12238, NV19246, NV21062, NV15698, NV17813, NV13132, NV13876, NV14324, NV15925, NV15905, NV12488, NV15439, NV14190, NV17929, NV16030, NV10339, NV12860, NV15654, NV11147, NV15126, NV14154, NV19248, NV13353, NV21876, NV10080, NV17145, NV12448, NV1…
GO:0019866	6.21e-23	organelle inner membrane	100	3407	152	12954	NV17377, NV10569, NV13434, NV11058, NV14295, NV10906, NV25187, NV13906, NV18319, NV17489, NV11983, NV16211, NV16891, NV13694, NV16202, NV13671, NV10901, NV13534, NV15635, NV16114, NV17928, NV16064, NV17692, NV24091, NV10812, NV13767, NV16205, NV10944, NV24413, NV11489, NV15655, NV13450, NV19193, NV10279, NV10993, NV18178, NV13153, NV18090, NV13574, NV17446, NV14712, NV11566, NV11761, NV12513, NV1…
GO:0006457	6.21e-23	protein folding	88	3407	126	12954	NV13435, NV15532, NV16579, NV14625, NV17377, NV13156, NV16868, NV14064, NV13269, NV10123, NV17509, NV20551, NV13903, NV13898, NV18527, NV15561, NV16708, NV18478, NV17378, NV11002, NV18307, NV18778, NV10003, NV13123, NV15535, NV18519, NV12476, NV10040, NV13554, NV10637, NV15676, NV14712, NV11936, NV21876, NV31367, NV11306, NV10504, NV14924, NV10537, NV18671, NV11933, NV16491, NV15870, NV16615, NV1…
GO:0010468	7.57e-23	regulation of gene expression	496	3407	1285	12954	NV10149, NV16210, NV15766, NV11054, NV14835, NV10465, NV31349, NV12813, NV25797, NV17593, NV11766, NV13046, NV11025, NV10307, NV15313, NV17813, NV13070, NV12743, NV16502, NV18724, NV16488, NV15905, NV18289, NV12102, NV12379, NV10964, NV14190, NV10171, NV17929, NV17659, NV14120, NV15956, NV17970, NV14307, NV11386, NV16158, NV11481, NV16597, NV13063, NV24427, NV16313, NV13962, NV20766, NV12858, NV1…
GO:0044427	1.1e-22	chromosomal part	193	3407	384	12954	NV13223, NV12135, NV10347, NV10123, NV22871, NV11325, NV12442, NV14026, NV15133, NV10517, NV14024, NV15731, NV17421, NV13818, NV11031, NV12238, NV19246, NV21062, NV15698, NV17813, NV13876, NV14324, NV15925, NV12488, NV15439, NV14190, NV17929, NV16030, NV10339, NV12860, NV15654, NV11147, NV15126, NV14154, NV19248, NV13353, NV10080, NV17145, NV12448, NV11544, NV14919, NV30238, NV11981, NV16178, NV2…
GO:0050789	1.37e-22	regulation of physiological process	1078	3407	3250	12954	NV11054, NV13943, NV13156, NV25797, NV15886, NV21635, NV11025, NV10307, NV15313, NV16019, NV18385, NV13070, NV12743, NV16730, NV15237, NV18289, NV17974, NV10171, NV17929, NV16942, NV14307, NV11147, NV16597, NV13063, NV24427, NV14671, NV12858, NV12710, NV16414, NV18106, NV18528, NV13570, NV15120, NV10950, NV11544, NV11554, NV16833, NV12236, NV13791, NV15510, NV13735, NV12315, NV14976, NV17876, NV1…
GO:0051649	2.16e-22	establishment of localization in cell	260	3407	572	12954	NV14946, NV11325, NV12154, NV19103, NV12043, NV18385, NV18235, NV14345, NV12743, NV15179, NV10693, NV14332, NV18912, NV15350, NV15289, NV10901, NV11837, NV15717, NV16942, NV14120, NV18501, NV23896, NV11036, NV13450, NV10438, NV25831, NV14156, NV30238, NV24954, NV11973, NV18265, NV16833, NV13256, NV10398, NV17414, NV16343, NV25930, NV11292, NV12315, NV11267, NV21229, NV14887, NV12953, NV16032, NV2…
GO:0010608	2.24e-22	posttranscriptional regulation of gene expression	105	3407	165	12954	NV10149, NV16210, NV15766, NV18217, NV15133, NV16439, NV12835, NV11641, NV24019, NV16857, NV17620, NV13046, NV18052, NV13081, NV11243, NV17337, NV15889, NV18289, NV16961, NV17926, NV17090, NV15519, NV13646, NV12161, NV17970, NV14307, NV11481, NV12451, NV14689, NV13063, NV30423, NV14684, NV20766, NV13962, NV15355, NV11629, NV18556, NV17287, NV10728, NV18057, NV13034, NV13478, NV14758, NV11942, NV2…
GO:0016482	5.13e-22	cytoplasmic transport	122	3407	206	12954	NV23179, NV17377, NV20768, NV14946, NV10921, NV14744, NV14522, NV16578, NV11487, NV12434, NV18660, NV17222, NV18747, NV13664, NV12044, NV12043, NV13796, NV13029, NV25187, NV11587, NV12743, NV11746, NV10338, NV15350, NV17926, NV17707, NV10901, NV16640, NV11837, NV11333, NV18645, NV31305, NV16111, NV16021, NV15717, NV15000, NV15321, NV14120, NV11545, NV11036, NV16885, NV14184, NV12934, NV10279, NV1…
GO:0005743	5.42e-22	inner mitochondrial membrane	96	3407	146	12954	NV17377, NV10569, NV13434, NV11058, NV14295, NV10906, NV25187, NV13906, NV18319, NV17489, NV11983, NV16211, NV16891, NV13694, NV16202, NV13671, NV10901, NV13534, NV15635, NV16114, NV17928, NV16064, NV17692, NV24091, NV10812, NV13767, NV16205, NV10944, NV24413, NV11489, NV15655, NV13450, NV19193, NV10279, NV10993, NV18178, NV13153, NV18090, NV13574, NV17446, NV14712, NV11566, NV11761, NV12513, NV1…
GO:0012505	6.19e-22	endomembrane system	249	3407	544	12954	NV14847, NV15129, NV17491, NV23179, NV13221, NV13223, NV14498, NV10123, NV31349, NV20768, NV16725, NV11325, NV15220, NV13011, NV15886, NV12350, NV11548, NV14986, NV14817, NV12468, NV13282, NV12434, NV13898, NV13664, NV14183, NV19233, NV14345, NV11969, NV11746, NV14332, NV15350, NV15289, NV16640, NV17974, NV12583, NV12339, NV15517, NV11868, NV16942, NV14120, NV17738, NV18501, NV17460, NV11036, NV1…
GO:0048285	2.47e-21	organelle fission	151	3407	281	12954	NV10149, NV16210, NV10545, NV18812, NV17491, NV13223, NV13747, NV13156, NV18217, NV22871, NV11325, NV12442, NV15133, NV11229, NV12194, NV11641, NV17593, NV13898, NV14248, NV15731, NV18385, NV13132, NV10480, NV18912, NV15439, NV13125, NV10339, NV13063, NV11627, NV20766, NV14154, NV10080, NV18556, NV11981, NV13395, NV14758, NV16178, NV10145, NV11973, NV18250, NV11317, NV16500, NV13791, NV13733, NV1…
GO:0006413	2.81e-21	translation initiation	59	3407	72	12954	NV10934, NV14231, NV10149, NV15766, NV16829, NV12825, NV18467, NV18147, NV10955, NV13791, NV11568, NV16439, NV18764, NV12835, NV17593, NV16857, NV18824, NV22485, NV10344, NV17114, NV10007, NV18875, NV16510, NV15401, NV15947, NV11120, NV18184, NV17558, NV22574, NV17400, NV11895, NV14982, NV17970, NV17317, NV16537, NV10520, NV10150, NV14296, NV16237, NV14671, NV16557, NV13962, NV23109, NV15355, NV2…
GO:0009123	5.42e-21	nucleoside monophosphate metabolic process	201	3407	416	12954	NV14984, NV17377, NV10699, NV13434, NV17593, NV15789, NV11766, NV12592, NV11898, NV18319, NV10020, NV17489, NV11983, NV15439, NV15635, NV17692, NV17968, NV16030, NV10339, NV18778, NV24413, NV14793, NV12333, NV11565, NV12451, NV10438, NV18090, NV13574, NV14712, NV11181, NV13764, NV14718, NV18312, NV31367, NV15913, NV11586, NV10403, NV14280, NV12777, NV12932, NV16977, NV18250, NV16133, NV17296, NV1…
GO:0009161	7.09e-21	ribonucleoside monophosphate metabolism	200	3407	414	12954	NV14984, NV17377, NV10699, NV13434, NV17593, NV15789, NV11766, NV12592, NV11898, NV18319, NV10020, NV17489, NV11983, NV15439, NV15635, NV17692, NV17968, NV16030, NV10339, NV18778, NV24413, NV14793, NV12333, NV11565, NV12451, NV10438, NV18090, NV13574, NV14712, NV11181, NV13764, NV14718, NV18312, NV31367, NV15913, NV11586, NV10403, NV14280, NV12777, NV12932, NV16977, NV18250, NV16133, NV17296, NV1…
GO:0030532	8.73e-21	snRNP	58	3407	71	12954	NV12328, NV17490, NV18250, NV17560, NV15707, NV15791, NV15541, NV17094, NV13330, NV10157, NV10674, NV11909, NV10756, NV18122, NV17006, NV11800, NV12068, NV10428, NV17175, NV12322, NV14887, NV11947, NV31504, NV12062, NV16342, NV13254, NV16315, NV12061, NV16861, NV16288, NV13374, NV14326, NV18572, NV13116, NV17768, NV15397, NV14895, NV13033, NV13607, NV17241, NV12144, NV15047, NV16313, NV17016, NV1…
GO:0035639	9.37e-21	purine ribonucleoside triphosphate binding	385	3407	960	12954	NV18001, NV17491, NV11054, NV16579, NV14625, NV11406, NV10699, NV15541, NV14614, NV15520, NV17593, NV15789, NV13898, NV13862, NV11766, NV18102, NV12341, NV21463, NV17813, NV11310, NV12743, NV18289, NV11493, NV14920, NV18912, NV16065, NV15401, NV13576, NV15947, NV10339, NV13552, NV17455, NV12514, NV17970, NV14307, NV15323, NV15593, NV15684, NV15759, NV11454, NV17017, NV12853, NV13764, NV14718, NV2…
GO:0034655	1.35e-20	nucleobase, nucleoside, nucleotide and nucleic acid degradation	258	3407	580	12954	NV14984, NV17491, NV10699, NV15541, NV14614, NV17593, NV15789, NV11766, NV18102, NV17813, NV11015, NV10595, NV12743, NV18289, NV15635, NV15401, NV10339, NV14793, NV11481, NV10438, NV11166, NV10400, NV15759, NV12853, NV18106, NV13764, NV14718, NV31367, NV13570, NV12932, NV16133, NV16833, NV13256, NV14904, NV17414, NV13458, NV11431, NV16343, NV12261, NV11235, NV15510, NV14887, NV13580, NV10556, NV1…
GO:0051246	1.65e-20	regulation of protein metabolism	206	3407	433	12954	NV10149, NV16210, NV15766, NV14847, NV11054, NV13223, NV11729, NV31349, NV12442, NV15133, NV11867, NV15520, NV11641, NV11636, NV14248, NV17544, NV10307, NV11295, NV18076, NV18724, NV18289, NV14467, NV15884, NV10964, NV16880, NV21460, NV17455, NV12860, NV19147, NV17970, NV18501, NV14307, NV11481, NV13063, NV24427, NV13962, NV15355, NV13353, NV14330, NV17145, NV13570, NV17287, NV14919, NV13034, NV1…
GO:0005730	2.11e-20	nucleolus	92	3407	142	12954	NV10011, NV17560, NV12993, NV16724, NV11563, NV15791, NV14614, NV13330, NV15119, NV20306, NV11291, NV13700, NV15085, NV15912, NV16604, NV16708, NV11947, NV10693, NV11289, NV16564, NV10429, NV16065, NV14190, NV17011, NV13354, NV13457, NV13108, NV17245, NV13127, NV14275, NV12934, NV15684, NV18840, NV11138, NV14043, NV18367, NV17016, NV12015, NV15642, NV12513, NV14098, NV13586, NV16966, NV23148, NV1…
GO:0003743	2.12e-20	translation initiation factor activity	56	3407	68	12954	NV10934, NV14231, NV10149, NV15766, NV16829, NV12825, NV18467, NV18147, NV10955, NV13791, NV11568, NV16439, NV18764, NV12835, NV17593, NV16857, NV18824, NV22485, NV10344, NV17114, NV10007, NV18875, NV16510, NV15401, NV15947, NV18184, NV17558, NV22574, NV11895, NV14982, NV17970, NV17317, NV16537, NV10150, NV14296, NV16237, NV14671, NV16557, NV13962, NV23109, NV15355, NV23737, NV18380, NV14648, NV1…
GO:0017076	2.35e-20	purine nucleotide binding	392	3407	986	12954	NV18001, NV17491, NV11054, NV16579, NV14625, NV11406, NV10699, NV15541, NV14614, NV15520, NV17593, NV15789, NV13898, NV13862, NV11766, NV18102, NV12341, NV21463, NV17813, NV11310, NV12743, NV18289, NV11493, NV14920, NV18912, NV16065, NV15401, NV13576, NV15947, NV10339, NV13552, NV17455, NV12514, NV17970, NV14307, NV15323, NV15593, NV15684, NV15759, NV11454, NV17017, NV12853, NV13764, NV14718, NV2…
GO:0000315	2.46e-20	organellar large ribosomal subunit	43	3407	46	12954	NV10980, NV17099, NV12242, NV11402, NV15604, NV17721, NV11374, NV12625, NV19276, NV13251, NV12783, NV14472, NV16708, NV14409, NV17840, NV18791, NV12948, NV16104, NV17727, NV12876, NV12463, NV17818, NV22272, NV23066, NV10914, NV16537, NV15669, NV10972, NV16279, NV15164, NV16278, NV10723, NV12264, NV16867, NV18072, NV31355, NV13986, NV14311, NV18493, NV10826, NV11683, NV13921, NV13295
GO:0005762	2.46e-20	mitochondrial large ribosomal subunit	43	3407	46	12954	NV10980, NV17099, NV12242, NV11402, NV15604, NV17721, NV11374, NV12625, NV19276, NV13251, NV12783, NV14472, NV16708, NV14409, NV17840, NV18791, NV12948, NV16104, NV17727, NV12876, NV12463, NV17818, NV22272, NV23066, NV10914, NV16537, NV15669, NV10972, NV16279, NV15164, NV16278, NV10723, NV12264, NV16867, NV18072, NV31355, NV13986, NV14311, NV18493, NV10826, NV11683, NV13921, NV13295
GO:0000280	2.73e-20	nuclear division	147	3407	276	12954	NV10149, NV16210, NV10545, NV18812, NV17491, NV13223, NV13156, NV18217, NV22871, NV11325, NV12442, NV15133, NV11229, NV12194, NV11641, NV17593, NV13898, NV14248, NV15731, NV18385, NV13132, NV18912, NV15439, NV13125, NV10339, NV13063, NV11627, NV20766, NV14154, NV10080, NV18556, NV11981, NV13395, NV14758, NV16178, NV10145, NV11973, NV18250, NV11317, NV16500, NV13791, NV13733, NV15510, NV16082, NV1…
GO:0019439	3.3e-20	aromatic compound catabolic process	260	3407	589	12954	NV14984, NV17491, NV10699, NV15541, NV14614, NV17593, NV15789, NV11766, NV18102, NV17813, NV11015, NV10595, NV12743, NV18289, NV15635, NV15401, NV10339, NV14793, NV11481, NV10438, NV11166, NV10400, NV15759, NV12853, NV18106, NV13764, NV14718, NV31367, NV13570, NV12932, NV16133, NV16833, NV13256, NV14904, NV17414, NV13458, NV11431, NV16343, NV12261, NV11235, NV15510, NV14887, NV13580, NV10556, NV1…
GO:0032549	3.69e-20	ribonucleoside binding	390	3407	982	12954	NV18001, NV17491, NV11054, NV16579, NV14625, NV11406, NV10699, NV15541, NV14614, NV15520, NV17593, NV15789, NV13898, NV13862, NV11766, NV18102, NV12341, NV21463, NV17813, NV11310, NV12743, NV18289, NV11493, NV14920, NV18912, NV16065, NV15401, NV13576, NV15947, NV10339, NV13552, NV17455, NV13457, NV12514, NV17970, NV14307, NV15323, NV15593, NV15684, NV15759, NV11454, NV17017, NV12853, NV13764, NV1…
GO:0071826	3.69e-20	protein-RNA complex subunit organization	59	3407	74	12954	NV10149, NV25988, NV11334, NV10642, NV14370, NV12825, NV18467, NV16500, NV14614, NV14128, NV11934, NV11909, NV16439, NV13369, NV11800, NV16857, NV10428, NV14887, NV12490, NV10595, NV31504, NV14997, NV18151, NV16342, NV11276, NV18875, NV16315, NV15947, NV17558, NV22790, NV14895, NV11895, NV13108, NV18830, NV13127, NV17317, NV10150, NV15047, NV16237, NV16557, NV13962, NV15355, NV16144, NV25831, NV1…
GO:0001883	3.82e-20	purine nucleoside binding	388	3407	976	12954	NV18001, NV17491, NV11054, NV16579, NV14625, NV11406, NV10699, NV15541, NV14614, NV15520, NV17593, NV15789, NV13898, NV13862, NV11766, NV18102, NV12341, NV21463, NV17813, NV11310, NV12743, NV18289, NV11493, NV14920, NV18912, NV16065, NV15401, NV13576, NV15947, NV10339, NV13552, NV17455, NV12514, NV17970, NV14307, NV15323, NV15593, NV15684, NV15759, NV11454, NV17017, NV12853, NV13764, NV14718, NV2…
GO:0032550	3.82e-20	purine ribonucleoside binding	388	3407	976	12954	NV18001, NV17491, NV11054, NV16579, NV14625, NV11406, NV10699, NV15541, NV14614, NV15520, NV17593, NV15789, NV13898, NV13862, NV11766, NV18102, NV12341, NV21463, NV17813, NV11310, NV12743, NV18289, NV11493, NV14920, NV18912, NV16065, NV15401, NV13576, NV15947, NV10339, NV13552, NV17455, NV12514, NV17970, NV14307, NV15323, NV15593, NV15684, NV15759, NV11454, NV17017, NV12853, NV13764, NV14718, NV2…
GO:0032555	4.72e-20	purine ribonucleotide binding	388	3407	977	12954	NV18001, NV17491, NV11054, NV16579, NV14625, NV11406, NV10699, NV15541, NV14614, NV15520, NV17593, NV15789, NV13898, NV13862, NV11766, NV18102, NV12341, NV21463, NV17813, NV11310, NV12743, NV18289, NV11493, NV14920, NV18912, NV16065, NV15401, NV13576, NV15947, NV10339, NV13552, NV17455, NV12514, NV17970, NV14307, NV15323, NV15593, NV15684, NV15759, NV11454, NV17017, NV12853, NV13764, NV14718, NV2…
GO:0045184	5.17e-20	protein positioning	167	3407	330	12954	NV23179, NV10772, NV13747, NV18565, NV17377, NV20768, NV16725, NV11325, NV10921, NV12434, NV19103, NV13664, NV12043, NV25187, NV14345, NV12743, NV15179, NV11746, NV14332, NV15350, NV10901, NV16640, NV18148, NV15517, NV16942, NV16086, NV16205, NV14120, NV14041, NV10943, NV11036, NV12934, NV11515, NV30076, NV15759, NV17446, NV10132, NV12849, NV24954, NV18265, NV16833, NV13821, NV10398, NV15870, NV1…
GO:0009167	5.17e-20	purine ribonucleoside monophosphate metabolic process	195	3407	406	12954	NV14984, NV17377, NV10699, NV13434, NV17593, NV15789, NV11766, NV12592, NV11898, NV18319, NV10020, NV17489, NV11983, NV15439, NV15635, NV17692, NV17968, NV16030, NV10339, NV18778, NV24413, NV14793, NV12333, NV11565, NV12451, NV10438, NV18090, NV13574, NV14712, NV11181, NV13764, NV14718, NV18312, NV31367, NV15913, NV11586, NV10403, NV14280, NV12777, NV12932, NV16977, NV18250, NV16133, NV16833, NV1…
GO:0009126	5.17e-20	purine nucleoside monophosphate metabolic process	195	3407	406	12954	NV14984, NV17377, NV10699, NV13434, NV17593, NV15789, NV11766, NV12592, NV11898, NV18319, NV10020, NV17489, NV11983, NV15439, NV15635, NV17692, NV17968, NV16030, NV10339, NV18778, NV24413, NV14793, NV12333, NV11565, NV12451, NV10438, NV18090, NV13574, NV14712, NV11181, NV13764, NV14718, NV18312, NV31367, NV15913, NV11586, NV10403, NV14280, NV12777, NV12932, NV16977, NV18250, NV16133, NV16833, NV1…
GO:0032553	5.2e-20	ribonucleotide binding	392	3407	990	12954	NV18001, NV17491, NV11054, NV16579, NV14625, NV11406, NV10699, NV15541, NV14614, NV15520, NV17593, NV15789, NV13898, NV13862, NV11766, NV18102, NV12341, NV21463, NV17813, NV11310, NV12743, NV18289, NV11493, NV14920, NV18912, NV16065, NV15401, NV13576, NV15947, NV10339, NV13552, NV17455, NV12514, NV17970, NV14307, NV15323, NV15593, NV15684, NV15759, NV11454, NV17017, NV12853, NV13764, NV14718, NV2…
GO:0044270	5.56e-20	cellular nitrogen compound catabolic process	260	3407	591	12954	NV14984, NV17491, NV10699, NV15541, NV14614, NV17593, NV15789, NV11766, NV18102, NV17813, NV11015, NV10595, NV12743, NV18289, NV15635, NV15401, NV10339, NV14793, NV11481, NV10438, NV11166, NV10400, NV15759, NV12853, NV18106, NV13764, NV14718, NV31367, NV13570, NV12932, NV16133, NV16833, NV13256, NV14904, NV17414, NV13458, NV11431, NV16343, NV12261, NV11235, NV15510, NV14887, NV13580, NV10556, NV1…
GO:0042254	7.62e-20	ribosome biogenesis	56	3407	69	12954	NV10011, NV17560, NV15193, NV15922, NV15791, NV14614, NV18202, NV14128, NV12443, NV14599, NV11163, NV20306, NV10847, NV11446, NV11267, NV24812, NV11621, NV21445, NV11947, NV15242, NV13103, NV18289, NV16564, NV17707, NV14691, NV11082, NV11182, NV14326, NV19058, NV12087, NV14895, NV12876, NV13108, NV18619, NV17245, NV13127, NV12215, NV18963, NV13376, NV15047, NV15684, NV14043, NV11925, NV14970, NV1…
GO:0022618	7.62e-20	RNP complex assembly	56	3407	69	12954	NV10149, NV11334, NV10642, NV14370, NV12825, NV18467, NV16500, NV14614, NV14128, NV11909, NV16439, NV13369, NV11800, NV16857, NV10428, NV14887, NV12490, NV10595, NV31504, NV14997, NV18151, NV16342, NV11276, NV18875, NV16315, NV15947, NV17558, NV22790, NV14895, NV11895, NV13108, NV18830, NV13127, NV17317, NV10150, NV15047, NV16237, NV16557, NV13962, NV15355, NV16144, NV15051, NV12150, NV13750, NV1…
GO:0001882	8.24e-20	nucleoside binding	390	3407	986	12954	NV18001, NV17491, NV11054, NV16579, NV14625, NV11406, NV10699, NV15541, NV14614, NV15520, NV17593, NV15789, NV13898, NV13862, NV11766, NV18102, NV12341, NV21463, NV17813, NV11310, NV12743, NV18289, NV11493, NV14920, NV18912, NV16065, NV15401, NV13576, NV15947, NV10339, NV13552, NV17455, NV13457, NV12514, NV17970, NV14307, NV15323, NV15593, NV15684, NV15759, NV11454, NV17017, NV12853, NV13764, NV1…
GO:0046700	9.66e-20	heterocycle degradation	260	3407	593	12954	NV14984, NV17491, NV10699, NV15541, NV14614, NV17593, NV15789, NV11766, NV18102, NV17813, NV11015, NV10595, NV12743, NV18289, NV15635, NV15401, NV10339, NV14793, NV11481, NV10438, NV11166, NV10400, NV15759, NV12853, NV18106, NV13764, NV14718, NV31367, NV13570, NV12932, NV16133, NV16833, NV13256, NV14904, NV17414, NV13458, NV11431, NV16343, NV12261, NV11235, NV15510, NV14887, NV13580, NV10556, NV1…
GO:0006950	1.44e-19	response to stress	365	3407	911	12954	NV30429, NV13943, NV16435, NV16579, NV10699, NV13156, NV14320, NV10942, NV17593, NV15789, NV13046, NV13818, NV15561, NV15313, NV19246, NV17239, NV21463, NV18235, NV13070, NV16289, NV16502, NV18724, NV14324, NV18289, NV12102, NV12414, NV11784, NV10339, NV15717, NV16187, NV12860, NV20754, NV17970, NV23896, NV11147, NV14720, NV15126, NV10438, NV20766, NV12710, NV16015, NV12745, NV18106, NV18238, NV1…
GO:1901361	1.72e-19	organic cyclic compound degradation	261	3407	598	12954	NV14984, NV17491, NV10699, NV15541, NV14614, NV17593, NV15789, NV11766, NV18102, NV17813, NV11015, NV10595, NV12743, NV18289, NV15635, NV15401, NV10339, NV14793, NV11481, NV10438, NV11166, NV10400, NV15759, NV12853, NV18106, NV13764, NV14718, NV31367, NV13570, NV12932, NV16133, NV16833, NV13256, NV14904, NV17414, NV13458, NV11431, NV16343, NV12261, NV11235, NV15510, NV14887, NV13580, NV10556, NV1…
GO:0034613	1.97e-19	cellular protein localisation	151	3407	291	12954	NV23179, NV11139, NV17377, NV20768, NV11325, NV10921, NV15133, NV14817, NV13664, NV12043, NV17972, NV25187, NV13918, NV14345, NV15179, NV11746, NV14332, NV15350, NV10901, NV16640, NV15517, NV16205, NV14120, NV12934, NV11515, NV17446, NV10132, NV24954, NV11973, NV10965, NV18265, NV16833, NV13256, NV13821, NV15870, NV16343, NV16082, NV10752, NV11292, NV12315, NV11366, NV13663, NV12953, NV14612, NV1…
GO:0015031	3.28e-19	protein transport	160	3407	316	12954	NV23179, NV10772, NV13747, NV18565, NV17377, NV20768, NV16725, NV11325, NV10921, NV12434, NV19103, NV13664, NV12043, NV25187, NV14345, NV12743, NV15179, NV11746, NV14332, NV15350, NV10901, NV16640, NV18148, NV15517, NV16942, NV16086, NV16205, NV14120, NV14041, NV10943, NV11036, NV12934, NV11515, NV30076, NV15759, NV17446, NV10132, NV12849, NV24954, NV18265, NV16833, NV13821, NV10398, NV15870, NV1…
GO:0005746	3.51e-19	mitochondrial respiratory chain	51	3407	61	12954	NV10569, NV31416, NV13386, NV11058, NV16020, NV12207, NV16031, NV18197, NV10906, NV13906, NV18319, NV17489, NV11983, NV16211, NV16202, NV12588, NV13671, NV17966, NV13080, NV13534, NV16114, NV18489, NV17928, NV15595, NV17692, NV20271, NV11494, NV10944, NV24413, NV11489, NV14278, NV12974, NV18303, NV19193, NV12395, NV19125, NV15141, NV14268, NV13153, NV12868, NV11566, NV11761, NV10574, NV11136, NV1…
GO:0065007	4.04e-19	biological regulation	1140	3407	3537	12954	NV11054, NV13943, NV13156, NV25797, NV15886, NV21635, NV11025, NV10307, NV15313, NV16019, NV18385, NV13070, NV12743, NV16730, NV15237, NV18289, NV17974, NV10171, NV17929, NV16942, NV14307, NV23896, NV11147, NV16597, NV13063, NV24427, NV14671, NV12858, NV12710, NV16414, NV18106, NV18528, NV13570, NV15120, NV10950, NV11544, NV11554, NV16833, NV13256, NV12236, NV13791, NV15510, NV13735, NV12315, NV1…
GO:0045333	4.32e-19	cellular respiration	67	3407	92	12954	NV19148, NV10569, NV11058, NV14695, NV16512, NV17544, NV10214, NV10906, NV13906, NV18319, NV17489, NV12734, NV11983, NV10065, NV16211, NV16202, NV13671, NV17106, NV16114, NV17928, NV17692, NV10944, NV16492, NV18155, NV24413, NV11489, NV19193, NV18066, NV13153, NV11761, NV14280, NV11525, NV15864, NV12777, NV14079, NV31416, NV16020, NV12207, NV16031, NV18197, NV10417, NV17966, NV13080, NV15595, NV1…
GO:0022627	6.17e-19	cytosolic small ribosomal subunit	34	3407	34	12954	NV14541, NV18593, NV17249, NV14128, NV14673, NV13740, NV12227, NV13168, NV23718, NV13154, NV17832, NV15946, NV15242, NV10291, NV10427, NV18407, NV15382, NV11055, NV16377, NV11995, NV17400, NV11296, NV13078, NV15203, NV11016, NV14742, NV19256, NV11153, NV16304, NV17814, NV11392, NV10499, NV16054, NV13407
GO:0046034	7.32e-19	ATP metabolism	185	3407	386	12954	NV14984, NV17377, NV10699, NV13434, NV17593, NV15789, NV11766, NV12592, NV11898, NV18319, NV17489, NV11983, NV15439, NV15635, NV17692, NV17968, NV16030, NV10339, NV18778, NV24413, NV14793, NV12333, NV11565, NV12451, NV10438, NV18090, NV13574, NV14712, NV13764, NV14718, NV18312, NV31367, NV15913, NV11586, NV10403, NV14280, NV12777, NV12932, NV16977, NV18250, NV16133, NV16833, NV14904, NV13256, NV3…
GO:0043168	8.63e-19	anion binding	489	3407	1313	12954	NV11790, NV18001, NV15129, NV17491, NV11054, NV11139, NV16579, NV14625, NV11406, NV10699, NV15541, NV14614, NV15520, NV17593, NV15789, NV13898, NV13862, NV11766, NV18102, NV12341, NV21463, NV17813, NV18385, NV11310, NV12743, NV18289, NV11493, NV14920, NV18912, NV16065, NV15401, NV13576, NV15947, NV10339, NV16318, NV16942, NV13552, NV17455, NV10697, NV14241, NV12514, NV10976, NV17970, NV14307, NV1…
GO:0015980	1.27e-18	energy derivation by oxidation of organic compounds	75	3407	110	12954	NV19148, NV10569, NV11058, NV14695, NV16512, NV17544, NV10214, NV10906, NV13906, NV18319, NV17489, NV12734, NV11983, NV10065, NV16211, NV10524, NV16202, NV13671, NV15884, NV17106, NV16114, NV17928, NV17692, NV16942, NV10944, NV16492, NV18155, NV24413, NV11489, NV19193, NV18066, NV13153, NV13603, NV11761, NV19166, NV14280, NV11525, NV15864, NV12777, NV14079, NV31416, NV16020, NV12207, NV16031, NV1…
GO:0070469	1.78e-18	membrane electron transport chain	52	3407	64	12954	NV10569, NV31416, NV13386, NV11058, NV16020, NV12207, NV16031, NV18197, NV10906, NV13906, NV18319, NV17489, NV11983, NV16211, NV16202, NV12588, NV13671, NV17966, NV13080, NV13534, NV16114, NV18489, NV17928, NV15595, NV17692, NV20271, NV11494, NV10944, NV24413, NV11489, NV14278, NV12974, NV18303, NV19193, NV12395, NV19125, NV15141, NV14268, NV13153, NV13839, NV12868, NV11566, NV11761, NV10574, NV1…
GO:0033554	2.43e-18	cellular response to stress	231	3407	520	12954	NV16852, NV13113, NV13943, NV16435, NV13747, NV17377, NV10699, NV13156, NV11729, NV18217, NV10683, NV10921, NV14744, NV17593, NV18192, NV15789, NV13046, NV14952, NV11446, NV13818, NV17239, NV18076, NV13373, NV10430, NV21463, NV18235, NV13070, NV25673, NV16289, NV18724, NV14324, NV15889, NV12488, NV17206, NV12414, NV15439, NV13125, NV11233, NV30924, NV16030, NV10339, NV15717, NV10711, NV21478, NV1…
GO:0000502	2.55e-18	proteasome complex	48	3407	57	12954	NV13305, NV11044, NV15607, NV16435, NV14829, NV15019, NV10893, NV14908, NV12836, NV14096, NV18121, NV13980, NV12063, NV17945, NV15789, NV10063, NV14140, NV18296, NV18836, NV11103, NV10361, NV13405, NV12493, NV10964, NV15940, NV16539, NV25915, NV19147, NV10748, NV12476, NV12333, NV18950, NV12758, NV17855, NV17501, NV15169, NV11430, NV10900, NV16391, NV14989, NV18955, NV14919, NV10939, NV14902, NV2…
GO:0051726	2.74e-18	regulation of progression through cell cycle	155	3407	308	12954	NV11054, NV13943, NV13223, NV11729, NV18217, NV31349, NV17775, NV12813, NV11325, NV12442, NV15133, NV11229, NV20306, NV21635, NV14248, NV13046, NV18076, NV12341, NV16019, NV18385, NV13132, NV12734, NV18724, NV15889, NV12488, NV17206, NV12379, NV12414, NV10964, NV24438, NV12860, NV20754, NV18501, NV11147, NV16511, NV16107, NV13063, NV20766, NV12788, NV18106, NV17938, NV17682, NV18528, NV17145, NV1…
GO:0046434	3.21e-18	organophosphate degradation	222	3407	495	12954	NV14984, NV17491, NV17377, NV10699, NV15541, NV14614, NV13434, NV17593, NV18192, NV10747, NV15789, NV11766, NV13664, NV18102, NV14183, NV13373, NV12592, NV10430, NV17813, NV11898, NV11015, NV12743, NV15889, NV18289, NV15439, NV16640, NV15635, NV15401, NV18148, NV13473, NV17968, NV16030, NV10339, NV18778, NV13860, NV14793, NV11718, NV12333, NV31624, NV22428, NV12451, NV10438, NV10400, NV18090, NV1…
GO:0032268	4.42e-18	regulation of cellular protein metabolic process	186	3407	394	12954	NV10149, NV16210, NV15766, NV14847, NV11054, NV13223, NV11729, NV31349, NV12442, NV15133, NV11867, NV15520, NV11641, NV11636, NV14248, NV17544, NV10307, NV11295, NV18076, NV18724, NV18289, NV14467, NV15884, NV10964, NV21460, NV17455, NV19147, NV17970, NV18501, NV14307, NV11481, NV13063, NV24427, NV13962, NV15355, NV13353, NV14330, NV17145, NV13570, NV17287, NV14919, NV13034, NV31867, NV17418, NV1…
GO:0044712	4.6e-18	single-organism catabolic process	287	3407	688	12954	NV14984, NV17491, NV10699, NV15541, NV14614, NV17593, NV15789, NV11766, NV18102, NV17813, NV11015, NV12743, NV10693, NV18289, NV11493, NV15635, NV15401, NV10339, NV14793, NV10438, NV10400, NV15759, NV12853, NV11220, NV13764, NV18238, NV14718, NV19223, NV31367, NV13570, NV12932, NV11510, NV16133, NV16833, NV13256, NV14904, NV17414, NV13458, NV11431, NV16343, NV12261, NV11235, NV15510, NV17893, NV1…
GO:0007067	4.69e-18	mitotic nuclear division	100	3407	169	12954	NV10149, NV17490, NV18812, NV17491, NV10642, NV13223, NV11986, NV10475, NV18217, NV11325, NV13330, NV15133, NV11229, NV12194, NV11641, NV17593, NV14248, NV15731, NV25648, NV12340, NV12779, NV17832, NV11066, NV18912, NV16961, NV13866, NV12844, NV13069, NV17275, NV12456, NV15035, NV10339, NV14895, NV25461, NV18077, NV16499, NV12944, NV11627, NV20766, NV15690, NV17688, NV10080, NV18556, NV11981, NV1…
GO:0050794	6.21e-18	regulation of cellular physiological process	997	3407	3054	12954	NV15766, NV17491, NV11054, NV13943, NV13156, NV14946, NV18832, NV25797, NV15886, NV20306, NV21635, NV11025, NV10307, NV15313, NV16019, NV18385, NV13070, NV12743, NV16502, NV16730, NV15237, NV16488, NV15905, NV18289, NV30786, NV12414, NV10964, NV17974, NV10171, NV17929, NV24438, NV16942, NV14120, NV20754, NV15185, NV18501, NV14307, NV11147, NV11386, NV16597, NV13063, NV24427, NV14671, NV10400, NV1…
GO:0098588	8.71e-18	bounding membrane of organelle	121	3407	222	12954	NV14984, NV17491, NV13221, NV13333, NV10699, NV13410, NV20768, NV12614, NV11866, NV10921, NV16578, NV13431, NV14207, NV11548, NV18278, NV17596, NV11646, NV12434, NV18747, NV13664, NV11093, NV18456, NV11587, NV14345, NV10457, NV14332, NV15289, NV10496, NV16640, NV10451, NV15132, NV11642, NV15636, NV17548, NV15365, NV16021, NV16942, NV17738, NV17706, NV14793, NV18652, NV14607, NV11456, NV11806, NV1…
GO:1990234	9.56e-18	transferase complex	174	3407	363	12954	NV10934, NV16852, NV18905, NV13943, NV10347, NV11729, NV18217, NV10123, NV17775, NV12541, NV14024, NV14248, NV13818, NV18076, NV15698, NV13070, NV10693, NV18724, NV18488, NV12414, NV16065, NV15884, NV14190, NV15168, NV16030, NV24438, NV13218, NV13457, NV15654, NV16083, NV11147, NV18919, NV30073, NV15126, NV16511, NV19108, NV24362, NV10815, NV18380, NV19085, NV17145, NV15999, NV11512, NV15585, NV1…
GO:0019752	1.31e-17	carboxylic acid metabolism	162	3407	331	12954	NV18001, NV17494, NV14986, NV11658, NV17544, NV14183, NV10214, NV15720, NV13373, NV17380, NV16257, NV22763, NV11310, NV14432, NV11033, NV11493, NV10836, NV10288, NV12102, NV18186, NV16065, NV15635, NV11442, NV10913, NV10467, NV13576, NV12421, NV16318, NV13552, NV10298, NV16492, NV15416, NV14307, NV14968, NV15593, NV12853, NV11220, NV19223, NV14089, NV17287, NV18700, NV11525, NV13507, NV15805, NV1…
GO:0009143	1.35e-17	nucleoside triphosphate breakdown	213	3407	474	12954	NV14984, NV17491, NV17377, NV10699, NV15541, NV14614, NV13434, NV17593, NV18192, NV10747, NV15789, NV11766, NV13664, NV18102, NV14183, NV13373, NV12592, NV10430, NV17813, NV11898, NV12743, NV18289, NV15439, NV16640, NV15635, NV15401, NV18148, NV13473, NV17968, NV16030, NV10339, NV18778, NV13860, NV14793, NV11718, NV12333, NV31624, NV12451, NV10438, NV10400, NV18090, NV13574, NV15759, NV14712, NV1…
GO:0010564	1.73e-17	regulation of cell cycle process	104	3407	181	12954	NV14789, NV16724, NV13943, NV13223, NV11729, NV18217, NV13846, NV12442, NV15133, NV11229, NV10063, NV21635, NV14248, NV17545, NV13046, NV16604, NV18076, NV15308, NV18385, NV13132, NV12734, NV18724, NV10012, NV16621, NV17206, NV12414, NV10964, NV10775, NV13069, NV10567, NV24438, NV12860, NV13646, NV11147, NV10777, NV13543, NV16106, NV13063, NV20766, NV13603, NV12788, NV12055, NV18106, NV17938, NV1…
GO:0009164	1.88e-17	nucleoside degradation	214	3407	478	12954	NV14984, NV17491, NV17377, NV10699, NV15541, NV14614, NV13434, NV17593, NV18192, NV15789, NV11766, NV13664, NV18102, NV14183, NV13373, NV12592, NV10430, NV17813, NV11898, NV11015, NV12743, NV18289, NV15439, NV16640, NV15635, NV15401, NV18148, NV13473, NV17968, NV16030, NV10339, NV18778, NV13860, NV14793, NV11718, NV12333, NV31624, NV12451, NV10438, NV10400, NV18090, NV13574, NV15759, NV14712, NV1…
GO:1901658	1.94e-17	glycosyl compound breakdown	215	3407	481	12954	NV14984, NV17491, NV17377, NV10699, NV15541, NV14614, NV13434, NV17593, NV18192, NV15789, NV11766, NV13664, NV18102, NV14183, NV13373, NV12592, NV10430, NV17813, NV11898, NV11015, NV12743, NV18289, NV15439, NV16640, NV15635, NV15401, NV18148, NV13473, NV17968, NV16030, NV10339, NV18778, NV13860, NV14793, NV11718, NV12333, NV31624, NV12451, NV10438, NV10400, NV18090, NV13574, NV15759, NV14712, NV1…
GO:0009203	2.32e-17	ribonucleoside triphosphate breakdown	212	3407	473	12954	NV14984, NV17491, NV17377, NV10699, NV15541, NV14614, NV13434, NV17593, NV18192, NV15789, NV11766, NV13664, NV18102, NV14183, NV13373, NV12592, NV10430, NV17813, NV11898, NV12743, NV18289, NV15439, NV16640, NV15635, NV15401, NV18148, NV13473, NV17968, NV16030, NV10339, NV18778, NV13860, NV14793, NV11718, NV12333, NV31624, NV12451, NV10438, NV10400, NV18090, NV13574, NV15759, NV14712, NV12853, NV1…
GO:0009146	2.32e-17	purine nucleoside triphosphate breakdown	212	3407	473	12954	NV14984, NV17491, NV17377, NV10699, NV15541, NV14614, NV13434, NV17593, NV18192, NV15789, NV11766, NV13664, NV18102, NV14183, NV13373, NV12592, NV10430, NV17813, NV11898, NV12743, NV18289, NV15439, NV16640, NV15635, NV15401, NV18148, NV13473, NV17968, NV16030, NV10339, NV18778, NV13860, NV14793, NV11718, NV12333, NV31624, NV12451, NV10438, NV10400, NV18090, NV13574, NV15759, NV14712, NV12853, NV1…
GO:0009207	2.32e-17	purine ribonucleoside triphosphate degradation	212	3407	473	12954	NV14984, NV17491, NV17377, NV10699, NV15541, NV14614, NV13434, NV17593, NV18192, NV15789, NV11766, NV13664, NV18102, NV14183, NV13373, NV12592, NV10430, NV17813, NV11898, NV12743, NV18289, NV15439, NV16640, NV15635, NV15401, NV18148, NV13473, NV17968, NV16030, NV10339, NV18778, NV13860, NV14793, NV11718, NV12333, NV31624, NV12451, NV10438, NV10400, NV18090, NV13574, NV15759, NV14712, NV12853, NV1…
GO:0007281	2.43e-17	germ cell development	235	3407	540	12954	NV20289, NV16210, NV10222, NV15766, NV18812, NV11139, NV23564, NV17377, NV14320, NV14946, NV12813, NV11325, NV14744, NV15133, NV15886, NV15520, NV11641, NV17593, NV18192, NV11766, NV14183, NV15313, NV18076, NV12043, NV10430, NV17813, NV18385, NV10020, NV10595, NV10693, NV18956, NV12488, NV15350, NV14467, NV22284, NV15439, NV14190, NV13125, NV11837, NV11642, NV15382, NV17974, NV16962, NV12583, NV1…
GO:0006152	3.08e-17	purine nucleoside breakdown	212	3407	474	12954	NV14984, NV17491, NV17377, NV10699, NV15541, NV14614, NV13434, NV17593, NV18192, NV15789, NV11766, NV13664, NV18102, NV14183, NV13373, NV12592, NV10430, NV17813, NV11898, NV12743, NV18289, NV15439, NV16640, NV15635, NV15401, NV18148, NV13473, NV17968, NV16030, NV10339, NV18778, NV13860, NV14793, NV11718, NV12333, NV31624, NV12451, NV10438, NV10400, NV18090, NV13574, NV15759, NV14712, NV12853, NV1…
GO:0046130	3.08e-17	purine ribonucleoside degradation	212	3407	474	12954	NV14984, NV17491, NV17377, NV10699, NV15541, NV14614, NV13434, NV17593, NV18192, NV15789, NV11766, NV13664, NV18102, NV14183, NV13373, NV12592, NV10430, NV17813, NV11898, NV12743, NV18289, NV15439, NV16640, NV15635, NV15401, NV18148, NV13473, NV17968, NV16030, NV10339, NV18778, NV13860, NV14793, NV11718, NV12333, NV31624, NV12451, NV10438, NV10400, NV18090, NV13574, NV15759, NV14712, NV12853, NV1…
GO:0016817	4.11e-17	hydrolase activity, acting on acid anhydrides	274	3407	658	12954	NV14984, NV17491, NV14625, NV10699, NV15541, NV14614, NV17593, NV15789, NV13898, NV11766, NV18102, NV17813, NV12743, NV15925, NV18289, NV15635, NV15401, NV10339, NV15956, NV14793, NV11481, NV10438, NV10400, NV15759, NV12853, NV13764, NV14718, NV31367, NV26044, NV14156, NV13570, NV12932, NV16133, NV16833, NV13256, NV14904, NV17414, NV13458, NV11431, NV17391, NV16343, NV12261, NV11235, NV15510, NV1…
GO:0042454	4.12e-17	ribonucleoside breakdown	212	3407	475	12954	NV14984, NV17491, NV17377, NV10699, NV15541, NV14614, NV13434, NV17593, NV18192, NV15789, NV11766, NV13664, NV18102, NV14183, NV13373, NV12592, NV10430, NV17813, NV11898, NV12743, NV18289, NV15439, NV16640, NV15635, NV15401, NV18148, NV13473, NV17968, NV16030, NV10339, NV18778, NV13860, NV14793, NV11718, NV12333, NV31624, NV12451, NV10438, NV10400, NV18090, NV13574, NV15759, NV14712, NV12853, NV1…
GO:0044260	4.3e-17	cellular macromolecule metabolic process	1333	3407	4278	12954	NV18001, NV13305, NV11054, NV11563, NV13943, NV16435, NV12769, NV13156, NV15541, NV11402, NV14673, NV25797, NV15886, NV24439, NV14365, NV13168, NV14024, NV15731, NV11025, NV13818, NV15313, NV16019, NV13070, NV16267, NV15925, NV17840, NV15635, NV11055, NV17974, NV10913, NV15401, NV17684, NV13123, NV14307, NV11147, NV15126, NV14671, NV12858, NV16414, NV16304, NV18106, NV25560, NV18528, NV11544, NV1…
GO:0006082	4.98e-17	organic acid metabolic process	165	3407	343	12954	NV18001, NV12798, NV17494, NV14986, NV11658, NV17544, NV14183, NV10214, NV15720, NV13373, NV17380, NV16257, NV22763, NV11310, NV14432, NV11033, NV11493, NV10836, NV10288, NV12102, NV15289, NV18186, NV16065, NV15635, NV11442, NV10913, NV10467, NV13576, NV12421, NV16318, NV13552, NV10298, NV16492, NV15416, NV14307, NV14968, NV15593, NV12853, NV11220, NV19223, NV14089, NV17287, NV18700, NV11525, NV1…
GO:0043436	4.98e-17	ketoacid metabolism	165	3407	343	12954	NV18001, NV12798, NV17494, NV14986, NV11658, NV17544, NV14183, NV10214, NV15720, NV13373, NV17380, NV16257, NV22763, NV11310, NV14432, NV11033, NV11493, NV10836, NV10288, NV12102, NV15289, NV18186, NV16065, NV15635, NV11442, NV10913, NV10467, NV13576, NV12421, NV16318, NV13552, NV10298, NV16492, NV15416, NV14307, NV14968, NV15593, NV12853, NV11220, NV19223, NV14089, NV17287, NV18700, NV11525, NV1…
GO:0009261	5.4e-17	ribonucleotide catabolism	212	3407	476	12954	NV14984, NV17491, NV17377, NV10699, NV15541, NV14614, NV13434, NV17593, NV18192, NV15789, NV11766, NV13664, NV18102, NV14183, NV13373, NV12592, NV10430, NV17813, NV11898, NV12743, NV18289, NV15439, NV16640, NV15635, NV15401, NV18148, NV13473, NV17968, NV16030, NV10339, NV18778, NV13860, NV14793, NV11718, NV12333, NV31624, NV12451, NV10438, NV10400, NV18090, NV13574, NV15759, NV14712, NV12853, NV1…
GO:0009154	5.4e-17	purine ribonucleotide catabolism	212	3407	476	12954	NV14984, NV17491, NV17377, NV10699, NV15541, NV14614, NV13434, NV17593, NV18192, NV15789, NV11766, NV13664, NV18102, NV14183, NV13373, NV12592, NV10430, NV17813, NV11898, NV12743, NV18289, NV15439, NV16640, NV15635, NV15401, NV18148, NV13473, NV17968, NV16030, NV10339, NV18778, NV13860, NV14793, NV11718, NV12333, NV31624, NV12451, NV10438, NV10400, NV18090, NV13574, NV15759, NV14712, NV12853, NV1…
GO:0006195	5.4e-17	purine nucleotide catabolic process	212	3407	476	12954	NV14984, NV17491, NV17377, NV10699, NV15541, NV14614, NV13434, NV17593, NV18192, NV15789, NV11766, NV13664, NV18102, NV14183, NV13373, NV12592, NV10430, NV17813, NV11898, NV12743, NV18289, NV15439, NV16640, NV15635, NV15401, NV18148, NV13473, NV17968, NV16030, NV10339, NV18778, NV13860, NV14793, NV11718, NV12333, NV31624, NV12451, NV10438, NV10400, NV18090, NV13574, NV15759, NV14712, NV12853, NV1…
GO:1901565	5.78e-17	organonitrogen compound catabolism	241	3407	561	12954	NV14984, NV17491, NV17377, NV10699, NV15541, NV14614, NV13434, NV17593, NV18192, NV15789, NV11766, NV13664, NV18102, NV14183, NV13373, NV12592, NV10430, NV17813, NV11898, NV11015, NV12743, NV18289, NV11493, NV15439, NV16640, NV15635, NV15401, NV18148, NV13473, NV12339, NV17968, NV16030, NV10339, NV18778, NV13860, NV14793, NV11718, NV12333, NV31624, NV22428, NV12451, NV10438, NV10400, NV18090, NV1…
GO:1901292	5.89e-17	nucleoside phosphate breakdown	215	3407	485	12954	NV14984, NV17491, NV17377, NV10699, NV15541, NV14614, NV13434, NV17593, NV18192, NV10747, NV15789, NV11766, NV13664, NV18102, NV14183, NV13373, NV12592, NV10430, NV17813, NV11898, NV11015, NV12743, NV18289, NV15439, NV16640, NV15635, NV15401, NV18148, NV13473, NV17968, NV16030, NV10339, NV18778, NV13860, NV14793, NV11718, NV12333, NV31624, NV12451, NV10438, NV10400, NV18090, NV13574, NV15759, NV1…
GO:0043412	6.82e-17	macromolecule modification	395	3407	1036	12954	NV17775, NV15886, NV15520, NV12541, NV13862, NV11766, NV13832, NV11527, NV12341, NV21463, NV17813, NV10858, NV10693, NV12379, NV15162, NV14190, NV10159, NV17974, NV10913, NV14152, NV17823, NV17455, NV13218, NV11147, NV15691, NV24362, NV16414, NV11454, NV17017, NV11480, NV13353, NV25560, NV19085, NV12015, NV17938, NV18528, NV11629, NV17515, NV15769, NV10104, NV18084, NV31867, NV10260, NV11377, NV1…
GO:0048477	8.11e-17	ovum development	207	3407	463	12954	NV16210, NV10222, NV15766, NV18812, NV11139, NV23564, NV17377, NV14320, NV14946, NV12813, NV11325, NV14744, NV15133, NV15886, NV15520, NV11641, NV17593, NV18192, NV11766, NV14183, NV15313, NV18076, NV12043, NV10430, NV17813, NV10595, NV10693, NV18956, NV12488, NV15350, NV14467, NV22284, NV15439, NV14190, NV13125, NV11837, NV15382, NV17974, NV16962, NV12583, NV18307, NV12182, NV14120, NV11052, NV1…
GO:0009166	1.01e-16	nucleotide catabolism	214	3407	484	12954	NV14984, NV17491, NV17377, NV10699, NV15541, NV14614, NV13434, NV17593, NV18192, NV15789, NV11766, NV13664, NV18102, NV14183, NV13373, NV12592, NV10430, NV17813, NV11898, NV11015, NV12743, NV18289, NV15439, NV16640, NV15635, NV15401, NV18148, NV13473, NV17968, NV16030, NV10339, NV18778, NV13860, NV14793, NV11718, NV12333, NV31624, NV12451, NV10438, NV10400, NV18090, NV13574, NV15759, NV14712, NV1…
GO:0016818	1.04e-16	hydrolase activity, acting on acid anhydrides, in phosphorus-containing anhydrides	272	3407	656	12954	NV14984, NV17491, NV14625, NV10699, NV15541, NV14614, NV17593, NV15789, NV13898, NV11766, NV18102, NV17813, NV12743, NV15925, NV18289, NV15635, NV15401, NV10339, NV15956, NV14793, NV11481, NV10438, NV10400, NV15759, NV12853, NV13764, NV14718, NV31367, NV26044, NV14156, NV13570, NV12932, NV16133, NV16833, NV13256, NV14904, NV17414, NV13458, NV11431, NV17391, NV16343, NV12261, NV11235, NV15510, NV1…
GO:0044711	1.15e-16	single-organism biosynthetic process	209	3407	470	12954	NV14984, NV12798, NV13221, NV12405, NV12423, NV18217, NV12614, NV13434, NV12813, NV11548, NV17494, NV15033, NV14986, NV11658, NV14183, NV18076, NV13373, NV17380, NV22763, NV10020, NV12374, NV10605, NV16730, NV15237, NV11033, NV11493, NV10524, NV17197, NV12488, NV12102, NV15289, NV18469, NV18186, NV12816, NV15635, NV10913, NV16030, NV11868, NV16187, NV10298, NV16492, NV17738, NV11565, NV10856, NV1…
GO:1902580	1.23e-16	single-organism cellular localization	116	3407	215	12954	NV18812, NV23179, NV11139, NV17377, NV20768, NV14946, NV12306, NV10921, NV11568, NV15133, NV16578, NV18660, NV18747, NV13664, NV13598, NV11093, NV10430, NV13796, NV25187, NV10595, NV11746, NV10693, NV15350, NV17926, NV15289, NV10901, NV11837, NV16962, NV12583, NV18120, NV16021, NV16205, NV16499, NV12934, NV14689, NV10279, NV14607, NV11515, NV14684, NV18178, NV13603, NV17446, NV10278, NV11936, NV1…
GO:0072523	1.25e-16	purine and derivative catabolic process	212	3407	479	12954	NV14984, NV17491, NV17377, NV10699, NV15541, NV14614, NV13434, NV17593, NV18192, NV15789, NV11766, NV13664, NV18102, NV14183, NV13373, NV12592, NV10430, NV17813, NV11898, NV12743, NV18289, NV15439, NV16640, NV15635, NV15401, NV18148, NV13473, NV17968, NV16030, NV10339, NV18778, NV13860, NV14793, NV11718, NV12333, NV31624, NV12451, NV10438, NV10400, NV18090, NV13574, NV15759, NV14712, NV12853, NV1…
GO:0006417	1.5e-16	regulation of protein biosynthesis	62	3407	88	12954	NV10149, NV25988, NV16210, NV12521, NV15766, NV16829, NV18467, NV16475, NV10955, NV16500, NV13791, NV15133, NV12266, NV16439, NV12835, NV11641, NV15510, NV24019, NV10220, NV16857, NV13794, NV17620, NV18052, NV22736, NV14976, NV17637, NV18289, NV16961, NV10007, NV17926, NV16510, NV11120, NV19058, NV17558, NV18831, NV15519, NV12444, NV16208, NV11895, NV18258, NV17970, NV14307, NV17317, NV17291, NV1…
GO:1902582	1.66e-16	single organism intracellular transport	148	3407	300	12954	NV23179, NV17377, NV20768, NV14946, NV10921, NV14744, NV12154, NV12194, NV12434, NV13664, NV13598, NV12043, NV25187, NV18235, NV14345, NV12743, NV11969, NV11746, NV18912, NV15350, NV17707, NV10901, NV15517, NV30924, NV15717, NV16942, NV14120, NV18501, NV23896, NV11036, NV13450, NV12934, NV11515, NV14684, NV11806, NV17446, NV18949, NV25831, NV14156, NV10132, NV12998, NV24954, NV14079, NV13821, NV1…
GO:0016462	1.67e-16	pyrophosphatase activity	270	3407	652	12954	NV14984, NV17491, NV14625, NV10699, NV15541, NV14614, NV17593, NV15789, NV13898, NV11766, NV18102, NV17813, NV12743, NV15925, NV18289, NV15635, NV15401, NV10339, NV15956, NV14793, NV11481, NV10438, NV10400, NV15759, NV12853, NV13764, NV14718, NV31367, NV26044, NV14156, NV13570, NV12932, NV16133, NV16833, NV13256, NV14904, NV17414, NV13458, NV11431, NV17391, NV16343, NV12261, NV11235, NV15510, NV1…
GO:0022900	2.04e-16	electron transport chain	52	3407	68	12954	NV14079, NV10569, NV31416, NV11058, NV16020, NV12207, NV16512, NV16031, NV18197, NV10906, NV11730, NV13906, NV18319, NV17489, NV11983, NV16211, NV11731, NV16202, NV13671, NV17966, NV13080, NV16114, NV18489, NV17928, NV15595, NV17692, NV13767, NV20271, NV10944, NV18155, NV24413, NV11489, NV14278, NV12974, NV18303, NV19193, NV12395, NV19125, NV14268, NV18066, NV13153, NV13839, NV12868, NV11761, NV1…
GO:1901990	4.07e-16	regulation of mitotic cell cycle phase transition	76	3407	120	12954	NV14789, NV16724, NV13943, NV13223, NV11729, NV18217, NV13846, NV12442, NV14248, NV17545, NV13046, NV15308, NV18724, NV16621, NV17206, NV12414, NV10964, NV13069, NV12860, NV13646, NV11147, NV10777, NV13543, NV16106, NV20766, NV12788, NV18106, NV17938, NV17682, NV13570, NV11942, NV10145, NV12141, NV15019, NV14829, NV13369, NV13665, NV18764, NV18984, NV14833, NV10110, NV18308, NV14349, NV16541, NV2…
GO:1901987	4.07e-16	regulation of cell cycle phase transition	76	3407	120	12954	NV14789, NV16724, NV13943, NV13223, NV11729, NV18217, NV13846, NV12442, NV14248, NV17545, NV13046, NV15308, NV18724, NV16621, NV17206, NV12414, NV10964, NV13069, NV12860, NV13646, NV11147, NV10777, NV13543, NV16106, NV20766, NV12788, NV18106, NV17938, NV17682, NV13570, NV11942, NV10145, NV12141, NV15019, NV14829, NV13369, NV13665, NV18764, NV18984, NV14833, NV10110, NV18308, NV14349, NV16541, NV2…
GO:0022412	4.56e-16	cellular process involved in reproduction in multicellular organism	246	3407	584	12954	NV20289, NV16210, NV10222, NV15766, NV18812, NV11139, NV23564, NV17377, NV14320, NV14946, NV12813, NV11325, NV14744, NV15133, NV15886, NV15520, NV11641, NV17593, NV18192, NV11766, NV14183, NV15313, NV18076, NV12043, NV10430, NV17813, NV18385, NV10020, NV13132, NV10595, NV10693, NV18956, NV12488, NV15350, NV15289, NV14467, NV22284, NV15439, NV14190, NV13125, NV11837, NV11642, NV15382, NV17974, NV1…
GO:0007346	1.03e-15	regulation of progression through mitotic cell cycle	104	3407	189	12954	NV14789, NV16724, NV13943, NV13223, NV11729, NV18217, NV13846, NV11325, NV12442, NV15133, NV11229, NV10063, NV21635, NV14248, NV17545, NV13046, NV18076, NV15308, NV16019, NV13132, NV18724, NV10012, NV16621, NV17206, NV12379, NV12414, NV10964, NV10775, NV13069, NV24438, NV12860, NV13646, NV11147, NV10777, NV13543, NV16106, NV20766, NV12788, NV18106, NV17938, NV17682, NV15690, NV14967, NV13570, NV1…
GO:0006119	1.27e-15	oxidative phosphorylation	46	3407	58	12954	NV10569, NV31416, NV11058, NV16020, NV12207, NV16512, NV16031, NV18197, NV10906, NV13906, NV18319, NV17489, NV18111, NV11983, NV16211, NV16202, NV13671, NV17966, NV13080, NV16114, NV18489, NV17928, NV15595, NV17692, NV13767, NV20271, NV10944, NV18155, NV24413, NV11489, NV14278, NV12974, NV18303, NV19193, NV14268, NV13153, NV13839, NV12868, NV11566, NV10574, NV11586, NV11136, NV15125, NV14280, NV1…
GO:1901136	1.38e-15	carbohydrate derivative degradation	222	3407	517	12954	NV14984, NV17491, NV17377, NV10699, NV15541, NV14614, NV13434, NV17593, NV18192, NV15789, NV11766, NV13664, NV18102, NV14183, NV13373, NV12592, NV10430, NV17813, NV11898, NV11015, NV12743, NV18289, NV15439, NV16640, NV15635, NV15401, NV18148, NV13473, NV17968, NV16030, NV10339, NV18778, NV13860, NV14793, NV11718, NV12333, NV31624, NV12451, NV10438, NV10400, NV18090, NV13574, NV15759, NV14712, NV1…
GO:0000003	1.59e-15	reproduction	336	3407	866	12954	NV20289, NV16210, NV15766, NV11139, NV23564, NV13156, NV14320, NV14946, NV12813, NV11325, NV15886, NV15520, NV17593, NV13898, NV11766, NV15313, NV12043, NV19233, NV21463, NV17813, NV18385, NV10020, NV10595, NV10693, NV15350, NV15289, NV14190, NV11837, NV15382, NV17974, NV18307, NV10339, NV14120, NV10976, NV17970, NV18501, NV11386, NV11481, NV13063, NV10438, NV19195, NV12710, NV21988, NV17526, NV1…
GO:1990204	1.65e-15	oxidation-reduction complex	54	3407	74	12954	NV19148, NV14079, NV18829, NV10569, NV31416, NV13386, NV13940, NV12207, NV16031, NV18197, NV12512, NV10906, NV18319, NV17489, NV11983, NV16211, NV16202, NV12588, NV13671, NV17966, NV13080, NV17106, NV13534, NV16114, NV18489, NV17928, NV15595, NV17692, NV12323, NV20271, NV12737, NV10944, NV24413, NV11489, NV14278, NV11490, NV12974, NV18303, NV19193, NV12395, NV19125, NV15141, NV14268, NV12868, NV1…
GO:0051082	1.69e-15	unfolded protein binding	53	3407	72	12954	NV10537, NV18671, NV16579, NV14625, NV17377, NV11933, NV16868, NV17509, NV16491, NV20551, NV15870, NV11867, NV13903, NV16615, NV19007, NV13898, NV16598, NV15549, NV15618, NV12940, NV15561, NV10556, NV16710, NV18478, NV17378, NV11212, NV11002, NV18307, NV17155, NV18778, NV11955, NV10003, NV15535, NV10513, NV15102, NV18519, NV10040, NV10477, NV17844, NV12894, NV15588, NV18298, NV13479, NV15676, NV1…
GO:0000075	2.46e-15	cell cycle checkpoint	77	3407	125	12954	NV14789, NV16724, NV13943, NV13223, NV11729, NV18217, NV13846, NV12442, NV17545, NV13046, NV15308, NV18724, NV17206, NV12414, NV15439, NV10964, NV13069, NV16030, NV10339, NV21478, NV12860, NV13646, NV11147, NV10777, NV30073, NV13543, NV16499, NV16106, NV11710, NV20766, NV18106, NV17938, NV17682, NV10080, NV13570, NV11942, NV10145, NV12141, NV14829, NV13369, NV18764, NV13665, NV18984, NV11709, NV1…
GO:0007292	3.14e-15	female gamete generation	207	3407	476	12954	NV16210, NV10222, NV15766, NV18812, NV11139, NV23564, NV17377, NV14320, NV14946, NV12813, NV11325, NV14744, NV15133, NV15886, NV15520, NV11641, NV17593, NV18192, NV11766, NV14183, NV15313, NV18076, NV12043, NV10430, NV17813, NV10595, NV10693, NV18956, NV12488, NV15350, NV14467, NV22284, NV15439, NV14190, NV13125, NV11837, NV15382, NV17974, NV16962, NV12583, NV18307, NV12182, NV14120, NV11052, NV1…
GO:0051298	3.42e-15	centrosome duplication	57	3407	81	12954	NV20289, NV25434, NV11608, NV13247, NV18217, NV10086, NV11741, NV14954, NV15706, NV14445, NV11477, NV16801, NV17529, NV12000, NV13740, NV13008, NV13733, NV16082, NV15549, NV10368, NV11388, NV21823, NV10503, NV16710, NV13132, NV14612, NV15083, NV20255, NV10263, NV15800, NV13510, NV15854, NV11333, NV12258, NV15050, NV10777, NV16503, NV11016, NV13477, NV16499, NV19237, NV12451, NV11631, NV13603, NV1…
GO:0061024	3.63e-15	membrane organisation	150	3407	314	12954	NV12408, NV10772, NV14498, NV20768, NV14320, NV12614, NV10125, NV15886, NV18192, NV11766, NV13664, NV15313, NV10430, NV15241, NV13132, NV25673, NV14345, NV14332, NV15350, NV10901, NV16640, NV18307, NV16942, NV15050, NV16205, NV16671, NV11565, NV11036, NV11515, NV14671, NV14712, NV12853, NV13353, NV17526, NV12439, NV10132, NV15769, NV11981, NV17867, NV11973, NV10192, NV18265, NV16833, NV15870, NV1…
GO:0005783	3.71e-15	endoplasmic reticulum	123	3407	241	12954	NV15129, NV13221, NV13333, NV10123, NV20768, NV11866, NV16725, NV15220, NV16578, NV17845, NV12350, NV14207, NV11548, NV18278, NV14986, NV24478, NV14817, NV13898, NV18747, NV13664, NV14183, NV11445, NV13587, NV18456, NV11587, NV10457, NV15896, NV15350, NV15289, NV10496, NV16640, NV10451, NV12583, NV17548, NV15365, NV12339, NV15517, NV15904, NV17738, NV17245, NV17460, NV12320, NV12451, NV11515, NV1…
GO:0022904	4.14e-15	electron transfer	46	3407	59	12954	NV14079, NV10569, NV31416, NV11058, NV16020, NV12207, NV16512, NV16031, NV18197, NV10906, NV13906, NV18319, NV17489, NV11983, NV16211, NV16202, NV13671, NV17966, NV13080, NV16114, NV18489, NV17928, NV15595, NV17692, NV20271, NV10944, NV18155, NV24413, NV11489, NV14278, NV18303, NV12974, NV19193, NV12395, NV14268, NV18066, NV13153, NV12868, NV11761, NV10574, NV11136, NV15125, NV14280, NV15864, NV1…
GO:0051276	4.21e-15	chromosome organisation	209	3407	483	12954	NV10074, NV18905, NV17491, NV11139, NV12135, NV10347, NV18217, NV10123, NV22871, NV11325, NV14026, NV15133, NV12541, NV14024, NV14248, NV15731, NV11766, NV15313, NV19246, NV21062, NV17813, NV13876, NV15439, NV14190, NV13125, NV16030, NV10339, NV12860, NV15654, NV18919, NV20766, NV12858, NV14154, NV19248, NV19085, NV10046, NV12388, NV10080, NV13586, NV12448, NV11544, NV15769, NV15999, NV11981, NV1…
GO:0006886	4.8e-15	intracellular protein transport	114	3407	218	12954	NV23179, NV17377, NV20768, NV13322, NV10921, NV16578, NV14846, NV18660, NV17222, NV12406, NV18747, NV13664, NV12043, NV13796, NV13587, NV25187, NV11587, NV14345, NV15179, NV11746, NV14332, NV10338, NV15350, NV17926, NV10901, NV16640, NV11333, NV17275, NV18645, NV16021, NV14120, NV12934, NV10279, NV14607, NV11515, NV18178, NV17446, NV18498, NV17220, NV10523, NV10132, NV13140, NV15040, NV16584, NV1…
GO:0017111	5.79e-15	unspecific diphosphate phosphohydrolase activity	261	3407	640	12954	NV14984, NV17491, NV14625, NV10699, NV15541, NV14614, NV17593, NV15789, NV13898, NV11766, NV18102, NV17813, NV12743, NV15925, NV18289, NV15635, NV15401, NV10339, NV15956, NV14793, NV11481, NV10438, NV10400, NV15759, NV12853, NV13764, NV14718, NV31367, NV26044, NV14156, NV13570, NV12932, NV16133, NV16833, NV13256, NV14904, NV17414, NV13458, NV11431, NV17391, NV16343, NV12261, NV11235, NV15510, NV1…
GO:0031023	8.6e-15	microtubule organising center organisation	77	3407	127	12954	NV20289, NV18217, NV10086, NV14445, NV11477, NV16801, NV17593, NV15428, NV10368, NV21823, NV17514, NV13132, NV11947, NV11333, NV15050, NV10777, NV16503, NV11016, NV11481, NV16499, NV19237, NV12451, NV13603, NV11936, NV16999, NV17814, NV12066, NV13353, NV11939, NV15690, NV10080, NV18556, NV20651, NV13579, NV12141, NV11973, NV11044, NV11608, NV25434, NV13247, NV18986, NV15706, NV14954, NV11741, NV1…
GO:0097367	9.78e-15	carbohydrate derivative binding	404	3407	1093	12954	NV18001, NV15129, NV17491, NV11054, NV25688, NV16579, NV14625, NV11406, NV10699, NV15541, NV14614, NV15520, NV17593, NV15789, NV13898, NV13862, NV11766, NV18102, NV12341, NV21463, NV17813, NV11310, NV12743, NV18289, NV11493, NV14920, NV18912, NV16065, NV15401, NV13576, NV15947, NV10339, NV13552, NV17455, NV13457, NV12514, NV17970, NV14307, NV15323, NV15593, NV15684, NV15759, NV11454, NV17017, NV1…
GO:0051297	1.32e-14	centrosome organization	75	3407	123	12954	NV20289, NV18217, NV10086, NV14445, NV11477, NV16801, NV17593, NV15428, NV10368, NV21823, NV17514, NV13132, NV11947, NV11333, NV15050, NV10777, NV16503, NV11016, NV16499, NV19237, NV12451, NV13603, NV11936, NV16999, NV17814, NV12066, NV13353, NV11939, NV15690, NV10080, NV18556, NV20651, NV13579, NV12141, NV11973, NV11044, NV11608, NV25434, NV13247, NV18986, NV15706, NV14954, NV11741, NV13008, NV1…
GO:0006403	1.32e-14	RNA localization	75	3407	123	12954	NV14984, NV18812, NV11139, NV14946, NV12306, NV11325, NV14522, NV11568, NV15133, NV11487, NV14695, NV17222, NV13081, NV15085, NV12044, NV10430, NV10595, NV14332, NV16961, NV14752, NV15439, NV11837, NV16962, NV12583, NV10171, NV31305, NV16111, NV15717, NV15000, NV15321, NV14184, NV14689, NV14684, NV14889, NV17861, NV11936, NV25831, NV18057, NV30238, NV10736, NV16454, NV25988, NV12141, NV12825, NV1…
GO:0051704	1.42e-14	physiological interaction between organisms	339	3407	887	12954	NV20289, NV16210, NV15766, NV11139, NV30429, NV23564, NV14320, NV14946, NV12813, NV11325, NV15886, NV15520, NV17593, NV11766, NV15313, NV12043, NV17813, NV18385, NV10020, NV10595, NV10693, NV16502, NV15350, NV15289, NV14190, NV11837, NV15382, NV17974, NV18307, NV14120, NV11386, NV11481, NV13063, NV10438, NV12710, NV21988, NV17526, NV11438, NV14873, NV25831, NV10080, NV13586, NV13570, NV11544, NV1…
GO:0007276	1.45e-14	gamete generation	259	3407	638	12954	NV20289, NV16210, NV15766, NV11139, NV23564, NV14320, NV14946, NV12813, NV11325, NV15886, NV15520, NV17593, NV11766, NV15313, NV12043, NV17813, NV18385, NV10020, NV10595, NV10693, NV15350, NV15289, NV14190, NV11837, NV15382, NV17974, NV18307, NV14120, NV11386, NV11481, NV13063, NV10438, NV12710, NV21988, NV17526, NV11438, NV14873, NV25831, NV10080, NV13586, NV15769, NV16966, NV16609, NV14758, NV1…
GO:0048519	1.54e-14	negative regulation of physiological process	392	3407	1057	12954	NV15766, NV12677, NV11054, NV13943, NV10465, NV12813, NV15886, NV17593, NV13046, NV10307, NV15313, NV16019, NV17813, NV18385, NV22763, NV12743, NV10693, NV16502, NV18724, NV30786, NV12414, NV10964, NV14190, NV17974, NV17929, NV17659, NV12860, NV14120, NV20754, NV11147, NV14720, NV11386, NV11481, NV15691, NV24427, NV20766, NV12710, NV13353, NV18106, NV19085, NV17938, NV11629, NV17515, NV13586, NV1…
GO:0034470	1.77e-14	ncRNA processing	67	3407	105	12954	NV10011, NV15193, NV15791, NV11163, NV20306, NV10847, NV13276, NV10947, NV14641, NV11947, NV13876, NV17090, NV14765, NV14326, NV14895, NV13860, NV16083, NV30073, NV14043, NV25560, NV12015, NV19092, NV16966, NV18057, NV10260, NV11757, NV17502, NV17846, NV18202, NV12848, NV12022, NV18802, NV11373, NV11267, NV21445, NV16585, NV13103, NV16421, NV13432, NV17920, NV18897, NV14691, NV11082, NV18015, NV1…
GO:0005747	1.8e-14	mitochondrial respiratory chain complex I	32	3407	35	12954	NV10569, NV31416, NV13386, NV12207, NV18197, NV18319, NV17489, NV16202, NV12588, NV13671, NV17966, NV13080, NV13534, NV16114, NV18489, NV20271, NV24413, NV11489, NV14278, NV18303, NV12974, NV19193, NV19125, NV15141, NV14268, NV12868, NV11566, NV11761, NV15125, NV14622, NV15864, NV14280
GO:0045271	1.8e-14	respiratory chain complex I	32	3407	35	12954	NV10569, NV31416, NV13386, NV12207, NV18197, NV18319, NV17489, NV16202, NV12588, NV13671, NV17966, NV13080, NV13534, NV16114, NV18489, NV20271, NV24413, NV11489, NV14278, NV18303, NV12974, NV19193, NV19125, NV15141, NV14268, NV12868, NV11566, NV11761, NV15125, NV14622, NV15864, NV14280
GO:0030964	1.8e-14	Complex I	32	3407	35	12954	NV10569, NV31416, NV13386, NV12207, NV18197, NV18319, NV17489, NV16202, NV12588, NV13671, NV17966, NV13080, NV13534, NV16114, NV18489, NV20271, NV24413, NV11489, NV14278, NV18303, NV12974, NV19193, NV19125, NV15141, NV14268, NV12868, NV11566, NV11761, NV15125, NV14622, NV15864, NV14280
GO:0045930	1.93e-14	down regulation of progression through mitotic cell cycle	70	3407	112	12954	NV14789, NV16724, NV13943, NV13223, NV11729, NV18217, NV13846, NV12442, NV14248, NV17545, NV13046, NV15308, NV13132, NV18724, NV17206, NV12414, NV10964, NV13069, NV12860, NV13646, NV11147, NV10777, NV13543, NV16106, NV20766, NV18106, NV17938, NV17682, NV13570, NV11942, NV12141, NV10145, NV14829, NV13369, NV13359, NV13665, NV18764, NV18984, NV10110, NV14349, NV18308, NV22004, NV13885, NV12490, NV1…
GO:0044265	2.03e-14	cellular macromolecule catabolism	118	3407	232	12954	NV21679, NV13305, NV16435, NV11729, NV18217, NV10683, NV11866, NV17263, NV10529, NV14207, NV16823, NV11446, NV15912, NV21062, NV17832, NV13547, NV10595, NV14206, NV10012, NV12379, NV14467, NV14326, NV15321, NV11187, NV21730, NV12333, NV11147, NV17508, NV12758, NV11481, NV18963, NV16511, NV14689, NV18073, NV11166, NV11526, NV11567, NV30423, NV14684, NV13544, NV20766, NV15169, NV11430, NV14229, NV1…
GO:0016874	2.2e-14	synthetase activity	113	3407	219	12954	NV15196, NV10545, NV18001, NV11225, NV13747, NV11406, NV18217, NV16602, NV10765, NV16291, NV16872, NV19036, NV18052, NV14183, NV13555, NV13048, NV15313, NV13373, NV21463, NV18497, NV22763, NV14641, NV11310, NV12734, NV13466, NV16908, NV10065, NV14432, NV11493, NV10836, NV17235, NV16861, NV16065, NV15635, NV13576, NV10221, NV13552, NV12860, NV18926, NV11187, NV18818, NV14307, NV13612, NV14968, NV1…
GO:0031326	2.35e-14	regulation of cellular synthesis	398	3407	1079	12954	NV10149, NV16210, NV15766, NV11054, NV30429, NV14835, NV31349, NV12813, NV25797, NV11766, NV15313, NV17813, NV22763, NV13070, NV12743, NV10693, NV16502, NV18724, NV16488, NV15905, NV18289, NV12102, NV12379, NV14190, NV10171, NV17929, NV17659, NV14120, NV15956, NV17970, NV14307, NV11386, NV16158, NV11481, NV16597, NV13063, NV13962, NV12858, NV12710, NV10815, NV21988, NV13353, NV17938, NV13586, NV1…
GO:0042775	2.47e-14	mitochondrial ATP synthesis coupled electron transport	41	3407	51	12954	NV10569, NV31416, NV11058, NV16020, NV12207, NV16512, NV16031, NV18197, NV10906, NV13906, NV18319, NV17489, NV11983, NV16211, NV16202, NV13671, NV17966, NV13080, NV16114, NV17928, NV15595, NV18489, NV17692, NV20271, NV10944, NV18155, NV24413, NV11489, NV14278, NV18303, NV12974, NV19193, NV14268, NV13153, NV12868, NV10574, NV11136, NV15125, NV15864, NV14280, NV12777
GO:0009889	3.27e-14	regulation of anabolism	398	3407	1081	12954	NV10149, NV16210, NV15766, NV11054, NV30429, NV14835, NV31349, NV12813, NV25797, NV11766, NV15313, NV17813, NV22763, NV13070, NV12743, NV10693, NV16502, NV18724, NV16488, NV15905, NV18289, NV12102, NV12379, NV14190, NV10171, NV17929, NV17659, NV14120, NV15956, NV17970, NV14307, NV11386, NV16158, NV11481, NV16597, NV13063, NV13962, NV12858, NV12710, NV10815, NV21988, NV13353, NV17938, NV13586, NV1…
GO:0003674	3.32e-14	molecular function	3125	3407	11407	12954	NV18759, NV11054, NV16435, NV12769, NV12220, NV15541, NV11402, NV14673, NV25797, NV15886, NV24439, NV18665, NV13168, NV15731, NV10307, NV11602, NV19233, NV16019, NV12743, NV16730, NV15925, NV18289, NV18912, NV10901, NV15635, NV10913, NV15401, NV17929, NV10171, NV16942, NV17684, NV14793, NV14307, NV11147, NV15126, NV16597, NV24427, NV10993, NV14671, NV12710, NV16304, NV16663, NV25560, NV18528, NV1…
GO:0003006	3.6e-14	developmental process involved in reproduction	255	3407	630	12954	NV20289, NV16210, NV10222, NV15766, NV18812, NV11139, NV14835, NV23564, NV17377, NV14320, NV14946, NV12813, NV11325, NV14744, NV15133, NV15886, NV15520, NV11641, NV17593, NV18192, NV12235, NV11766, NV14183, NV15313, NV18076, NV12043, NV10430, NV17813, NV18385, NV10020, NV13132, NV10595, NV10693, NV18956, NV12488, NV15350, NV14467, NV22284, NV15439, NV14190, NV13125, NV11837, NV11642, NV15382, NV1…
GO:0007093	4.18e-14	mitotic cell cycle checkpoint	66	3407	104	12954	NV14789, NV16724, NV13943, NV13223, NV11729, NV18217, NV13846, NV12442, NV17545, NV13046, NV15308, NV18724, NV17206, NV12414, NV10964, NV13069, NV12860, NV13646, NV11147, NV10777, NV13543, NV16106, NV20766, NV18106, NV17938, NV17682, NV13570, NV11942, NV12141, NV10145, NV14829, NV13369, NV13665, NV18764, NV18984, NV10110, NV14349, NV18308, NV22004, NV13885, NV12490, NV18419, NV16859, NV13997, NV1…
GO:0007098	4.21e-14	centrosome cycle	62	3407	95	12954	NV20289, NV12141, NV25434, NV11608, NV13247, NV18217, NV10086, NV11741, NV14954, NV15706, NV14445, NV11477, NV16801, NV17529, NV12000, NV13740, NV13008, NV13733, NV16082, NV15549, NV10368, NV11388, NV21823, NV15062, NV10503, NV16710, NV13132, NV14612, NV15083, NV20255, NV10263, NV15800, NV13510, NV15854, NV11333, NV12258, NV15050, NV10777, NV16503, NV11016, NV13477, NV16499, NV19237, NV12451, NV1…
GO:2000112	5.33e-14	regulation of cellular macromolecule synthesis	381	3407	1029	12954	NV10149, NV16210, NV15766, NV11054, NV14835, NV31349, NV12813, NV25797, NV11766, NV15313, NV17813, NV13070, NV12743, NV10693, NV16502, NV18724, NV16488, NV15905, NV18289, NV12102, NV12379, NV14190, NV10171, NV17929, NV17659, NV14120, NV15956, NV17970, NV14307, NV11386, NV16158, NV11481, NV16597, NV13063, NV13962, NV12858, NV12710, NV10815, NV21988, NV13353, NV17938, NV13586, NV17287, NV15120, NV1…
GO:1901988	6.7e-14	down-regulation of cell cycle transition	67	3407	107	12954	NV14789, NV16724, NV13943, NV13223, NV11729, NV18217, NV13846, NV12442, NV14248, NV17545, NV13046, NV15308, NV18724, NV17206, NV12414, NV10964, NV13069, NV12860, NV13646, NV11147, NV10777, NV13543, NV16106, NV20766, NV18106, NV17938, NV17682, NV13570, NV11942, NV12141, NV10145, NV14829, NV13369, NV13665, NV18764, NV18984, NV10110, NV14349, NV18308, NV22004, NV13885, NV12490, NV18419, NV16859, NV1…
GO:1901991	6.7e-14	downregulation of mitotic cell cycle phase transition	67	3407	107	12954	NV14789, NV16724, NV13943, NV13223, NV11729, NV18217, NV13846, NV12442, NV14248, NV17545, NV13046, NV15308, NV18724, NV17206, NV12414, NV10964, NV13069, NV12860, NV13646, NV11147, NV10777, NV13543, NV16106, NV20766, NV18106, NV17938, NV17682, NV13570, NV11942, NV12141, NV10145, NV14829, NV13369, NV13665, NV18764, NV18984, NV10110, NV14349, NV18308, NV22004, NV13885, NV12490, NV18419, NV16859, NV1…
GO:1903311	6.7e-14	regulation of mRNA metabolism	53	3407	76	12954	NV18250, NV12993, NV10642, NV16475, NV16500, NV14701, NV14445, NV11909, NV14665, NV17593, NV15801, NV12068, NV12235, NV11025, NV16388, NV14887, NV13580, NV14997, NV11276, NV13254, NV15637, NV16315, NV12061, NV13374, NV15390, NV19078, NV22790, NV18831, NV15397, NV13607, NV18619, NV11168, NV12934, NV18659, NV14889, NV16313, NV17250, NV16015, NV14664, NV14104, NV12104, NV12388, NV11362, NV18562, NV1…
GO:0050684	6.7e-14	regulation of mRNA processing	53	3407	76	12954	NV18250, NV12993, NV10642, NV16475, NV16500, NV14701, NV14445, NV11909, NV14665, NV17593, NV15801, NV12068, NV12235, NV11025, NV16388, NV14887, NV13580, NV14997, NV11276, NV13254, NV15637, NV16315, NV12061, NV13374, NV15390, NV19078, NV22790, NV18831, NV15397, NV13607, NV18619, NV11168, NV12934, NV18659, NV14889, NV16313, NV17250, NV16015, NV14664, NV14104, NV12104, NV12388, NV11362, NV18562, NV1…
GO:0010556	7.77e-14	regulation of macromolecule biosynthetic process	384	3407	1041	12954	NV10149, NV16210, NV15766, NV11054, NV14835, NV31349, NV12813, NV25797, NV11766, NV15313, NV17813, NV13070, NV12743, NV10693, NV16502, NV18724, NV16488, NV15905, NV18289, NV12102, NV12379, NV14190, NV10171, NV17929, NV17659, NV14120, NV15956, NV17970, NV14307, NV11386, NV16158, NV11481, NV16597, NV13063, NV13962, NV12858, NV12710, NV10815, NV21988, NV13353, NV17938, NV13586, NV17287, NV15120, NV1…
GO:0042773	8.35e-14	ATP synthesis coupled electron transport	41	3407	52	12954	NV10569, NV31416, NV11058, NV16020, NV12207, NV16512, NV16031, NV18197, NV10906, NV13906, NV18319, NV17489, NV11983, NV16211, NV16202, NV13671, NV17966, NV13080, NV16114, NV17928, NV15595, NV18489, NV17692, NV20271, NV10944, NV18155, NV24413, NV11489, NV14278, NV18303, NV12974, NV19193, NV14268, NV13153, NV12868, NV10574, NV11136, NV15125, NV15864, NV14280, NV12777
GO:0000314	1.06e-13	organellar small ribosomal subunit	27	3407	28	12954	NV16377, NV17727, NV16893, NV15299, NV16637, NV16835, NV10668, NV11669, NV17580, NV15420, NV15268, NV12983, NV10454, NV10559, NV18016, NV15738, NV10193, NV10972, NV13183, NV11399, NV15285, NV14409, NV17840, NV14404, NV18344, NV12064, NV18396
GO:0071702	1.06e-13	organic substance transport	237	3407	580	12954	NV14984, NV23179, NV10772, NV13747, NV18565, NV15895, NV17377, NV20768, NV16725, NV11325, NV10921, NV12434, NV19103, NV13664, NV13081, NV12043, NV14942, NV25187, NV14345, NV12743, NV15179, NV11746, NV14332, NV12343, NV15350, NV10901, NV16640, NV11837, NV16043, NV18148, NV15517, NV15717, NV16942, NV16086, NV16205, NV15321, NV14120, NV14041, NV10943, NV11036, NV13450, NV12934, NV15744, NV11515, NV3…
GO:0005763	1.06e-13	mitochondrial ribosomal small subunit complex	27	3407	28	12954	NV16377, NV17727, NV16893, NV15299, NV16637, NV16835, NV10668, NV11669, NV17580, NV15420, NV15268, NV12983, NV10454, NV10559, NV18016, NV15738, NV10193, NV10972, NV13183, NV11399, NV15285, NV14409, NV17840, NV14404, NV18344, NV12064, NV18396
GO:0006399	1.22e-13	tRNA metabolism	60	3407	92	12954	NV17502, NV11757, NV18001, NV11158, NV12390, NV10956, NV10765, NV12022, NV11397, NV16872, NV13276, NV18052, NV11373, NV14383, NV10947, NV11559, NV14641, NV11310, NV11947, NV13876, NV16908, NV13466, NV10065, NV14432, NV10836, NV17936, NV13339, NV13432, NV14765, NV16065, NV18897, NV15635, NV16780, NV14554, NV18015, NV10221, NV13552, NV13860, NV15518, NV16167, NV18241, NV16083, NV15420, NV14307, NV1…
GO:0048609	1.79e-13	multicellular organismal reproductive process	272	3407	690	12954	NV20289, NV16210, NV15766, NV11139, NV23564, NV14320, NV14946, NV12813, NV11325, NV15886, NV15520, NV17593, NV11766, NV15313, NV12043, NV17813, NV18385, NV10020, NV10595, NV10693, NV15350, NV15289, NV14190, NV11837, NV15382, NV17974, NV18307, NV14120, NV17970, NV11386, NV11481, NV13063, NV10438, NV12710, NV21988, NV17526, NV11438, NV14873, NV25831, NV10080, NV13586, NV15769, NV16966, NV16609, NV1…
GO:0030163	1.91e-13	protein breakdown	87	3407	157	12954	NV21679, NV13305, NV16435, NV11729, NV18217, NV11866, NV10529, NV17350, NV14207, NV16823, NV15789, NV16446, NV21062, NV13547, NV14206, NV10012, NV12379, NV14467, NV11187, NV12333, NV11147, NV12758, NV18963, NV16511, NV18073, NV11526, NV13544, NV20766, NV15169, NV11430, NV14229, NV12826, NV17688, NV10104, NV14919, NV11981, NV20651, NV11633, NV11217, NV14758, NV13233, NV17295, NV11044, NV14829, NV1…
GO:0006913	4.28e-13	nucleocytoplasmic transport	57	3407	87	12954	NV23179, NV16475, NV11962, NV18986, NV14522, NV11909, NV15801, NV18834, NV18660, NV17222, NV12044, NV14887, NV12953, NV14612, NV11746, NV14397, NV10338, NV17707, NV14356, NV11160, NV11837, NV16640, NV11333, NV11182, NV10257, NV17372, NV31305, NV16111, NV15717, NV15000, NV15321, NV15873, NV14375, NV18927, NV18213, NV12974, NV16885, NV14184, NV12934, NV15317, NV17839, NV14889, NV17861, NV14438, NV1…
GO:0051169	4.28e-13	nucleus transport	57	3407	87	12954	NV23179, NV16475, NV11962, NV18986, NV14522, NV11909, NV15801, NV18834, NV18660, NV17222, NV12044, NV14887, NV12953, NV14612, NV11746, NV14397, NV10338, NV17707, NV14356, NV11160, NV11837, NV16640, NV11333, NV11182, NV10257, NV17372, NV31305, NV16111, NV15717, NV15000, NV15321, NV15873, NV14375, NV18927, NV18213, NV12974, NV16885, NV14184, NV12934, NV15317, NV17839, NV14889, NV17861, NV14438, NV1…
GO:0032504	4.35e-13	multicellular organism reproduction	292	3407	757	12954	NV20289, NV16210, NV15766, NV11139, NV23564, NV14320, NV14946, NV12813, NV11325, NV15886, NV15520, NV17593, NV11766, NV15313, NV12043, NV19233, NV17813, NV18385, NV10020, NV10595, NV10693, NV15350, NV15289, NV14190, NV11837, NV15382, NV17974, NV18307, NV14120, NV10976, NV17970, NV11386, NV11481, NV13063, NV10438, NV19195, NV12710, NV21988, NV17526, NV11438, NV14873, NV25831, NV10080, NV13586, NV1…
GO:0048024	5.72e-13	regulation of nuclear mRNA splicing, via spliceosome	49	3407	70	12954	NV18250, NV12993, NV10642, NV16475, NV14701, NV14445, NV11909, NV14665, NV17593, NV15801, NV12068, NV12235, NV11025, NV16388, NV14887, NV13580, NV14997, NV13254, NV15637, NV16315, NV12061, NV13374, NV15390, NV19078, NV22790, NV18831, NV15397, NV13607, NV18619, NV11168, NV12934, NV18659, NV14889, NV16313, NV17250, NV14664, NV16015, NV14104, NV12104, NV12388, NV11362, NV18562, NV16442, NV15194, NV1…
GO:0006414	6.95e-13	translational elongation	29	3407	32	12954	NV16724, NV17659, NV17769, NV16208, NV15541, NV18279, NV11718, NV13257, NV14627, NV12835, NV19256, NV11397, NV14848, NV12619, NV11446, NV14295, NV14357, NV11310, NV18210, NV14492, NV16538, NV13182, NV11838, NV17921, NV18746, NV18314, NV16270, NV13388, NV11428
GO:0044257	8.17e-13	cellular protein degradation	77	3407	135	12954	NV21679, NV13305, NV16435, NV11729, NV18217, NV11866, NV10529, NV14207, NV16823, NV21062, NV13547, NV14206, NV10012, NV12379, NV14467, NV11187, NV12333, NV11147, NV12758, NV18963, NV16511, NV18073, NV11526, NV13544, NV20766, NV15169, NV11430, NV14229, NV12826, NV17688, NV10104, NV14919, NV11981, NV20651, NV11633, NV11217, NV14758, NV13233, NV17295, NV11044, NV14829, NV14501, NV18121, NV13733, NV1…
GO:0051603	8.17e-13	proteolysis involved in cellular protein catabolic process	77	3407	135	12954	NV21679, NV13305, NV16435, NV11729, NV18217, NV11866, NV10529, NV14207, NV16823, NV21062, NV13547, NV14206, NV10012, NV12379, NV14467, NV11187, NV12333, NV11147, NV12758, NV18963, NV16511, NV18073, NV11526, NV13544, NV20766, NV15169, NV11430, NV14229, NV12826, NV17688, NV10104, NV14919, NV11981, NV20651, NV11633, NV11217, NV14758, NV13233, NV17295, NV11044, NV14829, NV14501, NV18121, NV13733, NV1…
GO:0006974	9.07e-13	response to DNA damage stimulus	169	3407	386	12954	NV16852, NV13943, NV16435, NV13156, NV11729, NV18217, NV17593, NV15789, NV13046, NV14952, NV11446, NV13818, NV17239, NV18076, NV13373, NV10430, NV21463, NV13070, NV16289, NV18724, NV14324, NV12488, NV17206, NV12414, NV15439, NV13125, NV11233, NV16030, NV10339, NV10711, NV21478, NV16187, NV12860, NV20754, NV12333, NV11147, NV30073, NV20766, NV14154, NV16015, NV18106, NV17938, NV17682, NV14584, NV1…
GO:0043484	9.15e-13	regulation of RNA splicing	52	3407	77	12954	NV18250, NV12993, NV10642, NV16475, NV14701, NV14445, NV11909, NV14665, NV17593, NV15801, NV12068, NV12235, NV12968, NV11025, NV16388, NV14887, NV13580, NV14997, NV13254, NV15637, NV16315, NV12061, NV13374, NV15390, NV19078, NV22790, NV18831, NV15397, NV13607, NV18619, NV11168, NV12934, NV19256, NV18659, NV14889, NV16313, NV17250, NV16015, NV14664, NV14104, NV12104, NV12388, NV11362, NV18562, NV1…
GO:0009057	9.44e-13	macromolecule catabolic process	135	3407	289	12954	NV13305, NV16435, NV11729, NV18217, NV10683, NV16823, NV15789, NV16446, NV11446, NV21062, NV10595, NV14206, NV12379, NV14467, NV15321, NV12333, NV11147, NV17508, NV11481, NV16511, NV14689, NV11166, NV11567, NV30423, NV14684, NV20766, NV18106, NV17682, NV15209, NV10104, NV14919, NV11981, NV11633, NV14758, NV14501, NV13733, NV11235, NV18121, NV13980, NV16171, NV18296, NV12326, NV18836, NV16294, NV1…
GO:0044702	1.28e-12	single organism reproductive process	273	3407	703	12954	NV20289, NV16210, NV15766, NV11139, NV14835, NV23564, NV14320, NV14946, NV12813, NV11325, NV15886, NV15520, NV17593, NV11766, NV15313, NV12043, NV17813, NV18385, NV10020, NV10595, NV10693, NV15350, NV15289, NV14190, NV11837, NV15382, NV17974, NV18307, NV14120, NV17970, NV11386, NV11481, NV13063, NV10438, NV12710, NV21988, NV17526, NV11438, NV14873, NV25831, NV10080, NV13586, NV11544, NV15769, NV1…
GO:0033365	1.32e-12	protein localization in organelle	75	3407	131	12954	NV23179, NV17377, NV20768, NV10921, NV16578, NV15428, NV14817, NV18660, NV18747, NV13664, NV13796, NV25187, NV11746, NV17926, NV10901, NV15517, NV16021, NV12934, NV10279, NV11515, NV14607, NV18178, NV17446, NV17220, NV10132, NV13140, NV16584, NV15516, NV12411, NV24954, NV12141, NV18447, NV10965, NV15712, NV18986, NV15870, NV16343, NV10207, NV18834, NV13794, NV12968, NV12953, NV14612, NV12229, NV1…
GO:0036211	1.34e-12	protein modification process	357	3407	971	12954	NV17775, NV15886, NV15520, NV12541, NV13862, NV11766, NV13832, NV11527, NV12341, NV21463, NV17813, NV10858, NV10693, NV12379, NV15162, NV14190, NV10159, NV17974, NV10913, NV14152, NV17823, NV17455, NV13218, NV11147, NV15691, NV24362, NV16414, NV11454, NV17017, NV11480, NV13353, NV19085, NV17938, NV18528, NV17515, NV15769, NV10104, NV18084, NV31867, NV11377, NV14758, NV12521, NV16189, NV10854, NV1…
GO:0006464	1.34e-12	cellular protein modification process	357	3407	971	12954	NV17775, NV15886, NV15520, NV12541, NV13862, NV11766, NV13832, NV11527, NV12341, NV21463, NV17813, NV10858, NV10693, NV12379, NV15162, NV14190, NV10159, NV17974, NV10913, NV14152, NV17823, NV17455, NV13218, NV11147, NV15691, NV24362, NV16414, NV11454, NV17017, NV11480, NV13353, NV19085, NV17938, NV18528, NV17515, NV15769, NV10104, NV18084, NV31867, NV11377, NV14758, NV12521, NV16189, NV10854, NV1…
GO:0010948	1.79e-12	negative regulation of cell cycle process	69	3407	117	12954	NV14789, NV16724, NV13943, NV13223, NV11729, NV18217, NV13846, NV12442, NV14248, NV17545, NV13046, NV15308, NV18724, NV17206, NV12414, NV10964, NV13069, NV12860, NV13646, NV11147, NV10777, NV13543, NV16106, NV20766, NV18106, NV17938, NV17682, NV17145, NV13570, NV11942, NV12141, NV10145, NV14829, NV13369, NV13665, NV18764, NV18984, NV10110, NV14349, NV18308, NV22004, NV13885, NV12490, NV18419, NV1…
GO:0030554	1.94e-12	adenyl nucleotide binding	309	3407	819	12954	NV18001, NV16579, NV14625, NV11406, NV10699, NV15520, NV17593, NV15789, NV13898, NV13862, NV11766, NV12341, NV21463, NV11310, NV12743, NV11493, NV18912, NV16065, NV13576, NV10339, NV13552, NV17455, NV12514, NV17970, NV14307, NV15593, NV11454, NV17017, NV12853, NV13764, NV14718, NV25560, NV17938, NV31367, NV26044, NV18528, NV14156, NV17515, NV10104, NV12932, NV18084, NV11377, NV14335, NV14758, NV1…
GO:0005524	2.52e-12	ATP binding	301	3407	795	12954	NV18001, NV16579, NV14625, NV11406, NV10699, NV15520, NV17593, NV15789, NV13898, NV13862, NV11766, NV12341, NV21463, NV11310, NV12743, NV11493, NV18912, NV16065, NV13576, NV10339, NV13552, NV17455, NV12514, NV17970, NV14307, NV15593, NV11454, NV17017, NV12853, NV13764, NV14718, NV25560, NV17938, NV31367, NV26044, NV18528, NV14156, NV17515, NV10104, NV12932, NV11377, NV14335, NV14758, NV11158, NV1…
GO:0019953	2.82e-12	sexual reproduction	272	3407	704	12954	NV20289, NV16210, NV15766, NV11139, NV23564, NV14320, NV14946, NV12813, NV11325, NV15886, NV15520, NV17593, NV11766, NV15313, NV12043, NV17813, NV18385, NV10020, NV10595, NV10693, NV15350, NV15289, NV14190, NV11837, NV15382, NV17974, NV18307, NV14120, NV11386, NV11481, NV13063, NV10438, NV12710, NV21988, NV17526, NV11438, NV14873, NV25831, NV10080, NV13586, NV11544, NV15769, NV16966, NV16609, NV1…
GO:0044703	3.24e-12	multi-organism reproductive process	274	3407	711	12954	NV20289, NV16210, NV15766, NV11139, NV23564, NV14320, NV14946, NV12813, NV11325, NV15886, NV15520, NV17593, NV11766, NV15313, NV12043, NV17813, NV18385, NV10020, NV10595, NV10693, NV15350, NV15289, NV14190, NV11837, NV15382, NV17974, NV18307, NV14120, NV11386, NV11481, NV13063, NV10438, NV12710, NV21988, NV17526, NV11438, NV14873, NV25831, NV10080, NV13586, NV11544, NV15769, NV16966, NV16609, NV1…
GO:0006605	3.56e-12	protein targeting	66	3407	111	12954	NV23179, NV17377, NV20768, NV10921, NV16578, NV18660, NV18747, NV13664, NV13796, NV25187, NV11746, NV15350, NV17926, NV10901, NV16021, NV12934, NV10279, NV11515, NV14607, NV18178, NV17446, NV17220, NV10132, NV13140, NV16584, NV12411, NV15311, NV24954, NV13821, NV18986, NV15870, NV16343, NV10207, NV18834, NV13794, NV14612, NV12953, NV14397, NV13708, NV11231, NV11160, NV10257, NV12365, NV17372, NV3…
GO:0072594	4.74e-12	establishment of protein localisation to organelle	62	3407	102	12954	NV23179, NV17377, NV20768, NV18986, NV10921, NV15870, NV16578, NV16343, NV10207, NV18834, NV13794, NV18660, NV18747, NV13664, NV13796, NV25187, NV12953, NV14612, NV11746, NV14397, NV13708, NV17926, NV10901, NV11231, NV11160, NV12365, NV10257, NV17372, NV16021, NV30255, NV15873, NV18927, NV12149, NV15150, NV18213, NV10477, NV15491, NV12934, NV15317, NV11513, NV10279, NV17839, NV11515, NV14607, NV1…
GO:0044818	5.04e-12	mitotic G2/M transition checkpoint	51	3407	77	12954	NV11942, NV10145, NV14789, NV16724, NV13943, NV11729, NV18217, NV13846, NV13369, NV18764, NV18984, NV17545, NV13046, NV10110, NV18308, NV15308, NV13885, NV18419, NV12490, NV16859, NV17536, NV18724, NV20255, NV11807, NV17206, NV12414, NV15733, NV12860, NV10512, NV13646, NV19042, NV11147, NV13955, NV10777, NV13543, NV15317, NV12792, NV17839, NV16106, NV17535, NV14974, NV16284, NV20766, NV14499, NV1…
GO:0048523	5.43e-12	down regulation of cellular process	346	3407	944	12954	NV15766, NV12677, NV11054, NV13943, NV12813, NV15886, NV17593, NV13046, NV10307, NV15313, NV16019, NV17813, NV18385, NV22763, NV12743, NV10693, NV16502, NV18724, NV30786, NV12414, NV10964, NV14190, NV17974, NV17929, NV17659, NV12860, NV14120, NV20754, NV11147, NV14720, NV11481, NV15691, NV24427, NV20766, NV12710, NV13353, NV18106, NV17938, NV17515, NV13586, NV13570, NV11544, NV15769, NV14758, NV1…
GO:0007095	5.85e-12	mitotic cell cycle G2/M transition DNA damage checkpoint	50	3407	75	12954	NV11942, NV10145, NV14789, NV16724, NV13943, NV11729, NV18217, NV13846, NV13369, NV18764, NV18984, NV17545, NV13046, NV10110, NV18308, NV15308, NV13885, NV18419, NV12490, NV16859, NV17536, NV18724, NV20255, NV11807, NV17206, NV12414, NV15733, NV12860, NV10512, NV13646, NV19042, NV11147, NV13955, NV10777, NV13543, NV15317, NV12792, NV17839, NV17535, NV14974, NV16284, NV20766, NV14499, NV16283, NV1…
GO:0031570	5.85e-12	DNA integrity checkpoint	61	3407	100	12954	NV11942, NV10145, NV14789, NV16724, NV13943, NV14829, NV11729, NV18217, NV13846, NV13369, NV18764, NV18984, NV11709, NV17545, NV13046, NV10110, NV18308, NV15308, NV13885, NV12140, NV18419, NV12490, NV16859, NV17536, NV18724, NV10361, NV20255, NV11807, NV17206, NV18414, NV12414, NV10339, NV21478, NV15733, NV12860, NV10512, NV13646, NV19042, NV11147, NV10777, NV13955, NV13543, NV15317, NV12792, NV1…
GO:0016876	6.11e-12	ligase activity, forming aminoacyl-tRNA and related compounds	37	3407	48	12954	NV18001, NV11158, NV11406, NV12390, NV10956, NV10765, NV11312, NV11397, NV16872, NV18052, NV11559, NV11310, NV14641, NV16908, NV13466, NV10065, NV14432, NV10836, NV17936, NV13339, NV16861, NV16065, NV15635, NV16780, NV14554, NV10221, NV13552, NV12384, NV15518, NV14307, NV10405, NV15593, NV14017, NV12853, NV10728, NV13921, NV10087
GO:0016875	6.11e-12	ligase activity, forming carbon-oxygen bonds	37	3407	48	12954	NV18001, NV11158, NV11406, NV12390, NV10956, NV10765, NV11312, NV11397, NV16872, NV18052, NV11559, NV11310, NV14641, NV16908, NV13466, NV10065, NV14432, NV10836, NV17936, NV13339, NV16861, NV16065, NV15635, NV16780, NV14554, NV10221, NV13552, NV12384, NV15518, NV14307, NV10405, NV15593, NV14017, NV12853, NV10728, NV13921, NV10087
GO:0051128	6.5e-12	regulation of cellular component organisation	202	3407	492	12954	NV10222, NV11054, NV11139, NV16010, NV13223, NV18217, NV12442, NV15133, NV11229, NV15886, NV18192, NV21635, NV14248, NV14183, NV18076, NV12043, NV12341, NV10430, NV18385, NV13132, NV12743, NV12734, NV18956, NV15889, NV18289, NV10964, NV11837, NV16962, NV12583, NV10171, NV13473, NV12182, NV20754, NV11052, NV11386, NV11481, NV16511, NV14689, NV13063, NV10438, NV14684, NV10400, NV20766, NV14154, NV1…
GO:0044432	6.94e-12	endoplasmic reticulum part	68	3407	117	12954	NV13221, NV13333, NV10123, NV20768, NV11866, NV16578, NV14207, NV11548, NV18278, NV13898, NV18747, NV13664, NV14183, NV11445, NV18456, NV10457, NV15350, NV15289, NV10496, NV16640, NV10451, NV17548, NV15365, NV17738, NV17460, NV11456, NV12853, NV11979, NV10132, NV16584, NV31867, NV12849, NV15311, NV13334, NV17416, NV10965, NV18324, NV15511, NV11069, NV16255, NV15870, NV19007, NV15406, NV10407, NV1…
GO:0000077	7.16e-12	DNA damage checkpoint	60	3407	98	12954	NV11942, NV10145, NV14789, NV16724, NV13943, NV14829, NV11729, NV18217, NV13846, NV13369, NV18764, NV18984, NV11709, NV17545, NV13046, NV10110, NV18308, NV15308, NV13885, NV12140, NV18419, NV12490, NV16859, NV17536, NV18724, NV10361, NV20255, NV11807, NV17206, NV18414, NV12414, NV10339, NV21478, NV15733, NV12860, NV10512, NV13646, NV19042, NV11147, NV10777, NV13955, NV13543, NV15317, NV12792, NV1…
GO:0048468	8.77e-12	cell development	369	3407	1022	12954	NV20289, NV16210, NV15766, NV11054, NV11139, NV23564, NV14320, NV14946, NV12813, NV11325, NV15886, NV15520, NV17593, NV11766, NV15313, NV12043, NV17813, NV18385, NV10020, NV10595, NV10693, NV16502, NV16488, NV18289, NV15350, NV14190, NV11837, NV15382, NV17974, NV18307, NV24091, NV14120, NV17970, NV11036, NV11386, NV11481, NV15691, NV10438, NV12710, NV21988, NV17526, NV18106, NV11438, NV17938, NV1…
GO:0032559	9.14e-12	adenyl ribonucleotide binding	304	3407	812	12954	NV18001, NV16579, NV14625, NV11406, NV10699, NV15520, NV17593, NV15789, NV13898, NV13862, NV11766, NV12341, NV21463, NV11310, NV12743, NV11493, NV18912, NV16065, NV13576, NV10339, NV13552, NV17455, NV12514, NV17970, NV14307, NV15593, NV11454, NV17017, NV12853, NV13764, NV14718, NV25560, NV17938, NV31367, NV26044, NV18528, NV14156, NV17515, NV10104, NV12932, NV11377, NV14335, NV14758, NV11158, NV1…
GO:0000381	1.13e-11	regulation of alternative nuclear mRNA splicing, via spliceosome	45	3407	65	12954	NV18250, NV12993, NV10642, NV16475, NV14701, NV14445, NV11909, NV14665, NV17593, NV15801, NV12068, NV12235, NV11025, NV16388, NV14887, NV13580, NV14997, NV13254, NV15637, NV16315, NV12061, NV13374, NV15390, NV19078, NV22790, NV15397, NV13607, NV18619, NV11168, NV12934, NV18659, NV14889, NV16313, NV17250, NV16015, NV14104, NV12104, NV11362, NV16442, NV15194, NV12851, NV12932, NV19170, NV11099, NV1…
GO:0044774	1.25e-11	mitotic cell cycle G2/M transition decatenation checkpoint	54	3407	85	12954	NV11942, NV10145, NV14789, NV16724, NV13943, NV14829, NV11729, NV18217, NV13846, NV13369, NV18764, NV18984, NV17545, NV13046, NV10110, NV18308, NV15308, NV13885, NV18419, NV12490, NV16859, NV17536, NV18724, NV10361, NV20255, NV11807, NV17206, NV18414, NV12414, NV15733, NV12860, NV10512, NV13646, NV19042, NV11147, NV13955, NV10777, NV13543, NV15317, NV12792, NV17839, NV16106, NV17535, NV14974, NV1…
GO:0006120	1.29e-11	oxidative phosphorylation, NADH to ubiquinone	25	3407	27	12954	NV20271, NV18155, NV10569, NV24413, NV11489, NV31416, NV14278, NV12974, NV18303, NV19193, NV12207, NV14268, NV18197, NV12868, NV18319, NV17489, NV15125, NV16202, NV14280, NV15864, NV13671, NV17966, NV13080, NV16114, NV18489
GO:0003954	1.31e-11	reduced diphosphopyridine nucleotide diaphorase activity	28	3407	32	12954	NV20271, NV10569, NV24413, NV11489, NV31416, NV13386, NV14278, NV12974, NV18303, NV19193, NV12207, NV19125, NV14268, NV18197, NV12868, NV18319, NV17489, NV15125, NV14622, NV16202, NV14280, NV15864, NV13671, NV17966, NV13080, NV16114, NV18489, NV18010
GO:0005525	1.32e-11	GTP binding	90	3407	174	12954	NV17491, NV11054, NV11986, NV15541, NV14614, NV15133, NV15428, NV11487, NV18192, NV21403, NV13664, NV18102, NV14183, NV14295, NV17161, NV11093, NV10430, NV13587, NV17813, NV13357, NV11715, NV12743, NV10012, NV18289, NV14920, NV19094, NV15221, NV16640, NV10778, NV15636, NV15401, NV18148, NV13589, NV13473, NV15947, NV13860, NV11718, NV17970, NV31624, NV15323, NV19237, NV16369, NV15684, NV15759, NV1…
GO:0006325	1.35e-11	chromatin organisation	147	3407	332	12954	NV10074, NV18905, NV12135, NV10347, NV10123, NV22871, NV14026, NV12541, NV14024, NV11766, NV19246, NV21062, NV17813, NV14190, NV15654, NV18919, NV12858, NV14154, NV19248, NV19085, NV10046, NV12388, NV13586, NV12448, NV11544, NV15769, NV15999, NV11981, NV10708, NV25450, NV23148, NV11317, NV13791, NV15510, NV10189, NV11709, NV22736, NV10752, NV17876, NV14385, NV13198, NV10344, NV19244, NV14009, NV1…
GO:0044773	1.49e-11	mitotic DNA damage checkpoint	53	3407	83	12954	NV11942, NV10145, NV14789, NV16724, NV13943, NV14829, NV11729, NV18217, NV13846, NV13369, NV18764, NV18984, NV17545, NV13046, NV10110, NV18308, NV15308, NV13885, NV18419, NV12490, NV16859, NV17536, NV18724, NV10361, NV20255, NV11807, NV17206, NV18414, NV12414, NV15733, NV12860, NV10512, NV13646, NV19042, NV11147, NV13955, NV10777, NV13543, NV15317, NV12792, NV17839, NV17535, NV14974, NV16284, NV2…
GO:0043632	1.68e-11	modification-dependent macromolecule catabolic process	73	3407	131	12954	NV21679, NV13305, NV11729, NV18217, NV11866, NV10529, NV14207, NV16823, NV21062, NV13547, NV14206, NV10012, NV12379, NV14467, NV11187, NV12333, NV11147, NV12758, NV18963, NV16511, NV11526, NV13544, NV20766, NV15169, NV14229, NV12826, NV17688, NV10104, NV14919, NV11981, NV11633, NV11217, NV17295, NV13233, NV14758, NV11044, NV14829, NV14501, NV18121, NV13733, NV13980, NV17945, NV12063, NV16171, NV1…
GO:0004812	1.73e-11	aminoacyl-tRNA ligase activity	36	3407	47	12954	NV18001, NV11158, NV11406, NV12390, NV10956, NV10765, NV11312, NV11397, NV16872, NV18052, NV11559, NV14641, NV16908, NV13466, NV10065, NV14432, NV10836, NV17936, NV13339, NV16861, NV16065, NV15635, NV16780, NV14554, NV10221, NV13552, NV12384, NV15518, NV14307, NV10405, NV15593, NV14017, NV12853, NV10728, NV10087, NV13921
GO:0031572	2.15e-11	G2 DNA damage checkpoint	51	3407	79	12954	NV11942, NV10145, NV14789, NV16724, NV13943, NV11729, NV18217, NV13846, NV13369, NV18764, NV18984, NV17545, NV13046, NV10110, NV18308, NV15308, NV13885, NV18419, NV12490, NV16859, NV17536, NV18724, NV20255, NV11807, NV17206, NV12414, NV15733, NV12860, NV10512, NV13646, NV19042, NV11147, NV13955, NV10777, NV13543, NV15317, NV12792, NV17839, NV16106, NV17535, NV14974, NV16284, NV20766, NV14499, NV1…
GO:0000428	2.42e-11	DNA-directed RNA polymerase complex	54	3407	86	12954	NV10934, NV10401, NV16852, NV10145, NV24089, NV17846, NV13943, NV18147, NV14701, NV17775, NV12848, NV18802, NV18984, NV14951, NV12779, NV15698, NV13070, NV18724, NV16585, NV14678, NV13769, NV17920, NV16065, NV15168, NV11466, NV18737, NV18184, NV14917, NV15733, NV18833, NV13457, NV13966, NV11193, NV11361, NV11147, NV30073, NV15126, NV12649, NV18723, NV23737, NV11433, NV14066, NV18380, NV14648, NV1…
GO:0030880	2.42e-11	multisubunit RNA polymerase	54	3407	86	12954	NV10934, NV10401, NV16852, NV10145, NV24089, NV17846, NV13943, NV18147, NV14701, NV17775, NV12848, NV18802, NV18984, NV14951, NV12779, NV15698, NV13070, NV18724, NV16585, NV14678, NV13769, NV17920, NV16065, NV15168, NV11466, NV18737, NV18184, NV14917, NV15733, NV18833, NV13457, NV13966, NV11193, NV11361, NV11147, NV30073, NV15126, NV12649, NV18723, NV23737, NV11433, NV14066, NV18380, NV14648, NV1…
GO:0055029	2.42e-11	nuclear DNA-directed RNA polymerase complex	54	3407	86	12954	NV10934, NV10401, NV16852, NV10145, NV24089, NV17846, NV13943, NV18147, NV14701, NV17775, NV12848, NV18802, NV18984, NV14951, NV12779, NV15698, NV13070, NV18724, NV16585, NV14678, NV13769, NV17920, NV16065, NV15168, NV11466, NV18737, NV18184, NV14917, NV15733, NV18833, NV13457, NV13966, NV11193, NV11361, NV11147, NV30073, NV15126, NV12649, NV18723, NV23737, NV11433, NV14066, NV18380, NV14648, NV1…
GO:0051252	2.69e-11	regulation of RNA metabolic process	367	3407	1023	12954	NV11054, NV14835, NV31349, NV12813, NV25797, NV17593, NV11766, NV11025, NV15313, NV17813, NV13070, NV12743, NV16502, NV18724, NV16488, NV15905, NV12102, NV12379, NV14190, NV10171, NV17929, NV17659, NV14120, NV15956, NV11386, NV16158, NV16597, NV16313, NV12858, NV12710, NV10815, NV16015, NV13353, NV17938, NV12388, NV11362, NV13586, NV15120, NV11544, NV15769, NV10104, NV11554, NV12932, NV14758, NV1…
GO:0022414	2.97e-11	reproductive process	289	3407	771	12954	NV20289, NV16210, NV15766, NV11139, NV14835, NV23564, NV14320, NV14946, NV12813, NV11325, NV15886, NV15520, NV17593, NV11766, NV15313, NV12043, NV17813, NV18385, NV10020, NV10595, NV10693, NV15350, NV15289, NV14190, NV11837, NV15382, NV17974, NV18307, NV14120, NV17970, NV11386, NV11481, NV13063, NV10438, NV12710, NV21988, NV17526, NV11438, NV14873, NV25831, NV10080, NV13586, NV11544, NV15769, NV1…
GO:0032561	2.99e-11	guanyl ribonucleotide binding	90	3407	176	12954	NV17491, NV11054, NV11986, NV15541, NV14614, NV15133, NV15428, NV11487, NV18192, NV21403, NV13664, NV18102, NV14183, NV14295, NV17161, NV11093, NV10430, NV13587, NV17813, NV13357, NV11715, NV12743, NV10012, NV18289, NV14920, NV19094, NV15221, NV16640, NV10778, NV15636, NV15401, NV18148, NV13589, NV13473, NV15947, NV13860, NV11718, NV17970, NV31624, NV15323, NV19237, NV16369, NV15684, NV15759, NV1…
GO:0019941	3.54e-11	modification-initiated protein catabolic process	72	3407	130	12954	NV21679, NV13305, NV11729, NV18217, NV11866, NV10529, NV14207, NV16823, NV21062, NV13547, NV14206, NV10012, NV12379, NV14467, NV11187, NV12333, NV11147, NV12758, NV18963, NV16511, NV11526, NV13544, NV20766, NV15169, NV14229, NV12826, NV17688, NV10104, NV14919, NV11981, NV11633, NV11217, NV17295, NV13233, NV14758, NV11044, NV14829, NV14501, NV18121, NV13733, NV13980, NV17945, NV12063, NV16171, NV1…
GO:0019001	4.51e-11	guanyl nucleotide binding	90	3407	177	12954	NV17491, NV11054, NV11986, NV15541, NV14614, NV15133, NV15428, NV11487, NV18192, NV21403, NV13664, NV18102, NV14183, NV14295, NV17161, NV11093, NV10430, NV13587, NV17813, NV13357, NV11715, NV12743, NV10012, NV18289, NV14920, NV19094, NV15221, NV16640, NV10778, NV15636, NV15401, NV18148, NV13589, NV13473, NV15947, NV13860, NV11718, NV17970, NV31624, NV15323, NV19237, NV16369, NV15684, NV15759, NV1…
GO:0016651	5.03e-11	oxidoreductase activity, acting on NAD(P)H	36	3407	48	12954	NV10569, NV16308, NV31416, NV13386, NV12207, NV18197, NV18319, NV17489, NV16202, NV13756, NV13671, NV17966, NV13080, NV17106, NV16114, NV18489, NV20271, NV10645, NV17195, NV24413, NV11489, NV14278, NV18303, NV12974, NV19193, NV19125, NV14268, NV12868, NV15548, NV19212, NV15125, NV14622, NV11277, NV15864, NV14280, NV18010
GO:0005819	7.86e-11	spindle	60	3407	102	12954	NV16178, NV11973, NV12141, NV17491, NV23179, NV13223, NV18217, NV14353, NV22871, NV14445, NV12442, NV15133, NV11229, NV13665, NV13733, NV17593, NV22957, NV16082, NV13898, NV21635, NV15549, NV14349, NV17083, NV10752, NV11031, NV11388, NV12340, NV19176, NV13997, NV18956, NV10012, NV20255, NV16131, NV14356, NV13069, NV21239, NV12258, NV18148, NV12456, NV18120, NV11968, NV25461, NV18077, NV16499, NV1…
GO:0045786	8.66e-11	negative regulation of cell cycle	76	3407	142	12954	NV14789, NV16724, NV13943, NV13223, NV11729, NV18217, NV13846, NV12442, NV14248, NV17545, NV13046, NV15308, NV13132, NV18724, NV15889, NV17206, NV12414, NV10964, NV13069, NV12860, NV13646, NV20754, NV11147, NV10777, NV13543, NV16106, NV11526, NV20766, NV16444, NV18106, NV17938, NV17682, NV17145, NV13570, NV11942, NV12141, NV10145, NV14829, NV13369, NV13359, NV13665, NV18764, NV18984, NV23116, NV1…
GO:0016591	8.91e-11	DNA-directed RNA polymerase II, holoenzyme	47	3407	72	12954	NV10934, NV10401, NV16852, NV10145, NV24089, NV17846, NV13943, NV18147, NV14701, NV17775, NV12848, NV18802, NV18984, NV14951, NV12779, NV15698, NV13070, NV18724, NV16585, NV14678, NV17920, NV11466, NV18737, NV14917, NV18184, NV15733, NV18833, NV11193, NV11361, NV11147, NV30073, NV15126, NV12649, NV18723, NV23737, NV11433, NV14066, NV18380, NV14648, NV13551, NV10805, NV12880, NV13456, NV13964, NV1…
GO:0042175	1.11e-10	nuclear outer membrane-endoplasmic reticulum membrane network	53	3407	86	12954	NV13334, NV10965, NV13221, NV13333, NV18324, NV20768, NV11866, NV15511, NV11069, NV15870, NV16578, NV14207, NV11548, NV18278, NV15406, NV18747, NV10407, NV13664, NV17208, NV13029, NV18456, NV10457, NV10452, NV18354, NV15289, NV10496, NV14964, NV10451, NV16640, NV12354, NV17548, NV15365, NV17738, NV10513, NV15562, NV15190, NV16119, NV11456, NV12853, NV11144, NV11979, NV18078, NV13593, NV11783, NV1…
GO:0051171	1.28e-10	regulation of nitrogen metabolism	427	3407	1233	12954	NV11054, NV30429, NV14835, NV31349, NV12813, NV25797, NV13231, NV17593, NV13898, NV11766, NV11025, NV15313, NV17813, NV13070, NV12743, NV16502, NV18724, NV16488, NV15905, NV12102, NV12379, NV14190, NV10171, NV17929, NV17659, NV14120, NV15956, NV15185, NV17970, NV11036, NV11386, NV16158, NV16597, NV16313, NV12858, NV12710, NV10815, NV21988, NV16015, NV12745, NV13353, NV17938, NV12388, NV11362, NV1…
GO:0000785	1.3e-10	chromatin	107	3407	226	12954	NV12993, NV10642, NV12135, NV10347, NV10123, NV13846, NV19249, NV14026, NV10348, NV14198, NV14153, NV14024, NV17421, NV14025, NV19245, NV11031, NV12238, NV16604, NV19246, NV21062, NV15698, NV12986, NV17813, NV15936, NV11066, NV13876, NV16613, NV12844, NV30378, NV17929, NV12456, NV12447, NV18841, NV17347, NV11774, NV14184, NV11051, NV18066, NV14154, NV17861, NV19248, NV14200, NV17220, NV14201, NV1…
GO:0006511	2.03e-10	ubiquitin-dependent protein catabolic process	69	3407	126	12954	NV21679, NV13305, NV11729, NV18217, NV11866, NV10529, NV14207, NV16823, NV21062, NV13547, NV14206, NV10012, NV14467, NV11187, NV12333, NV11147, NV12758, NV18963, NV16511, NV11526, NV13544, NV20766, NV15169, NV14229, NV12826, NV17688, NV14919, NV11981, NV11633, NV11217, NV17295, NV13233, NV14758, NV11044, NV14829, NV14501, NV18121, NV13733, NV13980, NV17945, NV12063, NV16171, NV18296, NV18836, NV1…
GO:0033043	2.36e-10	regulation of organelle organisation	94	3407	192	12954	NV10378, NV10222, NV11054, NV13223, NV18217, NV16902, NV11577, NV12442, NV15133, NV11229, NV15886, NV15428, NV14695, NV18192, NV10063, NV21635, NV14248, NV17545, NV11093, NV18076, NV12043, NV18385, NV13132, NV12734, NV18956, NV10012, NV10964, NV10775, NV13069, NV10567, NV12348, NV18077, NV20754, NV11774, NV11051, NV14689, NV13525, NV10438, NV13063, NV11710, NV14684, NV20766, NV12853, NV12055, NV1…
GO:0055114	2.37e-10	oxidation-reduction process	305	3407	835	12954	NV14630, NV16210, NV13221, NV12423, NV13156, NV11580, NV14320, NV18832, NV13011, NV11061, NV11730, NV16489, NV11033, NV11493, NV10288, NV12102, NV16942, NV10298, NV24413, NV23896, NV14720, NV17215, NV19195, NV19223, NV15120, NV11277, NV18551, NV21617, NV15805, NV13026, NV11282, NV12981, NV12236, NV16020, NV12207, NV17893, NV11096, NV15792, NV10111, NV19173, NV10790, NV11650, NV17966, NV15595, NV1…
GO:0005789	2.59e-10	ER membrane	52	3407	85	12954	NV13334, NV10965, NV13221, NV13333, NV18324, NV20768, NV11866, NV15511, NV11069, NV15870, NV16578, NV14207, NV11548, NV18278, NV15406, NV18747, NV10407, NV13664, NV17208, NV18456, NV10457, NV10452, NV18354, NV15289, NV10496, NV14964, NV10451, NV16640, NV12354, NV17548, NV15365, NV17738, NV10513, NV15562, NV15190, NV16119, NV11456, NV12853, NV11144, NV11979, NV18078, NV13593, NV11783, NV15224, NV1…
GO:0003746	2.84e-10	translation elongation factor activity	24	3407	27	12954	NV16724, NV17659, NV17769, NV15541, NV18279, NV11718, NV13257, NV14627, NV12835, NV11397, NV14848, NV12619, NV14295, NV14357, NV11310, NV18210, NV14492, NV16538, NV13182, NV11838, NV18746, NV18314, NV16270, NV11428
GO:0051179	2.97e-10	localisation	635	3407	1951	12954	NV20289, NV23564, NV10699, NV14320, NV14946, NV15886, NV12154, NV19103, NV15313, NV14942, NV18385, NV18235, NV14345, NV10595, NV12743, NV18912, NV10901, NV15635, NV17974, NV10171, NV15717, NV16942, NV10697, NV14120, NV14041, NV14793, NV20754, NV18501, NV23896, NV13450, NV11386, NV14671, NV10400, NV12710, NV25831, NV14156, NV18084, NV24954, NV16133, NV11282, NV10192, NV16833, NV13349, NV13256, NV1…
GO:0070271	3.3e-10	protein complex biogenesis and assembly	132	3407	300	12954	NV13435, NV23179, NV11139, NV12135, NV10347, NV22871, NV14026, NV15133, NV12194, NV18192, NV14024, NV16684, NV19246, NV12043, NV13132, NV18120, NV16942, NV16205, NV14120, NV19147, NV11052, NV10993, NV12858, NV14154, NV11480, NV19248, NV13353, NV12388, NV18556, NV13570, NV12448, NV11544, NV17867, NV16178, NV11282, NV18671, NV16343, NV13733, NV16082, NV16598, NV11388, NV11292, NV11081, NV17876, NV1…
GO:0006520	3.77e-10	cellular amino acid metabolic process	99	3407	207	12954	NV18001, NV17613, NV10765, NV16872, NV11833, NV11658, NV18052, NV14183, NV13373, NV16257, NV12740, NV22763, NV30894, NV14641, NV11310, NV15415, NV13466, NV16908, NV10065, NV14196, NV14432, NV11033, NV11493, NV10836, NV12102, NV16065, NV13995, NV17106, NV15635, NV16064, NV12421, NV10221, NV16318, NV13552, NV16492, NV10662, NV14307, NV15593, NV12819, NV11699, NV14017, NV18732, NV17942, NV12853, NV1…
GO:0019219	4.06e-10	regulation of nucleobase, nucleoside, nucleotide and nucleic acid metabolism	413	3407	1195	12954	NV11054, NV14835, NV31349, NV12813, NV25797, NV13231, NV17593, NV11766, NV11025, NV15313, NV17813, NV13070, NV12743, NV16502, NV18724, NV16488, NV15905, NV12102, NV12379, NV14190, NV10171, NV17929, NV17659, NV14120, NV15956, NV15185, NV17970, NV11036, NV11386, NV16158, NV16597, NV16313, NV12858, NV12710, NV10815, NV21988, NV16015, NV12745, NV13353, NV17938, NV12388, NV11362, NV17117, NV14873, NV1…
GO:0016853	4.42e-10	isomerase activity	55	3407	93	12954	NV14924, NV17196, NV18429, NV13531, NV15532, NV18935, NV13269, NV10123, NV15791, NV15231, NV12361, NV18527, NV10947, NV15720, NV16793, NV17380, NV10168, NV16708, NV12018, NV15237, NV11963, NV16421, NV10524, NV15240, NV16288, NV17852, NV23721, NV16676, NV10155, NV12241, NV17633, NV16188, NV17777, NV10477, NV22315, NV10940, NV17215, NV13554, NV16998, NV10637, NV16157, NV11174, NV15718, NV11433, NV1…
GO:0051301	7.59e-10	cell division	115	3407	254	12954	NV16210, NV17491, NV11139, NV22871, NV11325, NV15133, NV11229, NV17940, NV17593, NV18192, NV12468, NV14248, NV15731, NV18102, NV24094, NV13553, NV18076, NV17813, NV13029, NV22697, NV17514, NV18385, NV11066, NV10693, NV13866, NV16613, NV14467, NV12844, NV18567, NV11642, NV17974, NV18645, NV10567, NV12456, NV16021, NV14895, NV12182, NV13504, NV20754, NV31624, NV11052, NV11386, NV16107, NV10438, NV1…
GO:0090150	7.88e-10	establishment of protein localization to membrane	27	3407	33	12954	NV18447, NV16205, NV14082, NV20768, NV12149, NV15870, NV16578, NV16343, NV11513, NV10207, NV10279, NV11515, NV21471, NV13794, NV18747, NV13664, NV18078, NV14103, NV16442, NV10132, NV13708, NV15350, NV17926, NV10229, NV16584, NV10901, NV15311
GO:0006461	9.45e-10	protein complex assembly	130	3407	298	12954	NV13435, NV23179, NV11139, NV12135, NV10347, NV22871, NV14026, NV15133, NV12194, NV18192, NV14024, NV16684, NV19246, NV12043, NV13132, NV18120, NV16942, NV16205, NV14120, NV19147, NV11052, NV10993, NV12858, NV14154, NV11480, NV19248, NV13353, NV12388, NV18556, NV13570, NV12448, NV11544, NV17867, NV16178, NV11282, NV18671, NV16343, NV13733, NV16082, NV16598, NV11388, NV11292, NV11081, NV17876, NV1…
GO:0043038	1.11e-09	amino acid activation	33	3407	45	12954	NV10221, NV18001, NV11158, NV13552, NV12390, NV10956, NV15518, NV14307, NV10765, NV10405, NV15593, NV11397, NV16872, NV14017, NV18052, NV12853, NV11559, NV11310, NV14641, NV22763, NV16908, NV13466, NV10065, NV14432, NV10836, NV17936, NV13339, NV10728, NV16065, NV15635, NV16780, NV13921, NV14554
GO:0051234	1.7e-09	establishment of localization	545	3407	1656	12954	NV23564, NV10699, NV14320, NV14946, NV15886, NV12154, NV19103, NV15313, NV14942, NV18385, NV18235, NV14345, NV12743, NV18912, NV10901, NV15635, NV15717, NV16942, NV10697, NV14120, NV14041, NV14793, NV18501, NV23896, NV13450, NV14671, NV25831, NV14156, NV24954, NV16133, NV11282, NV10192, NV16833, NV13349, NV13256, NV10398, NV16474, NV13458, NV16343, NV16020, NV22382, NV12315, NV14887, NV16032, NV1…
GO:0003924	2.34e-09	GTPase activity	75	3407	147	12954	NV17491, NV15541, NV14614, NV15428, NV11487, NV18192, NV21403, NV13664, NV18102, NV14183, NV14295, NV17161, NV11093, NV13373, NV10430, NV13587, NV17813, NV12743, NV10012, NV18289, NV15221, NV16640, NV18567, NV10778, NV15636, NV15401, NV18148, NV13589, NV13473, NV13860, NV11718, NV31624, NV19237, NV16369, NV10400, NV15759, NV12853, NV14357, NV13570, NV16270, NV12244, NV17867, NV16178, NV16425, NV1…
GO:0009994	2.62e-09	oocyte differentiation	73	3407	142	12954	NV16210, NV18812, NV11139, NV14946, NV11577, NV12306, NV11568, NV15133, NV15886, NV11934, NV17940, NV15520, NV17545, NV11093, NV10430, NV13029, NV10595, NV10693, NV18956, NV16891, NV16961, NV17949, NV15439, NV13125, NV11837, NV16962, NV12583, NV11481, NV14689, NV14684, NV11936, NV25831, NV18790, NV11899, NV11436, NV10504, NV18057, NV10736, NV12998, NV25988, NV12141, NV16500, NV16475, NV13980, NV1…
GO:0072599	2.63e-09	establishment of protein localisation to ER	17	3407	17	12954	NV20768, NV15870, NV16578, NV16343, NV11513, NV10207, NV11515, NV13794, NV18747, NV13664, NV18078, NV14103, NV16442, NV13708, NV10132, NV17926, NV16584
GO:0045047	2.63e-09	protein-ER targeting	17	3407	17	12954	NV20768, NV15870, NV16578, NV16343, NV11513, NV10207, NV11515, NV13794, NV18747, NV13664, NV18078, NV14103, NV16442, NV13708, NV10132, NV17926, NV16584
GO:0006613	2.63e-09	cotranslational protein-membrane targeting	17	3407	17	12954	NV20768, NV16578, NV16343, NV11513, NV10207, NV11515, NV13794, NV18747, NV13664, NV18078, NV14103, NV16442, NV13708, NV10132, NV17926, NV16584, NV15311
GO:0043039	3.08e-09	tRNA charging	32	3407	44	12954	NV10221, NV18001, NV11158, NV13552, NV12390, NV10956, NV15518, NV14307, NV10765, NV10405, NV15593, NV11397, NV16872, NV14017, NV18052, NV12853, NV11559, NV11310, NV14641, NV16908, NV13466, NV10065, NV14432, NV10836, NV17936, NV13339, NV10728, NV16065, NV15635, NV16780, NV13921, NV14554
GO:0022624	3.12e-09	proteasome accessory complex	22	3407	25	12954	NV15607, NV14829, NV15019, NV10748, NV12476, NV12333, NV14908, NV14096, NV17501, NV15789, NV10063, NV15169, NV10900, NV16391, NV11103, NV13405, NV10361, NV14919, NV14902, NV15117, NV16539, NV15940
GO:0006364	3.25e-09	rRNA processing	30	3407	40	12954	NV14326, NV10011, NV19058, NV15193, NV14895, NV15791, NV18619, NV18202, NV11163, NV20306, NV10847, NV12215, NV15047, NV13376, NV14043, NV11925, NV11267, NV16027, NV14970, NV12015, NV19092, NV21445, NV11947, NV11882, NV13103, NV16966, NV14881, NV14511, NV14691, NV11082
GO:0006446	4.62e-09	regulation of translational initiation	23	3407	27	12954	NV10149, NV11120, NV12521, NV17558, NV12444, NV18467, NV11895, NV16500, NV17970, NV17317, NV16439, NV10150, NV16857, NV16237, NV13962, NV15355, NV12150, NV17637, NV10007, NV13034, NV13467, NV14971, NV16510
GO:0008137	4.62e-09	ubiquinone reductase activity	23	3407	27	12954	NV10569, NV24413, NV11489, NV31416, NV13386, NV14278, NV12974, NV18303, NV19193, NV12207, NV19125, NV14268, NV18197, NV12868, NV18319, NV17489, NV15125, NV14622, NV15864, NV13671, NV17966, NV18489, NV18010
GO:0050136	4.62e-09	NADH dehydrogenase (quinone) activity	23	3407	27	12954	NV10569, NV24413, NV11489, NV31416, NV13386, NV14278, NV12974, NV18303, NV19193, NV12207, NV19125, NV14268, NV18197, NV12868, NV18319, NV17489, NV15125, NV14622, NV15864, NV13671, NV17966, NV18489, NV18010
GO:0098687	4.75e-09	chromosomal region	64	3407	120	12954	NV16724, NV11191, NV13223, NV10123, NV17720, NV22871, NV11325, NV12442, NV15133, NV11031, NV17813, NV16961, NV13069, NV12860, NV15654, NV12161, NV11147, NV12415, NV15126, NV10069, NV18066, NV15718, NV13353, NV17145, NV14098, NV30238, NV11981, NV10061, NV16178, NV17715, NV12141, NV15019, NV16500, NV16475, NV10189, NV13733, NV25930, NV14349, NV11978, NV12968, NV16388, NV10752, NV11388, NV22004, NV1…
GO:0006184	5.14e-09	GTP catabolism	75	3407	149	12954	NV17491, NV15541, NV14614, NV15428, NV11487, NV18192, NV21403, NV13664, NV18102, NV14183, NV14295, NV17161, NV11093, NV13373, NV10430, NV13587, NV17813, NV12743, NV10012, NV18289, NV15221, NV16640, NV18567, NV10778, NV15636, NV15401, NV18148, NV13589, NV13473, NV13860, NV11718, NV31624, NV19237, NV16369, NV10400, NV15759, NV12853, NV14357, NV13570, NV16270, NV12244, NV17867, NV16178, NV16425, NV1…
GO:0006200	6.22e-09	ATP catabolism	137	3407	326	12954	NV14984, NV17377, NV10699, NV13434, NV17593, NV15789, NV11766, NV12592, NV11898, NV15439, NV15635, NV17968, NV16030, NV10339, NV18778, NV14793, NV12333, NV12451, NV10438, NV18090, NV13574, NV14712, NV13764, NV14718, NV18312, NV31367, NV15913, NV10403, NV12932, NV16977, NV18250, NV16133, NV16833, NV14904, NV13256, NV16068, NV13369, NV13458, NV11431, NV12261, NV11235, NV15510, NV13980, NV12940, NV1…
GO:0009158	6.22e-09	ribonucleoside monophosphate catabolism	137	3407	326	12954	NV14984, NV17377, NV10699, NV13434, NV17593, NV15789, NV11766, NV12592, NV11898, NV15439, NV15635, NV17968, NV16030, NV10339, NV18778, NV14793, NV12333, NV12451, NV10438, NV18090, NV13574, NV14712, NV13764, NV14718, NV18312, NV31367, NV15913, NV10403, NV12932, NV16977, NV18250, NV16133, NV16833, NV14904, NV13256, NV16068, NV13369, NV13458, NV11431, NV12261, NV11235, NV15510, NV13980, NV12940, NV1…
GO:0009125	6.22e-09	nucleoside monophosphate breakdown	137	3407	326	12954	NV14984, NV17377, NV10699, NV13434, NV17593, NV15789, NV11766, NV12592, NV11898, NV15439, NV15635, NV17968, NV16030, NV10339, NV18778, NV14793, NV12333, NV12451, NV10438, NV18090, NV13574, NV14712, NV13764, NV14718, NV18312, NV31367, NV15913, NV10403, NV12932, NV16977, NV18250, NV16133, NV16833, NV14904, NV13256, NV16068, NV13369, NV13458, NV11431, NV12261, NV11235, NV15510, NV13980, NV12940, NV1…
GO:0009169	6.22e-09	purine ribonucleoside monophosphate catabolism	137	3407	326	12954	NV14984, NV17377, NV10699, NV13434, NV17593, NV15789, NV11766, NV12592, NV11898, NV15439, NV15635, NV17968, NV16030, NV10339, NV18778, NV14793, NV12333, NV12451, NV10438, NV18090, NV13574, NV14712, NV13764, NV14718, NV18312, NV31367, NV15913, NV10403, NV12932, NV16977, NV18250, NV16133, NV16833, NV14904, NV13256, NV16068, NV13369, NV13458, NV11431, NV12261, NV11235, NV15510, NV13980, NV12940, NV1…
GO:0009128	6.22e-09	purine nucleoside monophosphate catabolism	137	3407	326	12954	NV14984, NV17377, NV10699, NV13434, NV17593, NV15789, NV11766, NV12592, NV11898, NV15439, NV15635, NV17968, NV16030, NV10339, NV18778, NV14793, NV12333, NV12451, NV10438, NV18090, NV13574, NV14712, NV13764, NV14718, NV18312, NV31367, NV15913, NV10403, NV12932, NV16977, NV18250, NV16133, NV16833, NV14904, NV13256, NV16068, NV13369, NV13458, NV11431, NV12261, NV11235, NV15510, NV13980, NV12940, NV1…
GO:0007028	6.57e-09	cytoplasm organization	39	3407	60	12954	NV25988, NV18812, NV11139, NV16475, NV16500, NV14946, NV12306, NV15133, NV11568, NV11934, NV13980, NV14976, NV10430, NV17902, NV13663, NV10595, NV19176, NV18956, NV16961, NV11276, NV11837, NV16962, NV13371, NV12583, NV12182, NV18830, NV17745, NV11481, NV16119, NV14689, NV14684, NV11936, NV11245, NV15939, NV25831, NV18562, NV15051, NV12150, NV18243
GO:0044723	7.17e-09	single-organism carbohydrate metabolic process	85	3407	177	12954	NV18935, NV15257, NV15615, NV15428, NV17596, NV17380, NV16257, NV13298, NV15889, NV10524, NV15289, NV15884, NV10451, NV17666, NV15365, NV11868, NV10639, NV10662, NV18652, NV15416, NV17460, NV10856, NV13603, NV10651, NV17655, NV10148, NV18964, NV19166, NV16395, NV18700, NV17556, NV11525, NV15694, NV30874, NV16846, NV14079, NV11510, NV18560, NV17196, NV15903, NV13531, NV18324, NV10039, NV16255, NV1…
GO:1901069	7.5e-09	guanosine-containing compound breakdown	75	3407	150	12954	NV17491, NV15541, NV14614, NV15428, NV11487, NV18192, NV21403, NV13664, NV18102, NV14183, NV14295, NV17161, NV11093, NV13373, NV10430, NV13587, NV17813, NV12743, NV10012, NV18289, NV15221, NV16640, NV18567, NV10778, NV15636, NV15401, NV18148, NV13589, NV13473, NV13860, NV11718, NV31624, NV19237, NV16369, NV10400, NV15759, NV12853, NV14357, NV13570, NV16270, NV12244, NV17867, NV16178, NV16425, NV1…
GO:0006418	8.26e-09	tRNA aminoacylation for protein translation	31	3407	43	12954	NV10221, NV18001, NV11158, NV13552, NV12390, NV10956, NV15518, NV14307, NV10765, NV10405, NV15593, NV11397, NV16872, NV14017, NV18052, NV12853, NV11559, NV14641, NV16908, NV13466, NV10065, NV14432, NV10836, NV17936, NV13339, NV10728, NV16065, NV15635, NV16780, NV13921, NV14554
GO:0046039	8.45e-09	GTP metabolism	76	3407	153	12954	NV17491, NV15541, NV14614, NV15428, NV11487, NV18192, NV21403, NV13664, NV18102, NV14183, NV14295, NV17161, NV11093, NV13373, NV10430, NV13587, NV17813, NV12743, NV10012, NV18289, NV15221, NV16640, NV18567, NV10778, NV15636, NV15401, NV18148, NV13589, NV13473, NV13860, NV11718, NV31624, NV19237, NV16369, NV10400, NV15759, NV12853, NV14357, NV13570, NV16270, NV12244, NV17867, NV16178, NV16425, NV1…
GO:0000228	9.49e-09	nuclear chromosome	63	3407	119	12954	NV12700, NV10061, NV12993, NV23727, NV12133, NV11368, NV10123, NV25791, NV18122, NV17529, NV30424, NV14153, NV10517, NV16082, NV17421, NV13700, NV12968, NV13818, NV11031, NV12238, NV14385, NV17876, NV15441, NV16095, NV16519, NV16859, NV11066, NV13876, NV14324, NV15925, NV16613, NV12844, NV15439, NV14719, NV17372, NV18299, NV15693, NV17404, NV11774, NV14714, NV14184, NV15317, NV18066, NV13909, NV1…
GO:0006614	9.52e-09	SRP-dependent cotranslational protein targeting to membrane	16	3407	16	12954	NV20768, NV16578, NV16343, NV11513, NV10207, NV11515, NV13794, NV18747, NV13664, NV18078, NV14103, NV16442, NV13708, NV10132, NV16584, NV17926
GO:0016887	9.96e-09	ATP monophosphatase activity	136	3407	325	12954	NV14984, NV17377, NV10699, NV13434, NV17593, NV15789, NV11766, NV12592, NV11898, NV15439, NV15635, NV17968, NV16030, NV10339, NV18778, NV14793, NV12333, NV12451, NV10438, NV18090, NV13574, NV14712, NV13764, NV14718, NV18312, NV31367, NV15913, NV10403, NV12932, NV16977, NV18250, NV16133, NV16833, NV14904, NV13256, NV16068, NV13369, NV13458, NV11431, NV12261, NV11235, NV15510, NV13980, NV12940, NV1…
GO:0005838	9.99e-09	proteasome regulatory particle	21	3407	24	12954	NV15607, NV14829, NV10748, NV12476, NV12333, NV14908, NV14096, NV17501, NV15789, NV10063, NV15169, NV10900, NV16391, NV11103, NV13405, NV10361, NV14919, NV14902, NV15117, NV16539, NV15940
GO:0007315	1.07e-08	pole plasm assembly	36	3407	54	12954	NV25988, NV18812, NV11139, NV16475, NV16500, NV14946, NV12306, NV15133, NV11568, NV11934, NV13980, NV14976, NV10430, NV17902, NV13663, NV10595, NV19176, NV18956, NV16961, NV11276, NV11837, NV16962, NV12583, NV18830, NV17745, NV11481, NV14689, NV14684, NV11936, NV11245, NV15939, NV25831, NV18562, NV15051, NV12150, NV18243
GO:0043170	1.19e-08	macromolecule metabolic process	1451	3407	4951	12954	NV18001, NV13305, NV11054, NV11563, NV13943, NV16435, NV12769, NV13156, NV15541, NV11402, NV14673, NV25797, NV15886, NV24439, NV14365, NV13168, NV14024, NV15731, NV11025, NV13818, NV15313, NV16019, NV13070, NV16267, NV15925, NV17840, NV15635, NV11055, NV17974, NV10913, NV15401, NV17684, NV13123, NV14307, NV11147, NV15126, NV14671, NV12858, NV16414, NV16304, NV18106, NV25560, NV18528, NV11544, NV1…
GO:0015078	1.37e-08	hydrogen ion transmembrane transporter activity	45	3407	75	12954	NV16133, NV14984, NV10699, NV13434, NV11058, NV13458, NV13431, NV16020, NV12316, NV13669, NV10906, NV11730, NV13906, NV20037, NV11983, NV10918, NV16211, NV11731, NV16891, NV13694, NV15635, NV15595, NV16064, NV23750, NV10944, NV18130, NV17706, NV16081, NV14793, NV15655, NV14491, NV10516, NV13153, NV18090, NV14086, NV14712, NV10574, NV11136, NV13258, NV10403, NV12777, NV16729, NV18551, NV13905, NV1…
GO:1902600	1.37e-08	hydrogen ion transmembrane transport	45	3407	75	12954	NV16133, NV14984, NV10699, NV13434, NV11058, NV13458, NV13431, NV16020, NV12316, NV13669, NV10906, NV11730, NV13906, NV20037, NV11983, NV10918, NV16211, NV11731, NV16891, NV13694, NV15635, NV15595, NV16064, NV23750, NV10944, NV18130, NV17706, NV16081, NV14793, NV15655, NV14491, NV10516, NV13153, NV18090, NV14086, NV14712, NV10574, NV11136, NV13258, NV10403, NV12777, NV16729, NV18551, NV13905, NV1…
GO:0048599	1.57e-08	oocyte development	66	3407	128	12954	NV16210, NV18812, NV11139, NV14946, NV12306, NV11568, NV15133, NV15886, NV11934, NV17940, NV15520, NV17545, NV10430, NV13029, NV10595, NV10693, NV18956, NV16891, NV16961, NV17949, NV13125, NV11837, NV16962, NV12583, NV11481, NV14689, NV14684, NV11936, NV25831, NV18790, NV11436, NV10504, NV10736, NV12998, NV25988, NV12141, NV16500, NV16475, NV16082, NV22302, NV13980, NV12082, NV14976, NV14302, NV1…
GO:0008298	1.59e-08	establishment and maintenance of intracellular RNA localization	38	3407	59	12954	NV25988, NV12141, NV18812, NV11139, NV16475, NV16500, NV14946, NV12306, NV11568, NV15133, NV15510, NV14695, NV13980, NV14976, NV10430, NV13663, NV10595, NV16961, NV11276, NV15439, NV11837, NV16962, NV10171, NV12583, NV18830, NV17745, NV14689, NV14684, NV11936, NV11245, NV15939, NV25831, NV18562, NV15051, NV12150, NV13711, NV18243, NV10736
GO:0042176	1.62e-08	regulation of protein breakdown	33	3407	48	12954	NV14255, NV15607, NV13223, NV15019, NV12860, NV19042, NV12442, NV14908, NV13665, NV13733, NV13980, NV14248, NV14349, NV18296, NV22004, NV10900, NV15547, NV14989, NV11103, NV13997, NV13570, NV11807, NV14919, NV16131, NV16505, NV14902, NV10964, NV10710, NV10243, NV31867, NV13069, NV17548, NV11633
GO:0071824	1.83e-08	protein-DNA complex subunit organisation	80	3407	166	12954	NV10934, NV12135, NV10347, NV14701, NV13846, NV19249, NV14026, NV10348, NV14198, NV14153, NV14024, NV14025, NV19245, NV19246, NV13070, NV13866, NV30378, NV15658, NV12447, NV12262, NV12649, NV12858, NV14154, NV18723, NV19248, NV14200, NV12388, NV14201, NV13586, NV11544, NV12448, NV14884, NV15999, NV11512, NV17715, NV12138, NV23148, NV14007, NV10411, NV18147, NV14878, NV19243, NV11431, NV10189, NV1…
GO:0006612	1.98e-08	protein targeting to membrane	19	3407	21	12954	NV20768, NV15870, NV16578, NV16343, NV11513, NV10207, NV11515, NV13794, NV18747, NV13664, NV18078, NV14103, NV16442, NV13708, NV10132, NV15350, NV17926, NV16584, NV15311
GO:0016655	2.15e-08	oxidoreductase activity, acting on NAD(P)H, quinone or similar compound as acceptor	24	3407	30	12954	NV17195, NV10569, NV24413, NV11489, NV31416, NV13386, NV14278, NV12974, NV18303, NV19193, NV12207, NV19125, NV14268, NV18197, NV12868, NV18319, NV17489, NV15125, NV14622, NV15864, NV13671, NV17966, NV18489, NV18010
GO:0008553	2.5e-08	proton-translocating P-type ATPase activity	26	3407	34	12954	NV16133, NV14984, NV23750, NV10699, NV17706, NV13434, NV16081, NV14793, NV15655, NV13458, NV13431, NV14491, NV10516, NV18090, NV12316, NV14086, NV14712, NV13669, NV10918, NV13258, NV13694, NV10403, NV16729, NV15635, NV12615, NV16064
GO:0051168	2.52e-08	nucleus export	27	3407	36	12954	NV31305, NV16111, NV15717, NV15000, NV16475, NV15321, NV11962, NV14522, NV11909, NV14184, NV17222, NV14889, NV17861, NV12044, NV18267, NV11318, NV11788, NV14887, NV15939, NV10338, NV17707, NV30238, NV23735, NV11837, NV11333, NV11244, NV11182
GO:0040029	2.72e-08	regulation of gene expression, epigenetic	67	3407	132	12954	NV12700, NV14867, NV11766, NV13081, NV16604, NV11243, NV21062, NV17813, NV15936, NV13876, NV17090, NV11765, NV14190, NV17929, NV15654, NV12161, NV11774, NV18919, NV11481, NV12466, NV12451, NV14689, NV10069, NV14684, NV30423, NV18066, NV17861, NV15718, NV17220, NV10046, NV18362, NV11629, NV15769, NV14533, NV15230, NV18057, NV13478, NV11649, NV10061, NV11973, NV23148, NV12825, NV16500, NV10220, NV1…
GO:0006810	2.94e-08	transport	521	3407	1601	12954	NV23564, NV10699, NV14320, NV14946, NV15886, NV12154, NV19103, NV15313, NV14942, NV18385, NV18235, NV14345, NV12743, NV18912, NV10901, NV15635, NV15717, NV16942, NV10697, NV14120, NV14041, NV14793, NV18501, NV23896, NV13450, NV14671, NV25831, NV14156, NV24954, NV16133, NV11282, NV10192, NV16833, NV13349, NV10398, NV16474, NV13458, NV16343, NV16020, NV22382, NV12315, NV14887, NV16032, NV10335, NV1…
GO:1901068	3.06e-08	guanosines metabolic process	78	3407	162	12954	NV17491, NV15541, NV14614, NV15428, NV11487, NV18192, NV21403, NV13664, NV18102, NV14183, NV14295, NV17161, NV11093, NV13373, NV10430, NV13587, NV17813, NV12743, NV10012, NV18289, NV15221, NV16640, NV18567, NV10778, NV15636, NV15401, NV18148, NV13589, NV13473, NV13860, NV11718, NV31624, NV19237, NV16369, NV10400, NV15759, NV24362, NV12853, NV14357, NV13570, NV16270, NV12244, NV17867, NV16178, NV1…
GO:0016491	3.56e-08	redox activity	269	3407	751	12954	NV14630, NV16210, NV13221, NV12423, NV13156, NV11580, NV14320, NV18832, NV13011, NV11061, NV11730, NV16489, NV11033, NV11493, NV10288, NV12102, NV10298, NV24413, NV23896, NV14720, NV17215, NV19195, NV19223, NV15120, NV11277, NV18551, NV21617, NV15805, NV13026, NV11282, NV12981, NV12236, NV16020, NV12207, NV17893, NV11096, NV15792, NV10111, NV19173, NV10790, NV11650, NV17966, NV15595, NV14293, NV1…
GO:0044802	3.8e-08	single-organism membrane organization	50	3407	89	12954	NV11973, NV18447, NV20768, NV12614, NV12306, NV15886, NV15870, NV16578, NV16343, NV18278, NV10207, NV13980, NV21471, NV13794, NV15932, NV18747, NV13664, NV10408, NV12740, NV13132, NV18146, NV13708, NV15350, NV17926, NV16186, NV10901, NV14582, NV17275, NV10567, NV15636, NV16205, NV14082, NV12149, NV11565, NV11513, NV10279, NV11515, NV12853, NV17526, NV18078, NV15394, NV14103, NV16442, NV10132, NV1…
GO:0007005	4.84e-08	mitochondria organization	53	3407	97	12954	NV15193, NV13747, NV17377, NV16902, NV17613, NV10921, NV20310, NV19036, NV15686, NV16294, NV25187, NV18156, NV13663, NV10480, NV13117, NV14409, NV10065, NV18146, NV16211, NV15905, NV11493, NV15289, NV18469, NV10901, NV12948, NV15636, NV24091, NV19058, NV30255, NV11470, NV12149, NV15518, NV15150, NV18279, NV11565, NV10477, NV15491, NV19193, NV10535, NV15669, NV10279, NV14607, NV18178, NV11806, NV1…
GO:0016568	4.97e-08	chromatin modification	96	3407	214	12954	NV10074, NV18905, NV16724, NV15732, NV12135, NV10123, NV22871, NV12541, NV11766, NV14025, NV19245, NV21062, NV17813, NV18657, NV16708, NV11066, NV11838, NV12844, NV11765, NV14190, NV18567, NV15664, NV15658, NV12456, NV16895, NV12262, NV15654, NV12161, NV11361, NV17347, NV11774, NV18919, NV11051, NV10069, NV11710, NV13544, NV18066, NV17861, NV16444, NV19085, NV17220, NV10046, NV18232, NV13126, NV1…
GO:0016072	5.32e-08	rRNA metabolic process	30	3407	43	12954	NV14326, NV10011, NV19058, NV15193, NV14895, NV15791, NV18619, NV18202, NV11163, NV20306, NV10847, NV12215, NV15047, NV13376, NV14043, NV11925, NV11267, NV16027, NV14970, NV12015, NV19092, NV21445, NV11947, NV11882, NV13103, NV16966, NV14881, NV14511, NV14691, NV11082
GO:0070972	5.57e-08	protein localization to endoplasmic reticulum	22	3407	27	12954	NV15517, NV10965, NV20768, NV15870, NV16578, NV16343, NV11513, NV10207, NV14817, NV11515, NV13794, NV18747, NV15512, NV13664, NV18078, NV14103, NV16442, NV10132, NV13708, NV17926, NV16584, NV15516
GO:0051236	6.08e-08	RNA positioning	41	3407	68	12954	NV14984, NV12825, NV16475, NV11962, NV11325, NV14522, NV13458, NV11487, NV17222, NV17349, NV12914, NV13081, NV15085, NV12044, NV12315, NV14887, NV14332, NV14752, NV11837, NV15737, NV31305, NV16111, NV15717, NV15000, NV15321, NV12974, NV17265, NV14184, NV11513, NV14889, NV17861, NV18267, NV11788, NV11149, NV15939, NV25831, NV18057, NV30238, NV17781, NV16365, NV16454
GO:0036442	6.79e-08	hydrogen-exporting ATPase activity	27	3407	37	12954	NV16133, NV14984, NV23750, NV10699, NV17706, NV13434, NV16081, NV14793, NV15655, NV13458, NV13431, NV14491, NV10516, NV18090, NV12316, NV14086, NV14712, NV13669, NV20037, NV10918, NV13258, NV13694, NV10403, NV16729, NV15635, NV12615, NV16064
GO:0072657	6.79e-08	protein localization to membrane	27	3407	37	12954	NV18447, NV16205, NV14082, NV20768, NV12149, NV15870, NV16578, NV16343, NV11513, NV10207, NV10279, NV11515, NV21471, NV13794, NV18747, NV13664, NV18078, NV14103, NV16442, NV10132, NV13708, NV15350, NV17926, NV10229, NV16584, NV10901, NV15311
GO:0006352	6.92e-08	DNA-dependent RNA polymerase complex assembly at promoter	43	3407	73	12954	NV10934, NV10401, NV16852, NV14789, NV18147, NV14701, NV10411, NV17775, NV12779, NV15308, NV15698, NV13070, NV18724, NV17206, NV16065, NV11466, NV18184, NV21883, NV11302, NV21566, NV14184, NV11051, NV12649, NV17409, NV18723, NV23737, NV14066, NV18380, NV14648, NV14274, NV12842, NV17938, NV18605, NV10805, NV12880, NV13456, NV13964, NV16281, NV16996, NV15999, NV17905, NV11512, NV17168
GO:0019725	7.4e-08	cellular homeostasis	60	3407	116	12954	NV15620, NV12141, NV14370, NV10699, NV13156, NV10123, NV18832, NV12705, NV11069, NV11698, NV13011, NV13431, NV16294, NV11093, NV12311, NV25673, NV11701, NV10790, NV11963, NV21165, NV16891, NV10164, NV13756, NV15753, NV12427, NV17106, NV16640, NV11233, NV17633, NV16030, NV15619, NV16188, NV17777, NV16401, NV17911, NV23896, NV13348, NV13010, NV14720, NV13899, NV17215, NV13414, NV17413, NV10637, NV1…
GO:0016192	7.49e-08	vesicle transport	188	3407	495	12954	NV10222, NV12408, NV12677, NV10772, NV14498, NV14320, NV14946, NV18658, NV10125, NV12154, NV18192, NV12434, NV11766, NV19103, NV15313, NV10430, NV18385, NV15241, NV25673, NV14345, NV12743, NV14332, NV15350, NV15289, NV12545, NV16640, NV18307, NV15517, NV15050, NV16942, NV16671, NV14120, NV18501, NV11036, NV14671, NV14712, NV13353, NV12439, NV14873, NV15769, NV11981, NV17867, NV12998, NV13395, NV1…
GO:0050658	7.5e-08	RNA transport	40	3407	66	12954	NV14984, NV12825, NV16475, NV11962, NV11325, NV14522, NV13458, NV11487, NV17222, NV17349, NV12914, NV13081, NV15085, NV12044, NV12315, NV14887, NV14332, NV14752, NV11837, NV15737, NV31305, NV16111, NV15717, NV15000, NV15321, NV12974, NV17265, NV14184, NV11513, NV14889, NV17861, NV18267, NV11788, NV11149, NV15939, NV25831, NV18057, NV30238, NV16365, NV16454
GO:0050657	7.5e-08	nucleic acid transport	40	3407	66	12954	NV14984, NV12825, NV16475, NV11962, NV11325, NV14522, NV13458, NV11487, NV17222, NV17349, NV12914, NV13081, NV15085, NV12044, NV12315, NV14887, NV14332, NV14752, NV11837, NV15737, NV31305, NV16111, NV15717, NV15000, NV15321, NV12974, NV17265, NV14184, NV11513, NV14889, NV17861, NV18267, NV11788, NV11149, NV15939, NV25831, NV18057, NV30238, NV16365, NV16454
GO:0042623	8.02e-08	ATPase activity, coupled	122	3407	292	12954	NV14984, NV10475, NV17377, NV10699, NV14701, NV13434, NV11568, NV13431, NV14315, NV10587, NV17593, NV15789, NV11385, NV11766, NV15085, NV12592, NV11898, NV10139, NV17547, NV10875, NV13694, NV16961, NV15439, NV11765, NV15635, NV16064, NV17968, NV15035, NV16030, NV10339, NV18778, NV11610, NV12262, NV17706, NV14793, NV10040, NV15655, NV10520, NV10438, NV18090, NV14889, NV13574, NV18723, NV14712, NV1…
GO:0006367	9.33e-08	transcription initiation from Pol II promoter	39	3407	64	12954	NV10934, NV10401, NV16852, NV14789, NV18147, NV14701, NV10411, NV17775, NV12779, NV15308, NV15698, NV13070, NV18724, NV17206, NV11466, NV18184, NV11302, NV21566, NV12649, NV17409, NV18723, NV23737, NV14066, NV18380, NV14648, NV14274, NV12842, NV17938, NV18605, NV10805, NV12880, NV13456, NV13964, NV16281, NV16996, NV15999, NV11512, NV17905, NV17168
GO:1902578	9.45e-08	single-organism localization	480	3407	1471	12954	NV12408, NV14984, NV11139, NV23564, NV10062, NV10699, NV14320, NV14946, NV11325, NV13011, NV15886, NV12154, NV14817, NV11766, NV19103, NV15313, NV12043, NV14942, NV11730, NV18385, NV18235, NV15241, NV14345, NV10595, NV12743, NV10693, NV14332, NV18912, NV15350, NV15289, NV10901, NV11784, NV11837, NV16043, NV15635, NV18307, NV15717, NV15050, NV16942, NV16205, NV16671, NV14120, NV14793, NV18501, NV2…
GO:0032787	9.51e-08	monocarboxylic acid metabolism	59	3407	114	12954	NV15196, NV12952, NV18054, NV13940, NV17494, NV18526, NV14986, NV17893, NV14710, NV15071, NV14219, NV15720, NV17380, NV16834, NV22763, NV10319, NV12399, NV19134, NV10237, NV10288, NV13505, NV16312, NV18186, NV13995, NV11442, NV10913, NV16716, NV12218, NV12323, NV14293, NV13767, NV16021, NV16550, NV10298, NV18155, NV15416, NV14968, NV16157, NV16284, NV15933, NV12929, NV11220, NV10148, NV14089, NV1…
GO:0006323	1.18e-07	DNA organisation	78	3407	166	12954	NV12135, NV10347, NV18217, NV22871, NV19249, NV14026, NV10348, NV14198, NV14153, NV14024, NV15731, NV14025, NV19245, NV19246, NV17813, NV16961, NV30378, NV10339, NV12447, NV12860, NV11710, NV12858, NV20766, NV14154, NV19248, NV14200, NV12388, NV14201, NV11544, NV12448, NV15945, NV12138, NV14007, NV16500, NV14878, NV13791, NV19243, NV17529, NV15510, NV14069, NV11709, NV16094, NV10752, NV16153, NV1…
GO:0043021	1.27e-07	RNP binding	14	3407	14	12954	NV15766, NV18078, NV10955, NV18830, NV13750, NV15870, NV13708, NV20306, NV10520, NV12835, NV13467, NV10909, NV13664, NV13154
GO:0005635	1.31e-07	nuclear envelope	49	3407	89	12954	NV21679, NV11973, NV23179, NV13223, NV14498, NV10123, NV11325, NV18986, NV11069, NV18278, NV13282, NV14833, NV17222, NV14349, NV15085, NV11388, NV17085, NV10866, NV12953, NV14612, NV11746, NV11592, NV16131, NV11152, NV11160, NV11333, NV10257, NV10931, NV31340, NV11470, NV25461, NV14375, NV18213, NV14184, NV17839, NV17861, NV12905, NV14438, NV18267, NV12055, NV11673, NV17220, NV17381, NV24349, NV1…
GO:1902493	1.36e-07	acetyltransferase complex	40	3407	67	12954	NV10708, NV10934, NV14081, NV12138, NV23148, NV10347, NV18147, NV19249, NV19243, NV14198, NV10189, NV18984, NV14024, NV18308, NV22736, NV16859, NV11066, NV12844, NV12414, NV11502, NV15658, NV11982, NV10512, NV15654, NV16911, NV14192, NV12944, NV14499, NV10815, NV17861, NV16444, NV14648, NV19085, NV10805, NV13964, NV13456, NV11391, NV15999, NV15096, NV14068
GO:0009892	1.36e-07	negative regulation of metabolism	207	3407	559	12954	NV15766, NV11054, NV13223, NV10465, NV10123, NV12813, NV12442, NV14026, NV14867, NV11641, NV14248, NV13081, NV10307, NV15313, NV11295, NV11243, NV21062, NV17813, NV22763, NV13876, NV10693, NV16502, NV14467, NV10964, NV14190, NV17929, NV10632, NV17659, NV18919, NV11386, NV11481, NV12451, NV14689, NV24427, NV30423, NV14684, NV13353, NV21876, NV14330, NV19085, NV10046, NV11629, NV17145, NV13586, NV1…
GO:0031248	1.36e-07	protein acetyltransferase complex	40	3407	67	12954	NV10708, NV10934, NV14081, NV12138, NV23148, NV10347, NV18147, NV19249, NV19243, NV14198, NV10189, NV18984, NV14024, NV18308, NV22736, NV16859, NV11066, NV12844, NV12414, NV11502, NV15658, NV11982, NV10512, NV15654, NV16911, NV14192, NV12944, NV14499, NV10815, NV17861, NV16444, NV14648, NV19085, NV10805, NV13964, NV13456, NV11391, NV15999, NV15096, NV14068
GO:0070603	1.53e-07	SWI-SNF-type complex	28	3407	40	12954	NV10061, NV12262, NV14690, NV25791, NV17771, NV16856, NV11063, NV16860, NV16911, NV18066, NV11766, NV14499, NV11745, NV18125, NV17876, NV14385, NV16859, NV15167, NV11066, NV15374, NV17809, NV13586, NV16613, NV14919, NV14884, NV12844, NV11765, NV11221
GO:0008283	1.58e-07	cell proliferation	89	3407	198	12954	NV14231, NV12700, NV12993, NV15607, NV10123, NV14445, NV11058, NV15133, NV15886, NV11934, NV17940, NV13895, NV18192, NV12468, NV14248, NV11766, NV10430, NV22697, NV17337, NV18497, NV10020, NV13132, NV10457, NV15889, NV16961, NV12488, NV31592, NV13912, NV11765, NV18567, NV10775, NV18818, NV11386, NV16499, NV17064, NV10400, NV10278, NV15169, NV14357, NV17220, NV16966, NV18057, NV20651, NV12244, NV1…
GO:0044454	1.75e-07	nuclear chromosome part	55	3407	105	12954	NV12700, NV10061, NV12993, NV23727, NV12133, NV11368, NV10123, NV25791, NV18122, NV17529, NV30424, NV10517, NV17421, NV12968, NV13818, NV11031, NV12238, NV15441, NV17876, NV16519, NV16859, NV11066, NV13876, NV14324, NV15925, NV16613, NV12844, NV15439, NV14719, NV17372, NV18299, NV15693, NV17404, NV11774, NV14714, NV14184, NV15317, NV18066, NV13909, NV11433, NV14499, NV16283, NV11745, NV17220, NV1…
GO:0000910	1.89e-07	cytokinesis involved in cell cycle	53	3407	100	12954	NV16178, NV16210, NV11139, NV22871, NV11229, NV13359, NV17529, NV13665, NV12468, NV15731, NV18102, NV10752, NV16541, NV22004, NV13553, NV11081, NV17876, NV11326, NV13029, NV15908, NV17514, NV18385, NV11066, NV10130, NV16613, NV12844, NV12709, NV11642, NV14582, NV18645, NV18587, NV10567, NV12258, NV12456, NV11968, NV20754, NV10358, NV11782, NV11052, NV10535, NV10438, NV11526, NV18404, NV12055, NV1…
GO:0044087	1.96e-07	regulation of cellular component biogenesis	76	3407	162	12954	NV10378, NV10222, NV11139, NV11577, NV15886, NV17940, NV15428, NV14695, NV18192, NV21547, NV11093, NV12043, NV10430, NV15889, NV18289, NV10875, NV11837, NV10775, NV16962, NV15664, NV12583, NV10171, NV17548, NV12348, NV15536, NV11052, NV11386, NV11481, NV16511, NV14689, NV13525, NV14684, NV13603, NV12853, NV18785, NV18949, NV11899, NV13532, NV15769, NV15999, NV17867, NV11973, NV10411, NV16500, NV1…
GO:0032259	2.09e-07	methylation	77	3407	165	12954	NV18905, NV15193, NV15732, NV15032, NV10123, NV13895, NV12541, NV13648, NV16604, NV17813, NV18657, NV15084, NV11947, NV13876, NV15162, NV14487, NV16895, NV14895, NV10491, NV10591, NV16083, NV11268, NV12161, NV11361, NV11774, NV18919, NV10069, NV11710, NV15665, NV11467, NV11629, NV15769, NV11649, NV31140, NV11317, NV17300, NV18666, NV12266, NV14955, NV11717, NV18103, NV11709, NV18308, NV17876, NV1…
GO:0048518	2.71e-07	up regulation of biological process	330	3407	969	12954	NV16210, NV11054, NV11139, NV30429, NV12813, NV15886, NV11867, NV13231, NV15520, NV13898, NV11766, NV18102, NV13832, NV15313, NV12043, NV16502, NV15237, NV15905, NV18289, NV12379, NV30786, NV15168, NV10159, NV17974, NV17929, NV17455, NV19147, NV14120, NV15956, NV20754, NV15185, NV17970, NV18501, NV11036, NV11386, NV13063, NV20766, NV12710, NV12745, NV17117, NV14873, NV13586, NV15769, NV10104, NV1…
GO:0000123	3.07e-07	histone acetyltransferase complex	39	3407	66	12954	NV10708, NV10934, NV14081, NV12138, NV23148, NV10347, NV18147, NV19249, NV19243, NV14198, NV10189, NV18984, NV14024, NV18308, NV22736, NV16859, NV11066, NV12844, NV12414, NV11502, NV15658, NV11982, NV10512, NV15654, NV16911, NV14192, NV14499, NV10815, NV17861, NV16444, NV14648, NV19085, NV10805, NV13964, NV13456, NV11391, NV15999, NV15096, NV14068
GO:0007316	3.08e-07	pole plasm RNA localization	29	3407	43	12954	NV25988, NV18812, NV11139, NV16475, NV16500, NV14946, NV12306, NV15133, NV11568, NV17745, NV14689, NV13980, NV14684, NV11936, NV14976, NV10430, NV11245, NV15939, NV13663, NV10595, NV15051, NV18562, NV12150, NV16961, NV11276, NV11837, NV18243, NV16962, NV12583
GO:0000245	3.27e-07	spliceosomal complex assembly	18	3407	21	12954	NV22790, NV11334, NV10642, NV14895, NV11909, NV15047, NV10428, NV14887, NV12490, NV14997, NV16442, NV16342, NV16315, NV17781, NV10855, NV11099, NV14971, NV17977
GO:0000175	3.27e-07	3'-5' exoribonuclease activity	18	3407	21	12954	NV14326, NV12938, NV10721, NV14501, NV15663, NV17729, NV17263, NV11163, NV11567, NV16483, NV13679, NV10158, NV17540, NV17682, NV15244, NV16113, NV15070, NV17090
GO:0006818	3.48e-07	hydrogen transport	47	3407	86	12954	NV16133, NV14984, NV10699, NV13434, NV11058, NV13458, NV13431, NV16020, NV12316, NV13669, NV10906, NV11730, NV13906, NV20037, NV11983, NV10918, NV16211, NV11731, NV16891, NV13591, NV12343, NV13694, NV15635, NV15595, NV16064, NV23750, NV10944, NV18130, NV17706, NV16081, NV14793, NV15655, NV14491, NV10516, NV13153, NV18090, NV14086, NV14712, NV10574, NV11136, NV13258, NV10403, NV12777, NV16729, NV1…
GO:0015992	3.48e-07	proton transport	47	3407	86	12954	NV16133, NV14984, NV10699, NV13434, NV11058, NV13458, NV13431, NV16020, NV12316, NV13669, NV10906, NV11730, NV13906, NV20037, NV11983, NV10918, NV16211, NV11731, NV16891, NV13591, NV12343, NV13694, NV15635, NV15595, NV16064, NV23750, NV10944, NV18130, NV17706, NV16081, NV14793, NV15655, NV14491, NV10516, NV13153, NV18090, NV14086, NV14712, NV10574, NV11136, NV13258, NV10403, NV12777, NV16729, NV1…
GO:0045454	3.51e-07	cell redox homeostasis	28	3407	41	12954	NV11233, NV17633, NV17777, NV16188, NV16401, NV13156, NV10123, NV18832, NV12705, NV14720, NV13899, NV17215, NV17413, NV10637, NV13058, NV13744, NV16294, NV11037, NV12311, NV25673, NV12528, NV10790, NV11701, NV11963, NV13756, NV15753, NV11032, NV17106
GO:0010324	3.69e-07	membrane invagination	89	3407	201	12954	NV12408, NV11191, NV10772, NV14498, NV13410, NV14320, NV11577, NV10125, NV18192, NV11766, NV25648, NV18527, NV15313, NV11093, NV10430, NV13180, NV17514, NV15241, NV25673, NV14345, NV16613, NV17949, NV17683, NV11765, NV16640, NV18645, NV18307, NV15050, NV16671, NV13646, NV18413, NV11036, NV14671, NV14712, NV13353, NV12439, NV18498, NV10594, NV11053, NV10523, NV11899, NV13126, NV15769, NV11981, NV1…
GO:0006911	3.69e-07	phagocytosis, engulfment	89	3407	201	12954	NV12408, NV11191, NV10772, NV14498, NV13410, NV14320, NV11577, NV10125, NV18192, NV11766, NV25648, NV18527, NV15313, NV11093, NV10430, NV13180, NV17514, NV15241, NV25673, NV14345, NV16613, NV17949, NV17683, NV11765, NV16640, NV18645, NV18307, NV15050, NV16671, NV13646, NV18413, NV11036, NV14671, NV14712, NV13353, NV12439, NV18498, NV10594, NV11053, NV10523, NV11899, NV13126, NV15769, NV11981, NV1…
GO:0019843	3.82e-07	rRNA binding	15	3407	16	12954	NV12264, NV21823, NV10531, NV17400, NV15791, NV14954, NV13750, NV15183, NV11016, NV13477, NV17115, NV10427, NV12064, NV19276, NV14043
GO:1903362	3.94e-07	regulation of cellular protein breakdown	27	3407	39	12954	NV14255, NV13223, NV15019, NV19042, NV12442, NV14908, NV13665, NV13980, NV14248, NV14349, NV18296, NV22004, NV15547, NV14989, NV13997, NV11807, NV13570, NV14919, NV16131, NV16505, NV14902, NV10964, NV10710, NV10243, NV31867, NV13069, NV11633
GO:0016469	3.94e-07	hydrogen-transporting two-sector ATPase complex	27	3407	39	12954	NV16133, NV14984, NV23750, NV10699, NV17706, NV13434, NV16081, NV14793, NV15655, NV13458, NV13431, NV14491, NV10516, NV18090, NV12316, NV14086, NV14712, NV13669, NV20037, NV10918, NV13258, NV13694, NV10403, NV16729, NV15635, NV12615, NV16064
GO:1903050	3.94e-07	regulation of peptidolysis involved in cellular protein catabolism	27	3407	39	12954	NV14255, NV13223, NV15019, NV19042, NV12442, NV14908, NV13665, NV13980, NV14248, NV14349, NV18296, NV22004, NV15547, NV14989, NV13997, NV11807, NV13570, NV14919, NV16131, NV16505, NV14902, NV10964, NV10710, NV10243, NV31867, NV13069, NV11633
GO:0061136	3.94e-07	regulation of proteasomal protein catabolic process	27	3407	39	12954	NV14255, NV13223, NV15019, NV19042, NV12442, NV14908, NV13665, NV13980, NV14248, NV14349, NV18296, NV22004, NV15547, NV14989, NV13997, NV11807, NV13570, NV14919, NV16131, NV16505, NV14902, NV10964, NV10710, NV10243, NV31867, NV13069, NV11633
GO:0016310	4.68e-07	phosphorylation	203	3407	554	12954	NV16852, NV10222, NV16010, NV18217, NV17775, NV22871, NV12442, NV15520, NV11735, NV15615, NV18192, NV13862, NV17828, NV30917, NV12341, NV10430, NV18319, NV17489, NV10605, NV11983, NV16730, NV17197, NV12816, NV15884, NV10159, NV24479, NV17692, NV17455, NV12585, NV15654, NV12514, NV24413, NV14120, NV15416, NV16107, NV15172, NV17017, NV15195, NV11454, NV16075, NV17938, NV17655, NV18528, NV17145, NV1…
GO:0007059	5.03e-07	chromosome segregation	63	3407	129	12954	NV11973, NV17491, NV16500, NV15747, NV22871, NV11325, NV13791, NV12442, NV15133, NV11229, NV17586, NV13733, NV16082, NV25930, NV15932, NV14248, NV15731, NV25648, NV14349, NV16094, NV10752, NV12082, NV11527, NV11388, NV11905, NV16095, NV10693, NV16421, NV16961, NV11276, NV14190, NV13069, NV14719, NV18120, NV10339, NV15035, NV11968, NV13820, NV25461, NV24461, NV18258, NV11871, NV16885, NV15317, NV1…
GO:0060811	5.48e-07	intracellular mRNA localisation involved in anterior/posterior axis specification	30	3407	46	12954	NV25988, NV18812, NV11139, NV16475, NV16500, NV14946, NV12306, NV15133, NV11568, NV17745, NV14689, NV13980, NV14684, NV11936, NV14976, NV10430, NV11245, NV15939, NV13663, NV10595, NV15051, NV18562, NV12150, NV11276, NV13711, NV11837, NV18243, NV16962, NV10171, NV12583
GO:1901566	5.79e-07	organonitrogen compound formation	97	3407	226	12954	NV14984, NV13221, NV12405, NV13434, NV16234, NV11833, NV13276, NV11658, NV15921, NV15660, NV14183, NV13373, NV12740, NV22763, NV15415, NV10605, NV14147, NV11033, NV11493, NV13694, NV17197, NV12987, NV12102, NV15289, NV11125, NV17405, NV12816, NV13995, NV15635, NV16064, NV16492, NV17013, NV15655, NV11565, NV16158, NV10276, NV17942, NV11181, NV11180, NV17287, NV13507, NV18780, NV14335, NV10260, NV1…
GO:0051186	6.27e-07	cofactor metabolic process	50	3407	95	12954	NV17334, NV11097, NV15196, NV14079, NV22497, NV15235, NV20528, NV15234, NV13940, NV15033, NV15231, NV20527, NV17380, NV16257, NV13271, NV21661, NV10605, NV10057, NV11033, NV12987, NV10288, NV17405, NV12816, NV16064, NV12323, NV10044, NV12241, NV13576, NV11511, NV16492, NV17013, NV10662, NV11490, NV12168, NV30684, NV10276, NV12775, NV12616, NV15114, NV11764, NV14089, NV11853, NV16426, NV12513, NV1…
GO:0021700	6.48e-07	developmental maturation	75	3407	163	12954	NV18812, NV11139, NV13304, NV14946, NV12306, NV14744, NV11568, NV15133, NV15886, NV11934, NV17940, NV15520, NV13898, NV17545, NV11031, NV10430, NV18497, NV22763, NV10595, NV10693, NV18956, NV16891, NV16961, NV13062, NV17949, NV13125, NV11837, NV12213, NV16962, NV12583, NV21460, NV18818, NV11481, NV14689, NV14684, NV11936, NV25831, NV18790, NV11436, NV10504, NV10736, NV12998, NV25988, NV14758, NV1…
GO:0007308	6.79e-07	oocyte construction	59	3407	119	12954	NV25988, NV12141, NV18812, NV11139, NV16475, NV16500, NV14946, NV12306, NV11568, NV15133, NV15886, NV11934, NV17940, NV15520, NV13980, NV16082, NV17545, NV12082, NV14302, NV14976, NV10430, NV17902, NV13663, NV10595, NV19176, NV10693, NV18956, NV12753, NV16891, NV16961, NV11276, NV17949, NV11837, NV16962, NV12583, NV10771, NV18927, NV18258, NV19042, NV18830, NV17745, NV11481, NV14689, NV14684, NV1…
GO:0006909	7.11e-07	phagocytosis	94	3407	218	12954	NV12408, NV11191, NV10772, NV14498, NV13410, NV14320, NV11577, NV10125, NV18192, NV11766, NV25648, NV18527, NV15313, NV11093, NV10430, NV13180, NV17514, NV15241, NV25673, NV14345, NV16613, NV17949, NV17683, NV11765, NV16640, NV12213, NV17275, NV18645, NV18307, NV15050, NV16671, NV13646, NV18413, NV11036, NV14671, NV13603, NV14712, NV13353, NV12439, NV18498, NV10594, NV14873, NV11053, NV10523, NV1…
GO:0003724	7.43e-07	RNA helicase activity	35	3407	58	12954	NV18250, NV10475, NV14904, NV15727, NV11568, NV16068, NV13369, NV18752, NV14315, NV17593, NV11385, NV15085, NV16388, NV14887, NV11898, NV13580, NV18750, NV17547, NV16961, NV11276, NV14917, NV17968, NV13752, NV12144, NV14889, NV10474, NV15996, NV14718, NV15913, NV17584, NV15194, NV12932, NV13478, NV15090, NV16387
GO:0019094	7.6e-07	establishment and maintenance of mRNA localization in pole plasm	28	3407	42	12954	NV25988, NV18812, NV11139, NV16475, NV16500, NV14946, NV12306, NV15133, NV11568, NV17745, NV14689, NV13980, NV14684, NV11936, NV14976, NV10430, NV11245, NV15939, NV13663, NV10595, NV15051, NV18562, NV12150, NV11276, NV11837, NV18243, NV16962, NV12583
GO:0071103	1.01e-06	DNA conformation change	102	3407	243	12954	NV12135, NV10347, NV18217, NV14701, NV13846, NV22871, NV19249, NV14026, NV10348, NV14198, NV17593, NV14153, NV14024, NV15731, NV14025, NV19245, NV19246, NV17813, NV15925, NV16961, NV13866, NV15439, NV30378, NV10339, NV12447, NV12262, NV12860, NV11481, NV11710, NV12858, NV20766, NV14154, NV18723, NV15718, NV19248, NV14200, NV12388, NV18312, NV14201, NV12448, NV11544, NV15945, NV10061, NV12138, NV1…
GO:0048469	1.09e-06	cell maturation	68	3407	145	12954	NV18812, NV11139, NV14946, NV12306, NV14744, NV11568, NV15133, NV15886, NV11934, NV17940, NV15520, NV17545, NV11031, NV10430, NV18497, NV10595, NV10693, NV18956, NV16891, NV16961, NV17949, NV13125, NV11837, NV12213, NV16962, NV12583, NV21460, NV18818, NV11481, NV14689, NV14684, NV11936, NV25831, NV18790, NV11436, NV10504, NV10736, NV12998, NV25988, NV14758, NV12141, NV16500, NV16475, NV16082, NV1…
GO:0060810	1.11e-06	intracellular mRNA localization involved in pattern specification process	30	3407	47	12954	NV25988, NV18812, NV11139, NV16475, NV16500, NV14946, NV12306, NV15133, NV11568, NV17745, NV14689, NV13980, NV14684, NV11936, NV14976, NV10430, NV11245, NV15939, NV13663, NV10595, NV15051, NV18562, NV12150, NV11276, NV13711, NV11837, NV18243, NV16962, NV10171, NV12583
GO:0007309	1.14e-06	oocyte axis specification	57	3407	115	12954	NV25988, NV12141, NV18812, NV11139, NV16475, NV16500, NV14946, NV12306, NV11568, NV15133, NV11934, NV17940, NV15520, NV13980, NV16082, NV17545, NV12082, NV14302, NV14976, NV10430, NV17902, NV13663, NV10595, NV19176, NV10693, NV18956, NV12753, NV16961, NV11276, NV17949, NV11837, NV16962, NV12583, NV10771, NV18927, NV18258, NV19042, NV18830, NV17745, NV11481, NV14689, NV14684, NV11936, NV11245, NV1…
GO:0016741	1.24e-06	transferase activity, transferring one-carbon groups	70	3407	151	12954	NV18905, NV15193, NV15032, NV10123, NV13895, NV14183, NV13648, NV16604, NV17813, NV18657, NV15084, NV11947, NV13876, NV15162, NV14487, NV14895, NV10491, NV10591, NV16083, NV11268, NV11361, NV11774, NV18919, NV10069, NV11710, NV15665, NV11467, NV11629, NV11649, NV11317, NV17300, NV18666, NV12266, NV14955, NV11717, NV18103, NV11709, NV17876, NV12265, NV13658, NV10344, NV15115, NV15395, NV10007, NV1…
GO:0051129	1.24e-06	downregulation of cell organization	49	3407	94	12954	NV10222, NV13223, NV10411, NV11577, NV12442, NV15133, NV15886, NV13665, NV13733, NV14695, NV11709, NV14248, NV14349, NV22004, NV30328, NV11093, NV10430, NV13587, NV11587, NV18385, NV12743, NV13997, NV15889, NV16131, NV10964, NV13069, NV18587, NV15664, NV10567, NV15536, NV24461, NV18077, NV20754, NV16511, NV17599, NV18710, NV11710, NV18066, NV12055, NV15466, NV18949, NV10055, NV12834, NV10593, NV1…
GO:0016282	1.3e-06	eukaryotic 43S preinitiation complex	14	3407	15	12954	NV10149, NV17558, NV18467, NV11895, NV17317, NV16439, NV10150, NV13034, NV16857, NV14671, NV16237, NV13467, NV13962, NV15355
GO:0005839	1.3e-06	macropain	14	3407	15	12954	NV18836, NV11430, NV13305, NV11044, NV16435, NV18950, NV12758, NV17855, NV10939, NV12493, NV18121, NV17945, NV12063, NV20651
GO:0070993	1.3e-06	translation preinitiation complex	14	3407	15	12954	NV10149, NV17558, NV18467, NV11895, NV17317, NV16439, NV10150, NV13034, NV16857, NV14671, NV16237, NV13467, NV13962, NV15355
GO:0003899	1.33e-06	DNA-dependent ribonucleate nucleotidyltransferase activity	29	3407	45	12954	NV18737, NV16852, NV10145, NV15235, NV13943, NV17404, NV15733, NV13457, NV18841, NV13966, NV15234, NV11193, NV25324, NV11302, NV11361, NV11147, NV15126, NV17241, NV11794, NV10517, NV18984, NV13551, NV25448, NV12513, NV10751, NV13769, NV16065, NV15168, NV12818
GO:0009451	1.46e-06	RNA modification	37	3407	64	12954	NV17502, NV15193, NV18429, NV15032, NV15791, NV18957, NV13895, NV18601, NV13276, NV10947, NV24812, NV12265, NV13876, NV13432, NV17852, NV14691, NV18897, NV18015, NV19058, NV18763, NV14895, NV13860, NV16083, NV15420, NV10940, NV15047, NV14043, NV10462, NV25560, NV12015, NV15099, NV16027, NV11629, NV10352, NV13404, NV10260, NV14511
GO:0048522	1.87e-06	positive regulation of cellular process	301	3407	888	12954	NV16210, NV11054, NV11139, NV30429, NV12813, NV15886, NV11867, NV13231, NV15520, NV11766, NV18102, NV13832, NV15313, NV12043, NV16502, NV15237, NV15905, NV18289, NV30786, NV17974, NV17929, NV17455, NV19147, NV14120, NV15956, NV20754, NV15185, NV17970, NV18501, NV11036, NV11386, NV13063, NV20766, NV12710, NV12745, NV17117, NV14873, NV13586, NV15769, NV18084, NV31867, NV14034, NV13791, NV14908, NV1…
GO:0005643	1.89e-06	nucleopore	27	3407	41	12954	NV23179, NV31340, NV13223, NV14498, NV14375, NV11325, NV18213, NV18986, NV17839, NV17861, NV15085, NV14438, NV18267, NV11673, NV17220, NV17085, NV12953, NV11746, NV14612, NV24349, NV19129, NV16131, NV30238, NV11160, NV11333, NV13616, NV10257
GO:0046930	1.89e-06	pore complex	27	3407	41	12954	NV23179, NV31340, NV13223, NV14498, NV14375, NV11325, NV18213, NV18986, NV17839, NV17861, NV15085, NV14438, NV18267, NV11673, NV17220, NV17085, NV12953, NV11746, NV14612, NV24349, NV19129, NV16131, NV30238, NV11160, NV11333, NV13616, NV10257
GO:0070647	2.02e-06	protein modification by small protein conjugation or removal	106	3407	258	12954	NV10545, NV15067, NV11729, NV18217, NV10123, NV16602, NV16823, NV21403, NV19036, NV25623, NV13832, NV13555, NV13048, NV21062, NV21463, NV20188, NV17337, NV10858, NV18497, NV11154, NV12987, NV12379, NV14467, NV14190, NV10775, NV17974, NV16880, NV17823, NV18926, NV13218, NV11187, NV18818, NV22619, NV11147, NV26043, NV15691, NV19108, NV11526, NV13544, NV24362, NV17861, NV11480, NV10857, NV19039, NV1…
GO:0008168	2.04e-06	methyltransferase activity	68	3407	147	12954	NV18905, NV15193, NV15032, NV10123, NV13895, NV13648, NV16604, NV17813, NV18657, NV15084, NV11947, NV13876, NV15162, NV14487, NV14895, NV10491, NV10591, NV16083, NV11268, NV11361, NV11774, NV18919, NV10069, NV11710, NV15665, NV11467, NV11629, NV11649, NV11317, NV17300, NV18666, NV12266, NV14955, NV11717, NV18103, NV11709, NV17876, NV12265, NV13658, NV10344, NV15115, NV15395, NV10007, NV11520, NV1…
GO:0008219	2.5e-06	cell death	94	3407	223	12954	NV15732, NV13747, NV17377, NV14923, NV10788, NV11729, NV12813, NV14744, NV16578, NV17940, NV12835, NV15272, NV18278, NV11487, NV16446, NV17544, NV16604, NV11093, NV18076, NV18319, NV12740, NV16488, NV15889, NV12488, NV14467, NV22284, NV17548, NV21460, NV12737, NV18926, NV18818, NV10323, NV16453, NV10360, NV11526, NV14684, NV12710, NV13353, NV14330, NV15990, NV19129, NV18427, NV16584, NV22295, NV1…
GO:0034062	2.64e-06	ribonucleic transcriptase activity	29	3407	46	12954	NV18737, NV16852, NV10145, NV15235, NV13943, NV17404, NV15733, NV13457, NV18841, NV13966, NV15234, NV11193, NV25324, NV11302, NV11361, NV11147, NV15126, NV17241, NV11794, NV10517, NV18984, NV13551, NV25448, NV12513, NV10751, NV13769, NV16065, NV15168, NV12818
GO:2001141	2.79e-06	regulation of RNA biosynthetic process	318	3407	949	12954	NV11054, NV14835, NV31349, NV12813, NV25797, NV11766, NV15313, NV17813, NV13070, NV12743, NV16502, NV18724, NV16488, NV15905, NV12102, NV12379, NV14190, NV10171, NV17929, NV17659, NV14120, NV15956, NV11386, NV16158, NV16597, NV12858, NV12710, NV10815, NV13353, NV17938, NV13586, NV15120, NV11544, NV15769, NV10104, NV11554, NV14758, NV11973, NV10192, NV14034, NV21238, NV12093, NV13259, NV25791, NV1…
GO:1903506	2.79e-06	regulation of nucleic acid-templated transcription	318	3407	949	12954	NV11054, NV14835, NV31349, NV12813, NV25797, NV11766, NV15313, NV17813, NV13070, NV12743, NV16502, NV18724, NV16488, NV15905, NV12102, NV12379, NV14190, NV10171, NV17929, NV17659, NV14120, NV15956, NV11386, NV16158, NV16597, NV12858, NV12710, NV10815, NV13353, NV17938, NV13586, NV15120, NV11544, NV15769, NV10104, NV11554, NV14758, NV11973, NV10192, NV14034, NV21238, NV12093, NV13259, NV25791, NV1…
GO:0006355	2.97e-06	regulation of transcription, DNA-templated	314	3407	936	12954	NV11054, NV14835, NV31349, NV12813, NV25797, NV11766, NV15313, NV17813, NV13070, NV12743, NV16502, NV18724, NV16488, NV15905, NV12102, NV12379, NV14190, NV10171, NV17929, NV17659, NV14120, NV15956, NV11386, NV16158, NV16597, NV12858, NV12710, NV10815, NV13353, NV17938, NV13586, NV15120, NV11544, NV15769, NV10104, NV11554, NV14758, NV11973, NV10192, NV14034, NV21238, NV12093, NV13259, NV25791, NV1…
GO:0000775	2.97e-06	chromosome, centric region	34	3407	58	12954	NV16178, NV12141, NV17715, NV13223, NV17720, NV22871, NV11325, NV12442, NV15133, NV13733, NV25930, NV11978, NV14349, NV10752, NV11031, NV11388, NV22004, NV17813, NV16961, NV10764, NV16131, NV17372, NV11968, NV15260, NV17718, NV15317, NV18267, NV14195, NV13353, NV14163, NV15261, NV11981, NV30238, NV10243
GO:0016627	2.97e-06	oxidoreductase activity, acting on the CH-CH group of donors	34	3407	58	12954	NV17334, NV17502, NV15060, NV12981, NV16031, NV14140, NV17893, NV17456, NV10111, NV15056, NV13885, NV19173, NV30894, NV12399, NV17928, NV17692, NV11511, NV18020, NV15321, NV17013, NV18519, NV17352, NV15310, NV12819, NV14689, NV12395, NV15718, NV11433, NV12929, NV19223, NV10352, NV11303, NV11277, NV13879
GO:0009124	3.27e-06	nucleoside monophosphate biosynthesis	31	3407	51	12954	NV16133, NV14984, NV12158, NV17296, NV12981, NV18927, NV13434, NV16081, NV11069, NV15655, NV11565, NV11040, NV15643, NV14491, NV15660, NV15215, NV13669, NV15700, NV10896, NV11181, NV10020, NV14147, NV11180, NV15300, NV10918, NV13258, NV13694, NV13709, NV17895, NV15635, NV16064
GO:0065004	3.79e-06	DNA-protein complex assembly	68	3407	149	12954	NV10934, NV12135, NV10347, NV13846, NV19249, NV14026, NV10348, NV14198, NV14153, NV14024, NV14025, NV19245, NV19246, NV13866, NV30378, NV12447, NV12858, NV14154, NV19248, NV14200, NV12388, NV14201, NV11544, NV12448, NV15999, NV11512, NV17715, NV12138, NV23148, NV14007, NV10411, NV18147, NV14878, NV19243, NV11431, NV14069, NV16094, NV22736, NV16153, NV10509, NV17876, NV10503, NV15167, NV15374, NV1…
GO:0009156	4.04e-06	ribonucleoside monophosphate biosynthesis	30	3407	49	12954	NV16133, NV14984, NV12158, NV17296, NV12981, NV18927, NV13434, NV16081, NV11069, NV15655, NV11565, NV11040, NV15643, NV14491, NV15660, NV15215, NV13669, NV10896, NV11181, NV10020, NV14147, NV11180, NV15300, NV10918, NV13258, NV13694, NV13709, NV17895, NV15635, NV16064
GO:0015662	4.04e-06	P-type ATPase activity	30	3407	49	12954	NV16133, NV14984, NV23750, NV10699, NV17706, NV13434, NV16081, NV14793, NV11069, NV15655, NV13458, NV13431, NV10587, NV14491, NV10516, NV18090, NV12316, NV14086, NV14712, NV13669, NV20037, NV10918, NV13258, NV10875, NV13694, NV10403, NV16729, NV15635, NV12615, NV16064
GO:0006090	4.04e-06	pyruvate metabolic process	21	3407	29	12954	NV12323, NV15416, NV13940, NV16157, NV16284, NV14710, NV17380, NV16834, NV10148, NV12039, NV10713, NV12083, NV19134, NV18700, NV13505, NV16312, NV15694, NV16370, NV18136, NV15140, NV12651
GO:0016265	4.04e-06	death	96	3407	231	12954	NV15732, NV13747, NV17377, NV14923, NV10788, NV11729, NV12813, NV14744, NV16578, NV17940, NV12835, NV15272, NV18278, NV11487, NV16446, NV17544, NV16604, NV11093, NV18076, NV18319, NV12740, NV16502, NV16488, NV15889, NV12488, NV14467, NV22284, NV17548, NV21460, NV12737, NV18926, NV18818, NV10323, NV16453, NV10360, NV11526, NV14684, NV12710, NV13353, NV14330, NV15990, NV19129, NV18427, NV16584, NV2…
GO:0004004	4.04e-06	ATP-dependent RNA helicase activity	30	3407	49	12954	NV17968, NV18250, NV10475, NV14904, NV15727, NV11568, NV16068, NV13369, NV18752, NV13752, NV14315, NV12144, NV11385, NV14889, NV15085, NV16388, NV10474, NV14718, NV14887, NV11898, NV13580, NV15913, NV18750, NV17547, NV16961, NV11276, NV15194, NV12932, NV13478, NV15090
GO:0008186	4.04e-06	RNA-dependent adenosinetriphosphatase activity	30	3407	49	12954	NV17968, NV18250, NV10475, NV14904, NV15727, NV11568, NV16068, NV13369, NV18752, NV13752, NV14315, NV12144, NV11385, NV14889, NV15085, NV16388, NV10474, NV14718, NV14887, NV11898, NV13580, NV15913, NV18750, NV17547, NV16961, NV11276, NV15194, NV12932, NV13478, NV15090
GO:0005665	4.41e-06	DNA-directed RNA polymerase II, core complex	13	3407	14	12954	NV18737, NV16852, NV10145, NV14917, NV13943, NV15733, NV13551, NV11193, NV11361, NV11147, NV15126, NV18984, NV11433
GO:0033290	4.41e-06	eukaryotic 48S preinitiation complex	13	3407	14	12954	NV10149, NV17558, NV18467, NV11895, NV17317, NV16439, NV10150, NV13034, NV16857, NV16237, NV13467, NV13962, NV15355
GO:0001731	4.41e-06	translation preinitiation complex assembly	13	3407	14	12954	NV10149, NV17558, NV18467, NV11895, NV17317, NV16439, NV10150, NV13034, NV16857, NV16237, NV13467, NV13962, NV15355
GO:0008026	4.74e-06	ATP-dependent helicase activity	50	3407	100	12954	NV18250, NV10475, NV14701, NV14904, NV15727, NV11568, NV16068, NV13369, NV18752, NV14315, NV17593, NV15510, NV11385, NV15085, NV16388, NV14887, NV11898, NV13580, NV18419, NV16859, NV13096, NV18750, NV17547, NV16961, NV11276, NV17968, NV10339, NV14917, NV12262, NV13752, NV12144, NV18659, NV14889, NV16386, NV18723, NV14499, NV10474, NV15996, NV13764, NV14718, NV18312, NV15913, NV17584, NV15194, NV1…
GO:0070035	4.74e-06	purine NTP-dependent helicase activity	50	3407	100	12954	NV18250, NV10475, NV14701, NV14904, NV15727, NV11568, NV16068, NV13369, NV18752, NV14315, NV17593, NV15510, NV11385, NV15085, NV16388, NV14887, NV11898, NV13580, NV18419, NV16859, NV13096, NV18750, NV17547, NV16961, NV11276, NV17968, NV10339, NV14917, NV12262, NV13752, NV12144, NV18659, NV14889, NV16386, NV18723, NV14499, NV10474, NV15996, NV13764, NV14718, NV18312, NV15913, NV17584, NV15194, NV1…
GO:0006897	4.82e-06	vesicle endocytosis	130	3407	336	12954	NV10222, NV12408, NV12677, NV10772, NV14498, NV14320, NV10125, NV18192, NV11766, NV15313, NV10430, NV15241, NV25673, NV14345, NV14332, NV15289, NV16640, NV18307, NV15050, NV16671, NV14120, NV11036, NV14671, NV14712, NV13353, NV12439, NV14873, NV15769, NV11981, NV17867, NV10192, NV18265, NV16833, NV17933, NV13733, NV12315, NV11292, NV11366, NV10918, NV16032, NV18414, NV13371, NV23070, NV10522, NV1…
GO:0042455	4.94e-06	ribonucleoside formation	29	3407	47	12954	NV16133, NV14984, NV12405, NV16492, NV12981, NV18927, NV13434, NV16081, NV11069, NV15655, NV11565, NV11040, NV14491, NV13276, NV15660, NV15215, NV13669, NV10896, NV11853, NV14147, NV15300, NV10918, NV13258, NV13694, NV13709, NV13742, NV10260, NV15635, NV16064
GO:1901659	4.94e-06	glycosyl compound formation	29	3407	47	12954	NV16133, NV14984, NV12405, NV16492, NV12981, NV18927, NV13434, NV16081, NV11069, NV15655, NV11565, NV11040, NV14491, NV13276, NV15660, NV15215, NV13669, NV10896, NV11853, NV14147, NV15300, NV10918, NV13258, NV13694, NV13709, NV13742, NV10260, NV15635, NV16064
GO:0031324	4.94e-06	down-regulation of cellular metabolic process	170	3407	463	12954	NV15766, NV11054, NV13223, NV10123, NV12813, NV12442, NV14026, NV14867, NV11641, NV14248, NV10307, NV15313, NV11295, NV21062, NV17813, NV22763, NV10693, NV16502, NV14467, NV10964, NV14190, NV17929, NV10632, NV17659, NV18919, NV11481, NV24427, NV13353, NV14330, NV10046, NV17145, NV13586, NV13570, NV14969, NV11544, NV10132, NV14919, NV15999, NV11973, NV10192, NV12093, NV16500, NV13791, NV13733, NV1…
GO:0009163	4.94e-06	nucleoside biosynthesis	29	3407	47	12954	NV16133, NV14984, NV12405, NV16492, NV12981, NV18927, NV13434, NV16081, NV11069, NV15655, NV11565, NV11040, NV14491, NV13276, NV15660, NV15215, NV13669, NV10896, NV11853, NV14147, NV15300, NV10918, NV13258, NV13694, NV13709, NV13742, NV10260, NV15635, NV16064
GO:0009653	5.31e-06	anatomical structure organization	429	3407	1337	12954	NV20289, NV15766, NV14984, NV12798, NV11054, NV11139, NV14835, NV23564, NV16579, NV14320, NV14946, NV12813, NV15886, NV13231, NV11766, NV18102, NV15313, NV12043, NV14345, NV15179, NV10693, NV16502, NV18724, NV15237, NV16488, NV18289, NV30786, NV14190, NV17974, NV17929, NV24091, NV16942, NV17455, NV12455, NV15956, NV11036, NV11386, NV11481, NV30292, NV15691, NV13063, NV10438, NV12710, NV21988, NV1…
GO:0010605	5.35e-06	negative regulation of macromolecule metabolic process	185	3407	512	12954	NV15766, NV11054, NV13223, NV10465, NV10123, NV12813, NV12442, NV14026, NV14867, NV11641, NV14248, NV13081, NV10307, NV15313, NV11295, NV11243, NV21062, NV17813, NV13876, NV14467, NV10964, NV14190, NV17929, NV10632, NV17659, NV18919, NV11386, NV11481, NV12451, NV14689, NV24427, NV30423, NV14684, NV13353, NV14330, NV19085, NV10046, NV11629, NV17145, NV13586, NV13570, NV14969, NV11544, NV14919, NV1…
GO:0009060	5.41e-06	aerobic respiration	25	3407	38	12954	NV17692, NV17372, NV19148, NV14079, NV11494, NV11490, NV14486, NV12395, NV14695, NV13707, NV16031, NV18066, NV17544, NV10214, NV10879, NV10824, NV10417, NV12734, NV15170, NV16898, NV15997, NV11525, NV17106, NV16972, NV17928
GO:0032434	6.41e-06	regulation of proteasomal ubiquitin-dependent protein catabolic process	24	3407	36	12954	NV14255, NV13223, NV19042, NV12442, NV14908, NV13665, NV13980, NV14248, NV14349, NV18296, NV22004, NV15547, NV14989, NV13997, NV11807, NV13570, NV16131, NV16505, NV10964, NV10710, NV10243, NV31867, NV13069, NV11633
GO:0042625	6.71e-06	ATPase activity, coupled to transmembrane movement of ions	35	3407	62	12954	NV16977, NV16133, NV14984, NV10699, NV13434, NV11069, NV13458, NV13431, NV12261, NV10587, NV12316, NV13669, NV20037, NV10918, NV14844, NV10875, NV13694, NV15635, NV16064, NV23750, NV17706, NV14793, NV16081, NV15655, NV10520, NV14491, NV10516, NV18090, NV14086, NV14712, NV13258, NV10403, NV10229, NV16729, NV12615
GO:0065008	6.76e-06	regulation of biological attribute	312	3407	937	12954	NV12677, NV11139, NV10699, NV13156, NV18832, NV11325, NV13011, NV15886, NV13231, NV15520, NV14986, NV14817, NV19103, NV13046, NV15313, NV19246, NV12043, NV12341, NV18385, NV12743, NV14332, NV18289, NV10288, NV11837, NV16942, NV17455, NV14120, NV15185, NV14307, NV23896, NV11036, NV14720, NV11386, NV17215, NV10438, NV10400, NV20766, NV21988, NV12853, NV10080, NV15120, NV15769, NV18084, NV14758, NV1…
GO:0043623	6.84e-06	cellular protein complex assembly	50	3407	101	12954	NV17334, NV17903, NV13435, NV11139, NV11986, NV18671, NV11041, NV22871, NV20310, NV13665, NV16343, NV15428, NV18192, NV16082, NV21471, NV17161, NV11292, NV12043, NV11621, NV15077, NV14612, NV13997, NV16211, NV16891, NV18645, NV25554, NV25915, NV11494, NV16205, NV14120, NV19147, NV15783, NV18213, NV11782, NV11052, NV19193, NV19237, NV10993, NV10607, NV11566, NV11673, NV11764, NV15394, NV17688, NV1…
GO:0004298	7.26e-06	threonine-type endopeptidase activity	14	3407	16	12954	NV18836, NV11430, NV13305, NV11044, NV16435, NV18950, NV12758, NV17855, NV10939, NV12493, NV18121, NV17945, NV12063, NV20651
GO:0070003	7.26e-06	threonine-type peptidase activity	14	3407	16	12954	NV18836, NV11430, NV13305, NV11044, NV16435, NV18950, NV12758, NV17855, NV10939, NV12493, NV18121, NV17945, NV12063, NV20651
GO:0009895	8.54e-06	negative regulation of degradation	22	3407	32	12954	NV13223, NV19042, NV12442, NV16578, NV13665, NV15428, NV14248, NV18747, NV14349, NV10498, NV22004, NV16708, NV13997, NV11807, NV11090, NV13570, NV10132, NV16131, NV16584, NV10964, NV10243, NV13069
GO:0010498	8.54e-06	proteasomal protein catabolic process	22	3407	32	12954	NV14758, NV17295, NV21679, NV14255, NV14829, NV11729, NV11866, NV10529, NV14207, NV10030, NV13733, NV13980, NV11526, NV15547, NV17688, NV10012, NV10361, NV15387, NV18414, NV11981, NV10710, NV10243
GO:0043161	8.54e-06	proteasomal ubiquitin-dependent protein catabolism	22	3407	32	12954	NV14758, NV17295, NV21679, NV14255, NV14829, NV11729, NV11866, NV10529, NV14207, NV10030, NV13733, NV13980, NV11526, NV15547, NV17688, NV10012, NV10361, NV15387, NV18414, NV11981, NV10710, NV10243
GO:0016570	8.92e-06	histone modification	68	3407	152	12954	NV10074, NV18905, NV15732, NV10123, NV22871, NV12541, NV11766, NV21062, NV17813, NV18657, NV16708, NV11765, NV14190, NV18567, NV15658, NV12456, NV16895, NV15654, NV12161, NV11361, NV17347, NV11774, NV18919, NV11051, NV10069, NV11710, NV13544, NV18066, NV17861, NV16444, NV19085, NV17220, NV10046, NV18232, NV13126, NV15769, NV12279, NV11981, NV15128, NV11649, NV17295, NV14081, NV25450, NV23148, NV1…
GO:0016569	8.92e-06	covalent chromatin modification	68	3407	152	12954	NV10074, NV18905, NV15732, NV10123, NV22871, NV12541, NV11766, NV21062, NV17813, NV18657, NV16708, NV11765, NV14190, NV18567, NV15658, NV12456, NV16895, NV15654, NV12161, NV11361, NV17347, NV11774, NV18919, NV11051, NV10069, NV11710, NV13544, NV18066, NV17861, NV16444, NV19085, NV17220, NV10046, NV18232, NV13126, NV15769, NV12279, NV11981, NV15128, NV11649, NV17295, NV14081, NV25450, NV23148, NV1…
GO:0043254	9.08e-06	regulation of protein complex assembly	29	3407	48	12954	NV10771, NV10378, NV11973, NV10222, NV11982, NV10522, NV12348, NV15783, NV10411, NV11577, NV12735, NV23060, NV15428, NV14695, NV13525, NV18192, NV14234, NV14066, NV11093, NV12043, NV18785, NV11899, NV12834, NV18576, NV16996, NV15999, NV17867, NV15664, NV17548
GO:0007314	9.5e-06	oocyte anterior/posterior axis specification	41	3407	78	12954	NV25988, NV18812, NV11139, NV16475, NV16500, NV14946, NV12306, NV15133, NV11568, NV11934, NV17940, NV15520, NV13980, NV14976, NV10430, NV17902, NV13663, NV10595, NV19176, NV18956, NV16961, NV11276, NV11837, NV16962, NV12583, NV18258, NV19042, NV18830, NV17745, NV11481, NV14689, NV14684, NV11936, NV11245, NV15939, NV25831, NV18562, NV15051, NV12150, NV13711, NV18243
GO:0033178	9.58e-06	proton-transporting two-sector ATPase complex, catalytic domain	15	3407	18	12954	NV16133, NV23750, NV10699, NV20037, NV17706, NV16081, NV14793, NV13258, NV10403, NV13458, NV14491, NV16729, NV12615, NV15635, NV16064
GO:0031330	9.58e-06	negative regulation of cellular breakdown	21	3407	30	12954	NV13223, NV19042, NV12442, NV16578, NV13665, NV15428, NV14248, NV18747, NV14349, NV22004, NV16708, NV13997, NV11807, NV11090, NV13570, NV10132, NV16131, NV16584, NV10964, NV10243, NV13069
GO:0012501	9.85e-06	PCD	90	3407	217	12954	NV15732, NV13747, NV17377, NV14923, NV10788, NV11729, NV12813, NV14744, NV17940, NV12835, NV15272, NV18278, NV11487, NV16446, NV17544, NV16604, NV11093, NV18076, NV18319, NV12740, NV16488, NV15889, NV12488, NV14467, NV22284, NV21460, NV12737, NV18926, NV10323, NV16453, NV10360, NV11526, NV14684, NV12710, NV13353, NV14330, NV15990, NV19129, NV18427, NV22295, NV14758, NV16178, NV17903, NV12825, NV1…
GO:0008757	1e-05	SAM-dependent methyltransferase activity	44	3407	86	12954	NV18905, NV15193, NV11317, NV15032, NV10123, NV11717, NV11709, NV13648, NV17876, NV17813, NV18657, NV13658, NV13876, NV10344, NV15162, NV18928, NV14487, NV16420, NV10919, NV14691, NV18897, NV18015, NV19058, NV14895, NV16083, NV11268, NV18830, NV11361, NV15420, NV12168, NV18919, NV11774, NV12215, NV15047, NV10069, NV11710, NV10462, NV12183, NV16027, NV11467, NV13404, NV14511, NV14014, NV11649
GO:0005975	1.01e-05	carbohydrate metabolic process	111	3407	281	12954	NV18935, NV10893, NV15257, NV15615, NV15428, NV15239, NV17596, NV17544, NV17380, NV19233, NV16257, NV15237, NV13298, NV15889, NV11033, NV10524, NV15289, NV15884, NV10451, NV17666, NV15365, NV13576, NV11868, NV12585, NV23481, NV10639, NV10662, NV18652, NV15416, NV17460, NV10856, NV15744, NV13603, NV10651, NV12550, NV15418, NV17655, NV10148, NV18964, NV19166, NV16395, NV18700, NV17556, NV11525, NV1…
GO:0022884	1.06e-05	macromolecule transmembrane transporter activity	20	3407	28	12954	NV30255, NV13088, NV15873, NV18213, NV15150, NV10921, NV23066, NV16578, NV10279, NV17839, NV14607, NV18178, NV17220, NV14612, NV10132, NV13140, NV10901, NV16584, NV11160, NV16454
GO:0045169	1.09e-05	fusome	25	3407	39	12954	NV12131, NV14984, NV10123, NV15886, NV15133, NV13011, NV15870, NV16578, NV13980, NV18710, NV14684, NV14248, NV16446, NV13773, NV19176, NV12850, NV18956, NV18909, NV10130, NV11336, NV14752, NV16584, NV15659, NV10159, NV12998
GO:0030135	1.12e-05	coated vesicle	28	3407	46	12954	NV15517, NV16942, NV18265, NV11994, NV12795, NV18501, NV17845, NV18682, NV11646, NV15847, NV12315, NV11267, NV11292, NV13587, NV13029, NV18498, NV11587, NV13042, NV12353, NV14345, NV10523, NV14332, NV15040, NV10082, NV15659, NV17152, NV18502, NV13371
GO:0016859	1.13e-05	cis-trans isomerase activity	19	3407	26	12954	NV10155, NV14924, NV15532, NV13269, NV13554, NV16998, NV11174, NV12361, NV12905, NV18527, NV16793, NV16708, NV10168, NV22490, NV18182, NV17395, NV16288, NV23721, NV16676
GO:0004532	1.13e-05	exoribonuclease activity	19	3407	26	12954	NV14326, NV12938, NV10721, NV14501, NV15663, NV17729, NV17263, NV17508, NV11163, NV11567, NV16483, NV13679, NV10158, NV17540, NV17682, NV15244, NV16113, NV15070, NV17090
GO:0051321	1.13e-05	meiotic cell cycle	67	3407	150	12954	NV16210, NV10545, NV13156, NV22871, NV12442, NV11229, NV17586, NV14233, NV14153, NV13898, NV25648, NV18385, NV13132, NV16961, NV16505, NV15439, NV13125, NV11642, NV10567, NV10339, NV18077, NV16885, NV14184, NV13063, NV13603, NV14154, NV12055, NV16664, NV17220, NV15690, NV14098, NV11981, NV10736, NV13395, NV14758, NV11973, NV11317, NV13791, NV15510, NV13733, NV16082, NV16598, NV15932, NV16094, NV1…
GO:0090503	1.13e-05	RNA phosphodiester bond hydrolysis, exonucleolytic	19	3407	26	12954	NV14326, NV12938, NV10721, NV14501, NV15663, NV17729, NV17263, NV17508, NV11163, NV11567, NV16483, NV13679, NV10158, NV17540, NV17682, NV15244, NV16113, NV15070, NV17090
GO:0045495	1.17e-05	pole plasm	18	3407	24	12954	NV25988, NV18572, NV11968, NV16500, NV18258, NV11568, NV14689, NV14684, NV11245, NV17902, NV25831, NV15051, NV12150, NV16961, NV11276, NV12181, NV11837, NV13478
GO:0000413	1.17e-05	protein proline isomerization	18	3407	24	12954	NV10155, NV14924, NV15532, NV13269, NV13554, NV16998, NV11174, NV12361, NV12905, NV18527, NV16793, NV16708, NV10168, NV22490, NV18182, NV17395, NV16288, NV16676
GO:0003755	1.17e-05	peptide bond isomerase activity	18	3407	24	12954	NV10155, NV14924, NV15532, NV13269, NV13554, NV16998, NV11174, NV12361, NV12905, NV18527, NV16793, NV16708, NV10168, NV22490, NV18182, NV17395, NV16288, NV16676
GO:0051540	1.27e-05	metal cluster binding	30	3407	51	12954	NV17692, NV13767, NV12432, NV10397, NV11489, NV14369, NV13710, NV10520, NV19193, NV13733, NV18601, NV11658, NV12868, NV10417, NV11181, NV14191, NV10991, NV18319, NV12311, NV21568, NV10790, NV11136, NV13198, NV18321, NV19212, NV13671, NV14603, NV15495, NV12675, NV10530
GO:0051536	1.27e-05	iron sulphur cluster binding	30	3407	51	12954	NV17692, NV13767, NV12432, NV10397, NV11489, NV14369, NV13710, NV10520, NV19193, NV13733, NV18601, NV11658, NV12868, NV10417, NV11181, NV14191, NV10991, NV18319, NV12311, NV21568, NV10790, NV11136, NV13198, NV18321, NV19212, NV13671, NV14603, NV15495, NV12675, NV10530
GO:0007088	1.36e-05	regulation of mitosis	32	3407	56	12954	NV25725, NV13223, NV12442, NV11229, NV15133, NV17529, NV13665, NV10063, NV21635, NV14248, NV17545, NV10946, NV14349, NV22004, NV18076, NV13132, NV13997, NV10012, NV16131, NV10964, NV10710, NV10775, NV13069, NV14255, NV18830, NV10030, NV15547, NV14967, NV13570, NV10593, NV11981, NV10243
GO:0015986	1.44e-05	ATP synthesis coupled proton transport	12	3407	13	12954	NV13669, NV16133, NV14984, NV13434, NV10918, NV16081, NV13258, NV15655, NV13694, NV14491, NV15635, NV16064
GO:0015985	1.44e-05	energy coupled proton transport, down electrochemical gradient	12	3407	13	12954	NV13669, NV16133, NV14984, NV13434, NV10918, NV16081, NV13258, NV15655, NV13694, NV14491, NV15635, NV16064
GO:0030660	1.44e-05	Golgi-associated vesicle membrane	12	3407	13	12954	NV11292, NV11267, NV12315, NV18498, NV11994, NV14345, NV10523, NV15040, NV10082, NV11646, NV17152, NV15847
GO:0048232	1.45e-05	male gamete generation	78	3407	183	12954	NV20289, NV16210, NV10545, NV11139, NV17377, NV14744, NV18192, NV18385, NV10020, NV13132, NV16613, NV14467, NV13125, NV11642, NV10567, NV21460, NV25915, NV16021, NV12182, NV14184, NV13063, NV11526, NV11806, NV11936, NV10134, NV12055, NV17526, NV21876, NV16633, NV15194, NV13478, NV17867, NV16609, NV14758, NV17903, NV12141, NV17314, NV15712, NV13256, NV16500, NV17933, NV13216, NV22302, NV13392, NV1…
GO:1901137	1.48e-05	carbohydrate derivative formation	80	3407	189	12954	NV14984, NV12798, NV12405, NV13333, NV13434, NV11548, NV15428, NV17596, NV13276, NV15660, NV12740, NV14147, NV15237, NV13694, NV15289, NV10496, NV15635, NV10451, NV16064, NV15365, NV16492, NV17738, NV18652, NV15655, NV11565, NV17460, NV10856, NV11456, NV11181, NV11180, NV16395, NV30874, NV10260, NV16133, NV13334, NV18560, NV15903, NV18324, NV12981, NV10039, NV11069, NV16255, NV11040, NV15643, NV1…
GO:0044255	1.5e-05	cellular lipid metabolism	93	3407	228	12954	NV15196, NV13221, NV13333, NV12614, NV10125, NV15257, NV11548, NV17494, NV14986, NV15205, NV17828, NV13535, NV12740, NV22763, NV10693, NV15889, NV17197, NV10288, NV10164, NV14752, NV10496, NV18186, NV10287, NV10451, NV11442, NV17666, NV10913, NV16716, NV12339, NV13767, NV16021, NV16550, NV10298, NV18155, NV17738, NV12957, NV11565, NV22428, NV14968, NV11456, NV15195, NV18404, NV13353, NV17526, NV1…
GO:0032774	1.57e-05	RNA anabolism	153	3407	416	12954	NV10934, NV16852, NV11054, NV14835, NV13943, NV17775, NV12813, NV25797, NV10517, NV17421, NV15313, NV15698, NV13070, NV18787, NV18724, NV16488, NV12488, NV17206, NV16065, NV13125, NV15168, NV16627, NV13457, NV15654, NV15321, NV19147, NV25324, NV11147, NV15126, NV11627, NV10815, NV18380, NV19085, NV17938, NV10046, NV17145, NV11544, NV15769, NV15999, NV11512, NV17418, NV12818, NV10145, NV15235, NV1…
GO:0015931	1.65e-05	nucleobase-containing compound transport	42	3407	82	12954	NV14984, NV12825, NV16475, NV11962, NV11325, NV14522, NV13458, NV11487, NV17222, NV17349, NV12914, NV13081, NV15085, NV12044, NV17039, NV12315, NV14887, NV14332, NV14752, NV11837, NV15737, NV31305, NV16111, NV15717, NV15000, NV15321, NV13348, NV12974, NV17265, NV14184, NV11513, NV14889, NV17861, NV18267, NV11788, NV11149, NV15939, NV25831, NV18057, NV30238, NV16365, NV16454
GO:0016879	1.66e-05	ligase activity, forming carbon-nitrogen bonds	45	3407	90	12954	NV14758, NV25450, NV10545, NV11225, NV13747, NV13000, NV16602, NV18690, NV12362, NV15643, NV19036, NV18346, NV14183, NV13555, NV10079, NV15313, NV15062, NV13373, NV21463, NV17896, NV11384, NV11493, NV25338, NV10237, NV17981, NV12158, NV18926, NV15352, NV23136, NV15317, NV15900, NV15215, NV14715, NV15114, NV11751, NV14089, NV17688, NV15300, NV11180, NV17515, NV11145, NV17219, NV14335, NV11377, NV1…
GO:0006338	1.73e-05	chromatin remodeling	35	3407	64	12954	NV18905, NV16724, NV14007, NV12135, NV15510, NV10189, NV11766, NV14025, NV19245, NV10038, NV17876, NV14385, NV17813, NV10503, NV15167, NV11066, NV15374, NV18928, NV12844, NV11765, NV15664, NV15658, NV12262, NV15654, NV16911, NV11745, NV14679, NV13586, NV11544, NV15769, NV14884, NV15230, NV15999, NV16365, NV11221
GO:0051783	1.76e-05	regulation of nuclear division	33	3407	59	12954	NV25725, NV13223, NV12442, NV11229, NV15133, NV17529, NV13665, NV10063, NV21635, NV14248, NV17545, NV10946, NV14349, NV22004, NV18076, NV13132, NV13997, NV10012, NV16131, NV10964, NV10710, NV10775, NV13069, NV14255, NV18830, NV10030, NV13063, NV15547, NV14967, NV13570, NV10593, NV11981, NV10243
GO:0048513	1.8e-05	organogenesis	391	3407	1219	12954	NV14984, NV12798, NV11054, NV11139, NV14835, NV10699, NV12813, NV13231, NV17593, NV11766, NV16053, NV15313, NV12043, NV14345, NV15179, NV10693, NV16502, NV18724, NV16730, NV15237, NV16488, NV18289, NV15350, NV30786, NV11784, NV14190, NV17974, NV17929, NV17455, NV12860, NV14241, NV15956, NV20754, NV17970, NV11036, NV11386, NV30292, NV15691, NV13063, NV10438, NV10400, NV12710, NV18106, NV17938, NV1…
GO:0051247	1.81e-05	positive regulation of protein metabolism	65	3407	146	12954	NV16210, NV14847, NV11054, NV11729, NV15133, NV11904, NV11867, NV15520, NV12835, NV17620, NV17544, NV18289, NV16961, NV14467, NV16505, NV17683, NV21460, NV25915, NV17455, NV12737, NV19147, NV11774, NV11051, NV16106, NV11526, NV17688, NV18955, NV31867, NV17418, NV17867, NV11633, NV25988, NV15019, NV14829, NV16500, NV14908, NV13733, NV13980, NV18296, NV22736, NV16294, NV22004, NV12140, NV10361, NV1…
GO:0048037	1.84e-05	cofactor binding	94	3407	232	12954	NV19148, NV18935, NV15060, NV17717, NV11658, NV11445, NV14076, NV14087, NV16257, NV22763, NV30894, NV15415, NV11983, NV11033, NV10932, NV12987, NV13756, NV13995, NV17106, NV11442, NV10467, NV17692, NV13576, NV13767, NV16318, NV10632, NV10697, NV18155, NV11489, NV10662, NV19193, NV12819, NV21444, NV18732, NV13520, NV11220, NV19223, NV11525, NV13507, NV14804, NV13853, NV16345, NV15620, NV11097, NV1…
GO:0005813	1.93e-05	centrosome	50	3407	104	12954	NV20289, NV11973, NV12141, NV13328, NV18217, NV18017, NV13256, NV14445, NV12442, NV15133, NV13665, NV13733, NV17593, NV15428, NV22957, NV16082, NV22004, NV11388, NV13918, NV12734, NV13997, NV10012, NV20255, NV15905, NV15800, NV10764, NV13069, NV18148, NV15035, NV12404, NV25461, NV18077, NV16499, NV18710, NV20766, NV13603, NV11936, NV13353, NV18160, NV18949, NV22226, NV16753, NV18556, NV13570, NV1…
GO:0051338	1.97e-05	transferase regulator	60	3407	132	12954	NV17295, NV14847, NV14829, NV11729, NV31349, NV11867, NV15520, NV13733, NV23116, NV14248, NV17545, NV12082, NV16541, NV24094, NV22004, NV11295, NV18076, NV12779, NV17337, NV13198, NV18724, NV17503, NV10361, NV11143, NV18414, NV16376, NV17683, NV15884, NV17507, NV18502, NV10155, NV17372, NV11968, NV17455, NV12441, NV19099, NV12476, NV18501, NV16683, NV12415, NV16106, NV18710, NV13894, NV13479, NV1…
GO:0030867	2.06e-05	RER membrane	10	3407	10	12954	NV10965, NV18078, NV20768, NV15870, NV16578, NV10132, NV16584, NV15311, NV13664, NV18747
GO:0005786	2.06e-05	SRP	10	3407	10	12954	NV10965, NV14103, NV16442, NV13708, NV16343, NV17926, NV11513, NV14817, NV13794, NV15311
GO:0048500	2.06e-05	signal recognition particle	10	3407	10	12954	NV10965, NV14103, NV16442, NV13708, NV16343, NV17926, NV11513, NV14817, NV13794, NV15311
GO:0008358	2.11e-05	maternal determination of anterior/posterior axis, embryo	41	3407	80	12954	NV25988, NV18812, NV11139, NV16475, NV16500, NV14946, NV12306, NV15133, NV11568, NV11934, NV17940, NV15520, NV13980, NV14976, NV10430, NV17902, NV13663, NV10595, NV19176, NV18956, NV16961, NV11276, NV11837, NV16962, NV12583, NV18258, NV19042, NV18830, NV17745, NV11481, NV14689, NV14684, NV11936, NV11245, NV15939, NV25831, NV18562, NV15051, NV12150, NV13711, NV18243
GO:0007306	2.21e-05	eggshell chorion assembly	34	3407	62	12954	NV16500, NV14320, NV14946, NV12813, NV13216, NV17940, NV17529, NV15510, NV14695, NV18192, NV18076, NV11366, NV17876, NV11839, NV10430, NV18419, NV16961, NV13866, NV12488, NV11276, NV13828, NV10775, NV17372, NV11481, NV12792, NV14437, NV12710, NV21988, NV18546, NV10080, NV12150, NV30348, NV13879, NV17867
GO:0005791	2.22e-05	RER	13	3407	15	12954	NV10965, NV18078, NV10123, NV10866, NV20768, NV15870, NV10132, NV16578, NV16584, NV15311, NV13664, NV18747, NV14183
GO:0019829	2.22e-05	cation-transporting ATPase activity	32	3407	57	12954	NV16977, NV16133, NV14984, NV10699, NV13434, NV11069, NV13458, NV13431, NV10587, NV12316, NV13669, NV20037, NV10918, NV10875, NV13694, NV15635, NV16064, NV23750, NV17706, NV14793, NV16081, NV15655, NV14491, NV18090, NV10516, NV14086, NV14712, NV13258, NV10403, NV10229, NV16729, NV12615
GO:0007283	2.31e-05	spermatogenesis	77	3407	182	12954	NV20289, NV16210, NV10545, NV11139, NV17377, NV14744, NV18192, NV18385, NV10020, NV13132, NV16613, NV14467, NV13125, NV11642, NV10567, NV21460, NV25915, NV16021, NV12182, NV14184, NV13063, NV11526, NV11806, NV11936, NV10134, NV12055, NV17526, NV21876, NV16633, NV15194, NV13478, NV17867, NV16609, NV14758, NV17903, NV12141, NV17314, NV15712, NV13256, NV16500, NV17933, NV13216, NV22302, NV13392, NV1…
GO:0016765	2.52e-05	transferase activity, transferring alkyl or aryl (other than methyl) groups	24	3407	38	12954	NV12421, NV18412, NV16492, NV12457, NV11021, NV14977, NV12013, NV15033, NV11397, NV12288, NV15921, NV14247, NV13535, NV11764, NV17980, NV12513, NV14196, NV10557, NV10315, NV16538, NV18488, NV12102, NV23721, NV15805
GO:0051188	2.55e-05	cofactor anabolism	37	3407	70	12954	NV17334, NV11097, NV15196, NV15235, NV20528, NV15234, NV13940, NV15033, NV20527, NV21661, NV10605, NV10057, NV11033, NV12987, NV17405, NV12816, NV16064, NV13576, NV12323, NV11511, NV16492, NV17013, NV11490, NV12168, NV30684, NV10276, NV12775, NV11764, NV15114, NV14089, NV11853, NV12513, NV10056, NV16955, NV11145, NV14335, NV12453
GO:0006405	2.7e-05	RNA-nucleus export	19	3407	27	12954	NV31305, NV16111, NV15717, NV15000, NV16475, NV15321, NV11962, NV14522, NV14184, NV17222, NV14889, NV17861, NV12044, NV18267, NV11788, NV14887, NV15939, NV30238, NV11837
GO:0008320	2.7e-05	protein transmembrane transporter activity	19	3407	27	12954	NV30255, NV13088, NV15873, NV18213, NV15150, NV10921, NV23066, NV16578, NV10279, NV17839, NV14607, NV18178, NV17220, NV14612, NV13140, NV10132, NV10901, NV16584, NV11160
GO:0016757	2.73e-05	glycosyltransferase activity	61	3407	136	12954	NV14267, NV24802, NV12405, NV15903, NV10039, NV18324, NV11970, NV15257, NV17494, NV14497, NV14382, NV17596, NV13276, NV10331, NV15406, NV12968, NV13373, NV18456, NV22221, NV10866, NV13298, NV10452, NV16437, NV16484, NV18711, NV13709, NV18354, NV15289, NV17559, NV10451, NV16000, NV17666, NV11210, NV12354, NV15365, NV23070, NV24838, NV11868, NV10532, NV11504, NV11337, NV18652, NV17460, NV10856, NV1…
GO:0032446	2.8e-05	protein modification by small protein conjugation	93	3407	231	12954	NV10545, NV15067, NV11729, NV18217, NV10123, NV16602, NV21403, NV19036, NV25623, NV13555, NV13048, NV21463, NV20188, NV17337, NV10858, NV18497, NV11154, NV12987, NV12379, NV14467, NV14190, NV10775, NV17974, NV16880, NV17823, NV18926, NV13218, NV11187, NV18818, NV22619, NV26043, NV19108, NV11526, NV24362, NV11480, NV10857, NV19039, NV11979, NV17688, NV13512, NV17515, NV15499, NV10104, NV12279, NV1…
GO:0005852	2.8e-05	eIF-3	14	3407	17	12954	NV10149, NV17558, NV18467, NV11895, NV17317, NV16439, NV10520, NV10150, NV13034, NV16857, NV16237, NV13467, NV13962, NV15355
GO:0045259	2.8e-05	hydrogen-transporting ATP synthase complex	14	3407	17	12954	NV14712, NV13669, NV16133, NV14984, NV13434, NV10918, NV16081, NV13258, NV15655, NV13694, NV14491, NV15635, NV18090, NV16064
GO:0008565	2.8e-05	protein transporter activity	33	3407	60	12954	NV18265, NV20768, NV13322, NV10921, NV15870, NV16578, NV18834, NV18747, NV11292, NV14612, NV14332, NV10901, NV11160, NV11333, NV13088, NV30255, NV16205, NV11994, NV15873, NV15150, NV18213, NV12795, NV23066, NV14607, NV17839, NV10279, NV18178, NV13891, NV17220, NV13140, NV10132, NV16584, NV11244
GO:0071900	2.8e-05	regulation of protein serine/threonine kinase activity	33	3407	60	12954	NV31349, NV15520, NV13733, NV23116, NV14248, NV17545, NV12082, NV24094, NV16541, NV22004, NV11295, NV18076, NV12779, NV18724, NV11143, NV18414, NV16376, NV18502, NV17372, NV11968, NV17455, NV18501, NV12415, NV18710, NV10134, NV13353, NV25778, NV12880, NV15681, NV10013, NV13879, NV25561, NV17418
GO:0006261	2.81e-05	DNA-dependent DNA replication	31	3407	55	12954	NV12700, NV16030, NV10339, NV15693, NV13820, NV17404, NV25280, NV18841, NV13846, NV14878, NV15518, NV10563, NV11431, NV17593, NV10517, NV14974, NV13909, NV16094, NV11253, NV15441, NV18156, NV18068, NV10080, NV17145, NV15925, NV15905, NV10751, NV14969, NV13866, NV13828, NV15439
GO:0016896	2.94e-05	exoribonuclease activity, producing 5' phosphomonoesters	18	3407	25	12954	NV14326, NV12938, NV10721, NV14501, NV15663, NV17729, NV17263, NV11163, NV11567, NV16483, NV13679, NV10158, NV17540, NV17682, NV15244, NV16113, NV15070, NV17090
GO:0006099	3.02e-05	TCA cycle	23	3407	36	12954	NV17692, NV17372, NV19148, NV11490, NV14486, NV12395, NV14695, NV13707, NV16031, NV18066, NV17544, NV10214, NV10879, NV10824, NV10417, NV12734, NV15170, NV16898, NV15997, NV11525, NV16972, NV17106, NV17928
GO:0031301	3.05e-05	integral component of organelle membrane	26	3407	43	12954	NV16385, NV10812, NV13334, NV13767, NV13333, NV11866, NV18652, NV15190, NV20310, NV11548, NV15406, NV11456, NV14710, NV10407, NV11093, NV11979, NV17298, NV10132, NV12474, NV16032, NV11152, NV10496, NV18136, NV15132, NV15311, NV12849
GO:0006277	3.1e-05	DNA amplification	15	3407	19	12954	NV21988, NV12700, NV18076, NV11839, NV17876, NV18419, NV10080, NV12813, NV12488, NV13866, NV13216, NV17529, NV13828, NV14437, NV12792
GO:0072686	3.1e-05	mitotic spindle	15	3407	19	12954	NV18148, NV11973, NV23179, NV13223, NV14353, NV11053, NV14445, NV16131, NV10504, NV17593, NV14356, NV18710, NV15549, NV14349, NV17083
GO:0044786	3.12e-05	cell cycle DNA replication	17	3407	23	12954	NV16030, NV13820, NV18217, NV13846, NV14878, NV12813, NV10563, NV10030, NV11431, NV14974, NV20766, NV16094, NV10393, NV12374, NV10080, NV20255, NV13866
GO:0030120	3.2e-05	vesicle coat	16	3407	21	12954	NV11994, NV11646, NV15847, NV12315, NV11267, NV11292, NV11587, NV18498, NV13042, NV14345, NV12353, NV10523, NV14332, NV15040, NV10082, NV17152
GO:0071806	3.4e-05	protein membrane transport	28	3407	48	12954	NV16021, NV30255, NV13088, NV15873, NV12149, NV18213, NV15150, NV10921, NV23066, NV15870, NV16578, NV15491, NV10279, NV17839, NV11515, NV14607, NV18747, NV18178, NV15632, NV25187, NV17220, NV14612, NV10132, NV13140, NV16584, NV10901, NV11160, NV12365
GO:0008033	3.4e-05	tRNA processing	28	3407	48	12954	NV17502, NV11757, NV13860, NV16167, NV16083, NV18241, NV15420, NV12022, NV10940, NV13276, NV10462, NV11373, NV14910, NV10947, NV25560, NV15099, NV14970, NV14641, NV11947, NV10352, NV13876, NV13432, NV14765, NV13404, NV10260, NV18897, NV15723, NV18015
GO:0007126	3.43e-05	meiotic nuclear division	60	3407	134	12954	NV14758, NV16210, NV11973, NV10545, NV11317, NV13156, NV22871, NV13791, NV12442, NV11229, NV17586, NV14233, NV13733, NV15510, NV14153, NV16082, NV13898, NV15932, NV16598, NV25648, NV16094, NV11388, NV11081, NV18385, NV13132, NV16961, NV16505, NV15439, NV13125, NV18587, NV10567, NV10339, NV18831, NV13820, NV24461, NV18077, NV18258, NV10358, NV14184, NV16885, NV15317, NV13063, NV18710, NV11863, NV1…
GO:0045451	3.62e-05	oocyte pole plasm oskar mRNA localization	22	3407	34	12954	NV18812, NV11139, NV16475, NV14946, NV12306, NV15133, NV11568, NV17745, NV14689, NV13980, NV14684, NV10430, NV14976, NV15939, NV13663, NV10595, NV15051, NV18562, NV11276, NV11837, NV16962, NV12583
GO:0031399	3.64e-05	regulation of protein modification process	76	3407	181	12954	NV14847, NV11054, NV11729, NV31349, NV11904, NV11867, NV15520, NV11636, NV14248, NV17545, NV24094, NV11295, NV18076, NV12779, NV17337, NV18724, NV14467, NV17683, NV15884, NV17507, NV17455, NV12476, NV18501, NV11774, NV12415, NV11051, NV16106, NV11710, NV10134, NV13353, NV14330, NV25778, NV17688, NV17145, NV14967, NV10013, NV17418, NV17867, NV17295, NV18766, NV14829, NV16308, NV12735, NV13733, NV1…
GO:0032270	3.79e-05	positive regulation of cellular protein metabolism	63	3407	143	12954	NV25988, NV16210, NV14847, NV11054, NV14829, NV15019, NV11729, NV16500, NV15133, NV11904, NV14908, NV11867, NV15520, NV12835, NV13733, NV13980, NV17620, NV17544, NV22736, NV18296, NV16294, NV12140, NV17503, NV10361, NV18289, NV16961, NV18414, NV14467, NV16505, NV16376, NV17683, NV23070, NV17372, NV21460, NV22845, NV25915, NV17455, NV12737, NV19147, NV19099, NV11774, NV17291, NV16683, NV11051, NV1…
GO:0030703	3.97e-05	eggshell formation	40	3407	79	12954	NV12141, NV11041, NV16500, NV14320, NV14946, NV12813, NV13216, NV17940, NV17529, NV15510, NV14695, NV18192, NV18076, NV10430, NV11366, NV17876, NV11839, NV18419, NV21356, NV16961, NV12488, NV13866, NV11276, NV13828, NV10775, NV17372, NV18927, NV18213, NV11481, NV14437, NV12792, NV12710, NV21988, NV11438, NV18546, NV10080, NV12150, NV30348, NV13879, NV17867
GO:0007304	3.97e-05	chorion-containing eggshell formation	40	3407	79	12954	NV12141, NV11041, NV16500, NV14320, NV14946, NV12813, NV13216, NV17940, NV17529, NV15510, NV14695, NV18192, NV18076, NV10430, NV11366, NV17876, NV11839, NV18419, NV21356, NV16961, NV12488, NV13866, NV11276, NV13828, NV10775, NV17372, NV18927, NV18213, NV11481, NV14437, NV12792, NV12710, NV21988, NV11438, NV18546, NV10080, NV12150, NV30348, NV13879, NV17867
GO:0030261	4.29e-05	eukaryotic chromosome condensation	27	3407	46	12954	NV10339, NV13820, NV12860, NV18217, NV16500, NV22871, NV14878, NV11871, NV13791, NV17529, NV15510, NV11710, NV11709, NV15731, NV20766, NV10879, NV16094, NV11433, NV10752, NV16095, NV11905, NV12150, NV20255, NV16961, NV11276, NV16972, NV15945
GO:0044724	4.32e-05	single-organism carbohydrate catabolic process	21	3407	32	12954	NV12241, NV11337, NV10662, NV15416, NV16157, NV16284, NV13603, NV17380, NV16257, NV13271, NV10148, NV16426, NV10713, NV12083, NV19134, NV18700, NV13505, NV15694, NV18136, NV15822, NV12651
GO:0006351	4.34e-05	cellular transcription, DNA-dependent	149	3407	410	12954	NV10934, NV16852, NV11054, NV14835, NV13943, NV17775, NV12813, NV25797, NV17421, NV15313, NV15698, NV13070, NV18787, NV18724, NV16488, NV12488, NV17206, NV16065, NV13125, NV15168, NV16627, NV13457, NV15654, NV15321, NV19147, NV25324, NV11147, NV15126, NV11627, NV10815, NV18380, NV19085, NV17938, NV10046, NV17145, NV11544, NV15769, NV15999, NV11512, NV17418, NV12818, NV10145, NV15235, NV10192, NV1…
GO:0000790	4.42e-05	nuclear chromatin	33	3407	61	12954	NV10061, NV12993, NV23727, NV10123, NV25791, NV18122, NV17529, NV30424, NV17421, NV12968, NV12238, NV17876, NV16859, NV11066, NV13876, NV16613, NV12844, NV14719, NV14714, NV11774, NV14184, NV18066, NV11433, NV14499, NV11745, NV17220, NV10055, NV19254, NV18362, NV21496, NV11544, NV14919, NV11221
GO:0090407	4.42e-05	organophosphate biosynthetic process	71	3407	167	12954	NV14984, NV13333, NV12614, NV13434, NV11548, NV15660, NV13535, NV12740, NV10020, NV10605, NV14147, NV16730, NV15237, NV13694, NV17197, NV12987, NV10496, NV17405, NV12816, NV10287, NV15635, NV16064, NV17738, NV15655, NV11565, NV16158, NV11456, NV18404, NV11181, NV17526, NV11180, NV16395, NV16003, NV14335, NV16133, NV13334, NV17296, NV18324, NV12981, NV11069, NV11040, NV15643, NV17349, NV18197, NV1…
GO:0005685	4.63e-05	snRNP U1	11	3407	12	12954	NV13116, NV15397, NV13607, NV31504, NV13254, NV17241, NV16315, NV12851, NV13374, NV10428, NV17977
GO:0009165	4.77e-05	nucleotide formation	45	3407	93	12954	NV16133, NV14984, NV17296, NV12981, NV13434, NV11069, NV11040, NV15643, NV15660, NV17349, NV18197, NV13669, NV10896, NV11639, NV21661, NV10605, NV14147, NV15237, NV10918, NV13694, NV13709, NV17895, NV15635, NV16064, NV12158, NV10419, NV18927, NV16081, NV11565, NV15655, NV16158, NV14491, NV14042, NV15215, NV15700, NV11181, NV11853, NV15300, NV11180, NV13258, NV16395, NV16997, NV13742, NV14335, NV1…
GO:0016458	4.77e-05	gene silencing	45	3407	93	12954	NV12700, NV10061, NV11973, NV12825, NV16500, NV14867, NV13081, NV16388, NV16604, NV11243, NV21062, NV17876, NV17813, NV13876, NV11276, NV11212, NV18875, NV17090, NV14190, NV15781, NV13820, NV18163, NV10255, NV12789, NV12161, NV11247, NV18919, NV11774, NV11481, NV14689, NV12451, NV14684, NV30423, NV18066, NV14499, NV18125, NV10046, NV11629, NV18362, NV12150, NV12181, NV14922, NV18057, NV13478, NV1…
GO:0097659	5.02e-05	nucleic acid-templated transcription	149	3407	411	12954	NV10934, NV16852, NV11054, NV14835, NV13943, NV17775, NV12813, NV25797, NV17421, NV15313, NV15698, NV13070, NV18787, NV18724, NV16488, NV12488, NV17206, NV16065, NV13125, NV15168, NV16627, NV13457, NV15654, NV15321, NV19147, NV25324, NV11147, NV15126, NV11627, NV10815, NV18380, NV19085, NV17938, NV10046, NV17145, NV11544, NV15769, NV15999, NV11512, NV17418, NV12818, NV10145, NV15235, NV10192, NV1…
GO:0006732	5.03e-05	coenzyme metabolic process	42	3407	85	12954	NV15196, NV14079, NV22497, NV15235, NV20528, NV15234, NV13940, NV15033, NV15231, NV20527, NV17380, NV16257, NV13271, NV21661, NV10605, NV10057, NV11033, NV12987, NV10288, NV17405, NV12816, NV16064, NV12323, NV10044, NV13576, NV12241, NV16492, NV10662, NV11490, NV12168, NV30684, NV12775, NV12616, NV15114, NV14089, NV11853, NV16426, NV12513, NV10056, NV11145, NV14335, NV15822
GO:0051493	5.2e-05	regulation of cytoskeleton organisation	46	3407	96	12954	NV10378, NV11973, NV10222, NV16189, NV18217, NV11577, NV15133, NV15886, NV23060, NV15428, NV14695, NV18192, NV22736, NV22004, NV11093, NV12043, NV18385, NV19176, NV12734, NV18956, NV20255, NV10775, NV14582, NV18587, NV10567, NV10522, NV12348, NV15783, NV18077, NV20754, NV10438, NV13525, NV14234, NV20766, NV12853, NV12055, NV18785, NV15690, NV18790, NV11899, NV12834, NV18576, NV14877, NV13652, NV1…
GO:0051170	5.37e-05	import into nucleus	26	3407	44	12954	NV17372, NV23179, NV15873, NV18927, NV18213, NV18986, NV12974, NV12934, NV15317, NV17839, NV18834, NV18660, NV14438, NV18267, NV11673, NV17220, NV13891, NV12953, NV11746, NV14612, NV14397, NV24349, NV11160, NV11244, NV10257, NV24954
GO:0065009	6.16e-05	regulation of a molecular function	174	3407	494	12954	NV14847, NV11729, NV31349, NV11867, NV11291, NV13231, NV15520, NV13898, NV14248, NV19103, NV17544, NV10307, NV11295, NV18076, NV13373, NV17972, NV16502, NV18724, NV12379, NV14467, NV18746, NV15884, NV10159, NV21460, NV17455, NV19147, NV15185, NV17970, NV18501, NV11036, NV24427, NV30076, NV16414, NV12745, NV13353, NV21876, NV14330, NV17117, NV14873, NV15120, NV10104, NV14919, NV17418, NV17867, NV1…
GO:0006915	6.31e-05	apoptotic cell death	62	3407	142	12954	NV14758, NV17903, NV16178, NV15732, NV10638, NV13747, NV17377, NV14923, NV10788, NV11729, NV11343, NV12813, NV14744, NV10559, NV13733, NV18278, NV14381, NV15081, NV11803, NV17544, NV22004, NV16294, NV16604, NV11093, NV18076, NV18319, NV12740, NV12140, NV13917, NV12225, NV18146, NV15889, NV12488, NV18414, NV14467, NV22284, NV11231, NV23070, NV15390, NV25554, NV21460, NV22845, NV12737, NV17251, NV1…
GO:0043414	6.52e-05	macromolecule methylation	49	3407	105	12954	NV18905, NV15193, NV15732, NV11317, NV15032, NV10123, NV13895, NV11717, NV12541, NV11709, NV18308, NV17876, NV17813, NV18657, NV12265, NV13658, NV13876, NV10344, NV15395, NV18928, NV16420, NV10919, NV14691, NV18897, NV18015, NV19058, NV11982, NV16895, NV14895, NV16083, NV18830, NV12161, NV11361, NV15420, NV11774, NV18919, NV15047, NV10069, NV11710, NV10462, NV12183, NV16027, NV11629, NV15769, NV1…
GO:0017004	6.84e-05	cytochrome complex assembly	12	3407	14	12954	NV17334, NV11566, NV11494, NV16205, NV11764, NV11621, NV15077, NV16211, NV16891, NV21471, NV10993, NV10607
GO:0006406	6.84e-05	mRNA export from cell nucleus	18	3407	26	12954	NV31305, NV15717, NV15000, NV16475, NV15321, NV11962, NV14522, NV14184, NV17222, NV14889, NV17861, NV12044, NV18267, NV11788, NV14887, NV15939, NV30238, NV11837
GO:0000776	7.05e-05	kinetochore	22	3407	35	12954	NV16178, NV17372, NV12141, NV17715, NV13223, NV11325, NV12442, NV15133, NV15317, NV25930, NV14349, NV10752, NV14195, NV18267, NV11388, NV22004, NV14163, NV16131, NV10764, NV11981, NV30238, NV10243
GO:0051028	7.05e-05	mRNA transport	22	3407	35	12954	NV31305, NV15717, NV15000, NV16475, NV15321, NV11962, NV11325, NV14522, NV14184, NV17222, NV14889, NV17861, NV13081, NV12044, NV18267, NV15085, NV11788, NV14887, NV15939, NV30238, NV11837, NV16365
GO:0031647	7.05e-05	regulation of protein stability	22	3407	35	12954	NV14758, NV23070, NV11942, NV11982, NV18217, NV13646, NV19042, NV14116, NV12735, NV13955, NV17535, NV13046, NV20766, NV10110, NV12082, NV11243, NV17337, NV20255, NV11807, NV15889, NV18556, NV13681
GO:0030707	7.19e-05	ovarian follicle cell development	79	3407	193	12954	NV10222, NV17377, NV14320, NV14946, NV12813, NV15886, NV17940, NV11641, NV14695, NV18192, NV14183, NV18076, NV10430, NV11839, NV13029, NV10012, NV16961, NV13866, NV12488, NV14467, NV14190, NV10775, NV17974, NV10567, NV15646, NV25461, NV13504, NV14120, NV17347, NV11052, NV11386, NV11481, NV10438, NV12710, NV21988, NV11438, NV18546, NV14873, NV10080, NV15769, NV12244, NV17867, NV10911, NV16189, NV1…
GO:0010639	7.28e-05	negative regulation of organelle organisation	31	3407	57	12954	NV10222, NV13223, NV18077, NV11577, NV20754, NV12442, NV15133, NV15886, NV13665, NV14695, NV11710, NV11709, NV14248, NV14349, NV12055, NV22004, NV11093, NV15466, NV18385, NV10055, NV13997, NV12834, NV10593, NV13570, NV16131, NV14877, NV10964, NV10243, NV13069, NV18587, NV10567
GO:0050790	7.63e-05	regulation of catalytic activity	161	3407	453	12954	NV14847, NV11729, NV31349, NV11867, NV11291, NV13231, NV15520, NV13898, NV14248, NV19103, NV17544, NV10307, NV11295, NV18076, NV13373, NV16502, NV18724, NV14467, NV18746, NV15884, NV10159, NV21460, NV17455, NV19147, NV15185, NV17970, NV18501, NV11036, NV24427, NV30076, NV16414, NV12745, NV13353, NV21876, NV14330, NV17117, NV14873, NV14919, NV17418, NV17867, NV13733, NV17788, NV23116, NV13735, NV1…
GO:0030662	7.63e-05	coated vesicle membrane	17	3407	24	12954	NV16942, NV11994, NV11646, NV15847, NV12315, NV11267, NV11292, NV11587, NV18498, NV13042, NV12353, NV14345, NV10523, NV14332, NV15040, NV10082, NV17152
GO:0005753	8.22e-05	mitochondrial respiratory chain complex V	13	3407	16	12954	NV14712, NV13669, NV16133, NV13434, NV10918, NV16081, NV13258, NV15655, NV13694, NV14491, NV15635, NV18090, NV16064
GO:0044765	8.24e-05	single-organism transport	426	3407	1360	12954	NV12408, NV14984, NV11139, NV23564, NV10062, NV10699, NV14320, NV14946, NV13011, NV15886, NV12154, NV11766, NV19103, NV15313, NV12043, NV14942, NV11730, NV18385, NV18235, NV15241, NV14345, NV12743, NV10693, NV14332, NV18912, NV15350, NV15289, NV10901, NV11784, NV16043, NV15635, NV18307, NV15717, NV15050, NV16942, NV16671, NV14120, NV14793, NV18501, NV23896, NV11036, NV13450, NV10438, NV14671, NV1…
GO:0009127	8.44e-05	purine nucleoside monophosphate anabolism	24	3407	40	12954	NV16133, NV14984, NV12158, NV18927, NV13434, NV16081, NV11069, NV15655, NV11565, NV11040, NV15643, NV14491, NV15215, NV13669, NV10896, NV11181, NV10020, NV11180, NV15300, NV10918, NV13258, NV13694, NV15635, NV16064
GO:0009168	8.44e-05	purine ribonucleoside monophosphate anabolism	24	3407	40	12954	NV16133, NV14984, NV12158, NV18927, NV13434, NV16081, NV11069, NV15655, NV11565, NV11040, NV15643, NV14491, NV15215, NV13669, NV10896, NV11181, NV10020, NV11180, NV15300, NV10918, NV13258, NV13694, NV15635, NV16064
GO:0036464	8.56e-05	cytoplasmic ribonucleoprotein granule	21	3407	33	12954	NV25988, NV16500, NV10255, NV13791, NV13369, NV17627, NV14689, NV14684, NV18106, NV11245, NV17902, NV10595, NV25831, NV14598, NV13876, NV12150, NV16961, NV11276, NV12181, NV13478, NV17781
GO:0007307	8.8e-05	eggshell chorion gene amplification	14	3407	18	12954	NV21988, NV18076, NV11839, NV17876, NV18419, NV10080, NV12813, NV12488, NV13866, NV13216, NV17529, NV13828, NV14437, NV12792
GO:0090575	9.53e-05	RNA polymerase II transcription factor complex	28	3407	50	12954	NV10934, NV10401, NV18184, NV24089, NV18147, NV14701, NV17775, NV13646, NV12813, NV12795, NV12649, NV23737, NV18723, NV14066, NV18380, NV14648, NV12779, NV15698, NV22762, NV13070, NV10805, NV12880, NV13456, NV13964, NV12488, NV16996, NV11512, NV17168
GO:0032993	9.9e-05	DNA-protein complex	59	3407	135	12954	NV12138, NV12133, NV14007, NV12135, NV10347, NV11368, NV13846, NV14878, NV19249, NV14026, NV10348, NV19243, NV11431, NV14198, NV14069, NV14153, NV10517, NV14024, NV14025, NV22736, NV16094, NV13818, NV19245, NV10509, NV19246, NV15441, NV10503, NV16519, NV14324, NV15925, NV13866, NV12136, NV12094, NV19244, NV12445, NV14202, NV30378, NV18299, NV15693, NV12447, NV13820, NV17404, NV14009, NV19111, NV1…
GO:0017148	0.000104	down regulation of protein biosynthetic process	20	3407	31	12954	NV11120, NV15766, NV18831, NV12444, NV16475, NV10955, NV18258, NV13791, NV12266, NV11481, NV11641, NV24019, NV10220, NV13794, NV18562, NV17926, NV20614, NV17781, NV16365, NV16510
GO:0007349	0.000107	cellularization	47	3407	101	12954	NV17903, NV16178, NV25988, NV15712, NV15067, NV12825, NV17933, NV16500, NV13256, NV18192, NV15932, NV31306, NV18102, NV19128, NV12315, NV13029, NV17902, NV13132, NV14612, NV16613, NV12493, NV14582, NV16880, NV23070, NV15390, NV21460, NV18163, NV14960, NV18077, NV16499, NV14475, NV10438, NV16707, NV11526, NV11806, NV17526, NV18210, NV12150, NV18556, NV15499, NV18057, NV16270, NV15659, NV16365, NV1…
GO:0007015	0.000108	actin filament organization	53	3407	118	12954	NV10378, NV10222, NV16189, NV11139, NV30195, NV13256, NV11577, NV14744, NV15886, NV13519, NV17940, NV23060, NV13733, NV18192, NV12043, NV10430, NV12743, NV18094, NV15889, NV14356, NV18567, NV25554, NV13706, NV10522, NV12348, NV15783, NV15829, NV18213, NV11052, NV14486, NV11386, NV12415, NV13525, NV14684, NV11526, NV10400, NV11454, NV11936, NV12439, NV16144, NV18785, NV15545, NV13773, NV14873, NV2…
GO:0051248	0.000113	down regulation of protein metabolic process	68	3407	162	12954	NV15766, NV13223, NV12442, NV11641, NV24019, NV14248, NV17545, NV10307, NV24476, NV11295, NV17926, NV14467, NV10964, NV13069, NV17548, NV16044, NV13613, NV16453, NV11481, NV24427, NV11710, NV10134, NV13353, NV14330, NV25778, NV14967, NV13570, NV14919, NV18766, NV15019, NV14829, NV10955, NV16475, NV13791, NV12735, NV12266, NV13665, NV13733, NV10220, NV17788, NV11709, NV23116, NV13794, NV14349, NV1…
GO:0032269	0.000113	downregulation of cellular protein metabolic process	68	3407	162	12954	NV15766, NV13223, NV12442, NV11641, NV24019, NV14248, NV17545, NV10307, NV24476, NV11295, NV17926, NV14467, NV10964, NV13069, NV17548, NV16044, NV13613, NV16453, NV11481, NV24427, NV11710, NV10134, NV13353, NV14330, NV25778, NV14967, NV13570, NV14919, NV18766, NV15019, NV14829, NV10955, NV16475, NV13791, NV12735, NV12266, NV13665, NV13733, NV10220, NV17788, NV11709, NV23116, NV13794, NV14349, NV1…
GO:1902593	0.000117	single organism nuclear import	25	3407	43	12954	NV17372, NV23179, NV15873, NV18927, NV18213, NV18986, NV12934, NV15317, NV17839, NV18834, NV18660, NV14438, NV18267, NV11673, NV17220, NV13891, NV12953, NV11746, NV14612, NV14397, NV24349, NV11160, NV11244, NV10257, NV24954
GO:0006606	0.000117	protein import into nucleus	25	3407	43	12954	NV17372, NV23179, NV15873, NV18927, NV18213, NV18986, NV12934, NV15317, NV17839, NV18834, NV18660, NV14438, NV18267, NV11673, NV17220, NV13891, NV12953, NV11746, NV14612, NV14397, NV24349, NV11160, NV11244, NV10257, NV24954
GO:0044744	0.000117	protein targeting to nucleus	25	3407	43	12954	NV17372, NV23179, NV15873, NV18927, NV18213, NV18986, NV12934, NV15317, NV17839, NV18834, NV18660, NV14438, NV18267, NV11673, NV17220, NV13891, NV12953, NV11746, NV14612, NV14397, NV24349, NV11160, NV11244, NV10257, NV24954
GO:0031300	0.00012	intrinsic component of organelle membrane	29	3407	53	12954	NV16385, NV10812, NV13334, NV13767, NV13333, NV11866, NV18652, NV15190, NV20310, NV11548, NV15406, NV11456, NV14710, NV10407, NV12853, NV11093, NV11979, NV17298, NV10132, NV12474, NV16032, NV11152, NV15289, NV10496, NV18136, NV15132, NV31867, NV12849, NV15311
GO:0006839	0.000121	mitochondrial transport	27	3407	48	12954	NV16385, NV30924, NV14079, NV30255, NV17377, NV12149, NV15150, NV10921, NV10477, NV13348, NV13450, NV15491, NV10279, NV14607, NV14710, NV18178, NV11806, NV17446, NV25187, NV13642, NV18235, NV25831, NV13024, NV13140, NV10901, NV12411, NV14101
GO:0005700	0.000125	polytene chromosome	58	3407	133	12954	NV10061, NV16724, NV11054, NV10642, NV11191, NV15019, NV17126, NV10123, NV16475, NV16500, NV14405, NV17529, NV10189, NV14153, NV18984, NV11709, NV12968, NV16388, NV12843, NV21062, NV11905, NV17876, NV17813, NV17536, NV15374, NV18414, NV13069, NV15664, NV18831, NV12262, NV12860, NV15260, NV18841, NV15654, NV12161, NV11782, NV11147, NV16856, NV12415, NV15126, NV14437, NV10069, NV11710, NV16472, NV1…
GO:0044848	0.000136	biological phase	32	3407	61	12954	NV17295, NV14829, NV11729, NV12442, NV23116, NV10946, NV25648, NV11527, NV12340, NV18068, NV13132, NV10361, NV10012, NV12488, NV18414, NV13125, NV13069, NV12456, NV16030, NV15035, NV17372, NV11968, NV14255, NV11470, NV12476, NV16511, NV11526, NV10751, NV30238, NV10243, NV18786, NV14957
GO:0022403	0.000136	cell cycle phase	32	3407	61	12954	NV17295, NV14829, NV11729, NV12442, NV23116, NV10946, NV25648, NV11527, NV12340, NV18068, NV13132, NV10361, NV10012, NV12488, NV18414, NV13125, NV13069, NV12456, NV16030, NV15035, NV17372, NV11968, NV14255, NV11470, NV12476, NV16511, NV11526, NV10751, NV30238, NV10243, NV18786, NV14957
GO:0002066	0.000136	columnar/cuboidal epithelial cell development	79	3407	196	12954	NV10222, NV17377, NV14320, NV14946, NV12813, NV15886, NV17940, NV11641, NV14695, NV18192, NV14183, NV18076, NV10430, NV11839, NV13029, NV10012, NV16961, NV13866, NV12488, NV14467, NV14190, NV10775, NV17974, NV10567, NV15646, NV25461, NV13504, NV14120, NV17347, NV11052, NV11386, NV11481, NV10438, NV12710, NV21988, NV11438, NV18546, NV14873, NV10080, NV15769, NV12244, NV17867, NV10911, NV16189, NV1…
GO:1901293	0.000137	nucleoside phosphate biosynthesis	46	3407	99	12954	NV16133, NV14984, NV17296, NV12981, NV13434, NV11069, NV11040, NV15643, NV15660, NV17349, NV18197, NV13669, NV10896, NV11639, NV10020, NV21661, NV10605, NV14147, NV15237, NV10918, NV13694, NV13709, NV17895, NV15635, NV16064, NV12158, NV10419, NV18927, NV16081, NV11565, NV15655, NV16158, NV14491, NV14042, NV15215, NV15700, NV11181, NV11853, NV11180, NV15300, NV13258, NV16395, NV16997, NV13742, NV1…
GO:0010629	0.00014	negative regulation of gene expression	159	3407	451	12954	NV15766, NV11054, NV13223, NV10465, NV10123, NV12813, NV12442, NV14026, NV14867, NV11641, NV14248, NV13081, NV10307, NV15313, NV11295, NV11243, NV21062, NV17813, NV13876, NV14467, NV10964, NV14190, NV17929, NV10632, NV17659, NV18919, NV11386, NV11481, NV12451, NV14689, NV24427, NV30423, NV14684, NV19085, NV10046, NV11629, NV13586, NV13570, NV14919, NV15999, NV11973, NV10192, NV12093, NV16500, NV1…
GO:0016567	0.000144	protein ubiquitylation	89	3407	227	12954	NV10545, NV15067, NV11729, NV18217, NV10123, NV16602, NV21403, NV19036, NV25623, NV13555, NV13048, NV21463, NV20188, NV10858, NV18497, NV11154, NV14467, NV14190, NV10775, NV17974, NV16880, NV17823, NV18926, NV13218, NV11187, NV18818, NV22619, NV26043, NV19108, NV11526, NV24362, NV11480, NV10857, NV19039, NV11979, NV17688, NV13512, NV15499, NV10104, NV12279, NV17219, NV15585, NV31867, NV11377, NV1…
GO:0018208	0.000146	peptidyl-proline modification	18	3407	27	12954	NV10155, NV14924, NV15532, NV13269, NV13554, NV16998, NV11174, NV12361, NV12905, NV18527, NV16793, NV16708, NV10168, NV22490, NV18182, NV17395, NV16288, NV16676
GO:0000079	0.000146	regulation of cyclin-dependent protein serine/threonine kinase activity	18	3407	27	12954	NV11968, NV31349, NV18501, NV12415, NV23116, NV14248, NV24094, NV16541, NV22004, NV18076, NV12779, NV18724, NV12880, NV11143, NV15681, NV10013, NV25561, NV18502
GO:0008540	0.00015	proteasome regulatory particle, base subcomplex	10	3407	11	12954	NV15169, NV15607, NV16391, NV10900, NV14829, NV13405, NV12476, NV12333, NV15789, NV15940
GO:0034504	0.000153	protein localisation to nucleus	28	3407	51	12954	NV17372, NV23179, NV15873, NV18927, NV18213, NV18986, NV12934, NV15317, NV15428, NV17839, NV18834, NV18660, NV12968, NV14438, NV18267, NV11673, NV17220, NV13891, NV12953, NV14612, NV11746, NV14397, NV24349, NV14922, NV11160, NV10257, NV11244, NV24954
GO:0034728	0.000155	nucleosome organisation	56	3407	128	12954	NV12138, NV14007, NV12135, NV10347, NV19249, NV14026, NV10348, NV19243, NV14198, NV14069, NV10189, NV14153, NV14024, NV14025, NV16153, NV19245, NV10509, NV19246, NV17876, NV10503, NV15167, NV15374, NV12136, NV12094, NV19244, NV12445, NV14202, NV30378, NV15658, NV18483, NV12447, NV12262, NV14009, NV19111, NV19215, NV14070, NV16911, NV16472, NV12858, NV14154, NV19248, NV14200, NV14679, NV15466, NV1…
GO:0035770	0.000161	mRNP granule	21	3407	34	12954	NV25988, NV16500, NV10255, NV13791, NV13369, NV17627, NV14689, NV14684, NV18106, NV11245, NV17902, NV10595, NV25831, NV14598, NV13876, NV12150, NV16961, NV11276, NV12181, NV13478, NV17781
GO:0016592	0.000161	mediator complex	21	3407	34	12954	NV10362, NV13494, NV14789, NV21566, NV15699, NV11302, NV14586, NV11627, NV17409, NV10026, NV15308, NV14274, NV17938, NV11737, NV18605, NV18724, NV17157, NV16281, NV17206, NV17905, NV11466
GO:0051222	0.000161	positive regulation of protein transport	21	3407	34	12954	NV14116, NV18213, NV13330, NV18501, NV17839, NV11646, NV13603, NV22736, NV17514, NV15760, NV11731, NV13790, NV13681, NV14877, NV12709, NV16972, NV25803, NV10775, NV18502, NV11244, NV13395
GO:0003682	0.000167	chromatin binding	60	3407	140	12954	NV12700, NV10061, NV24089, NV23148, NV11054, NV10123, NV16827, NV21334, NV13846, NV14878, NV14026, NV17529, NV13903, NV18984, NV22736, NV16094, NV11253, NV12986, NV17876, NV17813, NV15936, NV15374, NV14409, NV15083, NV13866, NV11838, NV15871, NV14202, NV12318, NV17929, NV14917, NV11982, NV11995, NV13820, NV18163, NV12262, NV15260, NV15786, NV15654, NV10591, NV18830, NV17347, NV16856, NV10780, NV1…
GO:0004722	0.00017	protein serine/threonine phosphatase activity	17	3407	25	12954	NV13328, NV16072, NV15747, NV14405, NV11753, NV13733, NV15188, NV10946, NV18433, NV11214, NV13353, NV11905, NV16834, NV10693, NV15889, NV16972, NV13395
GO:0045859	0.000174	regulation of protein kinase activity	51	3407	114	12954	NV14847, NV31349, NV11867, NV15520, NV13733, NV23116, NV14248, NV17545, NV12082, NV16541, NV24094, NV22004, NV11295, NV18076, NV12779, NV13198, NV18724, NV17503, NV11143, NV18414, NV16376, NV17683, NV15884, NV17507, NV18502, NV10155, NV17372, NV11968, NV17455, NV12441, NV19099, NV18501, NV16683, NV12415, NV16106, NV18710, NV13894, NV13479, NV10134, NV13353, NV14330, NV25778, NV10497, NV12880, NV1…
GO:0005773	0.000174	vacuole	31	3407	59	12954	NV14984, NV17491, NV17046, NV23750, NV17251, NV10699, NV17818, NV17706, NV14793, NV15567, NV13458, NV13431, NV16683, NV13242, NV10516, NV16446, NV13574, NV14183, NV12316, NV14086, NV11492, NV11716, NV10403, NV14752, NV18427, NV12370, NV16729, NV16640, NV12615, NV16207, NV16454
GO:0030162	0.000177	regulation of peptidolysis	69	3407	167	12954	NV11054, NV13223, NV15067, NV12442, NV14248, NV17544, NV10307, NV24476, NV17337, NV14467, NV16505, NV10964, NV10775, NV13069, NV16880, NV17548, NV21460, NV25915, NV16044, NV12737, NV13613, NV19147, NV16453, NV24427, NV11526, NV18955, NV13570, NV15499, NV14919, NV11981, NV31867, NV11633, NV15019, NV14908, NV13665, NV13980, NV17788, NV31306, NV18296, NV22736, NV14349, NV16294, NV22004, NV12140, NV1…
GO:0000819	0.000182	sister chromatid segregation	34	3407	67	12954	NV17491, NV16500, NV22871, NV11325, NV13791, NV15133, NV16082, NV25930, NV14248, NV15731, NV25648, NV14349, NV10752, NV11388, NV16095, NV11905, NV16961, NV11276, NV14719, NV10339, NV15035, NV11968, NV25461, NV11871, NV12944, NV10879, NV14195, NV10080, NV12150, NV10243, NV15945, NV16972, NV13478, NV18786
GO:0016667	0.000184	oxidoreductase activity, acting on a sulfur group of donors	23	3407	39	12954	NV11233, NV11062, NV17633, NV17777, NV16188, NV13914, NV13156, NV10123, NV18832, NV12705, NV13899, NV17215, NV11061, NV13058, NV11037, NV14087, NV12528, NV13756, NV12102, NV15753, NV21617, NV17106, NV11733
GO:0042451	0.000184	purine nucleoside biosynthesis	23	3407	39	12954	NV16133, NV14984, NV12405, NV16492, NV18927, NV13434, NV16081, NV11069, NV15655, NV11565, NV11040, NV14491, NV15215, NV13669, NV10896, NV11853, NV15300, NV10918, NV13258, NV13694, NV13742, NV15635, NV16064
GO:0046129	0.000184	purine ribonucleoside formation	23	3407	39	12954	NV16133, NV14984, NV12405, NV16492, NV18927, NV13434, NV16081, NV11069, NV15655, NV11565, NV11040, NV14491, NV15215, NV13669, NV10896, NV11853, NV15300, NV10918, NV13258, NV13694, NV13742, NV15635, NV16064
GO:0006333	0.00019	chromatin assembly/disassembly	54	3407	123	12954	NV12138, NV14007, NV12135, NV10347, NV19249, NV14026, NV10348, NV19243, NV14198, NV14069, NV14153, NV14024, NV14025, NV16153, NV19245, NV10509, NV19246, NV17876, NV17813, NV10503, NV15167, NV15374, NV12136, NV12094, NV19244, NV14202, NV12445, NV30378, NV18483, NV12447, NV12262, NV14009, NV15260, NV19111, NV19215, NV14070, NV16472, NV12858, NV14154, NV19248, NV14200, NV14679, NV15466, NV14027, NV1…
GO:0005798	0.000194	Golgi-associated vesicle	16	3407	23	12954	NV15517, NV11994, NV11036, NV11646, NV15847, NV12315, NV11267, NV11292, NV18498, NV14345, NV10523, NV11762, NV15040, NV10082, NV17152, NV15659
GO:0015036	0.000194	disulphide oxidoreductase activity	16	3407	23	12954	NV11233, NV17633, NV16188, NV13156, NV10123, NV18832, NV12705, NV13899, NV17215, NV13058, NV11037, NV12528, NV13756, NV15753, NV12102, NV11733
GO:0000070	0.000203	mitotic chromosome segregation	32	3407	62	12954	NV16500, NV11325, NV13791, NV15133, NV16082, NV25930, NV14248, NV15731, NV25648, NV14349, NV10752, NV11388, NV16095, NV11905, NV16961, NV11276, NV14719, NV10339, NV15035, NV11968, NV25461, NV11871, NV12944, NV10879, NV14195, NV10080, NV12150, NV10243, NV15945, NV16972, NV13478, NV18786
GO:0006626	0.000217	protein import into mitochondrion	15	3407	21	12954	NV30255, NV25187, NV17377, NV12149, NV15150, NV10921, NV10477, NV13140, NV15491, NV10901, NV10279, NV12411, NV14607, NV18178, NV17446
GO:0072655	0.000217	establishment of protein localization in mitochondrion	15	3407	21	12954	NV30255, NV25187, NV17377, NV12149, NV15150, NV10921, NV10477, NV13140, NV15491, NV10901, NV10279, NV12411, NV14607, NV18178, NV17446
GO:0070585	0.000217	protein localisation in mitochondrion	15	3407	21	12954	NV30255, NV25187, NV17377, NV12149, NV15150, NV10921, NV10477, NV13140, NV15491, NV10901, NV10279, NV12411, NV14607, NV18178, NV17446
GO:0010604	0.000225	positive regulation of macromolecule metabolic process	153	3407	435	12954	NV16852, NV16210, NV14847, NV11054, NV11729, NV12813, NV14744, NV15133, NV11867, NV15520, NV11766, NV17544, NV15313, NV18787, NV16502, NV15905, NV18289, NV12488, NV14467, NV22284, NV16962, NV17929, NV21460, NV17455, NV15654, NV19147, NV15956, NV18380, NV13586, NV15769, NV15999, NV31867, NV17418, NV17867, NV11633, NV14034, NV16500, NV14908, NV13733, NV10189, NV13980, NV18296, NV22736, NV14951, NV1…
GO:0005815	0.000228	microtubule organizing center	51	3407	115	12954	NV20289, NV11973, NV12141, NV13328, NV18217, NV18017, NV13256, NV14445, NV12442, NV15133, NV13665, NV13733, NV17593, NV15428, NV22957, NV16082, NV22004, NV11388, NV13918, NV12734, NV13997, NV10012, NV20255, NV15905, NV15800, NV10764, NV13069, NV18148, NV15035, NV12404, NV25461, NV18077, NV16499, NV18710, NV20766, NV13603, NV11936, NV13353, NV18160, NV18949, NV22226, NV16753, NV18556, NV13570, NV1…
GO:0061640	0.000232	cytoskeleton-dependent cytokinesis	22	3407	37	12954	NV16178, NV16210, NV11139, NV11968, NV20754, NV10358, NV11052, NV16541, NV13553, NV22004, NV12055, NV11081, NV18385, NV16753, NV10130, NV15760, NV14877, NV12709, NV15659, NV11642, NV18587, NV10567
GO:0016607	0.000235	nuclear speckle	14	3407	19	12954	NV15390, NV22790, NV12993, NV10642, NV14887, NV18766, NV15856, NV16475, NV15321, NV14445, NV11168, NV10764, NV15801, NV14097
GO:0016905	0.000235	myosin heavy chain kinase A activity	12	3407	15	12954	NV12141, NV13087, NV12322, NV18498, NV10793, NV10674, NV10030, NV10493, NV14833, NV17152, NV10775, NV10159
GO:0043138	0.000235	3' to 5' DNA helicase activity	12	3407	15	12954	NV12133, NV16519, NV11368, NV18419, NV14701, NV13846, NV14878, NV15925, NV10563, NV13866, NV14974, NV16094
GO:0034399	0.000235	nuclear periphery	12	3407	15	12954	NV11973, NV17540, NV12860, NV15856, NV17832, NV17263, NV16574, NV14665, NV16113, NV15070, NV15245, NV17861
GO:0030659	0.00024	cytoplasmic vesicle membrane	19	3407	30	12954	NV16942, NV11994, NV17745, NV11646, NV15847, NV12315, NV11267, NV11292, NV18498, NV11587, NV13042, NV12353, NV14345, NV10523, NV14332, NV15040, NV10082, NV18414, NV17152
GO:0015450	0.000242	protein translocase activity	13	3407	17	12954	NV30255, NV13088, NV15150, NV10921, NV23066, NV10132, NV13140, NV16578, NV16584, NV10901, NV10279, NV14607, NV18178
GO:0006096	0.000242	glycolytic process	13	3407	17	12954	NV17380, NV10148, NV10713, NV12083, NV19134, NV15416, NV18700, NV13505, NV15694, NV18136, NV16157, NV16284, NV12651
GO:0002065	0.000245	columnar/cuboidal epithelial cell differentiation	79	3407	199	12954	NV10222, NV17377, NV14320, NV14946, NV12813, NV15886, NV17940, NV11641, NV14695, NV18192, NV14183, NV18076, NV10430, NV11839, NV13029, NV10012, NV16961, NV13866, NV12488, NV14467, NV14190, NV10775, NV17974, NV10567, NV15646, NV25461, NV13504, NV14120, NV17347, NV11052, NV11386, NV11481, NV10438, NV12710, NV21988, NV11438, NV18546, NV14873, NV10080, NV15769, NV12244, NV17867, NV10911, NV16189, NV1…
GO:0030126	0.000247	coatomer	8	3407	8	12954	NV11267, NV10082, NV18498, NV11646, NV17152, NV14345, NV15847, NV10523
GO:0030663	0.000247	COPI-coated vesicle membrane	8	3407	8	12954	NV11267, NV10082, NV18498, NV11646, NV17152, NV14345, NV15847, NV10523
GO:0033260	0.000247	DNA replication involved in S-phase	8	3407	8	12954	NV16030, NV13866, NV11431, NV13820, NV14974, NV13846, NV14878, NV16094
GO:0060341	0.000266	regulation of cellular localization	59	3407	139	12954	NV15067, NV16500, NV13330, NV13980, NV11646, NV31306, NV22736, NV22004, NV14302, NV11366, NV17972, NV17514, NV11587, NV13663, NV10151, NV11746, NV11731, NV10875, NV11276, NV10164, NV12709, NV11837, NV10775, NV18502, NV16962, NV10171, NV16880, NV17548, NV10771, NV22845, NV16942, NV10513, NV14116, NV18213, NV12795, NV18501, NV11386, NV11481, NV14475, NV17839, NV18710, NV13603, NV11245, NV18078, NV1…
GO:0016052	0.000289	catabolic carbohydrate metabolic process	21	3407	35	12954	NV12241, NV11337, NV10662, NV15416, NV16157, NV16284, NV13603, NV17380, NV16257, NV13271, NV10148, NV16426, NV10713, NV12083, NV19134, NV18700, NV13505, NV15694, NV18136, NV15822, NV12651
GO:1903651	0.00029	positive regulation of cytoplasmic transport	18	3407	28	12954	NV14116, NV18213, NV13330, NV17839, NV11646, NV13603, NV22736, NV17514, NV15760, NV11731, NV13790, NV14877, NV12709, NV16972, NV25803, NV10775, NV11244, NV13395
GO:0008173	0.00029	RNA methyltransferase activity	18	3407	28	12954	NV19058, NV15193, NV14895, NV15032, NV16083, NV15420, NV13895, NV15047, NV10462, NV16027, NV12265, NV11629, NV13876, NV13404, NV18897, NV14691, NV14511, NV18015
GO:0001510	0.00029	RNA methylation	18	3407	28	12954	NV19058, NV15193, NV14895, NV15032, NV16083, NV15420, NV13895, NV15047, NV10462, NV16027, NV12265, NV11629, NV13876, NV13404, NV18897, NV14691, NV14511, NV18015
GO:0006402	0.000317	mRNA degradation	25	3407	45	12954	NV16475, NV15321, NV14501, NV17094, NV10683, NV10255, NV17508, NV11481, NV14689, NV14371, NV11166, NV11567, NV30423, NV14684, NV13753, NV18106, NV13679, NV14970, NV17682, NV15001, NV10595, NV16574, NV17457, NV18875, NV17781
GO:0016441	0.000317	posttranscriptional gene silencing	25	3407	45	12954	NV15781, NV18163, NV12825, NV16500, NV10255, NV12161, NV11247, NV11481, NV12451, NV14689, NV14684, NV30423, NV13081, NV16388, NV11243, NV11629, NV12150, NV11276, NV11212, NV18875, NV12181, NV18057, NV17090, NV17781, NV13478
GO:0035194	0.000317	RNA-mediated posttranscriptional gene silencing	25	3407	45	12954	NV15781, NV18163, NV12825, NV16500, NV10255, NV12161, NV11247, NV11481, NV12451, NV14689, NV14684, NV30423, NV13081, NV16388, NV11243, NV11629, NV12150, NV11276, NV11212, NV18875, NV12181, NV18057, NV17090, NV17781, NV13478
GO:0006979	0.000345	response to oxidative stress	41	3407	88	12954	NV15474, NV13156, NV16124, NV15060, NV14320, NV16902, NV12236, NV13066, NV13733, NV12207, NV15081, NV16031, NV22736, NV14319, NV13149, NV13105, NV15155, NV25673, NV13876, NV10151, NV14196, NV16211, NV12102, NV16962, NV11120, NV13767, NV13914, NV14977, NV23896, NV23861, NV13348, NV14720, NV19193, NV17291, NV17413, NV13744, NV13258, NV13327, NV14137, NV11537, NV15805
GO:0017038	0.000382	protein import	34	3407	69	12954	NV23179, NV18986, NV18834, NV18660, NV25187, NV12953, NV14612, NV11746, NV14397, NV10901, NV11160, NV10257, NV12365, NV17372, NV16021, NV18927, NV15873, NV18213, NV12149, NV15491, NV15317, NV12934, NV17839, NV10279, NV15632, NV18267, NV14438, NV11673, NV13891, NV17220, NV24349, NV13140, NV24954, NV11244
GO:0030036	0.000427	actin cytoskeleton organisation	81	3407	208	12954	NV10378, NV10222, NV11139, NV11577, NV14744, NV15886, NV17940, NV11641, NV18192, NV12043, NV10430, NV17514, NV12743, NV18956, NV15889, NV17683, NV18567, NV12348, NV15829, NV31624, NV11052, NV11386, NV12415, NV13525, NV11526, NV14684, NV10400, NV11454, NV11936, NV12055, NV12439, NV16144, NV16633, NV18785, NV14873, NV11436, NV16836, NV12244, NV17867, NV12998, NV16178, NV16189, NV16833, NV30195, NV1…
GO:1901605	0.000443	alpha-amino acid metabolic process	46	3407	103	12954	NV14079, NV22497, NV18829, NV18666, NV17613, NV30263, NV15231, NV11833, NV11658, NV18346, NV14183, NV10079, NV12512, NV12082, NV16257, NV30894, NV22763, NV15415, NV13117, NV11033, NV11493, NV17542, NV13995, NV17106, NV23721, NV16064, NV10044, NV16318, NV10662, NV23136, NV12819, NV11699, NV18732, NV10462, NV17942, NV15933, NV19223, NV15114, NV17614, NV16714, NV15300, NV17287, NV13507, NV11145, NV1…
GO:0031124	0.000455	mRNA 3' end processing	19	3407	31	12954	NV12815, NV15321, NV14501, NV18258, NV15610, NV15133, NV12848, NV15232, NV12650, NV15222, NV13753, NV12103, NV18106, NV17682, NV16574, NV16961, NV23735, NV17781, NV10736
GO:0030029	0.000483	actin filament-based process	84	3407	218	12954	NV10378, NV10222, NV11139, NV11577, NV14744, NV15886, NV17940, NV11641, NV18192, NV12043, NV10430, NV17514, NV12743, NV18956, NV15889, NV17683, NV18567, NV12348, NV15829, NV31624, NV11052, NV11386, NV12415, NV13525, NV10438, NV11526, NV14684, NV10400, NV13603, NV11454, NV11936, NV12055, NV12439, NV16144, NV16633, NV18785, NV14873, NV11436, NV16836, NV12244, NV17867, NV12998, NV16178, NV16189, NV1…
GO:0008170	0.000483	N-methyltransferase activity	27	3407	51	12954	NV19058, NV18905, NV15193, NV11317, NV14895, NV15032, NV10123, NV18830, NV11361, NV11774, NV18919, NV11717, NV15047, NV10069, NV11710, NV11709, NV12183, NV17876, NV17813, NV16027, NV18657, NV10344, NV18928, NV16420, NV14487, NV14014, NV18015
GO:0008541	0.000483	proteasome regulatory particle, lid subcomplex	9	3407	10	12954	NV11103, NV10748, NV10361, NV14908, NV14096, NV17501, NV14902, NV10063, NV16539
GO:0008535	0.000483	respiratory chain complex IV assembly	9	3407	10	12954	NV17334, NV11494, NV16205, NV11764, NV11621, NV16891, NV21471, NV10993, NV10607
GO:0003995	0.000483	acyl-CoA:(acceptor) 2,3-oxidoreductase activity	9	3407	10	12954	NV19223, NV18020, NV13885, NV30894, NV15060, NV12399, NV17352, NV12819, NV17893
GO:0002064	0.000491	epithelial cell development	83	3407	215	12954	NV10222, NV17377, NV13304, NV14320, NV14946, NV12813, NV15886, NV17940, NV11641, NV14695, NV18192, NV14183, NV18076, NV10430, NV11839, NV13029, NV10012, NV16961, NV13866, NV12488, NV14467, NV14190, NV10775, NV17974, NV10567, NV25915, NV15646, NV25461, NV13504, NV14120, NV17347, NV11036, NV11052, NV11386, NV11481, NV10438, NV12710, NV21988, NV11438, NV18546, NV14873, NV10080, NV15769, NV12244, NV1…
GO:0043241	0.000491	protein complex disassembly	15	3407	22	12954	NV13589, NV14679, NV10222, NV15035, NV12439, NV15466, NV15617, NV12769, NV13821, NV13586, NV11052, NV14365, NV19256, NV18746, NV30868
GO:0051235	0.000497	maintenance of location	42	3407	92	12954	NV25988, NV10965, NV11139, NV12716, NV16500, NV13256, NV15511, NV11325, NV15133, NV15428, NV14817, NV16082, NV12968, NV14349, NV13555, NV10752, NV13598, NV11366, NV17972, NV18497, NV13918, NV10151, NV15889, NV16613, NV11837, NV16962, NV17548, NV12258, NV15517, NV22845, NV11968, NV18818, NV11747, NV15512, NV13517, NV12150, NV15760, NV14922, NV15516, NV18084, NV10243, NV17867
GO:0043549	0.000504	regulation of kinase activity	51	3407	118	12954	NV14847, NV31349, NV11867, NV15520, NV13733, NV23116, NV14248, NV17545, NV12082, NV16541, NV24094, NV22004, NV11295, NV18076, NV12779, NV13198, NV18724, NV17503, NV11143, NV18414, NV16376, NV17683, NV15884, NV17507, NV18502, NV10155, NV17372, NV11968, NV17455, NV12441, NV19099, NV18501, NV16683, NV12415, NV16106, NV18710, NV13894, NV13479, NV10134, NV13353, NV14330, NV25778, NV10497, NV12880, NV1…
GO:0016796	0.000506	exonuclease activity, active with either ribo- or deoxyribonucleic acids and producing 5'-phosphomonoesters	21	3407	36	12954	NV14326, NV15693, NV12938, NV10721, NV14501, NV15663, NV17729, NV17263, NV11163, NV11567, NV16483, NV18337, NV13679, NV10158, NV11148, NV17540, NV17682, NV15244, NV16113, NV15070, NV17090
GO:0031072	0.000506	heat shock protein binding	21	3407	36	12954	NV17155, NV11955, NV15535, NV16491, NV14131, NV15102, NV25428, NV15870, NV15317, NV13903, NV18298, NV17844, NV12894, NV15618, NV13479, NV15676, NV11602, NV11306, NV12851, NV12329, NV17548
GO:0031047	0.000509	gene silencing by RNA	25	3407	46	12954	NV15781, NV18163, NV12825, NV16500, NV10255, NV12161, NV11247, NV11481, NV12451, NV14689, NV14684, NV30423, NV13081, NV16388, NV11243, NV11629, NV12150, NV11276, NV11212, NV18875, NV12181, NV18057, NV17090, NV17781, NV13478
GO:0003712	0.000542	transcription cofactor activity	59	3407	142	12954	NV13494, NV15193, NV14789, NV11054, NV17126, NV14690, NV15699, NV11717, NV14586, NV10189, NV11766, NV22736, NV10026, NV12843, NV15308, NV14385, NV16859, NV11066, NV18724, NV17809, NV12488, NV17206, NV12844, NV11765, NV13125, NV11466, NV10362, NV19058, NV11982, NV10632, NV25523, NV13646, NV11302, NV21566, NV14184, NV16597, NV20270, NV11627, NV18066, NV17409, NV17861, NV15632, NV16444, NV14274, NV1…
GO:1901799	0.000557	downregulation of proteasomal protein catabolic process	14	3407	20	12954	NV22004, NV13223, NV13997, NV19042, NV12442, NV11807, NV13570, NV16131, NV13665, NV10964, NV10243, NV14248, NV13069, NV14349
GO:1903363	0.000557	down regulation of cellular protein degradation	14	3407	20	12954	NV22004, NV13223, NV13997, NV19042, NV12442, NV11807, NV13570, NV16131, NV13665, NV10964, NV10243, NV14248, NV13069, NV14349
GO:0030176	0.000557	integral to endoplasmic reticulum membrane	14	3407	20	12954	NV13334, NV11979, NV13333, NV11866, NV17298, NV15190, NV10132, NV11548, NV10496, NV15406, NV11456, NV15311, NV10407, NV12849
GO:0006754	0.000557	ATP synthesis	14	3407	20	12954	NV13669, NV16133, NV14984, NV13434, NV10918, NV16081, NV13258, NV11069, NV15655, NV11565, NV13694, NV14491, NV15635, NV16064
GO:0006401	0.000557	RNA breakdown	28	3407	54	12954	NV16475, NV15321, NV14501, NV17094, NV10683, NV10255, NV17263, NV17508, NV11481, NV14689, NV14371, NV11166, NV11567, NV30423, NV14684, NV13753, NV18106, NV13679, NV14970, NV17682, NV15001, NV10595, NV16421, NV16574, NV17457, NV18875, NV20209, NV17781
GO:0032435	0.000557	negative regulation of proteasomal ubiquitin-dependent protein catabolic process	14	3407	20	12954	NV22004, NV13223, NV13997, NV19042, NV12442, NV11807, NV13570, NV16131, NV13665, NV10964, NV10243, NV14248, NV13069, NV14349
GO:1903051	0.000557	down regulation of peptidolysis involved in cellular protein catabolic process	14	3407	20	12954	NV22004, NV13223, NV13997, NV19042, NV12442, NV11807, NV13570, NV16131, NV13665, NV10964, NV10243, NV14248, NV13069, NV14349
GO:0019867	0.000557	outer membrane	14	3407	20	12954	NV11093, NV30255, NV13088, NV17980, NV12614, NV10921, NV13140, NV10064, NV12411, NV16563, NV14607, NV11806, NV15636, NV17446
GO:0044798	0.000557	nuclear transcription factor complex	28	3407	54	12954	NV10934, NV10401, NV18184, NV24089, NV18147, NV14701, NV17775, NV13646, NV12813, NV12795, NV12649, NV23737, NV18723, NV14066, NV18380, NV14648, NV12779, NV15698, NV22762, NV13070, NV10805, NV12880, NV13456, NV13964, NV12488, NV16996, NV11512, NV17168
GO:0090316	0.000557	positive regulation of intracellular protein transport	18	3407	29	12954	NV14116, NV18213, NV13330, NV17839, NV11646, NV13603, NV22736, NV17514, NV15760, NV11731, NV13790, NV14877, NV12709, NV16972, NV25803, NV10775, NV11244, NV13395
GO:0019318	0.000613	hexose metabolism	26	3407	49	12954	NV12241, NV16846, NV14079, NV17196, NV12444, NV13531, NV18935, NV10662, NV22315, NV15567, NV15615, NV16157, NV13603, NV17380, NV16257, NV17655, NV13271, NV16426, NV16395, NV11134, NV16403, NV17556, NV13505, NV18136, NV30874, NV15822
GO:0031011	0.000617	Ino80 complex	10	3407	12	12954	NV10061, NV11745, NV16859, NV11066, NV25791, NV14919, NV16613, NV12844, NV14499, NV11221
GO:0097346	0.000617	INO80-type complex	10	3407	12	12954	NV10061, NV11745, NV16859, NV11066, NV25791, NV14919, NV16613, NV12844, NV14499, NV11221
GO:0005741	0.000617	outer mitochondrial membrane	13	3407	18	12954	NV11093, NV30255, NV13088, NV17980, NV12614, NV10921, NV13140, NV12411, NV16563, NV14607, NV11806, NV15636, NV17446
GO:0045839	0.000617	downregulation of mitosis	13	3407	18	12954	NV22004, NV13223, NV13997, NV10593, NV13570, NV12442, NV16131, NV13665, NV10964, NV10243, NV14248, NV13069, NV14349
GO:0031968	0.000617	organelle outer membrane	13	3407	18	12954	NV11093, NV30255, NV13088, NV17980, NV12614, NV10921, NV13140, NV12411, NV16563, NV14607, NV11806, NV15636, NV17446
GO:0005669	0.000617	transcription factor TFIID complex	13	3407	18	12954	NV10934, NV10401, NV18184, NV14648, NV24089, NV15698, NV18147, NV10805, NV13456, NV13964, NV11512, NV23737, NV17168
GO:0043903	0.000617	regulation of symbiosis, encompassing mutualism through parasitism	13	3407	18	12954	NV13081, NV16852, NV15781, NV16724, NV11492, NV12825, NV12740, NV14960, NV16833, NV11247, NV11487, NV10840, NV17371
GO:0007293	0.000625	germarium-derived egg chamber formation	32	3407	65	12954	NV12141, NV23564, NV17377, NV16475, NV11577, NV15886, NV15133, NV11934, NV17940, NV23116, NV17545, NV12976, NV12082, NV11093, NV10693, NV14612, NV16961, NV11276, NV15439, NV14190, NV10775, NV13706, NV10512, NV14116, NV17347, NV17064, NV11863, NV13773, NV18057, NV19050, NV16365, NV15659
GO:0006631	0.000625	fatty acid metabolism	32	3407	65	12954	NV15196, NV12952, NV18054, NV17494, NV14986, NV17893, NV15071, NV14219, NV22763, NV10319, NV12399, NV10237, NV10288, NV18186, NV11442, NV10913, NV16716, NV14293, NV13767, NV16550, NV16021, NV18155, NV10298, NV14968, NV12929, NV14089, NV10949, NV12039, NV13246, NV14292, NV17493, NV10981
GO:0012506	0.000628	vesicle membrane	20	3407	34	12954	NV16942, NV11994, NV17745, NV11646, NV15847, NV12315, NV11267, NV11292, NV18498, NV11587, NV13042, NV12353, NV14345, NV10523, NV14332, NV15040, NV10082, NV18414, NV17152, NV10902
GO:0031497	0.000635	establishment of chromatin architecture	51	3407	119	12954	NV12138, NV14007, NV12135, NV10347, NV19249, NV14026, NV10348, NV19243, NV14198, NV14069, NV14153, NV14024, NV14025, NV16153, NV19245, NV10509, NV19246, NV17876, NV17813, NV10503, NV15167, NV15374, NV12136, NV12094, NV19244, NV14202, NV12445, NV30378, NV18483, NV12447, NV14009, NV15260, NV19111, NV19215, NV14070, NV16472, NV12858, NV14154, NV19248, NV14200, NV15466, NV14027, NV12388, NV14201, NV1…
GO:0009798	0.000641	axis specification	78	3407	201	12954	NV18812, NV11139, NV14946, NV12306, NV11568, NV15133, NV11934, NV17940, NV15520, NV17593, NV14695, NV12468, NV17545, NV10430, NV10595, NV10693, NV18956, NV16961, NV12488, NV17949, NV15439, NV11837, NV16962, NV12583, NV10171, NV11386, NV11481, NV14689, NV16106, NV14684, NV11936, NV25831, NV18790, NV11436, NV10504, NV12998, NV25988, NV12141, NV10192, NV16500, NV16475, NV13980, NV16082, NV15292, NV1…
GO:0031123	0.000642	RNA 3' end processing	24	3407	44	12954	NV12815, NV15321, NV14501, NV18258, NV15610, NV15133, NV12848, NV15232, NV12650, NV15222, NV13753, NV12103, NV18106, NV17682, NV16585, NV16421, NV16574, NV16961, NV17920, NV17090, NV23735, NV17781, NV10736, NV15723
GO:0007286	0.00065	spermatid cell development	42	3407	93	12954	NV14758, NV17903, NV20289, NV16210, NV15712, NV17377, NV17933, NV13256, NV18192, NV19128, NV12315, NV18385, NV10020, NV14612, NV16613, NV12493, NV14467, NV12709, NV13125, NV11642, NV14582, NV18587, NV10567, NV23070, NV15390, NV21460, NV25915, NV18163, NV14960, NV14184, NV18751, NV16707, NV14491, NV11526, NV11806, NV17526, NV16633, NV30348, NV15194, NV16365, NV13478, NV17867
GO:0000956	0.000653	nuclear mRNA degradation	22	3407	39	12954	NV16475, NV15321, NV14501, NV17094, NV10683, NV10255, NV17508, NV11481, NV14689, NV14371, NV11166, NV30423, NV14684, NV13753, NV18106, NV14970, NV17682, NV15001, NV10595, NV16574, NV17457, NV17781
GO:0046527	0.000654	glucosyltransferase activity	12	3407	16	12954	NV13373, NV11504, NV13394, NV10866, NV19166, NV10452, NV17460, NV17494, NV18086, NV10451, NV15406, NV23740
GO:0044769	0.000654	ATPase activity, coupled to transmembrane movement of ions, rotational mechanism	12	3407	16	12954	NV16133, NV10699, NV20037, NV16081, NV14793, NV13258, NV10403, NV13458, NV14491, NV16729, NV15635, NV12615
GO:0019005	0.000654	CDL1 complex	12	3407	16	12954	NV23070, NV17295, NV18926, NV11729, NV18217, NV13547, NV20255, NV10030, NV15387, NV11526, NV10775, NV13894
GO:0043900	0.000655	regulation of multi-organism process	55	3407	131	12954	NV16852, NV16724, NV30429, NV12825, NV16833, NV13269, NV16500, NV12813, NV10395, NV11487, NV13980, NV12468, NV11646, NV12968, NV13081, NV15313, NV11292, NV11366, NV12740, NV13663, NV12753, NV10875, NV12488, NV11276, NV11837, NV10775, NV18502, NV16962, NV15664, NV10171, NV17548, NV10771, NV15781, NV13613, NV14960, NV15873, NV10323, NV18501, NV15622, NV11247, NV11481, NV17371, NV10278, NV11492, NV1…
GO:0000989	0.000659	transcription factor binding transcription factor activity	60	3407	146	12954	NV13494, NV15193, NV14789, NV11054, NV17126, NV14690, NV15699, NV11717, NV14586, NV10189, NV11766, NV22736, NV10026, NV12843, NV15308, NV14385, NV16859, NV11066, NV18724, NV17809, NV12488, NV17206, NV12844, NV11765, NV13125, NV11466, NV10362, NV19058, NV11982, NV10632, NV25523, NV13646, NV11302, NV21566, NV14184, NV16597, NV20270, NV11627, NV18066, NV17409, NV17861, NV15632, NV16444, NV14274, NV1…
GO:0046961	0.000659	H+-transporting ATPase activity	11	3407	14	12954	NV16133, NV10699, NV20037, NV16081, NV14793, NV13258, NV13458, NV10403, NV14491, NV16729, NV12615
GO:0009142	0.000668	nucleoside triphosphate biosynthesis	17	3407	27	12954	NV16133, NV14984, NV13434, NV16081, NV11069, NV15655, NV11565, NV14491, NV15660, NV13669, NV15700, NV13258, NV10918, NV13694, NV13742, NV15635, NV16064
GO:0048515	0.00067	spermatid cell differentiation	43	3407	96	12954	NV14758, NV17903, NV20289, NV16210, NV15712, NV17377, NV17933, NV13256, NV14744, NV18192, NV19128, NV12315, NV18385, NV10020, NV14612, NV16613, NV12493, NV14467, NV12709, NV13125, NV11642, NV14582, NV18587, NV10567, NV23070, NV15390, NV21460, NV25915, NV18163, NV14960, NV14184, NV18751, NV16707, NV14491, NV11526, NV11806, NV17526, NV16633, NV30348, NV15194, NV16365, NV13478, NV17867
GO:0018193	0.000731	peptidyl-amino acid modification	87	3407	230	12954	NV10074, NV18905, NV10222, NV14402, NV13961, NV15532, NV13269, NV10123, NV12835, NV17596, NV11766, NV18527, NV11527, NV17813, NV18657, NV16708, NV10457, NV15162, NV11765, NV10451, NV18567, NV15658, NV14152, NV15654, NV11361, NV17347, NV11774, NV18919, NV13554, NV16499, NV16106, NV10069, NV11710, NV16444, NV19085, NV17220, NV18556, NV11981, NV15128, NV17388, NV14081, NV16189, NV23148, NV14924, NV1…
GO:0098589	0.00077	membrane region	67	3407	168	12954	NV13221, NV13333, NV20768, NV11866, NV11577, NV15886, NV16578, NV14207, NV11548, NV18278, NV18747, NV13664, NV16053, NV11093, NV13029, NV18456, NV10457, NV15289, NV10496, NV16640, NV10451, NV17974, NV17548, NV15365, NV17738, NV17706, NV17064, NV10438, NV11456, NV10278, NV12853, NV11979, NV10132, NV16584, NV31867, NV12849, NV15311, NV16178, NV13334, NV10965, NV18324, NV11069, NV15511, NV15870, NV1…
GO:0009894	0.000771	regulation of degradation	85	3407	224	12954	NV15474, NV17769, NV15607, NV13223, NV12442, NV16578, NV13231, NV15428, NV14248, NV18747, NV11587, NV16708, NV10693, NV10457, NV16505, NV18746, NV10964, NV13069, NV13255, NV17548, NV12404, NV12860, NV10323, NV15185, NV17970, NV11036, NV16885, NV18723, NV12745, NV13608, NV17117, NV14873, NV16828, NV13570, NV10132, NV14919, NV16584, NV31867, NV15945, NV11633, NV12521, NV15019, NV16500, NV12716, NV1…
GO:0070085	0.000806	glycosylation	35	3407	74	12954	NV18560, NV15903, NV10039, NV18324, NV16255, NV15257, NV14382, NV15428, NV17596, NV15406, NV12968, NV10866, NV13298, NV10452, NV16484, NV18711, NV18354, NV17559, NV10451, NV16000, NV17666, NV12354, NV23070, NV15365, NV24838, NV10639, NV18652, NV15562, NV17460, NV10856, NV12749, NV18390, NV15224, NV18964, NV30874
GO:0009201	0.000819	ribonucleoside triphosphate biosynthesis	16	3407	25	12954	NV16133, NV14984, NV13434, NV16081, NV11069, NV15655, NV11565, NV14491, NV15660, NV13669, NV13258, NV10918, NV13694, NV13742, NV15635, NV16064
GO:2001251	0.000819	negative regulation of chromosome organization	16	3407	25	12954	NV13223, NV12442, NV13665, NV11709, NV11710, NV14248, NV14349, NV22004, NV15466, NV10055, NV13997, NV13570, NV16131, NV10243, NV10964, NV13069
GO:0022411	0.00083	cell structure disassembly	21	3407	37	12954	NV13589, NV10222, NV15035, NV15617, NV12769, NV13821, NV11052, NV14365, NV19256, NV15731, NV12439, NV16294, NV22004, NV14679, NV15466, NV13132, NV13586, NV12229, NV18746, NV13879, NV30868
GO:0036388	0.000848	pre-RC assembly	7	3407	7	12954	NV13866, NV11431, NV13820, NV14974, NV13846, NV14878, NV16094
GO:0005784	0.000848	Sec61 translocon complex	7	3407	7	12954	NV10132, NV16578, NV10965, NV16584, NV20768, NV18747, NV15311
GO:0006267	0.000848	pre-replicative complex assembly involved in nuclear cell cycle DNA replication	7	3407	7	12954	NV13866, NV11431, NV13820, NV14974, NV13846, NV14878, NV16094
GO:0008312	0.000848	7S RNA binding	7	3407	7	12954	NV16442, NV13708, NV16343, NV17926, NV11513, NV13794, NV14103
GO:0033119	0.000848	negative regulation of RNA splicing	7	3407	7	12954	NV14664, NV11909, NV13254, NV19256, NV16475, NV14097, NV13374
GO:1902299	0.000848	pre-RC assembly involved in cell cycle DNA replication	7	3407	7	12954	NV13866, NV11431, NV13820, NV14974, NV13846, NV14878, NV16094
GO:0071256	0.000848	translocon complex	7	3407	7	12954	NV10132, NV16578, NV10965, NV16584, NV20768, NV18747, NV15311
GO:0048042	0.000848	regulation of oviposition, post-mating	7	3407	7	12954	NV18501, NV15622, NV13790, NV11646, NV13269, NV18502, NV12753
GO:1903649	0.000874	regulation of cytoplasmic transport	32	3407	66	12954	NV22845, NV15067, NV10513, NV14116, NV18213, NV13330, NV14475, NV17839, NV11646, NV18710, NV31306, NV13603, NV22736, NV11366, NV17972, NV17514, NV10151, NV11746, NV11731, NV15760, NV15499, NV13790, NV14877, NV12709, NV25803, NV16972, NV15945, NV10775, NV13395, NV16880, NV17548, NV11244
GO:0032388	0.000986	upregulation of intracellular transport	18	3407	30	12954	NV14116, NV18213, NV13330, NV17839, NV11646, NV13603, NV22736, NV17514, NV15760, NV11731, NV13790, NV14877, NV12709, NV16972, NV25803, NV10775, NV11244, NV13395
GO:0032984	0.000986	cellular macromolecule complex disassembly	15	3407	23	12954	NV13589, NV14679, NV10222, NV15035, NV12439, NV15466, NV15617, NV12769, NV13821, NV13586, NV11052, NV14365, NV19256, NV18746, NV30868
GO:0030133	0.000986	transport vesicle	15	3407	23	12954	NV15517, NV17773, NV11292, NV12315, NV16942, NV13587, NV11587, NV13042, NV11994, NV13107, NV18501, NV15040, NV17845, NV15659, NV18502
GO:0019901	0.000993	protein kinase binding	24	3407	45	12954	NV11968, NV25461, NV31349, NV11867, NV15520, NV12415, NV14248, NV16414, NV22736, NV13734, NV24094, NV16541, NV22004, NV18076, NV18724, NV10693, NV12880, NV18556, NV12435, NV11143, NV15681, NV10013, NV25561, NV17548
GO:1903046	0.001	meiotic cell cycle process	49	3407	115	12954	NV16210, NV11973, NV22871, NV13791, NV12442, NV11229, NV17586, NV14233, NV15510, NV16082, NV15932, NV16598, NV25648, NV16094, NV11388, NV11081, NV18385, NV13132, NV10130, NV16961, NV14356, NV12709, NV13125, NV11642, NV18587, NV10567, NV10339, NV13820, NV24461, NV18258, NV10358, NV14184, NV16885, NV15317, NV13063, NV11863, NV13603, NV12055, NV16664, NV17220, NV13773, NV15690, NV12978, NV15760, NV1…
GO:0000988	0.00101	protein binding transcription factor activity	60	3407	148	12954	NV13494, NV15193, NV14789, NV11054, NV17126, NV14690, NV15699, NV11717, NV14586, NV10189, NV11766, NV22736, NV10026, NV12843, NV15308, NV14385, NV16859, NV11066, NV18724, NV17809, NV12488, NV17206, NV12844, NV11765, NV13125, NV11466, NV10362, NV19058, NV11982, NV10632, NV25523, NV13646, NV11302, NV21566, NV14184, NV16597, NV20270, NV11627, NV18066, NV17409, NV17861, NV15632, NV16444, NV14274, NV1…
GO:0015405	0.00102	P-P-bond-hydrolysis-driven transporters	52	3407	124	12954	NV16977, NV16133, NV14984, NV10699, NV13434, NV11069, NV10921, NV16578, NV13458, NV13431, NV12261, NV10587, NV12316, NV13669, NV12592, NV20037, NV10139, NV10918, NV14844, NV10875, NV13694, NV10901, NV15635, NV16064, NV13088, NV30255, NV11610, NV23750, NV17706, NV16081, NV15150, NV14793, NV15655, NV23066, NV10520, NV10279, NV14607, NV14491, NV10516, NV18090, NV18178, NV13574, NV14086, NV14712, NV1…
GO:0015399	0.00102	primary active transmembrane transporter activity	52	3407	124	12954	NV16977, NV16133, NV14984, NV10699, NV13434, NV11069, NV10921, NV16578, NV13458, NV13431, NV12261, NV10587, NV12316, NV13669, NV12592, NV20037, NV10139, NV10918, NV14844, NV10875, NV13694, NV10901, NV15635, NV16064, NV13088, NV30255, NV11610, NV23750, NV17706, NV16081, NV15150, NV14793, NV15655, NV23066, NV10520, NV10279, NV14607, NV14491, NV10516, NV18090, NV18178, NV13574, NV14086, NV14712, NV1…
GO:0044283	0.00102	small molecule biosynthetic process	57	3407	139	12954	NV22497, NV20528, NV17940, NV17494, NV15033, NV14986, NV15231, NV11833, NV11658, NV20527, NV15921, NV10079, NV14219, NV13373, NV12740, NV22763, NV15415, NV13117, NV16730, NV11033, NV11493, NV17197, NV10237, NV17542, NV18186, NV13995, NV10913, NV16064, NV16716, NV14293, NV10298, NV18155, NV16492, NV12957, NV12168, NV23136, NV17942, NV15933, NV12775, NV15114, NV14089, NV16714, NV12039, NV10949, NV1…
GO:0001932	0.00103	regulation of protein phosphorylation	55	3407	133	12954	NV14847, NV31349, NV11904, NV11867, NV15520, NV13733, NV11636, NV23116, NV14248, NV17545, NV22736, NV12082, NV16541, NV24094, NV22004, NV11295, NV18076, NV12779, NV13198, NV18724, NV17503, NV11143, NV18414, NV16376, NV17683, NV15884, NV17507, NV18502, NV10155, NV17372, NV11968, NV17455, NV12441, NV19099, NV18501, NV16683, NV12415, NV16106, NV18710, NV13894, NV13479, NV10134, NV13353, NV14330, NV2…
GO:0032271	0.00105	regulation of protein polymerisation	20	3407	35	12954	NV10378, NV11973, NV10222, NV10522, NV12348, NV15783, NV11577, NV23060, NV14695, NV15428, NV13525, NV18192, NV14234, NV11093, NV12043, NV18785, NV11899, NV12834, NV18576, NV17867
GO:0040008	0.00105	regulation of growth	79	3407	207	12954	NV12798, NV11054, NV15474, NV10277, NV15886, NV17940, NV15520, NV11487, NV24019, NV14153, NV18192, NV17545, NV21547, NV15285, NV10430, NV10115, NV18497, NV15889, NV18289, NV13062, NV30378, NV13473, NV12182, NV15536, NV18818, NV15185, NV11386, NV16511, NV11747, NV13603, NV14154, NV12710, NV16444, NV12853, NV13353, NV16853, NV18949, NV11492, NV13532, NV10950, NV15769, NV17867, NV11308, NV10192, NV1…
GO:0051302	0.0011	regulation of cell division	35	3407	75	12954	NV25725, NV13223, NV12442, NV11229, NV15133, NV17529, NV13665, NV10063, NV21635, NV14248, NV17545, NV10946, NV14349, NV22004, NV18076, NV13132, NV13997, NV10012, NV16131, NV10964, NV10710, NV10775, NV13069, NV14255, NV18830, NV17460, NV10030, NV13063, NV13603, NV15547, NV14967, NV10593, NV13570, NV11981, NV10243
GO:0009893	0.0011	up-regulation of metabolic process	212	3407	648	12954	NV16852, NV16210, NV14847, NV11054, NV30429, NV11729, NV12813, NV14744, NV15133, NV11867, NV13231, NV15520, NV12468, NV13898, NV11766, NV17544, NV15313, NV13373, NV18787, NV16502, NV15905, NV18289, NV12488, NV14467, NV22284, NV18746, NV10159, NV16962, NV16880, NV17929, NV21460, NV17455, NV15654, NV19147, NV15956, NV15185, NV17970, NV11036, NV12745, NV18380, NV18312, NV17117, NV14873, NV13586, NV1…
GO:0010256	0.00115	endomembrane system organization	43	3407	98	12954	NV11973, NV18447, NV10699, NV10398, NV12614, NV18651, NV15886, NV11058, NV13359, NV17529, NV18278, NV13980, NV12315, NV10408, NV13587, NV11587, NV12740, NV13132, NV16186, NV17683, NV14582, NV12354, NV10567, NV13087, NV17455, NV14082, NV19099, NV12795, NV17460, NV11036, NV16119, NV16707, NV16237, NV13924, NV15282, NV14357, NV17381, NV17117, NV11762, NV13790, NV10229, NV18754, NV18772
GO:0042177	0.00117	down regulation of protein catabolic process	14	3407	21	12954	NV22004, NV13223, NV13997, NV19042, NV12442, NV11807, NV13570, NV16131, NV13665, NV10964, NV10243, NV14248, NV13069, NV14349
GO:0019899	0.00126	enzyme binding	79	3407	208	12954	NV16724, NV10465, NV11729, NV17746, NV31349, NV13322, NV11867, NV12194, NV15520, NV10283, NV14248, NV18102, NV24094, NV18076, NV21463, NV14087, NV15179, NV10693, NV18724, NV10336, NV14467, NV11333, NV17548, NV14046, NV12860, NV25461, NV12415, NV16499, NV16511, NV13525, NV11526, NV13603, NV16414, NV11979, NV18949, NV17220, NV18546, NV11436, NV18556, NV31867, NV10013, NV12244, NV14758, NV16178, NV1…
GO:0016758	0.00126	transferase activity, transferring hexosyl groups	48	3407	113	12954	NV14267, NV24802, NV15903, NV10039, NV18324, NV15257, NV17494, NV14497, NV14382, NV17596, NV15406, NV13373, NV18456, NV22221, NV10866, NV13298, NV10452, NV16437, NV16484, NV18711, NV18354, NV15289, NV17559, NV10451, NV16000, NV17666, NV12354, NV15365, NV23070, NV24838, NV11868, NV11504, NV11337, NV18652, NV17460, NV10856, NV12749, NV13888, NV13593, NV11098, NV13394, NV15224, NV18964, NV19166, NV1…
GO:0005996	0.00136	monosaccharide metabolism	26	3407	51	12954	NV12241, NV16846, NV14079, NV17196, NV12444, NV13531, NV18935, NV10662, NV22315, NV15567, NV15615, NV16157, NV13603, NV17380, NV16257, NV17655, NV13271, NV16426, NV16395, NV11134, NV16403, NV17556, NV13505, NV18136, NV30874, NV15822
GO:0070069	0.00138	cytochrome complex	13	3407	19	12954	NV10906, NV10944, NV13906, NV10574, NV11136, NV11983, NV16211, NV11058, NV16020, NV12777, NV13905, NV13153, NV15595
GO:0005686	0.00138	snRNP U2	13	3407	19	12954	NV17490, NV15707, NV17768, NV14852, NV13033, NV15856, NV11362, NV13607, NV13330, NV10157, NV11909, NV12061, NV12068
GO:0051782	0.00138	down-regulation of cell division	13	3407	19	12954	NV22004, NV13223, NV13997, NV10593, NV13570, NV12442, NV16131, NV13665, NV10964, NV10243, NV14248, NV13069, NV14349
GO:0045727	0.00138	up-regulation of protein biosynthetic process	13	3407	19	12954	NV25988, NV16210, NV16500, NV18562, NV12150, NV15133, NV18289, NV16961, NV12835, NV17291, NV17620, NV14097, NV22736
GO:0051784	0.00138	negative regulation of nuclear division	13	3407	19	12954	NV22004, NV13223, NV13997, NV10593, NV13570, NV12442, NV16131, NV13665, NV10964, NV10243, NV14248, NV13069, NV14349
GO:0032880	0.00138	regulation of protein localisation	40	3407	90	12954	NV15067, NV13330, NV17414, NV11646, NV31306, NV22736, NV22004, NV14302, NV11366, NV17972, NV17514, NV10151, NV11746, NV11731, NV12709, NV10775, NV18502, NV10171, NV16880, NV17548, NV22845, NV18213, NV14116, NV18501, NV14475, NV17839, NV18710, NV11863, NV13603, NV18078, NV15499, NV15760, NV13790, NV13681, NV14877, NV13652, NV16972, NV25803, NV11244, NV13395
GO:0007143	0.00146	female meiosis	30	3407	62	12954	NV11973, NV10339, NV13820, NV11317, NV13156, NV24461, NV22871, NV18258, NV18077, NV13791, NV12442, NV11229, NV17586, NV15317, NV16082, NV18710, NV15932, NV16664, NV14163, NV17220, NV13132, NV15690, NV14098, NV15760, NV11981, NV15439, NV13125, NV14014, NV10736, NV13395
GO:0030041	0.00147	actin polymerization	8	3407	9	12954	NV25554, NV11052, NV12043, NV11139, NV18192, NV15783, NV17867, NV18599
GO:0036260	0.00147	RNA capping	8	3407	9	12954	NV13081, NV16852, NV16724, NV11071, NV15032, NV11247, NV13895, NV13404
GO:0030684	0.00147	preribosome	8	3407	9	12954	NV10038, NV19092, NV10594, NV21445, NV10847, NV13376, NV16564, NV11082
GO:0030137	0.00147	COPI-coated vesicle	8	3407	9	12954	NV11267, NV10082, NV18498, NV11646, NV17152, NV14345, NV15847, NV10523
GO:0008180	0.00147	COP9 signalosome	8	3407	9	12954	NV11942, NV13646, NV19042, NV11807, NV13955, NV17535, NV13046, NV10110
GO:0009452	0.00147	7-methylguanosine RNA capping	8	3407	9	12954	NV13081, NV16852, NV16724, NV11071, NV15032, NV11247, NV13895, NV13404
GO:0005832	0.00147	chaperonin-containing T-complex	8	3407	9	12954	NV12940, NV10040, NV14712, NV18778, NV10556, NV16710, NV31367, NV15549
GO:0006415	0.00147	translational termination	8	3407	9	12954	NV13589, NV14365, NV19256, NV15617, NV18746, NV12769, NV30868, NV13821
GO:0051223	0.00148	regulation of protein transport	35	3407	76	12954	NV15067, NV13330, NV11646, NV31306, NV22736, NV14302, NV11366, NV17972, NV17514, NV11746, NV10151, NV11731, NV12709, NV10775, NV18502, NV17548, NV16880, NV22845, NV18213, NV14116, NV18501, NV14475, NV17839, NV18710, NV13603, NV18078, NV15499, NV15760, NV13790, NV13681, NV14877, NV16972, NV25803, NV11244, NV13395
GO:1900182	0.0015	positive regulation of protein localisation to nucleus	16	3407	26	12954	NV14116, NV18213, NV13330, NV17839, NV13603, NV22736, NV17514, NV15760, NV11731, NV14877, NV12709, NV25803, NV16972, NV10775, NV11244, NV13395
GO:0042307	0.0015	up regulation of protein import into nucleus	16	3407	26	12954	NV14116, NV18213, NV13330, NV17839, NV13603, NV22736, NV17514, NV15760, NV11731, NV14877, NV12709, NV25803, NV16972, NV10775, NV11244, NV13395
GO:0046331	0.0015	lateral inhibition	78	3407	206	12954	NV15067, NV14131, NV17940, NV13282, NV12235, NV14248, NV13046, NV16053, NV13553, NV18047, NV10430, NV14615, NV13132, NV15925, NV10524, NV15240, NV13866, NV15132, NV10778, NV17974, NV16064, NV16880, NV25915, NV16895, NV10339, NV17455, NV16083, NV13543, NV19001, NV13063, NV11166, NV12944, NV18090, NV13603, NV18785, NV11492, NV17220, NV18955, NV15499, NV15230, NV10726, NV11942, NV31140, NV11973, NV1…
GO:0046394	0.0015	carboxylic acid anabolism	44	3407	102	12954	NV22497, NV17494, NV14986, NV15231, NV11833, NV11658, NV10079, NV14219, NV13373, NV12740, NV22763, NV15415, NV13117, NV11493, NV11033, NV10237, NV17542, NV18186, NV13995, NV10913, NV16064, NV16716, NV14293, NV10298, NV18155, NV16492, NV23136, NV17942, NV15933, NV15114, NV14089, NV16714, NV12039, NV10949, NV17287, NV14292, NV10981, NV17493, NV13507, NV11145, NV13853, NV16345, NV17388, NV16609
GO:0046824	0.0015	upregulation of nucleocytoplasmic transport	16	3407	26	12954	NV14116, NV18213, NV13330, NV17839, NV13603, NV22736, NV17514, NV15760, NV11731, NV14877, NV12709, NV25803, NV16972, NV10775, NV11244, NV13395
GO:0006733	0.0015	oxidoreduction coenzyme metabolism	16	3407	26	12954	NV12241, NV14079, NV20528, NV10662, NV12168, NV20527, NV12775, NV17380, NV16257, NV13271, NV21661, NV16426, NV10605, NV12513, NV14335, NV15822
GO:0016053	0.0015	organic acid biosynthetic process	44	3407	102	12954	NV22497, NV17494, NV14986, NV15231, NV11833, NV11658, NV10079, NV14219, NV13373, NV12740, NV22763, NV15415, NV13117, NV11493, NV11033, NV10237, NV17542, NV18186, NV13995, NV10913, NV16064, NV16716, NV14293, NV10298, NV18155, NV16492, NV23136, NV17942, NV15933, NV15114, NV14089, NV16714, NV12039, NV10949, NV17287, NV14292, NV10981, NV17493, NV13507, NV11145, NV13853, NV16345, NV17388, NV16609
GO:2000816	0.00154	negative regulation of sister chromatid separation during mitosis	12	3407	17	12954	NV22004, NV13223, NV13997, NV13570, NV12442, NV16131, NV13665, NV10964, NV10243, NV14248, NV13069, NV14349
GO:0045841	0.00154	negative regulation of mitotic metaphase/anaphase transition	12	3407	17	12954	NV22004, NV13223, NV13997, NV13570, NV12442, NV16131, NV13665, NV10964, NV10243, NV14248, NV13069, NV14349
GO:0043186	0.00154	P granule	12	3407	17	12954	NV25988, NV11245, NV17902, NV25831, NV16500, NV12150, NV16961, NV11276, NV14689, NV12181, NV14684, NV13478
GO:0070201	0.00154	regulation of establishment of protein localisation	36	3407	79	12954	NV15067, NV13330, NV11646, NV31306, NV22736, NV14302, NV11366, NV17972, NV17514, NV11746, NV10151, NV11731, NV12709, NV10775, NV18502, NV16880, NV10171, NV17548, NV22845, NV18213, NV14116, NV18501, NV14475, NV17839, NV18710, NV13603, NV18078, NV15499, NV15760, NV13790, NV13681, NV14877, NV16972, NV25803, NV11244, NV13395
GO:0033048	0.00154	negative regulation of mitotic sister chromatid segregation	12	3407	17	12954	NV22004, NV13223, NV13997, NV13570, NV12442, NV16131, NV13665, NV10964, NV10243, NV14248, NV13069, NV14349
GO:0051985	0.00154	negative regulation of chromosome segregation	12	3407	17	12954	NV22004, NV13223, NV13997, NV13570, NV12442, NV16131, NV13665, NV10964, NV10243, NV14248, NV13069, NV14349
GO:0033046	0.00154	negative regulation of sister chromatid segregation	12	3407	17	12954	NV22004, NV13223, NV13997, NV13570, NV12442, NV16131, NV13665, NV10964, NV10243, NV14248, NV13069, NV14349
GO:0060293	0.00154	germ plasm	12	3407	17	12954	NV25988, NV11245, NV17902, NV25831, NV16500, NV12150, NV16961, NV11276, NV14689, NV12181, NV14684, NV13478
GO:0051329	0.00154	interphase of mitotic cell cycle	12	3407	17	12954	NV17295, NV16030, NV14829, NV18068, NV11470, NV11729, NV10361, NV10012, NV12476, NV10751, NV12488, NV18414
GO:1902100	0.00154	down-regulation of metaphase/anaphase transition of cell cycle	12	3407	17	12954	NV22004, NV13223, NV13997, NV13570, NV12442, NV16131, NV13665, NV10964, NV10243, NV14248, NV13069, NV14349
GO:0031327	0.00159	downregulation of cellular biosynthetic process	105	3407	293	12954	NV12700, NV15766, NV16724, NV11054, NV10123, NV12813, NV14026, NV17940, NV14867, NV11641, NV24019, NV15313, NV16604, NV11295, NV21062, NV11839, NV17813, NV15936, NV22763, NV17926, NV14190, NV15664, NV17548, NV17929, NV10632, NV17659, NV15646, NV12262, NV18841, NV13646, NV11774, NV18919, NV11481, NV10069, NV18066, NV12619, NV16444, NV14200, NV18367, NV10046, NV18362, NV17145, NV13586, NV14969, NV1…
GO:0030117	0.0016	membrane coat	22	3407	41	12954	NV18265, NV11994, NV12795, NV18682, NV20552, NV11646, NV15847, NV14161, NV12315, NV11267, NV11292, NV18498, NV11587, NV13042, NV12353, NV14345, NV10523, NV14332, NV15040, NV10082, NV17152, NV11160
GO:0048475	0.0016	coated membrane	22	3407	41	12954	NV18265, NV11994, NV12795, NV18682, NV20552, NV11646, NV15847, NV14161, NV12315, NV11267, NV11292, NV18498, NV11587, NV13042, NV12353, NV14345, NV10523, NV14332, NV15040, NV10082, NV17152, NV11160
GO:1901607	0.0016	alpha-amino acid synthesis	22	3407	41	12954	NV22497, NV23136, NV15231, NV11833, NV11658, NV15933, NV17942, NV10079, NV15114, NV15415, NV16714, NV13117, NV11493, NV11033, NV17287, NV13507, NV17542, NV13995, NV11145, NV13853, NV16345, NV16064
GO:0030833	0.00165	regulation of actin polymerization	18	3407	31	12954	NV10378, NV11973, NV10222, NV10522, NV12348, NV15783, NV11577, NV23060, NV14695, NV13525, NV18192, NV11093, NV12043, NV18785, NV12834, NV11899, NV18576, NV17867
GO:0005774	0.00165	vacuolar membrane	18	3407	31	12954	NV14984, NV17491, NV23750, NV10699, NV17818, NV17706, NV14793, NV13458, NV13431, NV16683, NV10516, NV13574, NV12316, NV14086, NV10403, NV16729, NV12615, NV16454
GO:0044437	0.00165	vacuole component	18	3407	31	12954	NV14984, NV17491, NV23750, NV10699, NV17818, NV17706, NV14793, NV13458, NV13431, NV16683, NV10516, NV13574, NV12316, NV14086, NV10403, NV16729, NV12615, NV16454
GO:0008154	0.0017	actin polymerization or depolymerization	11	3407	15	12954	NV25554, NV10222, NV12439, NV12043, NV11139, NV15783, NV18599, NV11436, NV11052, NV18192, NV17867
GO:0090544	0.0017	BAF-type complex	11	3407	15	12954	NV14385, NV18125, NV16859, NV11066, NV15374, NV14690, NV17809, NV13586, NV12844, NV11765, NV11766
GO:0051087	0.0017	chaperone binding	11	3407	15	12954	NV12745, NV18671, NV16072, NV14064, NV14131, NV18478, NV10477, NV25428, NV11867, NV11212, NV18307
GO:0046933	0.00172	hydrogen ion translocating F-type ATPase activity	9	3407	11	12954	NV16133, NV10699, NV20037, NV16081, NV14793, NV13258, NV14491, NV15635, NV12615
GO:0035251	0.00172	UDP-glucosyltransferase activity	9	3407	11	12954	NV13373, NV11504, NV13394, NV10866, NV19166, NV17460, NV18086, NV17494, NV23740
GO:0008641	0.00172	small protein activating enzyme activity	9	3407	11	12954	NV10854, NV18497, NV18818, NV19042, NV17515, NV11807, NV12987, NV10104, NV12379
GO:0005671	0.00172	Ada Two-A containing complex	9	3407	11	12954	NV11982, NV15654, NV16911, NV15999, NV18984, NV14192, NV11502, NV15096, NV18308
GO:0000387	0.00172	spliceosomal snRNP assembly	9	3407	11	12954	NV14370, NV16144, NV31504, NV15051, NV18151, NV18830, NV16315, NV18159, NV10855
GO:0033014	0.00172	tetrapyrrole biosynthetic process	9	3407	11	12954	NV17334, NV11097, NV11511, NV11764, NV17013, NV16955, NV10276, NV15921, NV12453
GO:0004659	0.00172	prenyltransferase activity	9	3407	11	12954	NV13535, NV18412, NV11764, NV12457, NV12513, NV10315, NV15033, NV18488, NV14247
GO:0045168	0.00174	cell-cell signaling during in cell fate commitment	78	3407	207	12954	NV15067, NV14131, NV17940, NV13282, NV12235, NV14248, NV13046, NV16053, NV13553, NV18047, NV10430, NV14615, NV13132, NV15925, NV10524, NV15240, NV13866, NV15132, NV10778, NV17974, NV16064, NV16880, NV25915, NV16895, NV10339, NV17455, NV16083, NV13543, NV19001, NV13063, NV11166, NV12944, NV18090, NV13603, NV18785, NV11492, NV17220, NV18955, NV15499, NV15230, NV10726, NV11942, NV31140, NV11973, NV1…
GO:0035060	0.00176	brahma complex	10	3407	13	12954	NV14385, NV16859, NV11066, NV15374, NV14690, NV17809, NV13586, NV12844, NV11765, NV11766
GO:0033202	0.00176	DNA helicase complex	10	3407	13	12954	NV10061, NV11745, NV16859, NV11066, NV25791, NV14919, NV16613, NV12844, NV14499, NV11221
GO:0031163	0.00176	metal-sulfur cluster assembly	10	3407	13	12954	NV12432, NV12400, NV10991, NV10397, NV23896, NV13710, NV13507, NV14603, NV13733, NV10530
GO:0033013	0.00176	tetrapyrrole metabolic process	10	3407	13	12954	NV17334, NV11097, NV10297, NV11511, NV11764, NV17013, NV16955, NV10276, NV15921, NV12453
GO:0034440	0.00176	lipid oxidation	10	3407	13	12954	NV13767, NV16021, NV16550, NV12952, NV12399, NV18054, NV17893, NV11442, NV15071, NV16716
GO:0016226	0.00176	iron-sulphur cluster assembly	10	3407	13	12954	NV12432, NV12400, NV10991, NV10397, NV23896, NV13710, NV13507, NV14603, NV13733, NV10530
GO:0019395	0.00176	fatty acid oxidation	10	3407	13	12954	NV13767, NV16021, NV16550, NV12952, NV12399, NV18054, NV17893, NV11442, NV15071, NV16716
GO:0007184	0.00176	SMAD protein import into nucleus	10	3407	13	12954	NV18267, NV14438, NV11673, NV12953, NV18986, NV24349, NV14397, NV18660, NV10257, NV24954
GO:0009890	0.00178	negative regulation of biosynthesis	105	3407	294	12954	NV12700, NV15766, NV16724, NV11054, NV10123, NV12813, NV14026, NV17940, NV14867, NV11641, NV24019, NV15313, NV16604, NV11295, NV21062, NV11839, NV17813, NV15936, NV22763, NV17926, NV14190, NV15664, NV17548, NV17929, NV10632, NV17659, NV15646, NV12262, NV18841, NV13646, NV11774, NV18919, NV11481, NV10069, NV18066, NV12619, NV16444, NV14200, NV18367, NV10046, NV18362, NV17145, NV13586, NV14969, NV1…
GO:0016881	0.00179	acid-amino acid ligase activity	29	3407	60	12954	NV14758, NV25450, NV10545, NV17981, NV11225, NV18926, NV15352, NV13000, NV16602, NV18690, NV12362, NV15317, NV19036, NV13555, NV15062, NV13373, NV21463, NV14715, NV11751, NV17896, NV11384, NV17688, NV11180, NV17515, NV25338, NV17219, NV11145, NV11377, NV16819
GO:0009108	0.00179	coenzyme formation	29	3407	60	12954	NV12323, NV13576, NV15196, NV15235, NV20528, NV16492, NV15234, NV11490, NV12168, NV13940, NV30684, NV15033, NV20527, NV12775, NV15114, NV21661, NV11853, NV14089, NV10605, NV12513, NV10057, NV10056, NV11033, NV12987, NV17405, NV12816, NV11145, NV14335, NV16064
GO:0015991	0.00179	ATP hydrolysis coupled proton transport	15	3407	24	12954	NV14984, NV23750, NV10699, NV20037, NV14793, NV15655, NV10403, NV13458, NV13431, NV14491, NV16729, NV12615, NV10516, NV12316, NV14086
GO:0009145	0.00179	purine nucleoside triphosphate anabolism	15	3407	24	12954	NV13669, NV16133, NV14984, NV13434, NV10918, NV16081, NV13258, NV11069, NV15655, NV11565, NV13694, NV13742, NV14491, NV15635, NV16064
GO:0009206	0.00179	purine ribonucleoside triphosphate anabolism	15	3407	24	12954	NV13669, NV16133, NV14984, NV13434, NV10918, NV16081, NV13258, NV11069, NV15655, NV11565, NV13694, NV13742, NV14491, NV15635, NV16064
GO:0015988	0.00179	energy coupled proton transmembrane transport, against electrochemical gradient	15	3407	24	12954	NV14984, NV23750, NV10699, NV20037, NV14793, NV15655, NV10403, NV13458, NV13431, NV14491, NV16729, NV12615, NV10516, NV12316, NV14086
GO:1902099	0.00179	regulation of metaphase/anaphase transition of cell cycle	15	3407	24	12954	NV22004, NV14255, NV13223, NV15547, NV13997, NV13570, NV12442, NV16131, NV13665, NV10964, NV10243, NV10710, NV14248, NV13069, NV14349
GO:0030071	0.00179	regulation of mitotic metaphase/anaphase transition	15	3407	24	12954	NV22004, NV14255, NV13223, NV15547, NV13997, NV13570, NV12442, NV16131, NV13665, NV10964, NV10243, NV10710, NV14248, NV13069, NV14349
GO:0000578	0.00185	embryonic axis specification	56	3407	139	12954	NV25988, NV18812, NV11139, NV10192, NV16475, NV16500, NV14946, NV12306, NV15133, NV11568, NV11934, NV17940, NV15520, NV13980, NV12468, NV15292, NV13823, NV14976, NV10430, NV17902, NV13663, NV10595, NV19176, NV18956, NV16961, NV11276, NV12305, NV15848, NV11837, NV16962, NV12583, NV10771, NV18927, NV18258, NV30608, NV19042, NV18830, NV17745, NV11386, NV11481, NV30490, NV15317, NV14689, NV16106, NV1…
GO:0001666	0.00187	response to hypoxia	26	3407	52	12954	NV11787, NV30924, NV16829, NV18763, NV10699, NV10683, NV10743, NV17970, NV12442, NV10921, NV18957, NV10193, NV14999, NV11096, NV18178, NV22736, NV18235, NV17114, NV16395, NV15120, NV11657, NV19129, NV13756, NV11002, NV11784, NV17275
GO:0051651	0.00193	maintenance of location in cell	30	3407	63	12954	NV25988, NV15517, NV22845, NV10965, NV11139, NV11968, NV16500, NV13256, NV11325, NV15133, NV15428, NV14817, NV16082, NV15512, NV12968, NV14349, NV10752, NV11366, NV17972, NV13918, NV12150, NV15760, NV16613, NV14922, NV15516, NV11837, NV10243, NV16962, NV17548, NV12258
GO:0050662	0.002	coenzyme binding	64	3407	164	12954	NV19148, NV18935, NV15060, NV17717, NV11658, NV14087, NV16257, NV30894, NV11033, NV13756, NV17106, NV11442, NV10467, NV10632, NV10697, NV11489, NV10662, NV12819, NV18732, NV13520, NV19223, NV11525, NV14804, NV15620, NV14079, NV17502, NV20528, NV14800, NV30263, NV31301, NV17893, NV20527, NV13522, NV15792, NV17349, NV12968, NV16294, NV13885, NV12399, NV18111, NV12311, NV10790, NV14803, NV17542, NV1…
GO:0007300	0.00201	ovarian nurse cell to oocyte transport	21	3407	39	12954	NV12141, NV13706, NV11139, NV23564, NV10522, NV17377, NV14744, NV15886, NV16119, NV10438, NV14684, NV11665, NV12043, NV13663, NV13773, NV10693, NV14612, NV12834, NV10130, NV19050, NV23065
GO:2000113	0.00204	negative regulation of cellular macromolecule biosynthesis	101	3407	282	12954	NV12700, NV15766, NV16724, NV11054, NV10123, NV12813, NV14026, NV17940, NV14867, NV11641, NV24019, NV15313, NV16604, NV11295, NV21062, NV11839, NV17813, NV15936, NV17926, NV14190, NV15664, NV17929, NV10632, NV17659, NV15646, NV12262, NV18841, NV13646, NV11774, NV18919, NV11481, NV10069, NV18066, NV12619, NV16444, NV14200, NV18367, NV10046, NV18362, NV17145, NV13586, NV14969, NV15999, NV10061, NV1…
GO:0045165	0.00204	cell fate commitment	152	3407	451	12954	NV15766, NV11054, NV14445, NV15133, NV15886, NV18192, NV13282, NV12235, NV14248, NV13046, NV14183, NV16053, NV15313, NV18076, NV10430, NV13132, NV18787, NV15925, NV15889, NV10524, NV22284, NV15439, NV17974, NV16880, NV10339, NV17455, NV16083, NV11386, NV13063, NV11166, NV10400, NV18090, NV12710, NV14330, NV25831, NV18556, NV17418, NV17867, NV10726, NV31140, NV11973, NV11368, NV30419, NV16500, NV1…
GO:0042990	0.00204	regulation of transcription factor-nucleus import	17	3407	29	12954	NV22845, NV14116, NV18213, NV13330, NV17839, NV13603, NV11366, NV17514, NV17972, NV15760, NV11731, NV14877, NV16972, NV10775, NV11244, NV17548, NV13395
GO:0033218	0.00208	amide binding	19	3407	34	12954	NV10155, NV15517, NV22845, NV16021, NV10965, NV14924, NV18155, NV16343, NV14817, NV15512, NV12905, NV14612, NV16442, NV13708, NV10764, NV17926, NV11640, NV15516, NV12365
GO:0008652	0.00208	cellular amino acid biosynthetic process	27	3407	55	12954	NV22497, NV16492, NV23136, NV15231, NV11833, NV11658, NV15933, NV17942, NV10079, NV13373, NV15114, NV12740, NV15415, NV16714, NV13117, NV17287, NV11493, NV11033, NV13507, NV17542, NV13995, NV11145, NV13853, NV16345, NV17388, NV16609, NV16064
GO:0019787	0.0021	small conjugating protein transferase activity	70	3407	183	12954	NV10545, NV13747, NV11729, NV18217, NV16602, NV21403, NV19036, NV25623, NV13555, NV13048, NV21463, NV20188, NV10858, NV18497, NV14467, NV10775, NV17974, NV17823, NV18926, NV13218, NV11187, NV18818, NV22619, NV26043, NV11526, NV24362, NV10857, NV19039, NV11979, NV17688, NV13512, NV17219, NV15585, NV31867, NV11377, NV16819, NV14758, NV17295, NV17268, NV13000, NV22850, NV16678, NV12362, NV18690, NV1…
GO:0004842	0.00215	ubiquitin-protein ligase activity	69	3407	180	12954	NV10545, NV11729, NV18217, NV16602, NV21403, NV19036, NV25623, NV13555, NV13048, NV21463, NV20188, NV10858, NV18497, NV14467, NV10775, NV17974, NV17823, NV13218, NV18926, NV11187, NV18818, NV22619, NV26043, NV11526, NV24362, NV10857, NV19039, NV11979, NV17688, NV13512, NV17219, NV15585, NV31867, NV11377, NV16819, NV14758, NV17295, NV17268, NV13000, NV22850, NV16678, NV12362, NV18690, NV16563, NV2…
GO:0010558	0.00217	negative regulation of macromolecule biosynthetic process	103	3407	289	12954	NV12700, NV15766, NV16724, NV11054, NV10123, NV12813, NV14026, NV17940, NV14867, NV11641, NV24019, NV15313, NV16604, NV11295, NV21062, NV11839, NV17813, NV15936, NV17926, NV14190, NV15664, NV17929, NV10632, NV17659, NV15646, NV12262, NV18841, NV13646, NV11774, NV18919, NV11481, NV10069, NV18066, NV12619, NV16444, NV14200, NV18367, NV10046, NV18362, NV17145, NV13586, NV14969, NV11544, NV15999, NV1…
GO:0016032	0.0022	virus process	14	3407	22	12954	NV11292, NV11982, NV16724, NV11788, NV14887, NV14829, NV11962, NV10361, NV10560, NV17911, NV16453, NV19256, NV18414, NV30238
GO:0043901	0.0022	negative regulation of multi-organism process	14	3407	22	12954	NV13081, NV15781, NV11492, NV12825, NV12740, NV14960, NV16833, NV11247, NV11487, NV10840, NV17371, NV10775, NV15664, NV17548
GO:0032386	0.00232	regulation of intracellular transport	33	3407	72	12954	NV15067, NV13330, NV11646, NV31306, NV22736, NV11366, NV17972, NV17514, NV10151, NV11746, NV11731, NV12709, NV10775, NV16880, NV17548, NV22845, NV10513, NV18213, NV14116, NV12795, NV14475, NV17839, NV18710, NV13603, NV15499, NV15760, NV13790, NV14877, NV15945, NV16972, NV25803, NV11244, NV13395
GO:0046982	0.00235	protein heterodimerization activity	65	3407	168	12954	NV10934, NV16724, NV14835, NV12135, NV10347, NV19249, NV14026, NV10348, NV14198, NV14153, NV14024, NV17545, NV14025, NV19245, NV19246, NV30378, NV16962, NV15956, NV11386, NV14154, NV19248, NV14200, NV13353, NV15999, NV11512, NV15096, NV17418, NV10401, NV12138, NV10192, NV14007, NV10411, NV17094, NV17771, NV19243, NV11909, NV14069, NV13733, NV12082, NV10509, NV16095, NV22762, NV10503, NV19244, NV1…
GO:0031461	0.00239	CRL complex	22	3407	42	12954	NV23070, NV17295, NV14255, NV24438, NV18926, NV11729, NV18217, NV10030, NV17291, NV16511, NV19108, NV11526, NV13894, NV15547, NV13547, NV17688, NV20255, NV15387, NV10710, NV18288, NV10775, NV18061
GO:0006643	0.00242	membrane lipid metabolism	25	3407	50	12954	NV12339, NV22429, NV13334, NV13221, NV13333, NV18324, NV17738, NV15190, NV22428, NV11548, NV13733, NV11456, NV10407, NV15205, NV10498, NV13353, NV11144, NV21229, NV13593, NV11098, NV11783, NV16437, NV13675, NV14752, NV10496
GO:0004386	0.00243	helicase activity	71	3407	187	12954	NV10475, NV14701, NV13846, NV10683, NV11568, NV14315, NV17593, NV11385, NV11766, NV15085, NV11898, NV15925, NV17547, NV16961, NV13866, NV11765, NV17968, NV10339, NV12262, NV11481, NV12466, NV14889, NV18723, NV13764, NV14718, NV18312, NV15913, NV15194, NV18057, NV12932, NV13478, NV18250, NV12133, NV11368, NV14904, NV14878, NV15727, NV10563, NV16068, NV13369, NV18752, NV15510, NV16094, NV16388, NV1…
GO:0016860	0.00258	intramolecular oxidoreductase activity	16	3407	27	12954	NV15223, NV17633, NV15720, NV17380, NV17777, NV16188, NV13531, NV10123, NV12528, NV12018, NV11963, NV17287, NV16997, NV10637, NV15231, NV16157
GO:0051287	0.00258	NAD binding	20	3407	37	12954	NV19148, NV14079, NV10632, NV11489, NV10662, NV18303, NV13522, NV12968, NV10824, NV16257, NV13082, NV13246, NV11033, NV15997, NV11525, NV13505, NV17542, NV14101, NV16370, NV10467
GO:0050821	0.00267	protein stabilization	13	3407	20	12954	NV23070, NV11942, NV12082, NV11982, NV11243, NV13646, NV19042, NV11807, NV13955, NV13681, NV17535, NV13046, NV10110
GO:0000082	0.00267	G1/S transition of mitotic cell cycle	13	3407	20	12954	NV18076, NV17938, NV11470, NV11729, NV18927, NV18724, NV12813, NV18289, NV12488, NV18764, NV23116, NV11863, NV11526
GO:0048134	0.00267	germline cyst formation	13	3407	20	12954	NV12141, NV13773, NV10512, NV18258, NV15886, NV15133, NV11934, NV16961, NV18057, NV17064, NV11863, NV16365, NV10775
GO:0016471	0.00267	vacuolar proton-transporting V-type ATPase complex	13	3407	20	12954	NV14984, NV23750, NV10699, NV17706, NV14793, NV10403, NV13458, NV13431, NV16729, NV12615, NV10516, NV14086, NV12316
GO:0031625	0.00267	ubiquitin ligase binding	13	3407	20	12954	NV14758, NV16178, NV22845, NV21463, NV18771, NV11729, NV18556, NV16511, NV20614, NV11526, NV18061, NV18102, NV17548
GO:0044389	0.00267	small conjugating protein ligase binding	13	3407	20	12954	NV14758, NV16178, NV22845, NV21463, NV18771, NV11729, NV18556, NV16511, NV20614, NV11526, NV18061, NV18102, NV17548
GO:0044843	0.00267	cell cycle G1/S phase transition	13	3407	20	12954	NV18076, NV17938, NV11470, NV11729, NV18927, NV18724, NV12813, NV18289, NV12488, NV18764, NV23116, NV11863, NV11526
GO:0043022	0.00278	ribosome binding	6	3407	6	12954	NV15766, NV12835, NV10955, NV13467, NV10909, NV13154
GO:0045261	0.00278	hydrogen-transporting ATP synthase, F1 sector	6	3407	6	12954	NV16133, NV14491, NV15635, NV16081, NV16064, NV13258
GO:0000275	0.00278	mitochondrial proton-transporting ATP synthase complex, catalytic core F(1)	6	3407	6	12954	NV16133, NV14491, NV15635, NV16081, NV16064, NV13258
GO:0016255	0.00278	attachment of GPI anchor to protein	6	3407	6	12954	NV15190, NV13334, NV11548, NV10496, NV13333, NV11456
GO:0042765	0.00278	GPI-anchor transamidase complex	6	3407	6	12954	NV15190, NV13334, NV11548, NV10496, NV13333, NV11456
GO:0042255	0.00278	ribosome assembly	6	3407	6	12954	NV13127, NV13108, NV10909, NV14614, NV14128, NV13750
GO:0009948	0.00282	anterior/posterior axis specification	54	3407	135	12954	NV25988, NV18812, NV11139, NV10192, NV16475, NV16500, NV14946, NV12306, NV11568, NV15133, NV11934, NV17940, NV15520, NV13980, NV15292, NV13823, NV14976, NV10430, NV17902, NV13663, NV10595, NV19176, NV18956, NV16961, NV11276, NV15848, NV15439, NV11837, NV16962, NV10171, NV12583, NV18927, NV18258, NV30608, NV19042, NV18830, NV17745, NV11386, NV11481, NV30490, NV14689, NV16106, NV14684, NV11936, NV1…
GO:0010941	0.00284	regulation of cell death	77	3407	207	12954	NV18905, NV15067, NV16902, NV12813, NV11477, NV14744, NV11904, NV16578, NV11291, NV17544, NV18102, NV14183, NV13832, NV18456, NV18497, NV17832, NV25673, NV12488, NV14467, NV13912, NV10964, NV10775, NV16880, NV10467, NV21460, NV12737, NV18926, NV18818, NV20754, NV14275, NV14720, NV16453, NV10520, NV15691, NV11526, NV13544, NV13603, NV12710, NV16444, NV13353, NV17220, NV10046, NV15499, NV16584, NV1…
GO:0008595	0.00288	anterior/posterior axis specification, embryo	52	3407	129	12954	NV25988, NV18812, NV11139, NV10192, NV16475, NV16500, NV14946, NV12306, NV15133, NV11568, NV11934, NV17940, NV15520, NV13980, NV15292, NV13823, NV14976, NV10430, NV17902, NV13663, NV10595, NV19176, NV18956, NV16961, NV11276, NV15848, NV11837, NV16962, NV12583, NV18927, NV18258, NV30608, NV19042, NV18830, NV17745, NV11386, NV11481, NV30490, NV14689, NV16106, NV14684, NV11936, NV11245, NV15939, NV2…
GO:0007351	0.00288	tripartite regional subdivision	52	3407	129	12954	NV25988, NV18812, NV11139, NV10192, NV16475, NV16500, NV14946, NV12306, NV15133, NV11568, NV11934, NV17940, NV15520, NV13980, NV15292, NV13823, NV14976, NV10430, NV17902, NV13663, NV10595, NV19176, NV18956, NV16961, NV11276, NV15848, NV11837, NV16962, NV12583, NV18927, NV18258, NV30608, NV19042, NV18830, NV17745, NV11386, NV11481, NV30490, NV14689, NV16106, NV14684, NV11936, NV11245, NV15939, NV2…
GO:0008340	0.0029	determination of adult lifespan	51	3407	126	12954	NV14758, NV15474, NV13156, NV16124, NV15747, NV12236, NV13458, NV12207, NV14153, NV16031, NV17596, NV17545, NV15071, NV11344, NV13105, NV17380, NV13906, NV25673, NV13876, NV16211, NV13756, NV12102, NV11002, NV11442, NV16962, NV11120, NV21460, NV14917, NV13706, NV13914, NV12182, NV10323, NV13348, NV14720, NV18682, NV19193, NV11747, NV18066, NV13153, NV14154, NV17942, NV11181, NV13082, NV12513, NV1…
GO:0010259	0.0029	multicellular organismal aging	51	3407	126	12954	NV14758, NV15474, NV13156, NV16124, NV15747, NV12236, NV13458, NV12207, NV14153, NV16031, NV17596, NV17545, NV15071, NV11344, NV13105, NV17380, NV13906, NV25673, NV13876, NV16211, NV13756, NV12102, NV11002, NV11442, NV16962, NV11120, NV21460, NV14917, NV13706, NV13914, NV12182, NV10323, NV13348, NV14720, NV18682, NV19193, NV11747, NV18066, NV13153, NV14154, NV17942, NV11181, NV13082, NV12513, NV1…
GO:0016616	0.00291	oxidoreductase activity, acting on the CH-OH group of donors, NAD or NADP as acceptor	42	3407	99	12954	NV14630, NV19148, NV14079, NV13221, NV12423, NV16430, NV10129, NV16308, NV10125, NV11904, NV17349, NV17544, NV15071, NV10111, NV16257, NV10057, NV11033, NV12987, NV17834, NV10288, NV17542, NV11442, NV10467, NV10632, NV18927, NV10662, NV16157, NV12681, NV10824, NV15099, NV15978, NV16426, NV13246, NV10056, NV16898, NV14165, NV17556, NV15997, NV13785, NV11525, NV16370, NV14101
GO:0015629	0.00294	actin cytoskeleton	43	3407	102	12954	NV16178, NV10378, NV12141, NV18468, NV11139, NV11897, NV14353, NV16303, NV11577, NV15886, NV23060, NV17391, NV11093, NV14976, NV12043, NV17514, NV10929, NV19173, NV19176, NV14612, NV18956, NV18912, NV16613, NV13062, NV18317, NV12583, NV16700, NV10522, NV12348, NV15783, NV15043, NV16527, NV11782, NV11052, NV10438, NV12065, NV13603, NV15545, NV18785, NV12582, NV12834, NV18243, NV12799
GO:0002164	0.00294	larval development	49	3407	120	12954	NV14758, NV17126, NV30419, NV15886, NV17940, NV11717, NV17593, NV14153, NV18660, NV13664, NV13735, NV12843, NV15313, NV10430, NV21463, NV13587, NV11587, NV18419, NV18787, NV19176, NV16502, NV10693, NV18956, NV15889, NV16891, NV15896, NV16640, NV30378, NV11494, NV10512, NV18927, NV14396, NV15491, NV17291, NV11747, NV18710, NV14154, NV11433, NV10278, NV15996, NV21663, NV17023, NV14649, NV10523, NV1…
GO:0016571	0.00316	histone methylation	28	3407	59	12954	NV18905, NV16895, NV11982, NV15732, NV11317, NV10123, NV18830, NV12161, NV11361, NV11774, NV18919, NV11717, NV12541, NV10069, NV11710, NV11709, NV18308, NV12183, NV17876, NV17813, NV18657, NV10344, NV15769, NV18928, NV16420, NV14014, NV14890, NV11649
GO:0031345	0.00318	down-regulation of cell projection organization	12	3407	18	12954	NV30328, NV11093, NV10430, NV13587, NV11587, NV12743, NV24461, NV11577, NV12834, NV15889, NV16365, NV18066
GO:0003727	0.00318	single-stranded RNA binding	12	3407	18	12954	NV16210, NV14104, NV18831, NV15397, NV11362, NV16442, NV15133, NV14522, NV11909, NV18665, NV18057, NV15871
GO:0043624	0.00318	cellular protein complex disassembly	12	3407	18	12954	NV13589, NV10222, NV15035, NV12439, NV15617, NV12769, NV13821, NV11052, NV14365, NV19256, NV18746, NV30868
GO:0016246	0.00329	RNA interference	19	3407	35	12954	NV15781, NV18163, NV12825, NV16500, NV12161, NV11247, NV11481, NV12451, NV30423, NV16388, NV13081, NV11243, NV12150, NV11276, NV11212, NV18875, NV18057, NV17781, NV13478
GO:0031325	0.00329	positive regulation of cellular metabolism	201	3407	623	12954	NV16852, NV16210, NV14847, NV11054, NV30429, NV11729, NV12813, NV14744, NV15133, NV11867, NV13231, NV15520, NV12468, NV11766, NV17544, NV15313, NV13373, NV18787, NV16502, NV15905, NV18289, NV14467, NV22284, NV18746, NV16962, NV16880, NV17929, NV21460, NV17455, NV15654, NV19147, NV15956, NV15185, NV17970, NV11036, NV12745, NV18380, NV18312, NV17117, NV14873, NV13586, NV15769, NV15999, NV31867, NV1…
GO:0046822	0.00337	regulation of nucleocytoplasmic transport	29	3407	62	12954	NV22845, NV15067, NV14116, NV18213, NV13330, NV14475, NV17839, NV18710, NV31306, NV13603, NV22736, NV11366, NV17972, NV17514, NV11746, NV10151, NV11731, NV15499, NV15760, NV14877, NV12709, NV25803, NV16972, NV15945, NV10775, NV13395, NV17548, NV16880, NV11244
GO:0051050	0.00337	up regulation of transport	29	3407	62	12954	NV22845, NV12993, NV16188, NV14116, NV18213, NV13330, NV18501, NV17839, NV11646, NV13603, NV22736, NV12315, NV11587, NV17514, NV11731, NV15760, NV13681, NV10164, NV13790, NV12370, NV14877, NV12709, NV16972, NV25803, NV10775, NV18502, NV18772, NV13395, NV11244
GO:0006006	0.00337	glucose metabolism	17	3407	30	12954	NV12241, NV14079, NV12444, NV10662, NV16157, NV13603, NV17380, NV16257, NV13271, NV17655, NV16426, NV16403, NV11134, NV17556, NV13505, NV18136, NV15822
GO:0034708	0.00337	methyltransferase complex	17	3407	30	12954	NV18905, NV16895, NV11982, NV14370, NV10123, NV16083, NV13257, NV11774, NV18919, NV12541, NV18066, NV18308, NV14499, NV17876, NV16859, NV10693, NV14890
GO:0016835	0.00352	carbon-oxygen lyase activity	22	3407	43	12954	NV22497, NV16550, NV15235, NV12423, NV10392, NV16396, NV15234, NV18054, NV21730, NV10940, NV12397, NV10214, NV11446, NV17942, NV10417, NV10111, NV11148, NV17832, NV18321, NV15694, NV11442, NV12453
GO:0030258	0.00352	lipid modification	22	3407	43	12954	NV11510, NV13767, NV16021, NV16550, NV12952, NV30195, NV18054, NV15257, NV17291, NV17893, NV15071, NV15195, NV18404, NV17828, NV12399, NV18094, NV15889, NV16003, NV11442, NV17666, NV10902, NV16716
GO:0033157	0.00357	regulation of intracellular protein transport	30	3407	65	12954	NV22845, NV15067, NV14116, NV18213, NV13330, NV14475, NV17839, NV11646, NV18710, NV31306, NV13603, NV22736, NV11366, NV17972, NV17514, NV11746, NV10151, NV11731, NV15499, NV15760, NV13790, NV14877, NV12709, NV25803, NV16972, NV10775, NV13395, NV17548, NV16880, NV11244
GO:0048193	0.00357	Golgi vesicle transport	30	3407	65	12954	NV15517, NV16942, NV14082, NV13410, NV11545, NV14946, NV11695, NV18501, NV11036, NV17265, NV18390, NV12434, NV10580, NV15512, NV11267, NV13796, NV13029, NV18498, NV11587, NV13042, NV12743, NV14345, NV10523, NV10082, NV15350, NV15659, NV17152, NV18502, NV12998, NV18645
GO:0006334	0.00368	nucleosome assembly	47	3407	115	12954	NV12138, NV14007, NV12135, NV10347, NV19249, NV14026, NV10348, NV19243, NV14198, NV14069, NV14153, NV14024, NV14025, NV16153, NV19245, NV10509, NV19246, NV17876, NV10503, NV15167, NV15374, NV12136, NV12094, NV19244, NV14202, NV12445, NV30378, NV12447, NV14009, NV19111, NV19215, NV14070, NV16472, NV12858, NV14154, NV19248, NV14200, NV15466, NV14027, NV12388, NV14201, NV12448, NV11544, NV14197, NV1…
GO:0000983	0.00373	RNA polymerase II core promoter sequence-specific DNA binding transcription factor activity	11	3407	16	12954	NV10934, NV18184, NV15313, NV14648, NV18147, NV10411, NV13964, NV15999, NV11512, NV23737, NV17168
GO:0071173	0.00373	spindle assembly checkpoint	11	3407	16	12954	NV22004, NV13223, NV13997, NV13570, NV12442, NV16131, NV13665, NV10964, NV10243, NV13069, NV14349
GO:0031577	0.00373	spindle checkpoint	11	3407	16	12954	NV22004, NV13223, NV13997, NV13570, NV12442, NV16131, NV13665, NV10964, NV10243, NV13069, NV14349
GO:0007094	0.00373	mitotic spindle assembly checkpoint	11	3407	16	12954	NV22004, NV13223, NV13997, NV13570, NV12442, NV16131, NV13665, NV10964, NV10243, NV13069, NV14349
GO:0071174	0.00373	mitotic spindle checkpoint	11	3407	16	12954	NV22004, NV13223, NV13997, NV13570, NV12442, NV16131, NV13665, NV10964, NV10243, NV13069, NV14349
GO:0009408	0.00374	response to heat	31	3407	68	12954	NV10074, NV12521, NV18763, NV15474, NV15717, NV11955, NV17377, NV15102, NV18519, NV17970, NV18957, NV15126, NV12415, NV12451, NV18298, NV15588, NV17844, NV12968, NV11936, NV12044, NV17145, NV13876, NV17637, NV11306, NV11657, NV11212, NV14922, NV11002, NV13879, NV18243, NV14582
GO:0019887	0.00398	protein kinase regulator activity	23	3407	46	12954	NV10155, NV11968, NV12441, NV11867, NV12415, NV23116, NV14248, NV17545, NV13894, NV13479, NV16541, NV12082, NV11295, NV22004, NV18076, NV14330, NV25778, NV18724, NV13198, NV12880, NV15681, NV15884, NV17507
GO:0045862	0.00398	up-regulation of proteolysis	23	3407	46	12954	NV23070, NV21460, NV25915, NV12737, NV15019, NV19147, NV14908, NV13980, NV11526, NV17544, NV18296, NV22736, NV16294, NV12555, NV12140, NV14989, NV15300, NV18955, NV12978, NV16505, NV14902, NV31867, NV11633
GO:0044403	0.004	symbiosis, encompassing mutualism through parasitism	14	3407	23	12954	NV11292, NV11982, NV16724, NV11788, NV14887, NV14829, NV11962, NV10361, NV10560, NV17911, NV16453, NV19256, NV18414, NV30238
GO:0033176	0.004	proton-transporting V-type ATPase complex	14	3407	23	12954	NV14984, NV23750, NV10699, NV20037, NV17706, NV14793, NV10403, NV13458, NV13431, NV16729, NV12615, NV10516, NV12316, NV14086
GO:0032506	0.004	cytokinetic process	14	3407	23	12954	NV16178, NV12055, NV13553, NV11139, NV11081, NV18385, NV16753, NV10358, NV15760, NV11052, NV14877, NV15659, NV18587, NV10567
GO:0042306	0.00403	regulation of protein import into nucleus	27	3407	57	12954	NV22845, NV15067, NV14116, NV18213, NV13330, NV14475, NV17839, NV18710, NV31306, NV13603, NV22736, NV11366, NV17514, NV17972, NV10151, NV11731, NV15499, NV15760, NV14877, NV12709, NV25803, NV16972, NV10775, NV13395, NV17548, NV16880, NV11244
GO:1900180	0.00403	regulation of protein localization in nucleus	27	3407	57	12954	NV22845, NV15067, NV14116, NV18213, NV13330, NV14475, NV17839, NV18710, NV31306, NV13603, NV22736, NV11366, NV17514, NV17972, NV10151, NV11731, NV15499, NV15760, NV14877, NV12709, NV25803, NV16972, NV10775, NV13395, NV17548, NV16880, NV11244
GO:0042277	0.0042	peptide binding	18	3407	33	12954	NV10155, NV15517, NV22845, NV16021, NV10965, NV14924, NV16343, NV14817, NV15512, NV12905, NV14612, NV16442, NV13708, NV10764, NV11640, NV17926, NV15516, NV12365
GO:0042555	0.0042	MCM complex	7	3407	8	12954	NV10563, NV13866, NV18068, NV14974, NV13846, NV14878, NV16094
GO:0001075	0.0042	RNA polymerase II core promoter sequence-specific DNA binding transcription factor activity involved in preinitiation complex assembly	10	3407	14	12954	NV10934, NV18184, NV14648, NV18147, NV10411, NV13964, NV15999, NV11512, NV23737, NV17168
GO:0005849	0.0042	mRNA cleavage factor complex	10	3407	14	12954	NV18240, NV17279, NV15610, NV22315, NV12848, NV15637, NV15232, NV10764, NV15222, NV12103
GO:0019773	0.0042	proteasome core complex, alpha-subunit complex	7	3407	8	12954	NV18836, NV12758, NV17855, NV10939, NV12493, NV12063, NV17945
GO:0005750	0.0042	mitochondrial cytochrome bc(1) complex	7	3407	8	12954	NV10906, NV10944, NV10574, NV11136, NV11983, NV15595, NV16211
GO:0006376	0.0042	mRNA splice site selection	7	3407	8	12954	NV16442, NV22790, NV10642, NV16315, NV12490, NV10428, NV17977
GO:0045275	0.0042	ubiquinol-cytochrome-c reductase complex	7	3407	8	12954	NV10906, NV10944, NV10574, NV11136, NV11983, NV15595, NV16211
GO:0003747	0.0042	translation release factor activity	7	3407	8	12954	NV13589, NV14365, NV15617, NV18746, NV12769, NV30868, NV13821
GO:0036387	0.0042	pre-replication complex	7	3407	8	12954	NV13866, NV11431, NV13820, NV14974, NV13846, NV14878, NV16094
GO:0044772	0.0042	mitotic cell cycle phase transition	18	3407	33	12954	NV11968, NV11470, NV11729, NV18927, NV12813, NV18764, NV16082, NV23116, NV11526, NV11863, NV14248, NV13353, NV18076, NV17938, NV13132, NV18724, NV18289, NV12488
GO:1902850	0.0042	microtubule dynamics involved in mitosis	10	3407	14	12954	NV11986, NV16859, NV15690, NV11325, NV15133, NV18556, NV12194, NV16499, NV16598, NV14349
GO:0005703	0.0042	polytene chromosome puff	18	3407	33	12954	NV10061, NV18831, NV16724, NV11191, NV15019, NV16475, NV12161, NV11782, NV11147, NV15126, NV12415, NV12968, NV11433, NV15718, NV16388, NV17536, NV17145, NV14097
GO:0018279	0.0042	protein N-linked glycosylation via asparagine	7	3407	8	12954	NV18354, NV17596, NV18324, NV10451, NV12354, NV10452, NV15562
GO:0008079	0.0042	translation termination factor activity	7	3407	8	12954	NV13589, NV14365, NV15617, NV18746, NV12769, NV30868, NV13821
GO:0006783	0.0042	haem biosynthesis	7	3407	8	12954	NV17334, NV16955, NV11097, NV11511, NV10276, NV11764, NV17013
GO:0000062	0.0042	fatty-acyl-CoA binding	7	3407	8	12954	NV13520, NV15620, NV15619, NV10697, NV16731, NV18732, NV30263
GO:0006890	0.0042	retrograde vesicle-mediated transport, Golgi to ER	7	3407	8	12954	NV15517, NV11267, NV10082, NV18498, NV17152, NV14345, NV10523
GO:0042168	0.0042	haem metabolism	7	3407	8	12954	NV17334, NV16955, NV11097, NV11511, NV10276, NV11764, NV17013
GO:0018196	0.0042	peptidyl-asparagine modification	7	3407	8	12954	NV18354, NV17596, NV18324, NV10451, NV12354, NV10452, NV15562
GO:0042766	0.0042	nucleosome sliding	7	3407	8	12954	NV16911, NV17876, NV14884, NV15999, NV12262, NV15167, NV15374
GO:0005656	0.0042	nuclear pre-replicative complex	7	3407	8	12954	NV13866, NV11431, NV13820, NV14974, NV13846, NV14878, NV16094
GO:0044242	0.0042	cellular lipid degradation	16	3407	28	12954	NV12339, NV22429, NV13767, NV16021, NV16550, NV12952, NV18054, NV22428, NV17893, NV15071, NV10407, NV15205, NV13267, NV12399, NV10693, NV11442
GO:0005788	0.0042	ER cisterna	10	3407	14	12954	NV12905, NV15282, NV12444, NV10123, NV18909, NV17460, NV15350, NV19007, NV14489, NV13898
GO:0005682	0.0042	U5 snRNP	7	3407	8	12954	NV18250, NV12322, NV12144, NV15047, NV14895, NV15541, NV16313
GO:0043648	0.0042	dicarboxylic acid metabolism	16	3407	28	12954	NV10044, NV14079, NV13117, NV11493, NV11033, NV16898, NV12395, NV16370, NV13995, NV16031, NV11658, NV13853, NV16345, NV17544, NV10214, NV10467
GO:0033044	0.0043	regulation of chromosome organisation	24	3407	49	12954	NV11054, NV13223, NV14690, NV12442, NV11774, NV13665, NV11051, NV11710, NV11709, NV14248, NV14349, NV11253, NV22004, NV15466, NV10055, NV17145, NV13997, NV13570, NV16131, NV14922, NV10964, NV10243, NV15871, NV13069
GO:0042325	0.00438	regulation of phosphorylation	72	3407	194	12954	NV14847, NV15067, NV31349, NV11904, NV11867, NV15520, NV11636, NV14248, NV17545, NV14183, NV16118, NV24094, NV11295, NV18076, NV12779, NV10693, NV18724, NV10012, NV17683, NV13912, NV15884, NV17507, NV16880, NV17455, NV18501, NV12415, NV16106, NV10134, NV13353, NV14330, NV25778, NV11053, NV15499, NV10013, NV17418, NV17867, NV11308, NV13733, NV13518, NV14381, NV23116, NV31306, NV22736, NV16541, NV1…
GO:0031145	0.00458	anaphase-promoting complex-dependent proteasomal ubiquitin-dependent protein catabolism	9	3407	12	12954	NV14255, NV18414, NV14829, NV15547, NV11729, NV10710, NV10243, NV17688, NV10361
GO:0033180	0.00458	proton-transporting V-type ATPase, V1 domain	9	3407	12	12954	NV10403, NV13458, NV23750, NV10699, NV20037, NV16729, NV12615, NV17706, NV14793
GO:0048135	0.00458	female germline cyst formation	9	3407	12	12954	NV12141, NV13773, NV10512, NV15886, NV11934, NV18057, NV17064, NV11863, NV10775
GO:0002119	0.00458	nematode larval development	9	3407	12	12954	NV14758, NV21463, NV11747, NV21663, NV14153, NV11987, NV16640, NV30378, NV14154
GO:0051233	0.00458	spindle equator	9	3407	12	12954	NV10752, NV12456, NV17491, NV23179, NV11968, NV22871, NV11229, NV14877, NV10438
GO:0042542	0.00465	response to hydrogen peroxide	8	3407	10	12954	NV13744, NV16124, NV25673, NV23896, NV17413, NV13733, NV15081, NV22736
GO:0045263	0.00465	proton-transporting ATP synthase complex, coupling factor F(o)	8	3407	10	12954	NV13669, NV14984, NV13434, NV10918, NV15655, NV13694, NV18090, NV16064
GO:0002168	0.00465	instar larval development	30	3407	66	12954	NV11494, NV18927, NV15886, NV17291, NV11717, NV15491, NV17593, NV18710, NV18660, NV13735, NV13664, NV11433, NV10278, NV10430, NV13587, NV11587, NV17023, NV14649, NV18787, NV19176, NV10693, NV10523, NV18528, NV18956, NV15889, NV16891, NV15896, NV13478, NV18754, NV18772
GO:0006778	0.00465	porphyrin-containing compound metabolic process	8	3407	10	12954	NV17334, NV16955, NV11097, NV11511, NV10276, NV11764, NV17013, NV12453
GO:0006779	0.00465	porphyrin-containing compound biosynthetic process	8	3407	10	12954	NV17334, NV16955, NV11097, NV11511, NV10276, NV11764, NV17013, NV12453
GO:0000084	0.00465	S phase of mitotic cell cycle	8	3407	10	12954	NV10751, NV16030, NV18414, NV14829, NV18068, NV11470, NV11729, NV10361
GO:0009225	0.00465	nucleotide-sugar metabolic process	8	3407	10	12954	NV16395, NV16997, NV12423, NV18324, NV10866, NV17349, NV11496, NV15237
GO:0016272	0.00465	prefoldin complex	8	3407	10	12954	NV21876, NV10537, NV18671, NV11933, NV16868, NV18478, NV16598, NV18307
GO:0006635	0.00465	fatty acid beta-oxidation	8	3407	10	12954	NV13767, NV16550, NV12952, NV12399, NV18054, NV17893, NV15071, NV11442
GO:0005885	0.00465	Arp2/3 protein complex	8	3407	10	12954	NV10378, NV12043, NV23060, NV18785, NV10522, NV12348, NV15783, NV16527
GO:0007549	0.00465	dosage compensation	8	3407	10	12954	NV14917, NV23148, NV15260, NV15786, NV15261, NV14533, NV10220, NV15718
GO:0006575	0.00465	modified amino acid metabolism	25	3407	52	12954	NV10044, NV12421, NV22497, NV16492, NV14977, NV12288, NV15231, NV15933, NV13150, NV13373, NV19223, NV15114, NV30894, NV12740, NV16714, NV14196, NV11033, NV12870, NV12102, NV11145, NV23721, NV15805, NV17388, NV16609, NV16064
GO:0051325	0.00481	karyostasis	13	3407	21	12954	NV17295, NV16030, NV14829, NV18068, NV11470, NV11729, NV10361, NV10012, NV12476, NV10751, NV12488, NV18414, NV23116
GO:0042993	0.00481	positive regulation of transcription factor import into nucleus	13	3407	21	12954	NV17514, NV14116, NV18213, NV13330, NV11731, NV15760, NV14877, NV17839, NV16972, NV10775, NV13603, NV11244, NV13395
GO:0005048	0.00481	signal sequence binding	13	3407	21	12954	NV15517, NV22845, NV16021, NV10965, NV14612, NV16442, NV13708, NV16343, NV17926, NV15516, NV14817, NV15512, NV12365
GO:0030496	0.00481	midbody	13	3407	21	12954	NV10752, NV16178, NV17372, NV17491, NV25461, NV22871, NV10130, NV11229, NV15760, NV10438, NV13603, NV12258, NV18404
GO:0031329	0.00486	regulation of cellular breakdown	78	3407	214	12954	NV15474, NV17769, NV13223, NV12442, NV16578, NV13231, NV15428, NV14248, NV18747, NV11587, NV16708, NV10693, NV10457, NV16505, NV18746, NV10964, NV13069, NV13255, NV12404, NV10323, NV15185, NV17970, NV11036, NV16885, NV18723, NV12745, NV13608, NV17117, NV14873, NV16828, NV13570, NV10132, NV14919, NV16584, NV31867, NV15945, NV11633, NV12521, NV15019, NV16500, NV12716, NV13519, NV14908, NV13665, NV1…
GO:0043067	0.00507	regulation of programmed cell death	72	3407	195	12954	NV18905, NV15067, NV16902, NV12813, NV11477, NV14744, NV11904, NV11291, NV17544, NV18102, NV14183, NV13832, NV18456, NV18497, NV17832, NV25673, NV12488, NV14467, NV10964, NV10775, NV16880, NV21460, NV12737, NV18926, NV18818, NV20754, NV14275, NV14720, NV16453, NV10520, NV11526, NV13544, NV13603, NV12710, NV16444, NV13353, NV17220, NV10046, NV15499, NV16178, NV22497, NV11308, NV14829, NV13733, NV3…
GO:0031227	0.00524	intrinsic component of endoplasmic reticulum membrane	17	3407	31	12954	NV13334, NV13333, NV11866, NV15190, NV11548, NV15406, NV11456, NV10407, NV12853, NV11979, NV17298, NV10132, NV10496, NV15289, NV31867, NV15311, NV12849
GO:1903533	0.00536	regulation of protein targeting	27	3407	58	12954	NV22845, NV15067, NV14116, NV18213, NV13330, NV14475, NV17839, NV18710, NV31306, NV13603, NV22736, NV11366, NV17514, NV17972, NV10151, NV11731, NV15499, NV15760, NV14877, NV12709, NV25803, NV16972, NV10775, NV13395, NV17548, NV16880, NV11244
GO:0016358	0.00549	dendrite development	57	3407	148	12954	NV12141, NV14789, NV16010, NV18565, NV10123, NV14690, NV12813, NV11636, NV18192, NV15932, NV11766, NV10026, NV11405, NV30328, NV10430, NV17876, NV14385, NV13663, NV11066, NV15167, NV15374, NV10151, NV16488, NV15889, NV17206, NV12844, NV11765, NV12258, NV12583, NV24091, NV21460, NV15646, NV18316, NV12262, NV25523, NV18258, NV16856, NV11774, NV18919, NV17291, NV13788, NV15691, NV11526, NV18066, NV1…
GO:0051225	0.00551	spindle assembly	23	3407	47	12954	NV18120, NV12141, NV23179, NV11986, NV15747, NV22871, NV10358, NV15133, NV12194, NV16499, NV13733, NV16082, NV16598, NV13353, NV11388, NV11081, NV11905, NV16859, NV15690, NV13132, NV18556, NV14014, NV10736
GO:0016538	0.00602	cyclin-dependent protein serine/threonine kinase regulator activity	12	3407	19	12954	NV10155, NV16541, NV11295, NV18076, NV11968, NV18724, NV12880, NV12415, NV15681, NV23116, NV14248, NV13894
GO:0045172	0.00602	germline ring canal	12	3407	19	12954	NV12082, NV16178, NV13706, NV11326, NV18210, NV13773, NV10130, NV15133, NV16270, NV18710, NV17545, NV18102
GO:0070461	0.00602	SAGA-type complex	12	3407	19	12954	NV10934, NV14081, NV11982, NV14648, NV18147, NV15654, NV10805, NV13964, NV14192, NV11502, NV10815, NV17861
GO:0001104	0.00603	RNA polymerase II transcription cofactor activity	24	3407	50	12954	NV10362, NV13494, NV14789, NV11054, NV25523, NV21566, NV15699, NV11302, NV14586, NV11627, NV17409, NV10026, NV14274, NV15308, NV17938, NV18605, NV11737, NV18724, NV20769, NV17157, NV16281, NV17206, NV17905, NV11466
GO:0016829	0.00611	lyase activity	52	3407	133	12954	NV19210, NV13667, NV22497, NV15235, NV12423, NV10392, NV15234, NV18054, NV14138, NV10407, NV10214, NV11446, NV10417, NV10111, NV11148, NV17832, NV11015, NV15077, NV18321, NV13709, NV15184, NV11125, NV13995, NV10287, NV11442, NV16716, NV12421, NV16550, NV12444, NV10419, NV16396, NV21730, NV10940, NV12397, NV10276, NV11699, NV12288, NV16284, NV21444, NV15933, NV17942, NV13252, NV17655, NV11853, NV1…
GO:0009790	0.00617	embryogenesis	186	3407	579	12954	NV14847, NV18812, NV11139, NV13156, NV14946, NV14445, NV14744, NV15133, NV15520, NV18192, NV12468, NV13898, NV14248, NV14183, NV15313, NV12238, NV12043, NV10430, NV13132, NV14345, NV12374, NV10595, NV13876, NV18956, NV15237, NV17405, NV11837, NV16962, NV12583, NV18120, NV21460, NV10632, NV18919, NV11386, NV11481, NV30292, NV14689, NV17064, NV10438, NV14684, NV10400, NV14154, NV11181, NV21663, NV2…
GO:0008064	0.00633	regulation of actin polymerization or depolymerization	18	3407	34	12954	NV10378, NV11973, NV10222, NV10522, NV12348, NV15783, NV11577, NV23060, NV14695, NV13525, NV18192, NV11093, NV12043, NV18785, NV12834, NV11899, NV18576, NV17867
GO:0030832	0.00633	regulation of actin filament length	18	3407	34	12954	NV10378, NV11973, NV10222, NV10522, NV12348, NV15783, NV11577, NV23060, NV14695, NV13525, NV18192, NV11093, NV12043, NV18785, NV12834, NV11899, NV18576, NV17867
GO:0008023	0.00644	transcription elongation factor complex	21	3407	42	12954	NV10155, NV13113, NV11995, NV16800, NV16724, NV17659, NV18006, NV13257, NV12415, NV12619, NV14951, NV11253, NV17536, NV17145, NV13198, NV14678, NV11838, NV15871, NV23774, NV30014, NV17507
GO:0006473	0.00648	protein acetylation	25	3407	53	12954	NV14081, NV11982, NV23148, NV15654, NV15786, NV12789, NV17347, NV16911, NV11717, NV10189, NV18984, NV11766, NV22736, NV16444, NV11527, NV14648, NV17876, NV19085, NV18872, NV13198, NV11765, NV11981, NV15128, NV18567, NV15658
GO:0031334	0.00677	up regulation of protein complex assembly	16	3407	29	12954	NV10771, NV10378, NV12043, NV18785, NV10522, NV12348, NV15783, NV12735, NV18576, NV23060, NV16996, NV15428, NV13525, NV14234, NV17548, NV14066
GO:0044764	0.00677	multi-organism cellular process	14	3407	24	12954	NV11292, NV11982, NV16724, NV11788, NV14887, NV14829, NV11962, NV10361, NV10560, NV17911, NV16453, NV19256, NV18414, NV30238
GO:0010506	0.00677	regulation of autophagy	14	3407	24	12954	NV14293, NV12521, NV16708, NV10457, NV17637, NV10323, NV11090, NV10132, NV16578, NV16584, NV12370, NV11231, NV11803, NV18747
GO:0019900	0.00691	kinase binding	26	3407	56	12954	NV11968, NV25461, NV31349, NV11867, NV15520, NV12415, NV14248, NV22736, NV16414, NV13734, NV16541, NV24094, NV22004, NV18076, NV18949, NV18724, NV10693, NV12880, NV18556, NV12435, NV11143, NV15681, NV10013, NV12244, NV25561, NV17548
GO:0010623	0.00702	developmental programmed cell death	41	3407	100	12954	NV12825, NV18467, NV10788, NV11343, NV13256, NV13821, NV12813, NV13791, NV14744, NV17940, NV12835, NV15272, NV11487, NV11803, NV16446, NV12315, NV12140, NV16488, NV11090, NV16538, NV23733, NV12488, NV13877, NV22284, NV14582, NV10155, NV21460, NV13914, NV17251, NV14982, NV10323, NV11782, NV10360, NV14684, NV22300, NV12710, NV12850, NV12978, NV15990, NV18427, NV22295
GO:0018205	0.00704	peptidyl-lysine modification	40	3407	97	12954	NV10074, NV14081, NV23148, NV10123, NV12835, NV11717, NV10189, NV18984, NV11709, NV11766, NV22736, NV17876, NV17813, NV13198, NV10457, NV10344, NV11765, NV16420, NV18567, NV15658, NV11982, NV15786, NV15654, NV12789, NV11361, NV17347, NV18919, NV11774, NV16911, NV10069, NV11710, NV16444, NV12183, NV14648, NV19085, NV11981, NV15128, NV14014, NV14890, NV17388
GO:0032535	0.00704	regulation of cellular component size	40	3407	97	12954	NV10378, NV11973, NV10222, NV10192, NV11577, NV13359, NV17529, NV15520, NV23060, NV14695, NV18192, NV22736, NV17648, NV11093, NV30328, NV12043, NV18663, NV13132, NV10151, NV15889, NV18289, NV11120, NV17455, NV10522, NV12182, NV14960, NV12348, NV15783, NV24461, NV18927, NV15185, NV17291, NV13525, NV13924, NV18785, NV11899, NV12834, NV18576, NV13711, NV17867
GO:0016604	0.00713	nuclear body	22	3407	45	12954	NV18572, NV15390, NV22790, NV12993, NV11334, NV10642, NV18766, NV16475, NV15321, NV31633, NV14445, NV20290, NV17346, NV11168, NV15801, NV16144, NV14887, NV15856, NV11947, NV17145, NV10764, NV14097
GO:0051640	0.00724	establishment and maintenance of organelle localization	75	3407	207	12954	NV10222, NV13304, NV14946, NV22871, NV11325, NV12442, NV18658, NV15133, NV15428, NV12406, NV21547, NV13598, NV11093, NV13029, NV18385, NV10693, NV14332, NV15289, NV17707, NV13069, NV18645, NV16962, NV10567, NV18120, NV16021, NV16942, NV14120, NV18077, NV16499, NV10438, NV13603, NV10278, NV16633, NV18556, NV15040, NV10736, NV14957, NV16178, NV17903, NV12141, NV11973, NV15712, NV12825, NV18265, NV1…
GO:0070482	0.00725	response to oxygen levels	27	3407	59	12954	NV11787, NV30924, NV16829, NV18763, NV12182, NV10699, NV10683, NV10743, NV17970, NV12442, NV10921, NV18957, NV10193, NV14999, NV11096, NV18178, NV22736, NV18235, NV17114, NV16395, NV15120, NV11657, NV19129, NV13756, NV11002, NV11784, NV17275
GO:0036293	0.00725	response to lowered oxygen levels	27	3407	59	12954	NV11787, NV30924, NV16829, NV18763, NV12182, NV10699, NV10683, NV10743, NV17970, NV12442, NV10921, NV18957, NV10193, NV14999, NV11096, NV18178, NV22736, NV18235, NV17114, NV16395, NV15120, NV11657, NV19129, NV13756, NV11002, NV11784, NV17275
GO:0007267	0.00731	cell-cell signaling	168	3407	519	12954	NV16210, NV10222, NV18658, NV15886, NV12350, NV11291, NV18192, NV13282, NV12235, NV14248, NV19103, NV13046, NV16053, NV13373, NV10430, NV18385, NV13132, NV16502, NV15925, NV14332, NV11493, NV10524, NV15289, NV12545, NV11837, NV17974, NV16880, NV10339, NV16942, NV17684, NV17455, NV14120, NV16083, NV11386, NV16511, NV13063, NV11166, NV18090, NV12853, NV18949, NV15769, NV23742, NV17867, NV13395, NV1…
GO:0015035	0.00731	protein disulfide oxidoreductase activity	11	3407	17	12954	NV11233, NV13058, NV17633, NV11037, NV16188, NV13156, NV10123, NV12705, NV17215, NV13899, NV15753
GO:0000124	0.00731	SAGA complex	11	3407	17	12954	NV10934, NV14081, NV14648, NV18147, NV15654, NV10805, NV13964, NV14192, NV11502, NV10815, NV17861
GO:0042023	0.00731	DNA endoreplication	11	3407	17	12954	NV10393, NV13820, NV18217, NV12374, NV10080, NV12813, NV20255, NV10563, NV10030, NV20766, NV16094
GO:0042981	0.00731	regulation of apoptotic process	65	3407	175	12954	NV16178, NV22497, NV11308, NV15067, NV14829, NV16902, NV12813, NV11477, NV11904, NV11291, NV13733, NV17544, NV31306, NV18102, NV13832, NV10079, NV11344, NV22004, NV16294, NV18456, NV17832, NV12140, NV18663, NV25673, NV10151, NV10361, NV11090, NV12488, NV16032, NV18414, NV14467, NV10964, NV10775, NV16880, NV14132, NV23070, NV21460, NV12737, NV18927, NV18258, NV17346, NV20754, NV10358, NV17878, NV1…
GO:0072329	0.00731	monocarboxylic acid catabolic process	11	3407	17	12954	NV13767, NV11220, NV16021, NV16550, NV12952, NV12399, NV18054, NV18526, NV17893, NV11442, NV15071
GO:0044770	0.00731	cell cycle phase transition	19	3407	37	12954	NV11968, NV11470, NV11729, NV18927, NV12813, NV18764, NV13063, NV16082, NV23116, NV11526, NV11863, NV14248, NV13353, NV18076, NV17938, NV13132, NV18724, NV18289, NV12488
GO:0000288	0.00731	mRNA breakdown, deadenylation-dependent decay	11	3407	17	12954	NV18106, NV14970, NV17682, NV14501, NV10595, NV17094, NV10255, NV17508, NV11166, NV17781, NV13753
GO:0007568	0.00744	aging	51	3407	131	12954	NV14758, NV15474, NV13156, NV16124, NV15747, NV12236, NV13458, NV12207, NV14153, NV16031, NV17596, NV17545, NV15071, NV11344, NV13105, NV17380, NV13906, NV25673, NV13876, NV16211, NV13756, NV12102, NV11002, NV11442, NV16962, NV11120, NV21460, NV14917, NV13706, NV13914, NV12182, NV10323, NV13348, NV14720, NV18682, NV19193, NV11747, NV18066, NV13153, NV14154, NV17942, NV11181, NV13082, NV12513, NV1…
GO:0051656	0.00754	establishment of organelle localization	69	3407	188	12954	NV10222, NV13304, NV14946, NV22871, NV11325, NV12442, NV18658, NV15133, NV15428, NV12406, NV21547, NV11093, NV13029, NV18385, NV10693, NV14332, NV15289, NV17707, NV13069, NV18645, NV10567, NV18120, NV16942, NV14120, NV18077, NV16499, NV10438, NV13603, NV10278, NV18556, NV15040, NV10736, NV14957, NV16178, NV17903, NV12141, NV11973, NV12825, NV18265, NV13256, NV12716, NV17414, NV13359, NV15932, NV2…
GO:0031400	0.00768	down regulation of protein modification	23	3407	48	12954	NV14829, NV18766, NV12735, NV13733, NV18710, NV11710, NV23116, NV11709, NV17545, NV13479, NV10134, NV12082, NV13353, NV11295, NV22004, NV15466, NV14330, NV25778, NV14967, NV10361, NV18414, NV10243, NV13944
GO:0046395	0.00768	carboxylic acid breakdown	23	3407	48	12954	NV10044, NV13767, NV14079, NV16021, NV16550, NV12952, NV18829, NV18666, NV18054, NV10662, NV18526, NV12819, NV17893, NV15071, NV12512, NV11220, NV19223, NV30894, NV12399, NV11493, NV23721, NV17106, NV11442
GO:0016054	0.00768	organic acid catabolism	23	3407	48	12954	NV10044, NV13767, NV14079, NV16021, NV16550, NV12952, NV18829, NV18666, NV18054, NV10662, NV18526, NV12819, NV17893, NV15071, NV12512, NV11220, NV19223, NV30894, NV12399, NV11493, NV23721, NV17106, NV11442
GO:0032970	0.00768	regulation of actin filament-based process	23	3407	48	12954	NV10378, NV11973, NV10222, NV10522, NV12348, NV15783, NV11577, NV23060, NV14695, NV13525, NV10438, NV18192, NV22736, NV11093, NV12043, NV18785, NV19176, NV18956, NV11899, NV12834, NV18576, NV17867, NV14582
GO:0032956	0.00768	regulation of actin cytoskeleton organization	23	3407	48	12954	NV10378, NV11973, NV10222, NV10522, NV12348, NV15783, NV11577, NV23060, NV14695, NV13525, NV10438, NV18192, NV22736, NV11093, NV12043, NV18785, NV19176, NV18956, NV11899, NV12834, NV18576, NV17867, NV14582
GO:0032940	0.00793	secretion by cell	56	3407	147	12954	NV17903, NV16178, NV18565, NV18265, NV13304, NV10398, NV16725, NV18658, NV13519, NV13359, NV15428, NV12406, NV19103, NV21547, NV11292, NV12315, NV13587, NV13029, NV18385, NV13663, NV12743, NV14332, NV11212, NV12545, NV18645, NV18587, NV10567, NV10771, NV13087, NV16942, NV16086, NV11994, NV14120, NV20832, NV12795, NV11036, NV18902, NV18682, NV16119, NV18390, NV16237, NV14247, NV13603, NV16473, NV1…
GO:0044433	0.00826	cytoplasmic vesicle part	20	3407	40	12954	NV16942, NV11994, NV17745, NV11646, NV15847, NV12315, NV11267, NV11292, NV18498, NV11587, NV13042, NV12353, NV14345, NV10523, NV14332, NV15040, NV10082, NV16032, NV18414, NV17152
GO:0045814	0.00827	downregulation of gene expression, epigenetic	24	3407	51	12954	NV12700, NV10061, NV11973, NV13820, NV12825, NV16500, NV12789, NV11774, NV18919, NV14867, NV10069, NV18066, NV14499, NV16604, NV17876, NV21062, NV17813, NV10046, NV18362, NV12150, NV11276, NV18875, NV14922, NV14190
GO:0000287	0.00827	magnesium binding	24	3407	51	12954	NV19148, NV14740, NV17296, NV15416, NV15231, NV11833, NV15215, NV10824, NV18156, NV14641, NV15237, NV15889, NV10524, NV11033, NV15997, NV10764, NV11525, NV14884, NV13432, NV17895, NV15694, NV14398, NV10913, NV10433
GO:0008287	0.00852	protein serine/threonine phosphatase complex	13	3407	22	12954	NV13353, NV11905, NV13328, NV15747, NV10693, NV11291, NV11753, NV13733, NV15188, NV16972, NV13735, NV10946, NV13395
GO:0000302	0.00852	response to AOS	13	3407	22	12954	NV13744, NV16124, NV25673, NV12236, NV16211, NV23896, NV19193, NV14137, NV13733, NV12207, NV17413, NV15081, NV22736
GO:0006400	0.0086	tRNA modification	15	3407	27	12954	NV17502, NV25560, NV15099, NV13860, NV10352, NV13876, NV16083, NV15420, NV13432, NV13404, NV10260, NV18897, NV13276, NV18015, NV10462
GO:0033227	0.0086	dsRNA transport	15	3407	27	12954	NV14984, NV12315, NV11149, NV12825, NV14332, NV13458, NV17265, NV14752, NV18057, NV11487, NV11513, NV17349, NV16454, NV12914, NV15737
GO:0007277	0.0086	pole cell development	15	3407	27	12954	NV25988, NV18812, NV18076, NV12825, NV13132, NV25831, NV16500, NV18077, NV12150, NV18556, NV16961, NV16499, NV18057, NV16365, NV14582
GO:0017053	0.0086	transcriptional repressor complex	15	3407	27	12954	NV11054, NV17659, NV17876, NV12262, NV18841, NV10411, NV13586, NV16856, NV13257, NV13216, NV15999, NV14437, NV17967, NV18066, NV12619
GO:0030234	0.00866	catalytic regulator activity	92	3407	264	12954	NV15474, NV15607, NV11867, NV11291, NV13231, NV15428, NV16586, NV14248, NV17545, NV19103, NV16118, NV10307, NV24476, NV11295, NV18076, NV11587, NV18724, NV16502, NV15884, NV17507, NV10159, NV25915, NV16044, NV13613, NV12404, NV19147, NV11774, NV16885, NV10520, NV12415, NV24427, NV30076, NV13153, NV16414, NV18723, NV12745, NV13353, NV21876, NV14330, NV25778, NV16828, NV18770, NV14967, NV18955, NV1…
GO:0001076	0.00875	RNA polymerase II transcription factor binding transcription factor activity	25	3407	54	12954	NV10362, NV13494, NV14789, NV11054, NV25523, NV21566, NV15699, NV11302, NV14586, NV11627, NV17409, NV10026, NV14274, NV15308, NV17938, NV18605, NV11737, NV18724, NV20769, NV17157, NV13964, NV16281, NV17206, NV17905, NV11466
GO:0061647	0.00881	histone H3-K9 modification	10	3407	15	12954	NV12161, NV11774, NV18919, NV17876, NV17813, NV10069, NV10046, NV15654, NV18066, NV11649
GO:0017069	0.00881	small nuclear RNA binding	10	3407	15	12954	NV11295, NV14887, NV13607, NV17145, NV10674, NV12266, NV13254, NV15790, NV20618, NV16315
GO:0071705	0.00888	nitrogen compound transport	58	3407	154	12954	NV14984, NV12825, NV15895, NV16475, NV11962, NV17613, NV11325, NV14522, NV13458, NV13071, NV15428, NV11487, NV18144, NV17222, NV17349, NV12914, NV13081, NV15085, NV17039, NV12044, NV12315, NV21229, NV14887, NV11621, NV10139, NV14332, NV14752, NV11837, NV16043, NV15737, NV31305, NV16111, NV11494, NV16942, NV15717, NV15000, NV15321, NV17818, NV13348, NV12974, NV17265, NV14184, NV11513, NV15744, NV1…
GO:0003988	0.00894	beta-ketoadipyl coenzyme A thiolase activity	5	3407	5	12954	NV12952, NV10335, NV14052, NV12039, NV15071
GO:0000347	0.00894	THO complex	5	3407	5	12954	NV12044, NV15717, NV11788, NV15000, NV11962
GO:0004300	0.00894	beta-hydroxyacyl-CoA dehydrase activity	5	3407	5	12954	NV16550, NV12397, NV16396, NV11442, NV18054
GO:0016281	0.00894	eIF-4F	5	3407	5	12954	NV11568, NV18764, NV17593, NV20614, NV13791
GO:0019908	0.00894	nuclear cyclin-dependent protein kinase holoenzyme complex	5	3407	5	12954	NV10155, NV18076, NV11968, NV14248, NV18724
GO:0060590	0.00894	ATPase regulator activity	5	3407	5	12954	NV10477, NV12745, NV16972, NV10879, NV18723
GO:0008318	0.00894	protein prenyltransferase activity	5	3407	5	12954	NV10315, NV18412, NV18488, NV12457, NV14247
GO:0005678	0.00894	chromatin assembly complex	5	3407	5	12954	NV16153, NV17876, NV15082, NV12388, NV15167
GO:0070628	0.00894	proteasome binding	5	3407	5	12954	NV14919, NV23564, NV19050, NV14902, NV18924
GO:0061133	0.00894	endopeptidase activator activity	5	3407	5	12954	NV25915, NV15019, NV14902, NV19147, NV18955
GO:0061356	0.00894	regulation of Wnt protein secretion	5	3407	5	12954	NV18501, NV13681, NV13790, NV11646, NV18502
GO:0005528	0.00894	FK506 binding	5	3407	5	12954	NV17395, NV16793, NV15532, NV16708, NV22490
GO:0061357	0.00894	positive regulation of Wnt protein secretion	5	3407	5	12954	NV18501, NV13681, NV13790, NV11646, NV18502
GO:0005742	0.00894	mitochondrial outer membrane translocase complex	5	3407	5	12954	NV10921, NV13140, NV30255, NV13088, NV14607
GO:0006616	0.00894	SRP-dependent cotranslational membrane targeting, translocation	5	3407	5	12954	NV10132, NV16578, NV16584, NV11515, NV18747
GO:0005527	0.00894	macrolide binding	5	3407	5	12954	NV17395, NV16793, NV15532, NV16708, NV22490
GO:0004535	0.00894	3'-exoribonuclease activity	5	3407	5	12954	NV13679, NV17682, NV14501, NV16483, NV17729
GO:0045787	0.00927	positive regulation of cell cycle progression	18	3407	35	12954	NV11982, NV14829, NV18217, NV19042, NV17529, NV13063, NV20766, NV10079, NV16604, NV18419, NV13132, NV10012, NV20255, NV10361, NV12978, NV12777, NV18414, NV18084
GO:0051348	0.00927	negative regulation of transferase activity	18	3407	35	12954	NV14829, NV13733, NV18710, NV23116, NV17545, NV13479, NV14195, NV10134, NV12082, NV11295, NV22004, NV13353, NV25778, NV14330, NV10361, NV18414, NV10243, NV13944
GO:0006366	0.00995	transcription from RNA polymerase II promoter	88	3407	252	12954	NV10934, NV16852, NV12993, NV14789, NV11054, NV14835, NV13943, NV14701, NV17775, NV12813, NV15699, NV15313, NV12779, NV15308, NV15698, NV13070, NV18787, NV18724, NV12488, NV17206, NV13125, NV11466, NV15646, NV15321, NV19147, NV25523, NV11193, NV11361, NV11147, NV15126, NV13788, NV12649, NV11627, NV18723, NV18380, NV14274, NV12842, NV17938, NV18605, NV11737, NV17145, NV15999, NV11512, NV23774, NV1…
GO:0009888	0.0103	tissue development	210	3407	669	12954	NV10222, NV14847, NV12798, NV11139, NV16010, NV17377, NV14320, NV14946, NV12813, NV14445, NV14744, NV15886, NV13231, NV15272, NV11641, NV18192, NV16446, NV17544, NV14183, NV15313, NV18076, NV10430, NV13132, NV18787, NV11746, NV10693, NV16502, NV18956, NV15237, NV16488, NV15889, NV12488, NV10164, NV14467, NV22284, NV14190, NV17974, NV16880, NV21460, NV18778, NV11504, NV14120, NV15956, NV10323, NV3…
GO:0046112	0.0104	nucleobase biosynthesis	9	3407	13	12954	NV16235, NV11181, NV12158, NV12405, NV12981, NV13709, NV16158, NV16234, NV14183
GO:0000154	0.0104	rRNA modification	9	3407	13	12954	NV19058, NV15193, NV14895, NV16027, NV15791, NV15047, NV14691, NV14511, NV14043
GO:0044282	0.0105	small molecule catabolism	31	3407	72	12954	NV10044, NV22429, NV11510, NV13767, NV14079, NV16021, NV16550, NV12952, NV18829, NV18666, NV10129, NV18054, NV10662, NV10125, NV22428, NV18526, NV12819, NV17893, NV15071, NV15205, NV12512, NV11220, NV19223, NV30894, NV12399, NV15889, NV11493, NV10164, NV17106, NV23721, NV11442
GO:0006342	0.0105	chromatin silencing	23	3407	49	12954	NV12700, NV10061, NV11973, NV13820, NV12825, NV16500, NV12789, NV11774, NV18919, NV14867, NV18066, NV14499, NV16604, NV17876, NV21062, NV17813, NV10046, NV18362, NV12150, NV11276, NV18875, NV14922, NV14190
GO:0045171	0.0106	intercellular bridge	12	3407	20	12954	NV12082, NV16178, NV13706, NV11326, NV18210, NV13773, NV10130, NV15133, NV16270, NV18710, NV17545, NV18102
GO:0033047	0.0106	regulation of mitotic sister chromatid segregation	12	3407	20	12954	NV22004, NV13223, NV13997, NV13570, NV12442, NV16131, NV13665, NV10964, NV10243, NV14248, NV13069, NV14349
GO:0033177	0.0106	proton-transporting two-sector ATPase complex, proton-transporting domain	12	3407	20	12954	NV13669, NV14984, NV13434, NV10918, NV15655, NV13694, NV13431, NV10516, NV18090, NV14086, NV12316, NV16064
GO:0033045	0.0106	regulation of sister chromatid segregation	12	3407	20	12954	NV22004, NV13223, NV13997, NV13570, NV12442, NV16131, NV13665, NV10964, NV10243, NV14248, NV13069, NV14349
GO:0042393	0.0106	histone binding	12	3407	20	12954	NV16444, NV16604, NV18483, NV17876, NV15466, NV15732, NV14533, NV11765, NV12147, NV12858, NV11766, NV12968
GO:0000178	0.0106	exosome multienzyme ribonuclease complex	12	3407	20	12954	NV16724, NV10158, NV17540, NV10721, NV15663, NV17536, NV17263, NV17508, NV11163, NV16574, NV16113, NV15070
GO:0010965	0.0106	regulation of mitotic sister chromatid separation	12	3407	20	12954	NV22004, NV13223, NV13997, NV13570, NV12442, NV16131, NV13665, NV10964, NV10243, NV14248, NV13069, NV14349
GO:0007163	0.0107	establishment or maintenance of cell polarity	75	3407	210	12954	NV15067, NV13304, NV10788, NV14946, NV12306, NV15133, NV17940, NV12194, NV14695, NV18192, NV17545, NV14183, NV10430, NV22697, NV11587, NV18385, NV18956, NV12488, NV20179, NV22284, NV11837, NV16962, NV16880, NV18120, NV15646, NV13504, NV11052, NV11481, NV16499, NV13603, NV10278, NV17220, NV18790, NV14156, NV11436, NV18556, NV15499, NV10504, NV22295, NV12244, NV17867, NV10911, NV25988, NV12141, NV1…
GO:1902875	0.0108	regulation of embryonic pattern specification	14	3407	25	12954	NV11245, NV15939, NV13663, NV16500, NV18562, NV12150, NV10875, NV11276, NV11481, NV13980, NV15659, NV11837, NV16962, NV10171
GO:0007294	0.0108	germarium-derived oocyte fate determination	14	3407	25	12954	NV12082, NV12141, NV11093, NV13773, NV11577, NV15886, NV15133, NV16961, NV11276, NV18057, NV15439, NV23116, NV16365, NV17545
GO:1903429	0.0108	regulation of cell maturation	14	3407	25	12954	NV11245, NV15939, NV13663, NV16500, NV18562, NV12150, NV10875, NV11276, NV11481, NV13980, NV15659, NV11837, NV16962, NV10171
GO:0007317	0.0108	regulation of pole plasm oskar mRNA localization	14	3407	25	12954	NV11245, NV15939, NV13663, NV16500, NV18562, NV12150, NV10875, NV11276, NV11481, NV13980, NV15659, NV11837, NV16962, NV10171
GO:0060281	0.0108	regulation of oocyte development	14	3407	25	12954	NV11245, NV15939, NV13663, NV16500, NV18562, NV12150, NV10875, NV11276, NV11481, NV13980, NV15659, NV11837, NV16962, NV10171
GO:0030018	0.0108	Z disc	14	3407	25	12954	NV12521, NV14079, NV17380, NV16144, NV10148, NV14131, NV12834, NV11782, NV16678, NV11212, NV13505, NV14101, NV16284, NV12651
GO:0031674	0.0108	I band	14	3407	25	12954	NV12521, NV14079, NV17380, NV16144, NV10148, NV14131, NV12834, NV11782, NV16678, NV11212, NV13505, NV14101, NV16284, NV12651
GO:0005657	0.0108	replication fork	14	3407	25	12954	NV13818, NV18299, NV16030, NV10339, NV15693, NV15441, NV17404, NV14615, NV10080, NV14324, NV10751, NV17901, NV10517, NV13909
GO:0019207	0.011	kinase regulator activity	24	3407	52	12954	NV10155, NV11968, NV12441, NV11867, NV12415, NV23116, NV14248, NV17545, NV13894, NV16118, NV13479, NV16541, NV12082, NV11295, NV22004, NV18076, NV14330, NV25778, NV18724, NV13198, NV12880, NV15681, NV15884, NV17507
GO:0048813	0.0112	dendrite morphogenesis	55	3407	146	12954	NV12141, NV14789, NV16010, NV18565, NV10123, NV14690, NV12813, NV11636, NV18192, NV15932, NV11766, NV10026, NV11405, NV30328, NV10430, NV17876, NV14385, NV13663, NV11066, NV15167, NV15374, NV16488, NV17206, NV12844, NV11765, NV12258, NV12583, NV24091, NV21460, NV15646, NV18316, NV12262, NV25523, NV18258, NV16856, NV11774, NV18919, NV17291, NV13788, NV15691, NV11526, NV18066, NV18106, NV12388, NV1…
GO:0034314	0.0117	branched actin filament nucleation	8	3407	11	12954	NV10378, NV12043, NV23060, NV18785, NV10522, NV12348, NV13525, NV15783
GO:0031010	0.0117	ISWI-type complex	8	3407	11	12954	NV17876, NV15167, NV15374, NV17771, NV14884, NV16911, NV16860, NV11063
GO:0007301	0.0117	female germline ring canal formation	8	3407	11	12954	NV15886, NV13706, NV23564, NV19050, NV17377, NV13773, NV14612, NV10693
GO:0031333	0.0117	negative regulation of protein complex assembly	8	3407	11	12954	NV10222, NV11093, NV14695, NV15999, NV10411, NV11577, NV15664, NV12834
GO:0009628	0.0117	response to abiotic stimulus	102	3407	300	12954	NV10074, NV12677, NV15474, NV17377, NV10699, NV14701, NV10683, NV12442, NV10921, NV14744, NV14522, NV15239, NV16586, NV17545, NV14183, NV12044, NV13373, NV17380, NV12740, NV18235, NV13876, NV18289, NV13756, NV17235, NV11002, NV11784, NV17275, NV12323, NV30924, NV15717, NV12182, NV18519, NV17970, NV30073, NV15126, NV12415, NV12451, NV12649, NV18178, NV11806, NV13603, NV18723, NV10278, NV11936, NV1…
GO:0000221	0.0117	vacuolar proton-transporting V-type ATPase, V1 domain	8	3407	11	12954	NV10403, NV13458, NV23750, NV10699, NV16729, NV12615, NV17706, NV14793
GO:2000241	0.012	regulation of reproductive process	26	3407	58	12954	NV13269, NV16500, NV12813, NV10395, NV18501, NV15622, NV11481, NV13980, NV11646, NV10278, NV11245, NV15939, NV13663, NV18562, NV12753, NV12150, NV10875, NV12488, NV11276, NV13790, NV15659, NV11837, NV10775, NV18502, NV10171, NV16962
GO:0060260	0.0122	regulation of transcription initiation from RNA polymerase II promoter	6	3407	7	12954	NV12735, NV16996, NV15999, NV10411, NV15664, NV14066
GO:0000339	0.0122	RNA cap binding	6	3407	7	12954	NV13081, NV11247, NV18764, NV17593, NV20614, NV13791
GO:0000307	0.0122	CDK holoenzyme	6	3407	7	12954	NV10155, NV18076, NV11968, NV11470, NV14248, NV18724
GO:0009047	0.0122	dosage compensation by hyperactivation of X chromosome	6	3407	7	12954	NV14917, NV23148, NV14533, NV10220, NV15786, NV15718
GO:1901663	0.0122	quinone biosynthesis	6	3407	7	12954	NV12775, NV12168, NV15033, NV20528, NV20527, NV12513
GO:0070301	0.0122	cellular response to hydrogen peroxide	6	3407	7	12954	NV13744, NV17413, NV15081, NV16124, NV25673, NV22736
GO:0004549	0.0122	tRNA-specific RNase activity	6	3407	7	12954	NV12022, NV14910, NV14765, NV16167, NV11373, NV18241
GO:0035145	0.0122	exon-exon junction complex	6	3407	7	12954	NV15245, NV15939, NV15001, NV15321, NV11837, NV10683
GO:0006370	0.0122	5'-end mRNA processing	6	3407	7	12954	NV13081, NV16852, NV11247, NV16724, NV11071, NV15032
GO:0005851	0.0122	eukaryotic translation initiation factor 2B complex	6	3407	7	12954	NV10555, NV17970, NV17114, NV17287, NV15947, NV16510
GO:0032040	0.0122	SSU processome	6	3407	7	12954	NV10847, NV10038, NV16564, NV19092, NV10594, NV21445
GO:2000142	0.0122	regulation of DNA-templated transcription, initiation	6	3407	7	12954	NV12735, NV16996, NV15999, NV10411, NV15664, NV14066
GO:1901661	0.0122	quinone metabolic process	6	3407	7	12954	NV12775, NV12168, NV15033, NV20528, NV20527, NV12513
GO:0004576	0.0122	oligosaccharide transferase activity	6	3407	7	12954	NV15365, NV18711, NV18354, NV18456, NV15224, NV12354
GO:0045185	0.0122	maintenance of protein location	27	3407	61	12954	NV15517, NV22845, NV10965, NV11139, NV11968, NV12716, NV13256, NV11325, NV15133, NV15428, NV14817, NV16082, NV15512, NV12968, NV14349, NV10752, NV11366, NV17972, NV13918, NV15760, NV16613, NV14922, NV15516, NV10243, NV17867, NV17548, NV12258
GO:0046903	0.0123	secretion	57	3407	153	12954	NV17903, NV16178, NV18565, NV18265, NV13304, NV10398, NV16725, NV18658, NV13519, NV13359, NV15428, NV12406, NV19103, NV21547, NV11292, NV12315, NV13587, NV13029, NV18385, NV13663, NV12743, NV14332, NV11212, NV12545, NV18645, NV18587, NV10567, NV10771, NV13087, NV16942, NV16086, NV11994, NV14120, NV20832, NV12795, NV11036, NV18902, NV18682, NV16119, NV18390, NV16237, NV14247, NV13603, NV18498, NV1…
GO:0098573	0.0124	intrinsic component of mitochondrial membrane	7	3407	9	12954	NV16385, NV20310, NV10812, NV13767, NV11093, NV18136, NV14710
GO:0008608	0.0124	spindle kinetochore attachment	7	3407	9	12954	NV10752, NV15133, NV11968, NV16082, NV10243, NV14349, NV11325
GO:0008175	0.0124	tRNA methyltransferase activity	7	3407	9	12954	NV15420, NV13404, NV18897, NV13876, NV18015, NV10462, NV16083
GO:0031369	0.0124	translation initiation factor binding	7	3407	9	12954	NV11120, NV15766, NV16439, NV18764, NV10955, NV13791, NV15355
GO:0005801	0.0124	cis Golgi network	7	3407	9	12954	NV11036, NV15622, NV13359, NV17265, NV13796, NV10580, NV11545
GO:0030488	0.0124	tRNA methylation	7	3407	9	12954	NV15420, NV13404, NV18897, NV13876, NV18015, NV10462, NV16083
GO:0000276	0.0124	mitochondrial proton-transporting ATP synthase complex, coupling factor F(o)	7	3407	9	12954	NV15655, NV13669, NV13694, NV18090, NV13434, NV10918, NV16064
GO:0000916	0.0124	cytokinesis, actomyosin ring contraction	7	3407	9	12954	NV15760, NV12055, NV14877, NV18385, NV15659, NV18587, NV10567
GO:0032592	0.0124	integral to mitochondrial membrane	7	3407	9	12954	NV16385, NV20310, NV10812, NV13767, NV11093, NV18136, NV14710
GO:0016504	0.0124	peptidase activator activity	7	3407	9	12954	NV25915, NV15019, NV12555, NV14902, NV19147, NV15300, NV18955
GO:0036213	0.0124	contractile ring contraction	7	3407	9	12954	NV15760, NV12055, NV14877, NV18385, NV15659, NV18587, NV10567
GO:0050792	0.0124	regulation of viral life cycle	7	3407	9	12954	NV13081, NV16852, NV15781, NV11247, NV16724, NV12825, NV12740
GO:0016408	0.0124	C-acyltransferase activity	7	3407	9	12954	NV11445, NV15196, NV12952, NV10335, NV14052, NV12039, NV15071
GO:0005905	0.0124	coated pit	7	3407	9	12954	NV14332, NV11292, NV15040, NV12315, NV13029, NV11994, NV12353
GO:0008121	0.0124	coenzyme Q-cytochrome c reductase activity	7	3407	9	12954	NV10906, NV10944, NV10574, NV11136, NV11983, NV15595, NV16211
GO:0090307	0.0124	spindle assembly involved in mitosis	7	3407	9	12954	NV18556, NV12194, NV16499, NV11986, NV16859, NV15690, NV16598
GO:0046364	0.0124	monosaccharide anabolism	7	3407	9	12954	NV16395, NV17380, NV12444, NV17655, NV18136, NV16157, NV16426
GO:0016681	0.0124	oxidoreductase activity, acting on diphenols and related substances as donors, cytochrome as acceptor	7	3407	9	12954	NV10906, NV10944, NV10574, NV11136, NV11983, NV15595, NV16211
GO:0070925	0.0125	organelle assembly	61	3407	166	12954	NV20289, NV12141, NV23179, NV11986, NV25434, NV13747, NV15747, NV22871, NV14614, NV14128, NV15133, NV13369, NV12194, NV17529, NV17391, NV13733, NV11800, NV16082, NV16598, NV11388, NV11905, NV11081, NV17514, NV16710, NV16859, NV13132, NV10595, NV15800, NV16640, NV11333, NV17275, NV15390, NV18120, NV13108, NV15956, NV14116, NV10358, NV11782, NV13127, NV10777, NV16499, NV10360, NV13603, NV13353, NV1…
GO:0046390	0.0128	ribose phosphate biosynthetic process	30	3407	70	12954	NV16133, NV14984, NV12158, NV10419, NV12981, NV18927, NV13434, NV16081, NV11069, NV15655, NV11565, NV11040, NV15643, NV14491, NV15660, NV15215, NV13669, NV10896, NV11181, NV11853, NV14147, NV11180, NV15300, NV10918, NV13258, NV13694, NV13709, NV13742, NV15635, NV16064
GO:0009260	0.0128	ribonucleotide synthesis	30	3407	70	12954	NV16133, NV14984, NV12158, NV10419, NV12981, NV18927, NV13434, NV16081, NV11069, NV15655, NV11565, NV11040, NV15643, NV14491, NV15660, NV15215, NV13669, NV10896, NV11181, NV11853, NV14147, NV11180, NV15300, NV10918, NV13258, NV13694, NV13709, NV13742, NV15635, NV16064
GO:0005758	0.0128	mitochondrial envelope lumen	11	3407	18	12954	NV10896, NV16294, NV14087, NV18319, NV12981, NV12149, NV15428, NV10901, NV14603, NV10279, NV10607
GO:0035097	0.0128	histone methyltransferase complex	15	3407	28	12954	NV18905, NV16895, NV11982, NV17876, NV16859, NV10123, NV10693, NV13257, NV11774, NV18919, NV12541, NV18066, NV14890, NV18308, NV14499
GO:0043631	0.0128	RNA polyadenylation	11	3407	18	12954	NV18258, NV15610, NV15133, NV16421, NV16574, NV12848, NV16961, NV15232, NV23735, NV10736, NV12103
GO:0044419	0.0128	interspecies interaction	15	3407	28	12954	NV11292, NV11982, NV16724, NV11788, NV14887, NV14829, NV11729, NV11962, NV10361, NV17911, NV10560, NV16453, NV19256, NV18414, NV30238
GO:0031970	0.0128	organelle intermembrane space	11	3407	18	12954	NV10896, NV16294, NV14087, NV18319, NV12981, NV12149, NV15428, NV10901, NV14603, NV10279, NV10607
GO:0043244	0.0128	regulation of protein complex disassembly	15	3407	28	12954	NV12853, NV12055, NV22004, NV11093, NV18385, NV18077, NV11577, NV12834, NV20754, NV15886, NV15133, NV12835, NV14877, NV18587, NV10567
GO:0051533	0.0128	positive regulation of NFAT protein transport from cytoplasm to nucleus	11	3407	18	12954	NV17514, NV18213, NV13330, NV15760, NV11731, NV14877, NV17839, NV16972, NV13603, NV11244, NV13395
GO:0051532	0.0128	regulation of NFAT protein import into cell nucleus	11	3407	18	12954	NV17514, NV18213, NV13330, NV15760, NV11731, NV14877, NV17839, NV16972, NV13603, NV11244, NV13395
GO:0006644	0.0129	phospholipid metabolic process	36	3407	88	12954	NV11510, NV13334, NV13333, NV30195, NV18324, NV12614, NV11548, NV15205, NV17828, NV13535, NV12740, NV18094, NV16437, NV15889, NV17197, NV10496, NV10287, NV22429, NV17738, NV11565, NV15190, NV12554, NV22428, NV17291, NV11456, NV18404, NV15195, NV19205, NV17526, NV11144, NV13593, NV17608, NV11783, NV16003, NV10902, NV24068
GO:0043292	0.0129	contractile fiber	22	3407	47	12954	NV12521, NV14079, NV14131, NV11782, NV15713, NV16678, NV17391, NV12065, NV16284, NV16144, NV17380, NV15545, NV10929, NV12582, NV10148, NV12834, NV11212, NV13505, NV19262, NV14101, NV12583, NV12651
GO:0016209	0.013	antioxidant activity	18	3407	36	12954	NV16124, NV14320, NV12236, NV14977, NV23861, NV14720, NV17413, NV15081, NV14319, NV13744, NV15155, NV25673, NV14196, NV14137, NV13756, NV12102, NV11537, NV15805
GO:0048646	0.0132	formation of an anatomical structure involved in morphogenesis	144	3407	444	12954	NV20289, NV14847, NV23564, NV17377, NV14320, NV14946, NV12813, NV15133, NV15886, NV13231, NV18192, NV18102, NV15313, NV18076, NV10430, NV13132, NV10693, NV15237, NV12488, NV15439, NV14190, NV17974, NV16880, NV21460, NV16942, NV15956, NV11036, NV11386, NV11481, NV17064, NV10438, NV11806, NV12710, NV21988, NV17526, NV12439, NV11438, NV16144, NV18546, NV14873, NV10080, NV14156, NV18556, NV16270, NV1…
GO:0045448	0.0134	mitotic cell cycle, embryonic	13	3407	23	12954	NV12082, NV16541, NV12456, NV17372, NV11968, NV15260, NV25461, NV12374, NV15261, NV18919, NV18057, NV16365, NV14248
GO:0072524	0.0134	pyridine and derivative metabolic process	13	3407	23	12954	NV12241, NV14079, NV17380, NV16257, NV21661, NV13271, NV15415, NV10605, NV16426, NV10662, NV12816, NV14335, NV15822
GO:1903293	0.0134	phosphatase complex	13	3407	23	12954	NV13353, NV11905, NV13328, NV15747, NV10693, NV11291, NV11753, NV13733, NV15188, NV16972, NV13735, NV10946, NV13395
GO:0048284	0.0134	organelle fusion	13	3407	23	12954	NV12853, NV15394, NV18077, NV12306, NV18146, NV11229, NV18278, NV13980, NV15659, NV15932, NV10736, NV17275, NV15636
GO:0009953	0.0136	dorsoventral pattern formation	58	3407	157	12954	NV11787, NV16210, NV12141, NV16475, NV11041, NV14946, NV15133, NV11934, NV17940, NV17593, NV11487, NV14695, NV12468, NV16082, NV17545, NV16330, NV11344, NV16053, NV14302, NV14976, NV14191, NV11366, NV13663, NV10457, NV16502, NV10693, NV17809, NV12753, NV16067, NV23733, NV12488, NV11276, NV17949, NV12305, NV15439, NV11784, NV16962, NV10771, NV14241, NV19042, NV14116, NV11386, NV15317, NV17967, NV1…
GO:0016573	0.0136	histone acetylation	23	3407	50	12954	NV14081, NV11982, NV23148, NV15654, NV15786, NV12789, NV17347, NV16911, NV11717, NV10189, NV18984, NV11766, NV22736, NV16444, NV14648, NV17876, NV19085, NV13198, NV11765, NV11981, NV15128, NV18567, NV15658
GO:0030951	0.0144	establishment or maintenance of microtubule cytoskeleton polarity	19	3407	39	12954	NV25988, NV18120, NV16475, NV12306, NV15133, NV12194, NV11481, NV13980, NV17545, NV12082, NV10430, NV11245, NV13663, NV14156, NV18790, NV11436, NV15659, NV11837, NV16962
GO:0005200	0.0144	structural constituent of cytoskeleton	19	3407	39	12954	NV10378, NV18468, NV10522, NV12348, NV15783, NV13665, NV23060, NV19237, NV16082, NV14234, NV17161, NV12043, NV17514, NV18785, NV13997, NV18912, NV13570, NV16613, NV18317
GO:0032507	0.0148	maintenance of protein location in cell	25	3407	56	12954	NV15517, NV22845, NV10965, NV11139, NV11968, NV13256, NV11325, NV15133, NV15428, NV14817, NV16082, NV15512, NV12968, NV14349, NV10752, NV11366, NV17972, NV13918, NV15760, NV16613, NV14922, NV15516, NV10243, NV17548, NV12258
GO:0070507	0.0157	regulation of microtubule dynamics	20	3407	42	12954	NV16189, NV18217, NV18077, NV20754, NV15886, NV15133, NV15428, NV14234, NV20766, NV12853, NV22004, NV12055, NV18385, NV15690, NV12734, NV20255, NV14877, NV10775, NV18587, NV10567
GO:0016747	0.0159	transferase activity, transferring groups other than amino-acyl groups	53	3407	142	12954	NV11097, NV15196, NV12952, NV12614, NV17494, NV11717, NV10189, NV14986, NV17417, NV15071, NV17083, NV22736, NV11527, NV11445, NV10111, NV17876, NV12243, NV18872, NV11937, NV13198, NV15887, NV18131, NV10335, NV14964, NV18567, NV14719, NV15658, NV12730, NV12323, NV15786, NV15654, NV12789, NV17347, NV11490, NV14167, NV10588, NV12317, NV12944, NV12681, NV13468, NV17526, NV14648, NV18661, NV14285, NV1…
[truncated: 279 more rows]
