# Supplementary material for: Identification of Genes Uniquely Expressed in the Germ-Line Tissues of the Jewel Wasp Nasonia vitripennis
Source: G3 (Bethesda). 2015 Oct 9;5(12):2647–53. doi: 10.1534/g3.115.021386 (PMC4683638; doi:10.1534/g3.115.021386)
Supplement: Supporting Information [file supp_g3.115.021386_Ferree_TableS6.xlsx]

## Sheet: Male Carcass.txt
Summary
Of 3243 unique genes:</br>GO annotations successfully retrieved for 2465 genes (778 unannotated genes removed from analysis).</br>PFAM annotations successfully retrieved for 2337 genes (906 unannotated genes removed from analysis).
All overrepresented GO terms
Label	Q-value	Description	# in cluster	Annotated genes in cluster	# in genome	Annotated genes in genome	Gene list
GO:0005737	2.95934e-122	cytoplasm	929	2465	2512	12900	NV15766, NV18001, NV17491, NV23564, NV16435, NV10699, NV12769, NV14673, NV18563, NV15220, NV15886, NV12845, NV13168, NV15789, NV19103, NV11025, NV19233, NV18385, NV18235, NV14345, NV16502, NV11493, NV18131, NV13534, NV10120, NV15635, NV11055, NV15382, NV10913, NV10171, NV16942, NV14120, NV10673, NV14793, NV15185, NV18501, NV13450, NV10993, NV14671, NV12710, NV13526, NV12853, NV16999, NV16304, NV1…
GO:0044444	5.9561e-117	cytoplasmic part	743	2465	1829	12900	NV15766, NV17491, NV10699, NV12769, NV14673, NV15220, NV15886, NV12845, NV13168, NV19103, NV19233, NV18385, NV18235, NV14345, NV16502, NV11493, NV13534, NV10120, NV15635, NV11055, NV15382, NV10171, NV16942, NV14120, NV10673, NV14793, NV18501, NV13450, NV10993, NV14671, NV13526, NV12853, NV16999, NV16304, NV17655, NV12042, NV14156, NV13570, NV10950, NV17921, NV16133, NV13256, NV12236, NV10398, NV1…
GO:0044422	1.69596e-81	organelle part	773	2465	2219	12900	NV17491, NV11563, NV13943, NV10699, NV14673, NV15886, NV18665, NV12845, NV13886, NV13168, NV19103, NV11025, NV18235, NV14345, NV18912, NV12414, NV13534, NV10120, NV15635, NV11055, NV15382, NV10171, NV16942, NV14120, NV10673, NV14793, NV11386, NV13450, NV10993, NV13526, NV12853, NV16999, NV16304, NV11362, NV12388, NV12042, NV14156, NV12448, NV13570, NV17921, NV16133, NV13256, NV12236, NV13791, NV1…
GO:0044424	1.8185e-80	intracellular part	1288	2465	4539	12900	NV13305, NV18001, NV11563, NV11054, NV13943, NV16435, NV13156, NV12769, NV14673, NV15220, NV15886, NV18665, NV12845, NV13168, NV11025, NV16019, NV19233, NV18385, NV12743, NV18912, NV15332, NV13534, NV15635, NV11055, NV10913, NV10171, NV16942, NV14793, NV10993, NV14671, NV12710, NV13526, NV16304, NV13570, NV10950, NV15120, NV11106, NV15117, NV16133, NV10791, NV10638, NV13256, NV12236, NV10398, NV1…
GO:0044446	6.01481e-79	intracellular organelle part	760	2465	2191	12900	NV17491, NV11563, NV13943, NV10699, NV14673, NV15886, NV18665, NV12845, NV13886, NV13168, NV19103, NV11025, NV18235, NV14345, NV18912, NV12414, NV13534, NV10120, NV15635, NV11055, NV15382, NV10171, NV16942, NV14120, NV10673, NV14793, NV11386, NV13450, NV10993, NV13526, NV12853, NV16999, NV16304, NV11362, NV12388, NV12042, NV14156, NV12448, NV13570, NV17921, NV16133, NV13256, NV12236, NV13791, NV1…
GO:0005575	2.25515e-75	cellular_component	1844	2465	7544	12900	NV13305, NV18001, NV11563, NV11054, NV13943, NV16435, NV13156, NV12220, NV13497, NV12769, NV14673, NV15220, NV15886, NV13533, NV18665, NV12845, NV13168, NV11025, NV12089, NV16019, NV19233, NV17611, NV18385, NV12743, NV18912, NV18289, NV14857, NV11771, NV15332, NV13534, NV15635, NV11055, NV10913, NV10171, NV12518, NV16942, NV14793, NV10993, NV14671, NV12710, NV13487, NV13526, NV16304, NV13570, NV1…
GO:0043229	8.41757e-72	intracellular organelle	1125	2465	3875	12900	NV11563, NV11054, NV13943, NV16435, NV13156, NV12769, NV14673, NV15220, NV15886, NV18665, NV12845, NV13168, NV11025, NV16019, NV19233, NV12743, NV18912, NV15332, NV13534, NV15635, NV11055, NV10171, NV16942, NV14793, NV10993, NV12710, NV13526, NV16304, NV13570, NV10950, NV11106, NV16133, NV10791, NV10638, NV13256, NV12236, NV10398, NV13791, NV13927, NV13458, NV10454, NV13008, NV17391, NV16020, NV1…
GO:0043226	3.74776e-71	organelle	1128	2465	3898	12900	NV11563, NV11054, NV13943, NV16435, NV13156, NV12769, NV14673, NV15220, NV15886, NV18665, NV12845, NV13168, NV11025, NV16019, NV19233, NV12743, NV18912, NV15332, NV13534, NV15635, NV11055, NV10171, NV16942, NV14793, NV10993, NV12710, NV13526, NV16304, NV13570, NV10950, NV11106, NV16133, NV10791, NV10638, NV13256, NV12236, NV10398, NV13791, NV13927, NV13458, NV10454, NV13008, NV17391, NV16020, NV1…
GO:0032991	1.25715e-66	macromolecule complex	761	2465	2317	12900	NV13305, NV17491, NV11563, NV11054, NV13943, NV16435, NV10699, NV14673, NV12836, NV18665, NV13886, NV13168, NV15789, NV19103, NV11025, NV18385, NV14345, NV18912, NV12414, NV10964, NV13534, NV10120, NV15635, NV11055, NV15382, NV10171, NV16942, NV14120, NV14793, NV11386, NV14671, NV10400, NV16999, NV16304, NV11362, NV12388, NV12042, NV14156, NV12448, NV13570, NV17921, NV11106, NV15117, NV22829, NV1…
GO:0005739	8.64782e-65	mitochondrion	283	2465	553	12900	NV14625, NV12769, NV12242, NV12614, NV17721, NV18235, NV16502, NV11493, NV10288, NV13534, NV15635, NV16205, NV24413, NV10673, NV14720, NV13450, NV10993, NV13526, NV12853, NV17526, NV13353, NV11220, NV19223, NV17655, NV13507, NV18551, NV16133, NV12236, NV12494, NV10454, NV16020, NV11235, NV12207, NV17893, NV13251, NV10896, NV16834, NV15077, NV10335, NV17966, NV12126, NV15595, NV11428, NV16385, NV3…
GO:0005811	3.28876e-64	adiposome	198	2465	315	12900	NV16210, NV17377, NV16579, NV14621, NV10123, NV13434, NV14673, NV10125, NV15886, NV15272, NV14817, NV17544, NV14183, NV11446, NV13598, NV15954, NV12743, NV12472, NV11983, NV11493, NV10288, NV15184, NV18317, NV18407, NV18746, NV10120, NV15635, NV11442, NV11055, NV15382, NV13576, NV14441, NV15050, NV10127, NV10673, NV10469, NV15863, NV15416, NV13450, NV14742, NV12451, NV18090, NV11806, NV17814, NV1…
GO:0044429	5.01053e-63	mitochondrial subcomponent	208	2465	345	12900	NV16375, NV17264, NV17377, NV12242, NV12614, NV13434, NV17580, NV17721, NV17544, NV12783, NV25187, NV18319, NV18235, NV17489, NV11983, NV10164, NV13534, NV15635, NV11442, NV17692, NV30924, NV16205, NV12876, NV24413, NV10673, NV13450, NV10993, NV18090, NV11806, NV13574, NV13526, NV14712, NV11220, NV16867, NV19223, NV31355, NV11586, NV10064, NV14280, NV12777, NV18551, NV12346, NV14079, NV16133, NV1…
GO:0005622	5.59493e-63	internal to cell	1322	2465	4952	12900	NV13305, NV18001, NV11563, NV11054, NV13943, NV16435, NV13156, NV12769, NV14673, NV15220, NV15886, NV18665, NV12845, NV13168, NV11025, NV16019, NV19233, NV18385, NV12743, NV18912, NV14857, NV15332, NV13534, NV15635, NV11055, NV10913, NV10171, NV16942, NV14793, NV10993, NV14671, NV12710, NV13526, NV16304, NV13570, NV10950, NV15120, NV11106, NV15117, NV16133, NV10791, NV10638, NV13256, NV12236, NV1…
GO:0044699	1.29457e-61	single-organism process	1526	2465	6017	12900	NV18001, NV11054, NV13943, NV13156, NV13497, NV12769, NV15860, NV13994, NV15886, NV14365, NV12845, NV16016, NV10717, NV17611, NV18554, NV18385, NV12743, NV18912, NV18289, NV15332, NV15635, NV10913, NV10171, NV16942, NV14793, NV14671, NV16414, NV12710, NV13487, NV13526, NV15293, NV18528, NV13570, NV10950, NV15120, NV11106, NV16133, NV10638, NV15380, NV16833, NV13256, NV12236, NV19079, NV10398, NV1…
GO:0005623	4.65946e-57	cell	1409	2465	5484	12900	NV13305, NV18001, NV11563, NV11054, NV13943, NV16435, NV13156, NV12769, NV14673, NV15220, NV15886, NV18665, NV12845, NV13168, NV11025, NV16019, NV19233, NV17611, NV18385, NV12743, NV18912, NV14857, NV15332, NV13534, NV15635, NV11055, NV10913, NV10171, NV16942, NV14793, NV10993, NV14671, NV12710, NV13526, NV16304, NV13570, NV10950, NV15120, NV11106, NV15117, NV16133, NV10791, NV10638, NV13256, NV1…
GO:0044464	4.65946e-57	cellular subcomponent	1409	2465	5484	12900	NV13305, NV18001, NV11563, NV11054, NV13943, NV16435, NV13156, NV12769, NV14673, NV15220, NV15886, NV18665, NV12845, NV13168, NV11025, NV16019, NV19233, NV17611, NV18385, NV12743, NV18912, NV14857, NV15332, NV13534, NV15635, NV11055, NV10913, NV10171, NV16942, NV14793, NV10993, NV14671, NV12710, NV13526, NV16304, NV13570, NV10950, NV15120, NV11106, NV15117, NV16133, NV10791, NV10638, NV13256, NV1…
GO:0044391	1.12315e-56	ribosomal subunit	123	2465	156	12900	NV10980, NV14541, NV14621, NV10086, NV13674, NV12242, NV14128, NV14673, NV17580, NV17721, NV11477, NV12227, NV13168, NV13154, NV11446, NV10368, NV21823, NV15716, NV12783, NV16708, NV17832, NV15242, NV14409, NV18407, NV11055, NV15382, NV18396, NV15050, NV12876, NV12463, NV15863, NV15203, NV13078, NV11016, NV16503, NV17115, NV18963, NV14742, NV11153, NV17814, NV16999, NV16304, NV12066, NV16867, NV3…
GO:0044710	7.5192e-56	single-organism metabolic process	786	2465	2547	12900	NV14630, NV18001, NV17491, NV13189, NV10699, NV13156, NV18832, NV13994, NV18563, NV18987, NV16016, NV15789, NV10717, NV15602, NV17492, NV14185, NV21463, NV17611, NV18554, NV12743, NV10834, NV13298, NV11493, NV18289, NV15710, NV18469, NV15332, NV10120, NV15635, NV10913, NV16942, NV10673, NV14793, NV15253, NV10400, NV11300, NV16414, NV12853, NV15293, NV17655, NV18964, NV13570, NV15120, NV15695, NV1…
GO:0043228	1.17339e-54	non-membrane-bounded organelle	528	2465	1489	12900	NV17491, NV11563, NV11054, NV13156, NV14673, NV15886, NV18665, NV13886, NV13168, NV19103, NV12743, NV11493, NV18912, NV10120, NV15635, NV11055, NV15382, NV10171, NV10673, NV11386, NV13450, NV16999, NV16304, NV12042, NV14156, NV12448, NV13570, NV17921, NV11106, NV16133, NV13256, NV13791, NV10454, NV13008, NV17391, NV16020, NV10111, NV14976, NV17876, NV14887, NV18771, NV19173, NV17138, NV17824, NV1…
GO:0043232	2.33092e-54	intracellular non-membrane-enclosed organelle	527	2465	1488	12900	NV17491, NV11563, NV11054, NV13156, NV14673, NV15886, NV18665, NV13886, NV13168, NV19103, NV12743, NV11493, NV18912, NV10120, NV15635, NV11055, NV15382, NV10171, NV10673, NV11386, NV13450, NV16999, NV16304, NV12042, NV14156, NV12448, NV13570, NV17921, NV11106, NV16133, NV13256, NV13791, NV10454, NV13008, NV17391, NV16020, NV10111, NV14976, NV17876, NV14887, NV18771, NV19173, NV17138, NV17824, NV1…
GO:0006412	2.47937e-54	protein biosynthesis	189	2465	323	12900	NV10149, NV15766, NV18001, NV15617, NV14621, NV12769, NV10086, NV12242, NV14673, NV17580, NV17721, NV14365, NV17593, NV13168, NV13154, NV11446, NV15716, NV12783, NV18824, NV14432, NV18469, NV18407, NV18746, NV15635, NV11055, NV15382, NV15947, NV15050, NV12876, NV11718, NV15863, NV15203, NV17115, NV14742, NV14671, NV13962, NV23109, NV15355, NV17814, NV12853, NV16999, NV16304, NV16867, NV31355, NV1…
GO:0005840	3.87745e-52	ribosome	129	2465	178	12900	NV17560, NV14621, NV10086, NV12242, NV14673, NV17580, NV17721, NV13168, NV18499, NV13154, NV11446, NV15716, NV12783, NV18407, NV11055, NV15382, NV15050, NV12876, NV15863, NV15203, NV17115, NV14742, NV17814, NV16999, NV16304, NV16867, NV31355, NV11939, NV12042, NV17921, NV13247, NV18593, NV14954, NV12000, NV10454, NV13008, NV13740, NV11374, NV11354, NV13251, NV10291, NV13859, NV10263, NV13510, NV1…
GO:0003735	1.48614e-51	structural constituent of ribosome	124	2465	168	12900	NV10980, NV14541, NV14621, NV10086, NV13674, NV12242, NV14128, NV14673, NV17580, NV17721, NV11477, NV12227, NV13168, NV13154, NV11446, NV10368, NV21823, NV15716, NV12783, NV16708, NV17832, NV15242, NV14409, NV18407, NV11055, NV15382, NV18396, NV15050, NV12876, NV12463, NV15863, NV15203, NV13078, NV11016, NV16503, NV17115, NV18963, NV14742, NV11153, NV17814, NV16999, NV16304, NV12066, NV16867, NV3…
GO:0030529	1.08924e-48	ribonucleoprotein	239	2465	494	12900	NV10149, NV16210, NV17560, NV15707, NV11563, NV14621, NV11406, NV10086, NV12242, NV14673, NV17580, NV17721, NV14817, NV13168, NV18499, NV11025, NV13154, NV11446, NV15716, NV12783, NV12238, NV15698, NV31504, NV18407, NV11837, NV11055, NV15382, NV15050, NV12876, NV15863, NV15203, NV17115, NV12934, NV14742, NV14671, NV13962, NV15355, NV17814, NV18462, NV16999, NV16015, NV16304, NV16867, NV31355, NV1…
GO:0008150	5.36886e-47	physiological process	2243	2465	10480	12900	NV11563, NV11054, NV16435, NV12220, NV13497, NV12769, NV14673, NV15886, NV16016, NV13168, NV16019, NV19233, NV17611, NV18554, NV25116, NV12743, NV14425, NV18289, NV18912, NV14857, NV15635, NV10913, NV10171, NV16942, NV14793, NV16597, NV10993, NV14671, NV12710, NV16304, NV15293, NV18528, NV15120, NV16850, NV17116, NV11106, NV15117, NV10638, NV15380, NV16833, NV11179, NV13349, NV19079, NV10398, NV1…
GO:0055114	6.03741e-47	oxidation-reduction process	337	2465	835	12900	NV14630, NV16210, NV13189, NV17810, NV13156, NV18399, NV18832, NV13011, NV11061, NV16016, NV15602, NV14185, NV16489, NV18554, NV11493, NV15278, NV10288, NV15332, NV10120, NV16942, NV10127, NV24413, NV10673, NV14720, NV17215, NV15253, NV19195, NV30071, NV19223, NV15120, NV15695, NV11277, NV10627, NV18551, NV16091, NV13026, NV15380, NV12236, NV19079, NV13927, NV16020, NV12207, NV17893, NV11096, NV1…
GO:0022626	1.83439e-46	cytosolic ribosome	79	2465	86	12900	NV14541, NV14621, NV10086, NV13674, NV14128, NV14673, NV11477, NV12227, NV13168, NV13154, NV11446, NV10368, NV21823, NV15716, NV17832, NV15242, NV18407, NV11055, NV15382, NV15050, NV15863, NV15203, NV13078, NV11016, NV16503, NV17115, NV18963, NV14742, NV11153, NV17814, NV16304, NV16999, NV12066, NV11939, NV31355, NV12042, NV17875, NV15796, NV17921, NV13407, NV16054, NV13579, NV12412, NV11608, NV1…
GO:0044281	2.63762e-44	small molecule metabolism	425	2465	1184	12900	NV18001, NV14984, NV17491, NV10699, NV13156, NV13994, NV17583, NV17593, NV16016, NV14986, NV15789, NV10717, NV15602, NV17492, NV14185, NV11111, NV17611, NV22763, NV12743, NV11493, NV18289, NV17197, NV10288, NV10120, NV15635, NV10913, NV13576, NV10127, NV12514, NV24413, NV10585, NV13005, NV10673, NV14793, NV16158, NV10438, NV10400, NV11300, NV10275, NV12853, NV11220, NV19223, NV15293, NV31367, NV1…
GO:0016491	2.63762e-44	redox activity	308	2465	751	12900	NV14630, NV16210, NV13189, NV17810, NV13156, NV18399, NV18832, NV13011, NV11061, NV16016, NV15602, NV14185, NV16489, NV18554, NV11493, NV15278, NV10288, NV15332, NV10120, NV10127, NV24413, NV10673, NV14720, NV17215, NV15253, NV19195, NV30071, NV19223, NV15120, NV15695, NV11277, NV10627, NV18551, NV16091, NV13026, NV15380, NV12236, NV19079, NV13927, NV16020, NV12207, NV17893, NV11096, NV15792, NV1…
GO:0031090	3.36177e-43	organelle membrane	202	2465	406	12900	NV14984, NV17491, NV17377, NV10699, NV20768, NV12614, NV13434, NV12434, NV13664, NV25187, NV18319, NV18235, NV14345, NV17489, NV11983, NV14332, NV13534, NV16640, NV15635, NV11642, NV17692, NV30924, NV16942, NV16205, NV24413, NV10673, NV14793, NV13450, NV10993, NV18090, NV11806, NV13574, NV13526, NV12853, NV14712, NV18949, NV10403, NV10132, NV10064, NV14280, NV12777, NV18551, NV31867, NV12849, NV1…
GO:0044445	7.80121e-43	cytosol component	96	2465	124	12900	NV14541, NV14621, NV10086, NV13674, NV14128, NV14673, NV14744, NV11477, NV12227, NV13168, NV13154, NV11446, NV10368, NV21823, NV15716, NV17832, NV15242, NV18407, NV11055, NV15382, NV15050, NV18778, NV15863, NV15203, NV13078, NV14455, NV10040, NV11016, NV16503, NV17115, NV18963, NV14742, NV11153, NV17814, NV16304, NV14712, NV16999, NV12066, NV11939, NV31355, NV31367, NV12042, NV17875, NV15796, NV1…
GO:0005829	9.79643e-40	cytosol	176	2465	343	12900	NV15766, NV14621, NV10086, NV14673, NV14744, NV10125, NV17593, NV13168, NV13154, NV11446, NV15716, NV15440, NV10288, NV18407, NV18746, NV10120, NV11055, NV15382, NV18307, NV15947, NV15050, NV18778, NV10127, NV15863, NV15203, NV15416, NV21452, NV14720, NV17115, NV14742, NV14671, NV13962, NV15355, NV17814, NV16999, NV14712, NV16304, NV13353, NV31355, NV18949, NV11939, NV12042, NV31367, NV18104, NV1…
GO:0015934	9.14233e-37	large ribosomal subunit	78	2465	97	12900	NV10980, NV14621, NV10086, NV13674, NV12242, NV17721, NV11477, NV11446, NV10368, NV21823, NV15716, NV12783, NV16708, NV14409, NV15050, NV12876, NV12463, NV15863, NV16503, NV17115, NV18963, NV16999, NV12066, NV16867, NV11939, NV31355, NV12042, NV17875, NV15796, NV18493, NV17921, NV13579, NV12412, NV17099, NV11608, NV13247, NV15706, NV14954, NV11741, NV14599, NV13008, NV12000, NV12625, NV11374, NV1…
GO:0005740	4.12726e-35	mitochondrial envelope	118	2465	196	12900	NV16375, NV17377, NV10569, NV12614, NV13434, NV11058, NV11802, NV10906, NV25187, NV13906, NV18319, NV18235, NV17489, NV11983, NV16211, NV16891, NV13694, NV16202, NV13671, NV13534, NV15635, NV10533, NV16114, NV17928, NV16064, NV14284, NV15636, NV17692, NV30924, NV13767, NV10812, NV10944, NV16205, NV24413, NV11489, NV10673, NV15655, NV13450, NV19193, NV10279, NV10993, NV18090, NV13153, NV11806, NV1…
GO:1901564	4.38478e-35	organonitrogen compound metabolism	363	2465	1031	12900	NV18001, NV14984, NV17491, NV25688, NV10699, NV13994, NV17583, NV17593, NV16016, NV15789, NV10717, NV14185, NV11111, NV17611, NV22763, NV12743, NV11493, NV18289, NV17197, NV12816, NV15635, NV24413, NV13005, NV10673, NV14793, NV16158, NV10438, NV19195, NV10400, NV10275, NV12853, NV13353, NV19223, NV15293, NV31367, NV13570, NV13507, NV16133, NV11158, NV11109, NV16833, NV13256, NV13458, NV16020, NV1…
GO:0043231	5.58365e-35	intracellular membrane-enclosed organelle	875	2465	3252	12900	NV17491, NV11563, NV11054, NV13943, NV23564, NV16435, NV10699, NV13156, NV12769, NV15220, NV15886, NV13903, NV12845, NV15789, NV19103, NV11025, NV16019, NV19233, NV18235, NV14345, NV16502, NV16488, NV11493, NV12414, NV10964, NV15332, NV13534, NV15635, NV10171, NV16942, NV14120, NV12815, NV10673, NV14793, NV18501, NV13450, NV15253, NV10993, NV12710, NV13526, NV12853, NV17655, NV11362, NV12388, NV1…
GO:0043227	5.67252e-35	membrane-bounded organelle	876	2465	3257	12900	NV17491, NV11563, NV11054, NV13943, NV23564, NV16435, NV10699, NV13156, NV12769, NV15220, NV15886, NV13903, NV12845, NV15789, NV19103, NV11025, NV16019, NV19233, NV18235, NV14345, NV16502, NV16488, NV11493, NV12414, NV10964, NV15332, NV13534, NV15635, NV10171, NV16942, NV14120, NV12815, NV10673, NV14793, NV18501, NV13450, NV15253, NV10993, NV12710, NV13526, NV12853, NV17655, NV11362, NV12388, NV1…
GO:0044763	1.73617e-34	single-organism cellular process	1221	2465	4941	12900	NV18001, NV11054, NV13943, NV13156, NV13497, NV12769, NV15860, NV13994, NV15886, NV14365, NV12845, NV16016, NV10717, NV17611, NV18385, NV12743, NV18912, NV18289, NV15635, NV10913, NV16942, NV14793, NV14671, NV16414, NV12710, NV13526, NV15293, NV13570, NV16133, NV10638, NV16833, NV13256, NV12236, NV19079, NV10398, NV13791, NV13458, NV16343, NV13008, NV17391, NV16020, NV13245, NV12207, NV31207, NV1…
GO:0031966	2.72145e-34	mitochondrial membrane	107	2465	170	12900	NV17377, NV10569, NV12614, NV13434, NV11058, NV10906, NV25187, NV13906, NV18319, NV18235, NV17489, NV11983, NV16211, NV16891, NV13694, NV16202, NV13671, NV13534, NV15635, NV16114, NV17928, NV16064, NV14284, NV15636, NV17692, NV30924, NV13767, NV10812, NV10944, NV16205, NV24413, NV11489, NV10673, NV15655, NV13450, NV19193, NV10279, NV10993, NV18090, NV13153, NV11806, NV13574, NV13526, NV14712, NV1…
GO:0044455	5.86959e-33	mitochondrial membrane part	78	2465	104	12900	NV10569, NV13434, NV11058, NV10906, NV25187, NV13906, NV18319, NV17489, NV11983, NV16211, NV13694, NV16202, NV13671, NV13534, NV15635, NV16114, NV17928, NV16064, NV17692, NV13767, NV10812, NV10944, NV24413, NV11489, NV15655, NV19193, NV10279, NV18090, NV13153, NV14712, NV11566, NV11761, NV14622, NV14280, NV15864, NV12777, NV18551, NV16133, NV31416, NV13386, NV20310, NV16020, NV12207, NV16031, NV1…
GO:0006091	1.19201e-32	generation of precursor metabolites and energy	94	2465	142	12900	NV19148, NV10569, NV13524, NV11058, NV16512, NV17544, NV15968, NV12378, NV10214, NV10906, NV17380, NV13906, NV18319, NV17489, NV12734, NV11983, NV10065, NV16211, NV11731, NV10524, NV16202, NV13671, NV17106, NV16114, NV17928, NV17692, NV13767, NV16942, NV10944, NV18155, NV24413, NV11489, NV15416, NV19193, NV13153, NV13603, NV11566, NV11761, NV10148, NV11586, NV19166, NV18700, NV11525, NV14280, NV1…
GO:0043234	1.34195e-31	protein complex	550	2465	1842	12900	NV13305, NV17491, NV11054, NV13943, NV16435, NV10699, NV12836, NV18665, NV13886, NV15789, NV19103, NV18385, NV14345, NV18912, NV12414, NV10964, NV13534, NV10120, NV15635, NV10171, NV16942, NV14120, NV14793, NV11386, NV10400, NV12388, NV14156, NV12448, NV13570, NV11106, NV15117, NV22829, NV16133, NV13256, NV13791, NV13458, NV17391, NV16020, NV12207, NV14976, NV17876, NV14887, NV19173, NV17824, NV1…
GO:0005198	2.27858e-31	structural molecule activity	174	2465	379	12900	NV13462, NV14498, NV14621, NV10086, NV12242, NV14673, NV17580, NV17721, NV16250, NV13168, NV13154, NV11446, NV15716, NV12783, NV12043, NV14345, NV18912, NV18317, NV18407, NV11055, NV15382, NV16253, NV15050, NV13164, NV12876, NV25182, NV15863, NV15203, NV17115, NV14742, NV17814, NV16999, NV16304, NV16867, NV31355, NV11939, NV12042, NV13570, NV18941, NV17921, NV11106, NV13247, NV18593, NV14954, NV1…
GO:0000022	3.58285e-31	spindle elongation during mitosis	68	2465	86	12900	NV10149, NV15607, NV14621, NV10086, NV13674, NV14128, NV11477, NV17593, NV12227, NV10368, NV21823, NV15716, NV15382, NV18120, NV15947, NV15050, NV15863, NV13078, NV11016, NV16503, NV17115, NV14671, NV13962, NV17814, NV16999, NV15169, NV11939, NV31355, NV17875, NV16054, NV20651, NV12412, NV11044, NV11608, NV18593, NV13247, NV17249, NV15706, NV13791, NV14954, NV11741, NV13008, NV18764, NV12000, NV1…
GO:0005743	2.52346e-30	inner mitochondrial membrane	93	2465	146	12900	NV17377, NV10569, NV13434, NV11058, NV10906, NV25187, NV13906, NV18319, NV17489, NV11983, NV16211, NV16891, NV13694, NV16202, NV13671, NV13534, NV15635, NV16114, NV17928, NV16064, NV17692, NV13767, NV10812, NV10944, NV16205, NV24413, NV11489, NV10673, NV15655, NV13450, NV19193, NV10279, NV10993, NV18090, NV13153, NV13574, NV13526, NV14712, NV11566, NV11761, NV14622, NV14280, NV15864, NV12777, NV1…
GO:0044267	2.6518e-30	cellular protein metabolic process	464	2465	1494	12900	NV10149, NV15766, NV13305, NV18001, NV15617, NV17810, NV16435, NV14625, NV16579, NV13156, NV12769, NV12242, NV14673, NV17721, NV15886, NV18987, NV14365, NV13903, NV17593, NV13168, NV15561, NV21463, NV18469, NV15635, NV11055, NV15382, NV10913, NV18307, NV15947, NV15050, NV14671, NV13962, NV16414, NV12853, NV16999, NV16304, NV13353, NV11939, NV12042, NV31367, NV18528, NV17515, NV17921, NV18084, NV3…
GO:0051231	4.49768e-30	spindle elongation	68	2465	88	12900	NV10149, NV15607, NV14621, NV10086, NV13674, NV14128, NV11477, NV17593, NV12227, NV10368, NV21823, NV15716, NV15382, NV18120, NV15947, NV15050, NV15863, NV13078, NV11016, NV16503, NV17115, NV14671, NV13962, NV17814, NV16999, NV15169, NV11939, NV31355, NV17875, NV16054, NV20651, NV12412, NV11044, NV11608, NV18593, NV13247, NV17249, NV15706, NV13791, NV14954, NV11741, NV13008, NV18764, NV12000, NV1…
GO:0019752	1.24527e-29	carboxylic acid metabolism	156	2465	331	12900	NV11447, NV18001, NV13994, NV17494, NV14986, NV11658, NV15602, NV17544, NV17492, NV14183, NV10214, NV14185, NV15720, NV17380, NV11111, NV17611, NV22763, NV11493, NV14432, NV10288, NV18186, NV15635, NV11442, NV10913, NV10467, NV13576, NV13005, NV10673, NV15416, NV21452, NV14968, NV12853, NV11220, NV19223, NV14089, NV18700, NV11525, NV13507, NV14079, NV22497, NV11158, NV18829, NV11109, NV12494, NV1…
GO:0019866	3.36796e-29	organelle inner membrane	94	2465	152	12900	NV17377, NV10569, NV13434, NV11058, NV10906, NV25187, NV13906, NV18319, NV17489, NV11983, NV16211, NV16891, NV13694, NV16202, NV13671, NV13534, NV15635, NV16114, NV17928, NV16064, NV17692, NV13767, NV10812, NV10944, NV16205, NV24413, NV11489, NV10673, NV15655, NV13450, NV19193, NV10279, NV10993, NV18090, NV13153, NV13574, NV13526, NV14712, NV11566, NV11761, NV14622, NV14280, NV19129, NV15864, NV1…
GO:0006082	1.26606e-28	organic acid metabolic process	158	2465	343	12900	NV11447, NV18001, NV13994, NV17494, NV14986, NV11658, NV15602, NV17544, NV17492, NV14183, NV10214, NV14185, NV15720, NV17380, NV11111, NV17611, NV22763, NV11493, NV14432, NV10288, NV18186, NV15635, NV11442, NV10913, NV10467, NV13576, NV13005, NV10673, NV15416, NV21452, NV14968, NV12853, NV11220, NV19223, NV14089, NV18700, NV11525, NV13507, NV14079, NV22497, NV11158, NV18829, NV11109, NV12494, NV1…
GO:0043436	1.26606e-28	ketoacid metabolism	158	2465	343	12900	NV11447, NV18001, NV13994, NV17494, NV14986, NV11658, NV15602, NV17544, NV17492, NV14183, NV10214, NV14185, NV15720, NV17380, NV11111, NV17611, NV22763, NV11493, NV14432, NV10288, NV18186, NV15635, NV11442, NV10913, NV10467, NV13576, NV13005, NV10673, NV15416, NV21452, NV14968, NV12853, NV11220, NV19223, NV14089, NV18700, NV11525, NV13507, NV14079, NV22497, NV11158, NV18829, NV11109, NV12494, NV1…
GO:0005759	5.99582e-28	mitochondrial matrix	94	2465	156	12900	NV19148, NV10980, NV17264, NV17377, NV12242, NV17580, NV17721, NV17544, NV15968, NV12783, NV30894, NV16708, NV14409, NV17378, NV10164, NV17106, NV11442, NV18396, NV12323, NV13767, NV10944, NV12876, NV12463, NV10662, NV18073, NV12819, NV11699, NV11220, NV16867, NV19223, NV31355, NV11586, NV13750, NV18493, NV13853, NV12438, NV16345, NV11097, NV16893, NV14079, NV17099, NV18054, NV16835, NV12236, NV1…
GO:0022625	1.55633e-27	cytosolic large ribosomal subunit	47	2465	51	12900	NV12412, NV11608, NV14621, NV13247, NV10086, NV13674, NV15706, NV11741, NV14954, NV11477, NV14599, NV12000, NV13008, NV11354, NV11446, NV10368, NV21823, NV15716, NV16277, NV13859, NV10263, NV15854, NV13510, NV13388, NV15050, NV15863, NV16503, NV13477, NV17115, NV13562, NV18963, NV12796, NV13677, NV11631, NV16999, NV12066, NV11719, NV31114, NV31355, NV11042, NV11939, NV15384, NV12042, NV15796, NV1…
GO:0009056	3.49676e-26	degradation	326	2465	979	12900	NV13305, NV14984, NV17491, NV16435, NV10699, NV13994, NV17593, NV16016, NV15789, NV15708, NV12743, NV11493, NV18289, NV15710, NV15761, NV10120, NV15635, NV10127, NV10585, NV14793, NV15253, NV10438, NV11166, NV11417, NV10400, NV10275, NV12853, NV11220, NV19223, NV18238, NV31367, NV13570, NV18084, NV14758, NV16133, NV11510, NV16833, NV18070, NV13256, NV13458, NV16343, NV12261, NV18121, NV11235, NV1…
GO:0045333	5.97157e-26	cellular respiration	66	2465	92	12900	NV19148, NV10569, NV13524, NV11058, NV16512, NV17544, NV15968, NV10214, NV10906, NV13906, NV18319, NV17489, NV12734, NV11983, NV10065, NV16211, NV16202, NV13671, NV17106, NV16114, NV17928, NV17692, NV10944, NV18155, NV24413, NV11489, NV19193, NV13153, NV11761, NV11525, NV14280, NV15864, NV12777, NV14079, NV31416, NV16020, NV12207, NV16031, NV18197, NV10417, NV15537, NV17966, NV13080, NV15595, NV1…
GO:0005746	1.95737e-25	mitochondrial respiratory chain	51	2465	61	12900	NV10569, NV13386, NV31416, NV11058, NV16020, NV12207, NV16031, NV18197, NV10906, NV13906, NV18319, NV17489, NV11983, NV16211, NV15537, NV16202, NV12588, NV13671, NV17966, NV13080, NV13534, NV16114, NV18489, NV15595, NV17928, NV17692, NV20271, NV10944, NV24413, NV11489, NV14278, NV18303, NV12974, NV19193, NV12395, NV19125, NV14268, NV15141, NV13153, NV12868, NV11566, NV11761, NV10574, NV11136, NV1…
GO:0015980	2.18803e-25	energy derivation by oxidation of organic compounds	73	2465	110	12900	NV19148, NV10569, NV13524, NV11058, NV16512, NV17544, NV15968, NV12378, NV10214, NV10906, NV13906, NV18319, NV17489, NV12734, NV11983, NV10065, NV16211, NV10524, NV16202, NV13671, NV17106, NV16114, NV17928, NV17692, NV16942, NV10944, NV18155, NV24413, NV11489, NV19193, NV13153, NV13603, NV11761, NV19166, NV11525, NV14280, NV15864, NV12777, NV14079, NV31416, NV16020, NV12207, NV16031, NV18197, NV1…
GO:0005875	2.18803e-25	microtubule associated complex	160	2465	369	12900	NV16210, NV17377, NV18217, NV13011, NV10125, NV18665, NV11636, NV16823, NV13886, NV17593, NV14817, NV19103, NV13598, NV15954, NV12734, NV18912, NV10288, NV10120, NV11442, NV10171, NV17692, NV18120, NV15947, NV18778, NV10127, NV17619, NV12333, NV11052, NV11386, NV12451, NV11806, NV14712, NV19223, NV31367, NV14156, NV11586, NV18104, NV13507, NV13972, NV14957, NV14758, NV16800, NV11158, NV18593, NV1…
GO:0031967	3.09741e-25	organelle envelope	134	2465	285	12900	NV16375, NV17377, NV14498, NV10123, NV12614, NV13434, NV25187, NV18319, NV18235, NV17489, NV11983, NV13534, NV15635, NV17692, NV30924, NV16205, NV24413, NV10673, NV13450, NV10993, NV18090, NV11806, NV13574, NV13526, NV14712, NV16172, NV10064, NV14280, NV12777, NV18551, NV12346, NV16133, NV10743, NV31416, NV13386, NV16020, NV11235, NV12207, NV10896, NV11359, NV15077, NV17085, NV14612, NV10918, NV1…
GO:1990204	4.88749e-25	oxidation-reduction complex	57	2465	74	12900	NV19148, NV14079, NV18829, NV10569, NV13386, NV31416, NV13940, NV12207, NV16031, NV18197, NV12512, NV10906, NV18319, NV17489, NV11983, NV16211, NV15537, NV16202, NV12588, NV13671, NV17966, NV13080, NV13534, NV17106, NV16114, NV18489, NV15595, NV17928, NV17692, NV12323, NV20271, NV10944, NV14099, NV24413, NV11489, NV14278, NV11490, NV18303, NV12974, NV19193, NV12395, NV19125, NV14268, NV15141, NV1…
GO:0070469	8.18083e-25	membrane electron transport chain	52	2465	64	12900	NV10569, NV13386, NV31416, NV11058, NV16020, NV12207, NV16031, NV18197, NV10906, NV13906, NV18319, NV17489, NV11983, NV16211, NV15537, NV16202, NV12588, NV13671, NV17966, NV13080, NV13534, NV16114, NV18489, NV15595, NV17928, NV17692, NV20271, NV10944, NV24413, NV11489, NV14278, NV18303, NV12974, NV19193, NV12395, NV19125, NV14268, NV15141, NV13839, NV13153, NV12868, NV11566, NV11761, NV10574, NV1…
GO:0031975	4.21522e-24	envelope	137	2465	301	12900	NV16375, NV17377, NV14498, NV10123, NV12614, NV13434, NV25187, NV18319, NV18235, NV17489, NV11983, NV13534, NV15635, NV23326, NV17692, NV30924, NV16205, NV24413, NV10673, NV13450, NV10993, NV18090, NV11806, NV13574, NV13526, NV14712, NV16172, NV10064, NV14280, NV12777, NV18551, NV12346, NV16133, NV10743, NV31416, NV13386, NV16020, NV11235, NV12207, NV10896, NV11359, NV15077, NV17085, NV14612, NV1…
GO:0044712	5.03559e-23	single-organism catabolic process	243	2465	688	12900	NV14984, NV17491, NV17377, NV10699, NV13994, NV13434, NV10125, NV17593, NV16016, NV18192, NV10747, NV15789, NV13836, NV13664, NV14183, NV15112, NV15708, NV12592, NV17380, NV10430, NV25673, NV12743, NV11493, NV18289, NV15710, NV10164, NV14640, NV16640, NV10120, NV15635, NV11442, NV18778, NV10127, NV10585, NV11718, NV14793, NV31624, NV15416, NV12333, NV22428, NV15253, NV12451, NV10438, NV11417, NV1…
GO:0022904	6.52968e-23	electron transfer	48	2465	59	12900	NV14079, NV10569, NV31416, NV11058, NV16020, NV12207, NV16031, NV16512, NV18197, NV10906, NV13906, NV18319, NV17489, NV11983, NV16211, NV15537, NV16202, NV13671, NV17966, NV13080, NV16114, NV18489, NV15595, NV17928, NV17692, NV20271, NV10944, NV18155, NV14099, NV24413, NV11489, NV14278, NV18303, NV12974, NV19193, NV12395, NV14268, NV13153, NV12868, NV18749, NV11761, NV10574, NV11136, NV15125, NV1…
GO:1901575	6.71957e-23	organic molecular entity degradation	300	2465	913	12900	NV13305, NV14984, NV17491, NV16435, NV10699, NV13994, NV17593, NV16016, NV15789, NV15708, NV12743, NV11493, NV18289, NV15710, NV10120, NV15635, NV10127, NV10585, NV14793, NV10438, NV11166, NV11417, NV10400, NV10275, NV12853, NV11220, NV19223, NV31367, NV13570, NV14758, NV16133, NV11510, NV16833, NV18070, NV13256, NV13458, NV16343, NV12261, NV18121, NV11235, NV17893, NV18836, NV13267, NV14887, NV1…
GO:0010467	6.74368e-23	gene expression	366	2465	1183	12900	NV10149, NV16210, NV15766, NV18001, NV11563, NV11054, NV13943, NV15617, NV11406, NV12769, NV12242, NV14673, NV17721, NV14365, NV17593, NV13168, NV11025, NV16019, NV16488, NV18469, NV11837, NV15635, NV11055, NV15382, NV15947, NV15050, NV12815, NV14671, NV13962, NV12853, NV16999, NV16015, NV16304, NV13353, NV11939, NV11362, NV12042, NV17921, NV18159, NV13815, NV11158, NV14954, NV13791, NV10454, NV1…
GO:0008152	1.46044e-22	metabolism	1629	2465	7358	12900	NV13305, NV18001, NV11563, NV11054, NV13943, NV16435, NV13156, NV12769, NV13994, NV14673, NV15886, NV14365, NV16016, NV13168, NV10717, NV11025, NV16759, NV16019, NV19233, NV17611, NV18554, NV12743, NV18289, NV15332, NV15635, NV11055, NV10913, NV16942, NV14793, NV14671, NV16414, NV16304, NV15293, NV18528, NV13570, NV15120, NV15117, NV17709, NV16133, NV10791, NV15380, NV16833, NV13256, NV11179, NV1…
GO:0022900	1.46044e-22	electron transport chain	52	2465	68	12900	NV14079, NV10569, NV31416, NV11058, NV16020, NV12207, NV16031, NV16512, NV18197, NV10906, NV13906, NV18319, NV17489, NV11983, NV16211, NV11731, NV15537, NV16202, NV13671, NV17966, NV13080, NV16114, NV18489, NV15595, NV17928, NV17692, NV13767, NV20271, NV10944, NV18155, NV14099, NV24413, NV11489, NV14278, NV18303, NV12974, NV19193, NV12395, NV19125, NV14268, NV13839, NV13153, NV12868, NV18749, NV1…
GO:0006119	2.61992e-22	oxidative phosphorylation	47	2465	58	12900	NV10569, NV31416, NV11058, NV16020, NV12207, NV16031, NV16512, NV18197, NV10906, NV13906, NV18319, NV18111, NV17489, NV11983, NV16211, NV15537, NV16202, NV13671, NV17966, NV13080, NV16114, NV18489, NV15595, NV17928, NV17692, NV13767, NV20271, NV10944, NV18155, NV24413, NV11489, NV14278, NV18303, NV12974, NV19193, NV14268, NV13839, NV13153, NV12868, NV11566, NV10574, NV11586, NV11136, NV15125, NV1…
GO:0032787	2.93753e-22	monocarboxylic acid metabolism	71	2465	114	12900	NV15196, NV10553, NV13524, NV13940, NV17494, NV14986, NV15602, NV17492, NV15720, NV17380, NV22763, NV10288, NV18186, NV13995, NV11442, NV10913, NV12323, NV13767, NV16021, NV16550, NV18155, NV15416, NV14455, NV14968, NV11220, NV10903, NV10148, NV14089, NV12039, NV14292, NV18700, NV17493, NV11525, NV15694, NV12952, NV12494, NV18054, NV18526, NV17893, NV15071, NV14710, NV15124, NV14219, NV18075, NV1…
GO:0006457	5.42429e-21	protein folding	74	2465	126	12900	NV13435, NV17377, NV14625, NV16579, NV13156, NV16868, NV14064, NV10123, NV20551, NV13903, NV14682, NV18527, NV15561, NV16708, NV17378, NV11002, NV18307, NV18778, NV10003, NV15535, NV12159, NV18519, NV12476, NV10040, NV15676, NV11936, NV14712, NV21876, NV31367, NV11938, NV11306, NV10504, NV22829, NV14924, NV10537, NV15870, NV16615, NV19007, NV16598, NV12361, NV15549, NV15618, NV10755, NV12082, NV1…
GO:0007052	6.04083e-21	spindle organization and biogenesis during mitosis	108	2465	226	12900	NV10149, NV17490, NV15707, NV15607, NV14621, NV10086, NV13674, NV14128, NV10157, NV11477, NV17593, NV12227, NV17175, NV10368, NV21823, NV15716, NV12734, NV15382, NV18120, NV18572, NV15947, NV15050, NV18778, NV14895, NV18077, NV15863, NV13078, NV10040, NV11016, NV16503, NV17115, NV14671, NV13962, NV13603, NV17814, NV15169, NV14712, NV16999, NV11936, NV13353, NV11939, NV31355, NV11362, NV31367, NV1…
GO:0019637	8.82518e-21	organophosphate metabolic process	267	2465	806	12900	NV14984, NV17491, NV10699, NV12614, NV18987, NV17593, NV16016, NV15789, NV10717, NV12743, NV18289, NV17197, NV12816, NV15635, NV12514, NV24413, NV10585, NV14793, NV16158, NV10438, NV11417, NV10400, NV10275, NV12853, NV17526, NV31367, NV16172, NV13570, NV16133, NV11510, NV16833, NV13256, NV18324, NV13458, NV16020, NV16343, NV12261, NV11235, NV12207, NV10896, NV14887, NV10556, NV19173, NV10344, NV1…
GO:0009117	1.08051e-20	nucleotide metabolic process	230	2465	662	12900	NV14984, NV17491, NV17377, NV10699, NV13434, NV17593, NV16016, NV18192, NV10747, NV15789, NV10717, NV13664, NV14183, NV12592, NV17380, NV10430, NV18319, NV17489, NV12743, NV10605, NV11983, NV18289, NV14640, NV16640, NV15635, NV17692, NV18778, NV12514, NV24413, NV10585, NV11718, NV14793, NV31624, NV12333, NV16158, NV12451, NV10438, NV10400, NV18090, NV13687, NV10275, NV13574, NV12853, NV14712, NV1…
GO:0015935	1.08051e-20	small ribosomal subunit	48	2465	63	12900	NV16893, NV14541, NV18593, NV16835, NV17249, NV14128, NV14673, NV17580, NV10454, NV13740, NV12227, NV13168, NV23718, NV13154, NV13183, NV17832, NV15946, NV15242, NV14409, NV10291, NV14404, NV10427, NV18407, NV11055, NV15382, NV18396, NV17727, NV17400, NV15299, NV16637, NV10668, NV11296, NV15203, NV13078, NV11016, NV14742, NV15738, NV19256, NV10972, NV11153, NV17814, NV16304, NV11399, NV11392, NV1…
GO:0006793	1.47202e-20	phosphorus metabolism	404	2465	1378	12900	NV16164, NV14984, NV17491, NV10699, NV12614, NV14633, NV15095, NV18563, NV15886, NV18987, NV17593, NV16016, NV15789, NV10717, NV30917, NV12743, NV18289, NV17197, NV10288, NV12816, NV15635, NV13576, NV14740, NV12585, NV12514, NV14120, NV24413, NV10585, NV10673, NV14793, NV16158, NV10438, NV11417, NV10400, NV10275, NV12853, NV17526, NV13353, NV17655, NV31367, NV16172, NV18528, NV13570, NV18084, NV1…
GO:0000502	1.68081e-20	proteasome complex	45	2465	57	12900	NV13305, NV11044, NV15607, NV14829, NV15019, NV16435, NV12180, NV10893, NV14908, NV14096, NV12836, NV18121, NV13980, NV12063, NV17945, NV15789, NV10063, NV14140, NV18836, NV11103, NV13405, NV10361, NV12493, NV10964, NV15940, NV16539, NV25915, NV10748, NV12476, NV12333, NV18950, NV17855, NV12758, NV17501, NV11430, NV15169, NV10900, NV16391, NV14989, NV18955, NV14919, NV10939, NV20651, NV15117, NV1…
GO:0042775	1.96807e-20	mitochondrial ATP synthesis coupled electron transport	42	2465	51	12900	NV10569, NV31416, NV11058, NV16020, NV12207, NV16031, NV16512, NV18197, NV10906, NV13906, NV18319, NV17489, NV11983, NV16211, NV15537, NV16202, NV13671, NV17966, NV13080, NV16114, NV18489, NV15595, NV17928, NV17692, NV20271, NV10944, NV18155, NV24413, NV11489, NV14278, NV18303, NV12974, NV19193, NV14268, NV13153, NV12868, NV10574, NV11136, NV15125, NV15864, NV14280, NV12777
GO:0044430	4.55638e-20	cytoskeletal element	204	2465	569	12900	NV16210, NV17491, NV17377, NV18217, NV14353, NV13011, NV10125, NV15886, NV18665, NV11636, NV16823, NV13886, NV17593, NV14817, NV19103, NV13598, NV15954, NV12043, NV10929, NV12734, NV18912, NV10288, NV18317, NV10120, NV11442, NV12583, NV10171, NV17692, NV18120, NV11910, NV15947, NV18778, NV10127, NV17619, NV12333, NV11052, NV11386, NV12451, NV10438, NV12065, NV11806, NV14712, NV13353, NV19223, NV1…
GO:0042773	8.1424e-20	ATP synthesis coupled electron transport	42	2465	52	12900	NV10569, NV31416, NV11058, NV16020, NV12207, NV16031, NV16512, NV18197, NV10906, NV13906, NV18319, NV17489, NV11983, NV16211, NV15537, NV16202, NV13671, NV17966, NV13080, NV16114, NV18489, NV15595, NV17928, NV17692, NV20271, NV10944, NV18155, NV24413, NV11489, NV14278, NV18303, NV12974, NV19193, NV14268, NV13153, NV12868, NV10574, NV11136, NV15125, NV15864, NV14280, NV12777
GO:1901135	2.2836e-19	carbohydrate derivative metabolic process	268	2465	827	12900	NV14984, NV17491, NV25688, NV10699, NV18987, NV17593, NV15789, NV12743, NV18289, NV15635, NV24413, NV14793, NV10438, NV10400, NV10275, NV12853, NV31367, NV13570, NV16133, NV16833, NV13256, NV18324, NV13458, NV16020, NV16343, NV12261, NV11235, NV12207, NV10896, NV14887, NV10556, NV19173, NV10344, NV13405, NV13709, NV14845, NV17966, NV15595, NV18541, NV12158, NV13566, NV25689, NV10419, NV13946, NV1…
GO:0022627	2.49626e-19	cytosolic small ribosomal subunit	32	2465	34	12900	NV14541, NV18593, NV17249, NV14128, NV14673, NV13740, NV12227, NV13168, NV23718, NV13154, NV17832, NV15946, NV15242, NV10291, NV10427, NV18407, NV15382, NV11055, NV17400, NV11296, NV13078, NV15203, NV11016, NV14742, NV19256, NV11153, NV16304, NV17814, NV11392, NV10499, NV16054, NV13407
GO:0007051	3.35971e-19	spindle organization	113	2465	252	12900	NV10149, NV17490, NV15707, NV15607, NV14621, NV10086, NV13674, NV14128, NV10157, NV11477, NV17593, NV12227, NV17175, NV10368, NV21823, NV15716, NV18385, NV12734, NV15382, NV18120, NV18572, NV15947, NV15050, NV18778, NV14895, NV18077, NV15863, NV13078, NV10040, NV11016, NV16503, NV17115, NV14671, NV13962, NV13603, NV17814, NV15169, NV14712, NV16999, NV11936, NV13353, NV12055, NV11939, NV31355, NV1…
GO:1901657	5.21484e-19	glycosyl compound metabolic process	207	2465	591	12900	NV14984, NV17491, NV17377, NV10699, NV13434, NV17593, NV18192, NV15789, NV13664, NV14183, NV12592, NV10430, NV18319, NV17489, NV12743, NV11983, NV18289, NV14640, NV16640, NV15635, NV17692, NV18778, NV24413, NV11718, NV14793, NV31624, NV12333, NV12451, NV10438, NV10400, NV18090, NV13687, NV10275, NV13574, NV12853, NV14712, NV11181, NV14357, NV31367, NV11586, NV13570, NV10403, NV14280, NV12777, NV1…
GO:0009141	5.8154e-19	nucleoside triphosphate metabolic process	194	2465	542	12900	NV14984, NV17491, NV17377, NV10699, NV13434, NV17593, NV18192, NV10747, NV15789, NV13664, NV14183, NV12592, NV10430, NV18319, NV17489, NV12743, NV11983, NV18289, NV14640, NV16640, NV15635, NV17692, NV18778, NV24413, NV11718, NV14793, NV31624, NV12333, NV12451, NV10438, NV10400, NV18090, NV13687, NV10275, NV13574, NV12853, NV14712, NV14357, NV31367, NV11586, NV13570, NV10403, NV14280, NV12777, NV1…
GO:0009116	6.17061e-19	nucleoside metabolic process	206	2465	588	12900	NV14984, NV17491, NV17377, NV10699, NV13434, NV17593, NV18192, NV15789, NV13664, NV14183, NV12592, NV10430, NV18319, NV17489, NV12743, NV11983, NV18289, NV14640, NV16640, NV15635, NV17692, NV18778, NV24413, NV11718, NV14793, NV31624, NV12333, NV12451, NV10438, NV10400, NV18090, NV13687, NV10275, NV13574, NV12853, NV14712, NV11181, NV14357, NV31367, NV11586, NV13570, NV10403, NV14280, NV12777, NV1…
GO:0055086	1.02044e-18	nucleobase, nucleoside and nucleotide metabolism	241	2465	727	12900	NV14984, NV17491, NV17377, NV10699, NV13994, NV13434, NV17593, NV16016, NV18192, NV10747, NV15789, NV10717, NV13664, NV14183, NV12592, NV17380, NV10430, NV18319, NV17489, NV12743, NV10605, NV11983, NV18289, NV14640, NV16640, NV15635, NV17692, NV18778, NV12514, NV24413, NV10585, NV11718, NV14793, NV31624, NV12333, NV16158, NV12451, NV10438, NV10400, NV18090, NV13687, NV10275, NV13574, NV12853, NV1…
GO:0051082	1.1441e-18	unfolded protein binding	50	2465	72	12900	NV22829, NV10537, NV17377, NV14625, NV16579, NV16868, NV20551, NV15870, NV11867, NV13903, NV16615, NV14682, NV19007, NV16598, NV15549, NV15618, NV12940, NV15561, NV10556, NV16710, NV17378, NV11212, NV11002, NV18307, NV18778, NV11955, NV10003, NV15535, NV12159, NV10513, NV15102, NV18519, NV10477, NV10040, NV17844, NV12894, NV15588, NV14823, NV13479, NV11936, NV14712, NV15676, NV21876, NV31367, NV1…
GO:0009199	1.31121e-18	ribonucleoside triphosphate metabolism	192	2465	538	12900	NV14984, NV17491, NV17377, NV10699, NV13434, NV17593, NV18192, NV15789, NV13664, NV14183, NV12592, NV10430, NV18319, NV17489, NV12743, NV11983, NV18289, NV14640, NV16640, NV15635, NV17692, NV18778, NV24413, NV11718, NV14793, NV31624, NV12333, NV12451, NV10438, NV10400, NV18090, NV13687, NV10275, NV13574, NV12853, NV14712, NV14357, NV31367, NV11586, NV13570, NV10403, NV14280, NV12777, NV16977, NV1…
GO:0006796	1.47639e-18	phosphate-containing compound metabolic process	393	2465	1363	12900	NV16164, NV14984, NV17491, NV10699, NV12614, NV14633, NV15095, NV18563, NV15886, NV18987, NV17593, NV16016, NV15789, NV10717, NV30917, NV12743, NV18289, NV17197, NV12816, NV15635, NV14740, NV12585, NV12514, NV14120, NV24413, NV10585, NV10673, NV14793, NV16158, NV10438, NV11417, NV10400, NV10275, NV12853, NV17526, NV13353, NV17655, NV31367, NV16172, NV18528, NV13570, NV18084, NV12521, NV16133, NV1…
GO:0009119	1.51892e-18	ribonucleoside metabolism	201	2465	573	12900	NV14984, NV17491, NV17377, NV10699, NV13434, NV17593, NV18192, NV15789, NV13664, NV14183, NV12592, NV10430, NV18319, NV17489, NV12743, NV11983, NV18289, NV14640, NV16640, NV15635, NV17692, NV18778, NV24413, NV11718, NV14793, NV31624, NV12333, NV12451, NV10438, NV10400, NV18090, NV13687, NV10275, NV13574, NV12853, NV14712, NV14357, NV31367, NV11586, NV13570, NV10403, NV14280, NV12777, NV16977, NV1…
GO:0019693	1.76383e-18	ribose phosphate metabolic process	206	2465	593	12900	NV14984, NV17491, NV17377, NV10699, NV13434, NV17593, NV18192, NV15789, NV13664, NV14183, NV12592, NV10430, NV18319, NV17489, NV12743, NV11983, NV18289, NV14640, NV16640, NV15635, NV17692, NV18778, NV24413, NV11718, NV14793, NV31624, NV12333, NV12451, NV10438, NV10400, NV18090, NV13687, NV10275, NV13574, NV12853, NV14712, NV11181, NV14357, NV31367, NV11586, NV13570, NV10403, NV14280, NV12777, NV1…
GO:0009259	1.76383e-18	ribonucleotide metabolism	206	2465	593	12900	NV14984, NV17491, NV17377, NV10699, NV13434, NV17593, NV18192, NV15789, NV13664, NV14183, NV12592, NV10430, NV18319, NV17489, NV12743, NV11983, NV18289, NV14640, NV16640, NV15635, NV17692, NV18778, NV24413, NV11718, NV14793, NV31624, NV12333, NV12451, NV10438, NV10400, NV18090, NV13687, NV10275, NV13574, NV12853, NV14712, NV11181, NV14357, NV31367, NV11586, NV13570, NV10403, NV14280, NV12777, NV1…
GO:0006810	1.76383e-18	transport	447	2465	1601	12900	NV14984, NV11139, NV12677, NV23564, NV10699, NV13497, NV14856, NV13011, NV15886, NV12154, NV18987, NV13886, NV19103, NV12043, NV17611, NV18385, NV18235, NV15241, NV14345, NV12743, NV12472, NV30102, NV15278, NV14332, NV18912, NV15350, NV14857, NV10120, NV11837, NV15635, NV23326, NV18307, NV15050, NV16942, NV10127, NV16205, NV10779, NV16671, NV14120, NV14041, NV14793, NV18501, NV13450, NV16900, NV1…
GO:0007010	1.80232e-18	cytoskeleton organization	207	2465	597	12900	NV10149, NV11139, NV15707, NV14621, NV18217, NV10086, NV14744, NV15886, NV17593, NV18192, NV15716, NV12043, NV10430, NV18385, NV12743, NV12734, NV18912, NV18317, NV11837, NV15382, NV16962, NV18120, NV11910, NV15947, NV15050, NV18778, NV15863, NV31624, NV11052, NV17115, NV11386, NV12451, NV14671, NV10400, NV13962, NV17814, NV16999, NV14712, NV12439, NV13353, NV31355, NV18949, NV14594, NV11939, NV1…
GO:0005747	1.99017e-18	mitochondrial respiratory chain complex I	32	2465	35	12900	NV10569, NV13386, NV31416, NV12207, NV18197, NV18319, NV17489, NV16202, NV12588, NV13671, NV17966, NV13080, NV13534, NV16114, NV18489, NV20271, NV24413, NV11489, NV14278, NV18303, NV12974, NV19193, NV19125, NV15141, NV14268, NV12868, NV11566, NV11761, NV15125, NV14622, NV14280, NV15864
GO:0045271	1.99017e-18	respiratory chain complex I	32	2465	35	12900	NV10569, NV13386, NV31416, NV12207, NV18197, NV18319, NV17489, NV16202, NV12588, NV13671, NV17966, NV13080, NV13534, NV16114, NV18489, NV20271, NV24413, NV11489, NV14278, NV18303, NV12974, NV19193, NV19125, NV15141, NV14268, NV12868, NV11566, NV11761, NV15125, NV14622, NV14280, NV15864
GO:0030964	1.99017e-18	Complex I	32	2465	35	12900	NV10569, NV13386, NV31416, NV12207, NV18197, NV18319, NV17489, NV16202, NV12588, NV13671, NV17966, NV13080, NV13534, NV16114, NV18489, NV20271, NV24413, NV11489, NV14278, NV18303, NV12974, NV19193, NV19125, NV15141, NV14268, NV12868, NV11566, NV11761, NV15125, NV14622, NV14280, NV15864
GO:0072521	2.25227e-18	purine-containing compound metabolism	209	2465	606	12900	NV14984, NV17491, NV17377, NV10699, NV13434, NV17593, NV18192, NV15789, NV13664, NV14183, NV12592, NV10430, NV18319, NV17489, NV12743, NV11983, NV18289, NV14640, NV16640, NV15635, NV17692, NV18778, NV24413, NV11718, NV14793, NV31624, NV12333, NV12451, NV10438, NV10400, NV18090, NV13687, NV10275, NV13574, NV12853, NV14712, NV11181, NV14357, NV15293, NV31367, NV11586, NV13570, NV10403, NV14280, NV1…
GO:0009144	2.25227e-18	purine nucleoside triphosphate metabolic process	191	2465	537	12900	NV14984, NV17491, NV17377, NV10699, NV13434, NV17593, NV18192, NV15789, NV13664, NV14183, NV12592, NV10430, NV18319, NV17489, NV12743, NV11983, NV18289, NV14640, NV16640, NV15635, NV17692, NV18778, NV24413, NV11718, NV14793, NV31624, NV12333, NV12451, NV10438, NV10400, NV18090, NV13687, NV10275, NV13574, NV12853, NV14712, NV14357, NV31367, NV11586, NV13570, NV10403, NV14280, NV12777, NV16977, NV1…
GO:0009205	2.25227e-18	purine ribonucleoside triphosphate metabolic process	191	2465	537	12900	NV14984, NV17491, NV17377, NV10699, NV13434, NV17593, NV18192, NV15789, NV13664, NV14183, NV12592, NV10430, NV18319, NV17489, NV12743, NV11983, NV18289, NV14640, NV16640, NV15635, NV17692, NV18778, NV24413, NV11718, NV14793, NV31624, NV12333, NV12451, NV10438, NV10400, NV18090, NV13687, NV10275, NV13574, NV12853, NV14712, NV14357, NV31367, NV11586, NV13570, NV10403, NV14280, NV12777, NV16977, NV1…
GO:0044248	5.16499e-18	cellular degradation	269	2465	849	12900	NV13305, NV14984, NV17491, NV16435, NV10699, NV13994, NV17593, NV15789, NV12743, NV11493, NV18289, NV15761, NV15635, NV10585, NV14793, NV15253, NV10438, NV11166, NV10400, NV10275, NV12853, NV11220, NV19223, NV18238, NV31367, NV13570, NV18084, NV14758, NV16133, NV16833, NV18070, NV13256, NV13458, NV16343, NV12261, NV18121, NV11235, NV17893, NV14100, NV18836, NV13267, NV14887, NV10556, NV19173, NV1…
GO:1903047	5.53349e-18	mitotic cell cycle process	163	2465	436	12900	NV10149, NV17491, NV15707, NV13943, NV14621, NV18217, NV10086, NV17593, NV15716, NV12734, NV15531, NV18289, NV18912, NV12414, NV10964, NV15382, NV18120, NV15947, NV15050, NV18778, NV15863, NV24057, NV17115, NV14671, NV13962, NV17814, NV16999, NV14712, NV13353, NV31355, NV11939, NV17682, NV11362, NV31367, NV13570, NV14758, NV13247, NV18593, NV13256, NV14954, NV13791, NV12000, NV13008, NV16598, NV1…
GO:0051234	6.32395e-18	establishment of localization	457	2465	1656	12900	NV14984, NV11139, NV12677, NV23564, NV10699, NV13497, NV14856, NV13011, NV15886, NV12154, NV18987, NV13886, NV19103, NV12043, NV17611, NV18385, NV18235, NV15241, NV14345, NV12743, NV12472, NV30102, NV15278, NV14332, NV18912, NV15350, NV14857, NV10120, NV11837, NV15635, NV23326, NV18307, NV15050, NV16942, NV10127, NV16205, NV10779, NV16671, NV14120, NV14041, NV14793, NV18501, NV13450, NV16900, NV1…
GO:0042278	6.99492e-18	purine nucleoside metabolic process	197	2465	565	12900	NV14984, NV17491, NV17377, NV10699, NV13434, NV17593, NV18192, NV15789, NV13664, NV14183, NV12592, NV10430, NV18319, NV17489, NV12743, NV11983, NV18289, NV14640, NV16640, NV15635, NV17692, NV18778, NV24413, NV11718, NV14793, NV31624, NV12333, NV12451, NV10438, NV10400, NV18090, NV13687, NV10275, NV13574, NV12853, NV14712, NV14357, NV31367, NV11586, NV13570, NV10403, NV14280, NV12777, NV16977, NV1…
GO:0046128	6.99492e-18	purine ribonucleoside metabolism	197	2465	565	12900	NV14984, NV17491, NV17377, NV10699, NV13434, NV17593, NV18192, NV15789, NV13664, NV14183, NV12592, NV10430, NV18319, NV17489, NV12743, NV11983, NV18289, NV14640, NV16640, NV15635, NV17692, NV18778, NV24413, NV11718, NV14793, NV31624, NV12333, NV12451, NV10438, NV10400, NV18090, NV13687, NV10275, NV13574, NV12853, NV14712, NV14357, NV31367, NV11586, NV13570, NV10403, NV14280, NV12777, NV16977, NV1…
GO:0006753	7.11373e-18	nucleoside phosphate metabolic process	230	2465	694	12900	NV14984, NV17491, NV17377, NV10699, NV13434, NV17593, NV16016, NV18192, NV10747, NV15789, NV10717, NV13664, NV14183, NV12592, NV17380, NV10430, NV18319, NV17489, NV12743, NV10605, NV11983, NV18289, NV14640, NV16640, NV15635, NV17692, NV18778, NV12514, NV24413, NV10585, NV11718, NV14793, NV31624, NV12333, NV16158, NV12451, NV10438, NV10400, NV18090, NV13687, NV10275, NV13574, NV12853, NV14712, NV1…
GO:0006163	8.33937e-18	purine nucleotide metabolism	203	2465	589	12900	NV14984, NV17491, NV17377, NV10699, NV13434, NV17593, NV18192, NV15789, NV13664, NV14183, NV12592, NV10430, NV18319, NV17489, NV12743, NV11983, NV18289, NV14640, NV16640, NV15635, NV17692, NV18778, NV24413, NV11718, NV14793, NV31624, NV12333, NV12451, NV10438, NV10400, NV18090, NV13687, NV10275, NV13574, NV12853, NV14712, NV11181, NV14357, NV31367, NV11586, NV13570, NV10403, NV14280, NV12777, NV1…
GO:0005856	1.04732e-17	cytoskeleton	213	2465	629	12900	NV16210, NV11139, NV17491, NV17377, NV18217, NV14353, NV13011, NV10125, NV15886, NV18665, NV11636, NV16823, NV13886, NV17593, NV14817, NV19103, NV13598, NV15954, NV12043, NV10929, NV12734, NV18912, NV10288, NV18317, NV10120, NV11442, NV12583, NV10171, NV17692, NV18120, NV11910, NV15947, NV18778, NV10127, NV17619, NV12333, NV11052, NV11386, NV12451, NV10438, NV12065, NV11806, NV14712, NV13353, NV1…
GO:0015630	1.12714e-17	microtubule cytoskeleton	182	2465	510	12900	NV16210, NV17491, NV17377, NV18217, NV14353, NV13011, NV10125, NV18665, NV11636, NV16823, NV13886, NV17593, NV14817, NV19103, NV13598, NV15954, NV12734, NV18912, NV10288, NV10120, NV11442, NV10171, NV17692, NV18120, NV15947, NV18778, NV10127, NV17619, NV12333, NV11052, NV11386, NV12451, NV10438, NV11806, NV14712, NV13353, NV19223, NV18949, NV31367, NV14156, NV11586, NV13570, NV18104, NV13507, NV1…
GO:0009150	1.22603e-17	purine ribonucleotide metabolism	202	2465	587	12900	NV14984, NV17491, NV17377, NV10699, NV13434, NV17593, NV18192, NV15789, NV13664, NV14183, NV12592, NV10430, NV18319, NV17489, NV12743, NV11983, NV18289, NV14640, NV16640, NV15635, NV17692, NV18778, NV24413, NV11718, NV14793, NV31624, NV12333, NV12451, NV10438, NV10400, NV18090, NV13687, NV10275, NV13574, NV12853, NV14712, NV11181, NV14357, NV31367, NV11586, NV13570, NV10403, NV14280, NV12777, NV1…
GO:0009123	2.32602e-17	nucleoside monophosphate metabolic process	156	2465	416	12900	NV14984, NV17377, NV10699, NV13434, NV17593, NV15789, NV12592, NV18319, NV17489, NV11983, NV14640, NV15635, NV17692, NV18778, NV24413, NV14793, NV12333, NV12451, NV10438, NV18090, NV10275, NV13574, NV14712, NV11181, NV31367, NV11586, NV10403, NV14280, NV12777, NV16977, NV16133, NV16833, NV13256, NV31416, NV11040, NV13458, NV16020, NV12261, NV11235, NV12207, NV13980, NV12940, NV10896, NV14887, NV1…
GO:0009161	3.598e-17	ribonucleoside monophosphate metabolism	155	2465	414	12900	NV14984, NV17377, NV10699, NV13434, NV17593, NV15789, NV12592, NV18319, NV17489, NV11983, NV14640, NV15635, NV17692, NV18778, NV24413, NV14793, NV12333, NV12451, NV10438, NV18090, NV10275, NV13574, NV14712, NV11181, NV31367, NV11586, NV10403, NV14280, NV12777, NV16977, NV16133, NV16833, NV13256, NV31416, NV11040, NV13458, NV16020, NV12261, NV11235, NV12207, NV13980, NV12940, NV10896, NV14887, NV1…
GO:0071822	7.73903e-17	protein complex subunit organisation	210	2465	627	12900	NV10149, NV11139, NV13435, NV15707, NV15617, NV14621, NV12769, NV10086, NV14744, NV15886, NV14365, NV17593, NV18192, NV15716, NV12043, NV10430, NV18385, NV12743, NV12734, NV18746, NV15382, NV10484, NV18120, NV15947, NV15050, NV16942, NV18778, NV16205, NV14120, NV15863, NV11052, NV17115, NV11386, NV14671, NV10993, NV10400, NV13962, NV14154, NV17814, NV16999, NV14712, NV12439, NV13353, NV31355, NV1…
GO:0000278	1.43767e-16	mitotic cell cycle	172	2465	483	12900	NV10149, NV17491, NV15707, NV13943, NV14621, NV18217, NV10086, NV17593, NV15716, NV12734, NV15531, NV18289, NV18912, NV12414, NV10964, NV15382, NV18120, NV15947, NV15050, NV18778, NV15863, NV24057, NV17115, NV14671, NV13962, NV17814, NV16999, NV14712, NV13353, NV31355, NV11939, NV14357, NV17682, NV11362, NV31367, NV13570, NV14758, NV13328, NV13247, NV18593, NV13256, NV14954, NV13791, NV12000, NV1…
GO:0005975	2.09819e-16	carbohydrate metabolic process	116	2465	281	12900	NV14632, NV17389, NV13524, NV10893, NV18563, NV12204, NV15257, NV15615, NV16016, NV17596, NV11497, NV17544, NV12378, NV14676, NV17380, NV19233, NV12203, NV13298, NV10524, NV10849, NV15365, NV13576, NV11581, NV12585, NV23481, NV16524, NV12198, NV10662, NV18652, NV15416, NV15022, NV15744, NV17289, NV13687, NV13603, NV15418, NV10148, NV17655, NV18964, NV19166, NV16395, NV18700, NV16608, NV17556, NV1…
GO:0098588	3.87522e-16	bounding membrane of organelle	98	2465	222	12900	NV14984, NV10553, NV17491, NV10699, NV13333, NV20768, NV12614, NV11866, NV16578, NV13431, NV14207, NV17596, NV11646, NV12434, NV13664, NV18747, NV18456, NV11587, NV14345, NV14332, NV15523, NV16640, NV15132, NV11642, NV14284, NV15636, NV17548, NV15365, NV16021, NV16942, NV17706, NV14793, NV18652, NV13076, NV11806, NV13574, NV12853, NV18949, NV10523, NV10403, NV10132, NV15040, NV10082, NV16729, NV3…
GO:0009167	5.24886e-16	purine ribonucleoside monophosphate metabolic process	150	2465	406	12900	NV14984, NV17377, NV10699, NV13434, NV17593, NV15789, NV12592, NV18319, NV17489, NV11983, NV14640, NV15635, NV17692, NV18778, NV24413, NV14793, NV12333, NV12451, NV10438, NV18090, NV10275, NV13574, NV14712, NV11181, NV31367, NV11586, NV10403, NV14280, NV12777, NV16977, NV16133, NV16833, NV13256, NV31416, NV11040, NV13458, NV16020, NV12261, NV11235, NV12207, NV13980, NV12940, NV10896, NV14887, NV1…
GO:0009126	5.24886e-16	purine nucleoside monophosphate metabolic process	150	2465	406	12900	NV14984, NV17377, NV10699, NV13434, NV17593, NV15789, NV12592, NV18319, NV17489, NV11983, NV14640, NV15635, NV17692, NV18778, NV24413, NV14793, NV12333, NV12451, NV10438, NV18090, NV10275, NV13574, NV14712, NV11181, NV31367, NV11586, NV10403, NV14280, NV12777, NV16977, NV16133, NV16833, NV13256, NV31416, NV11040, NV13458, NV16020, NV12261, NV11235, NV12207, NV13980, NV12940, NV10896, NV14887, NV1…
GO:0019538	1.27922e-15	protein metabolism	579	2465	2260	12900	NV15766, NV13305, NV18001, NV23564, NV16435, NV13156, NV12769, NV14673, NV17831, NV15886, NV18987, NV14365, NV13903, NV13168, NV15789, NV21463, NV18469, NV15635, NV11055, NV15382, NV10913, NV18208, NV14671, NV16414, NV12853, NV16999, NV16304, NV12042, NV18528, NV17921, NV18084, NV15117, NV22829, NV11179, NV13000, NV19079, NV13791, NV10454, NV13008, NV17876, NV18771, NV13859, NV10344, NV13405, NV1…
GO:0044255	3.38514e-15	cellular lipid metabolism	98	2465	228	12900	NV15196, NV10553, NV13333, NV12614, NV10125, NV15257, NV18987, NV17494, NV14986, NV15602, NV17492, NV15205, NV13535, NV17828, NV22763, NV11861, NV17197, NV10288, NV14752, NV10164, NV18186, NV10287, NV10120, NV11442, NV10913, NV13767, NV16021, NV16550, NV10127, NV18155, NV14455, NV22428, NV12428, NV14968, NV11417, NV16896, NV10275, NV17526, NV15223, NV13353, NV18311, NV14583, NV10903, NV14089, NV1…
GO:0051179	3.4886e-15	localisation	510	2465	1951	12900	NV14984, NV11139, NV12677, NV23564, NV10699, NV13497, NV14856, NV13011, NV15886, NV12154, NV18987, NV13886, NV14817, NV19103, NV12043, NV17611, NV18385, NV18235, NV15241, NV14345, NV12743, NV12472, NV30102, NV15278, NV14332, NV18912, NV15350, NV14857, NV10120, NV11837, NV15635, NV23326, NV18307, NV10171, NV15050, NV16942, NV10127, NV16205, NV10779, NV16671, NV14120, NV14041, NV10469, NV14793, NV1…
GO:0000226	3.4886e-15	microtubule cytoskeleton organization	145	2465	395	12900	NV10149, NV15707, NV14621, NV18217, NV10086, NV17593, NV15716, NV10430, NV18385, NV12734, NV11837, NV15382, NV16962, NV18120, NV15947, NV15050, NV18778, NV15863, NV17115, NV12451, NV14671, NV13962, NV17814, NV16999, NV14712, NV13353, NV31355, NV18949, NV11939, NV11362, NV31367, NV14156, NV11436, NV13570, NV13328, NV13247, NV18593, NV13256, NV14954, NV13791, NV12000, NV13008, NV13740, NV13980, NV1…
GO:0016043	4.03785e-15	cellular component organisation at cellular level	558	2465	2174	12900	NV15766, NV17491, NV23564, NV10699, NV13156, NV12769, NV15886, NV18987, NV14365, NV10717, NV17611, NV18385, NV14345, NV12743, NV16502, NV16488, NV11493, NV18289, NV18912, NV18469, NV10120, NV15382, NV16942, NV14120, NV15185, NV11386, NV10993, NV14671, NV10400, NV12710, NV13526, NV12853, NV16999, NV11362, NV12388, NV14156, NV12448, NV13570, NV16833, NV13256, NV10398, NV13791, NV16343, NV13008, NV1…
GO:0003954	5.47547e-15	reduced diphosphopyridine nucleotide diaphorase activity	28	2465	32	12900	NV20271, NV10569, NV24413, NV11489, NV13386, NV31416, NV14278, NV12974, NV18303, NV19193, NV12207, NV19125, NV14268, NV18197, NV12868, NV18319, NV17489, NV15125, NV14622, NV16202, NV15864, NV14280, NV13671, NV17966, NV13080, NV16114, NV18489, NV18010
GO:0071840	6.92691e-15	cellular component organisation or biogenesis at cellular level	568	2465	2226	12900	NV15766, NV17491, NV23564, NV10699, NV13156, NV12769, NV15886, NV18987, NV14365, NV10717, NV17611, NV18385, NV14345, NV12743, NV16502, NV16488, NV11493, NV18289, NV18912, NV18469, NV10120, NV15382, NV16942, NV14120, NV15185, NV11386, NV10993, NV14671, NV10400, NV12710, NV13526, NV12853, NV16999, NV11362, NV12388, NV14156, NV12448, NV13570, NV16833, NV13256, NV10398, NV13791, NV16343, NV13008, NV1…
GO:0005783	8.6708e-15	endoplasmic reticulum	101	2465	241	12900	NV10553, NV10468, NV13333, NV10123, NV20768, NV11866, NV16725, NV15220, NV16578, NV14207, NV12350, NV12845, NV14986, NV24478, NV14817, NV13664, NV18747, NV14183, NV11445, NV15679, NV13587, NV18456, NV11587, NV15278, NV15896, NV15350, NV10849, NV15513, NV16640, NV12583, NV17548, NV15365, NV15517, NV11581, NV17245, NV12451, NV11515, NV15279, NV12853, NV17381, NV16172, NV10950, NV10132, NV15087, NV3…
GO:0000313	9.41941e-15	organellar ribosome	46	2465	73	12900	NV16893, NV10980, NV17099, NV12242, NV16835, NV17580, NV17721, NV10454, NV11374, NV12625, NV19276, NV17817, NV13183, NV12310, NV13251, NV12783, NV16708, NV14409, NV14404, NV18396, NV16104, NV17727, NV12463, NV15299, NV12876, NV16637, NV17818, NV10668, NV22272, NV23066, NV10914, NV16537, NV15738, NV15669, NV10972, NV10723, NV11399, NV16867, NV18072, NV31355, NV14311, NV18493, NV10826, NV11683, NV1…
GO:0005761	9.41941e-15	mitochondrial ribosome	46	2465	73	12900	NV16893, NV10980, NV17099, NV12242, NV16835, NV17580, NV17721, NV10454, NV11374, NV12625, NV19276, NV17817, NV13183, NV12310, NV13251, NV12783, NV16708, NV14409, NV14404, NV18396, NV16104, NV17727, NV12463, NV15299, NV12876, NV16637, NV17818, NV10668, NV22272, NV23066, NV10914, NV16537, NV15738, NV15669, NV10972, NV10723, NV11399, NV16867, NV18072, NV31355, NV14311, NV18493, NV10826, NV11683, NV1…
GO:0006120	1.13303e-14	oxidative phosphorylation, NADH to ubiquinone	25	2465	27	12900	NV20271, NV18155, NV10569, NV24413, NV11489, NV31416, NV14278, NV12974, NV18303, NV19193, NV12207, NV14268, NV18197, NV12868, NV18319, NV17489, NV15125, NV16202, NV15864, NV14280, NV13671, NV17966, NV13080, NV16114, NV18489
GO:0046034	1.44134e-14	ATP metabolism	141	2465	386	12900	NV14984, NV17377, NV10699, NV13434, NV17593, NV15789, NV12592, NV18319, NV17489, NV11983, NV14640, NV15635, NV17692, NV18778, NV24413, NV14793, NV12333, NV12451, NV10438, NV18090, NV10275, NV13574, NV14712, NV31367, NV11586, NV10403, NV14280, NV12777, NV16977, NV16133, NV16833, NV13256, NV31416, NV13458, NV16020, NV12261, NV11235, NV12207, NV13980, NV12940, NV14887, NV10556, NV16710, NV10033, NV1…
GO:1901565	4.96877e-14	organonitrogen compound catabolism	185	2465	561	12900	NV14984, NV17491, NV17377, NV10699, NV13994, NV13434, NV17593, NV18192, NV15789, NV13664, NV14183, NV12592, NV10430, NV12743, NV11493, NV18289, NV14640, NV16640, NV15635, NV18778, NV17619, NV16524, NV11718, NV14793, NV31624, NV12333, NV22428, NV12451, NV10438, NV10400, NV18090, NV13687, NV10275, NV13574, NV12853, NV14712, NV19223, NV14357, NV31367, NV13570, NV10403, NV16977, NV14079, NV16133, NV1…
GO:0019318	1.09757e-13	hexose metabolism	35	2465	49	12900	NV16846, NV14079, NV17196, NV13531, NV16404, NV11133, NV18563, NV12204, NV15615, NV16016, NV17380, NV17554, NV13271, NV12203, NV13505, NV11358, NV12241, NV12444, NV10662, NV12198, NV15567, NV18866, NV16157, NV13603, NV17655, NV16426, NV16395, NV16403, NV11134, NV16608, NV17556, NV18136, NV30874, NV15743, NV15822
GO:0044711	2.10148e-13	single-organism biosynthetic process	160	2465	470	12900	NV11447, NV14984, NV18217, NV12614, NV13994, NV13434, NV18987, NV17494, NV14986, NV10717, NV11658, NV15602, NV17492, NV14183, NV17425, NV17380, NV22763, NV10605, NV11493, NV10524, NV17197, NV18469, NV18186, NV12816, NV15635, NV10913, NV16187, NV13005, NV10673, NV21452, NV16158, NV17526, NV11181, NV17655, NV14089, NV16172, NV16395, NV13507, NV16133, NV22497, NV11109, NV18324, NV19079, NV12494, NV1…
GO:0015078	2.7067e-13	hydrogen ion transmembrane transporter activity	45	2465	75	12900	NV16133, NV14984, NV10699, NV13434, NV11058, NV13431, NV13458, NV16020, NV12316, NV13669, NV10906, NV13906, NV20037, NV11983, NV10918, NV16211, NV16891, NV11731, NV15537, NV13694, NV15523, NV15635, NV15595, NV16064, NV10944, NV23750, NV17706, NV14793, NV16081, NV15655, NV14491, NV10516, NV13153, NV18090, NV14086, NV14712, NV10574, NV11136, NV13258, NV10403, NV12777, NV16729, NV18551, NV12615, NV1…
GO:1902600	2.7067e-13	hydrogen ion transmembrane transport	45	2465	75	12900	NV16133, NV14984, NV10699, NV13434, NV11058, NV13431, NV13458, NV16020, NV12316, NV13669, NV10906, NV13906, NV20037, NV11983, NV10918, NV16211, NV16891, NV11731, NV15537, NV13694, NV15523, NV15635, NV15595, NV16064, NV10944, NV23750, NV17706, NV14793, NV16081, NV15655, NV14491, NV10516, NV13153, NV18090, NV14086, NV14712, NV10574, NV11136, NV13258, NV10403, NV12777, NV16729, NV18551, NV12615, NV1…
GO:0006818	2.96507e-13	hydrogen transport	49	2465	86	12900	NV16133, NV14984, NV10699, NV13434, NV11058, NV13431, NV13458, NV16020, NV12316, NV13669, NV10906, NV13906, NV20037, NV11983, NV10918, NV16211, NV16891, NV11731, NV13591, NV15537, NV12343, NV13694, NV15523, NV15635, NV16821, NV15595, NV16064, NV10944, NV23750, NV17706, NV14793, NV16081, NV15655, NV14491, NV10516, NV13153, NV18090, NV14086, NV14712, NV10574, NV11136, NV13258, NV10403, NV18284, NV1…
GO:0015992	2.96507e-13	proton transport	49	2465	86	12900	NV16133, NV14984, NV10699, NV13434, NV11058, NV13431, NV13458, NV16020, NV12316, NV13669, NV10906, NV13906, NV20037, NV11983, NV10918, NV16211, NV16891, NV11731, NV13591, NV15537, NV12343, NV13694, NV15523, NV15635, NV16821, NV15595, NV16064, NV10944, NV23750, NV17706, NV14793, NV16081, NV15655, NV14491, NV10516, NV13153, NV18090, NV14086, NV14712, NV10574, NV11136, NV13258, NV10403, NV18284, NV1…
GO:0006631	3.63687e-13	fatty acid metabolism	41	2465	65	12900	NV15196, NV10553, NV12952, NV18054, NV12494, NV17494, NV14986, NV17893, NV15602, NV15071, NV17492, NV15124, NV18075, NV14219, NV22763, NV10319, NV10288, NV10237, NV18186, NV11442, NV18937, NV10913, NV14293, NV13767, NV16021, NV16550, NV18155, NV14455, NV14220, NV14968, NV17486, NV13151, NV10903, NV14089, NV14662, NV12039, NV13246, NV14292, NV12918, NV10981, NV17493
GO:0016651	3.94861e-13	oxidoreductase activity, acting on NAD(P)H	34	2465	48	12900	NV10569, NV16308, NV13386, NV31416, NV12207, NV18197, NV18319, NV17489, NV16202, NV13756, NV13671, NV17966, NV13080, NV17106, NV16114, NV18489, NV20271, NV24413, NV11489, NV14278, NV18303, NV12974, NV19193, NV19125, NV14268, NV12868, NV15548, NV19212, NV15125, NV14622, NV11277, NV15864, NV14280, NV18010
GO:0005996	7.3364e-13	monosaccharide metabolism	35	2465	51	12900	NV16846, NV14079, NV17196, NV13531, NV16404, NV11133, NV18563, NV12204, NV15615, NV16016, NV17380, NV17554, NV13271, NV12203, NV13505, NV11358, NV12241, NV12444, NV10662, NV12198, NV15567, NV18866, NV16157, NV13603, NV17655, NV16426, NV16395, NV16403, NV11134, NV16608, NV17556, NV18136, NV30874, NV15743, NV15822
GO:0043933	1.31564e-12	macromolecular complex organization	263	2465	903	12900	NV10149, NV11139, NV15617, NV12769, NV15886, NV14365, NV17593, NV12043, NV18385, NV12743, NV15382, NV15947, NV15050, NV16942, NV16205, NV14120, NV11386, NV14671, NV10993, NV10400, NV13962, NV16999, NV13353, NV11939, NV11362, NV12388, NV31367, NV12448, NV13570, NV18159, NV13256, NV14954, NV13791, NV13008, NV16343, NV10220, NV11354, NV17876, NV14887, NV10556, NV17554, NV12490, NV15077, NV17824, NV1…
GO:0022402	1.52162e-12	cell cycle process	195	2465	620	12900	NV10149, NV16210, NV11139, NV17491, NV15707, NV13943, NV14621, NV18217, NV10086, NV17593, NV15716, NV12043, NV18385, NV12734, NV15531, NV18289, NV18912, NV12414, NV10964, NV11642, NV15382, NV18120, NV15947, NV15050, NV18778, NV15863, NV24057, NV11052, NV17115, NV12451, NV10438, NV14671, NV13962, NV17814, NV16999, NV14712, NV13353, NV31355, NV11939, NV17682, NV11362, NV31367, NV13570, NV14957, NV1…
GO:0008553	2.05357e-12	proton-translocating P-type ATPase activity	27	2465	34	12900	NV16133, NV14984, NV23750, NV10699, NV17706, NV13434, NV16081, NV14793, NV15655, NV13431, NV13458, NV14491, NV10516, NV18090, NV12316, NV14086, NV13669, NV14712, NV10918, NV13258, NV10403, NV13694, NV15523, NV16729, NV12615, NV15635, NV16064
GO:0006629	2.45863e-12	lipid metabolism	127	2465	355	12900	NV15196, NV10553, NV13333, NV12614, NV10125, NV15257, NV18987, NV17494, NV14986, NV15602, NV17492, NV14981, NV15205, NV13598, NV15112, NV13535, NV15708, NV17828, NV16242, NV22763, NV10423, NV10834, NV11861, NV15278, NV17197, NV10288, NV15710, NV14752, NV10164, NV18186, NV10287, NV10120, NV11442, NV10913, NV13767, NV16021, NV16550, NV14740, NV10127, NV18155, NV24431, NV14455, NV22428, NV12428, NV1…
GO:0044723	2.83653e-12	single-organism carbohydrate metabolic process	77	2465	177	12900	NV17389, NV13524, NV18563, NV12204, NV15257, NV15615, NV16016, NV17596, NV12378, NV14676, NV17380, NV12203, NV13298, NV10524, NV15365, NV11581, NV12198, NV10662, NV18652, NV15416, NV13687, NV13603, NV10148, NV17655, NV19166, NV18964, NV16395, NV18700, NV16608, NV17556, NV11525, NV15694, NV30874, NV11510, NV14079, NV18560, NV16846, NV17196, NV13531, NV18324, NV16404, NV11133, NV14382, NV17554, NV1…
GO:0048037	3.08975e-12	cofactor binding	93	2465	232	12900	NV19148, NV13401, NV17539, NV17389, NV15060, NV13994, NV14051, NV16016, NV11658, NV13474, NV15968, NV11445, NV11111, NV18554, NV22763, NV30894, NV15415, NV11983, NV15014, NV10932, NV13756, NV13995, NV17106, NV11442, NV10467, NV17692, NV13576, NV15683, NV13767, NV18155, NV11489, NV10662, NV19193, NV12819, NV18732, NV13520, NV11220, NV18311, NV19223, NV14113, NV11525, NV13507, NV13853, NV16345, NV1…
GO:0007049	4.23316e-12	cell-division cycle	217	2465	717	12900	NV10149, NV16210, NV10545, NV11139, NV17491, NV15707, NV13943, NV14621, NV13156, NV18217, NV10086, NV17593, NV15716, NV12043, NV18385, NV12734, NV15531, NV18289, NV18912, NV12414, NV10964, NV11642, NV15382, NV18120, NV15947, NV15050, NV18778, NV15863, NV24057, NV11052, NV17115, NV16158, NV12451, NV10438, NV19108, NV15556, NV14671, NV13962, NV14154, NV17814, NV16999, NV14712, NV13353, NV31355, NV1…
GO:0000315	5.14944e-12	organellar large ribosomal subunit	32	2465	46	12900	NV10980, NV17099, NV12242, NV17721, NV11374, NV12625, NV19276, NV17817, NV13251, NV12783, NV16708, NV14409, NV16104, NV17727, NV12463, NV12876, NV17818, NV22272, NV10914, NV23066, NV16537, NV10972, NV15669, NV10723, NV16867, NV31355, NV18072, NV14311, NV18493, NV10826, NV13921, NV11683
GO:0005762	5.14944e-12	mitochondrial large ribosomal subunit	32	2465	46	12900	NV10980, NV17099, NV12242, NV17721, NV11374, NV12625, NV19276, NV17817, NV13251, NV12783, NV16708, NV14409, NV16104, NV17727, NV12463, NV12876, NV17818, NV22272, NV10914, NV23066, NV16537, NV10972, NV15669, NV10723, NV16867, NV31355, NV18072, NV14311, NV18493, NV10826, NV13921, NV11683
GO:0036442	5.72277e-12	hydrogen-exporting ATPase activity	28	2465	37	12900	NV16133, NV14984, NV23750, NV10699, NV17706, NV13434, NV16081, NV14793, NV15655, NV13431, NV13458, NV14491, NV10516, NV18090, NV12316, NV14086, NV13669, NV14712, NV20037, NV10918, NV13258, NV10403, NV13694, NV15523, NV16729, NV12615, NV15635, NV16064
GO:0006950	6.90273e-12	response to stress	262	2465	911	12900	NV30429, NV13943, NV17810, NV16435, NV16579, NV10699, NV13156, NV10942, NV17593, NV15789, NV14185, NV15561, NV21463, NV18235, NV16502, NV18289, NV12414, NV16187, NV13005, NV14720, NV10438, NV12710, NV13487, NV16015, NV12745, NV18238, NV15120, NV18084, NV15117, NV14758, NV12521, NV11109, NV12236, NV13066, NV18121, NV10160, NV13245, NV12207, NV16201, NV11096, NV14100, NV14976, NV17876, NV11366, NV1…
GO:0044765	7.09174e-12	single-organism transport	364	2465	1360	12900	NV14984, NV11139, NV23564, NV10699, NV13497, NV13011, NV15886, NV12154, NV18987, NV13886, NV19103, NV12043, NV17611, NV18385, NV18235, NV15241, NV14345, NV12743, NV12472, NV30102, NV15278, NV14332, NV18912, NV15350, NV10120, NV15635, NV23326, NV18307, NV15050, NV16942, NV10127, NV10779, NV16671, NV14120, NV14793, NV18501, NV13450, NV16900, NV10438, NV14671, NV10275, NV14412, NV13526, NV13353, NV1…
GO:0012505	7.09174e-12	endomembrane system	174	2465	544	12900	NV14847, NV17491, NV14498, NV31349, NV10123, NV20768, NV16725, NV13011, NV15220, NV15886, NV12350, NV12845, NV14986, NV14817, NV12434, NV13664, NV14183, NV19233, NV15679, NV14345, NV15531, NV15278, NV14332, NV15350, NV16640, NV12583, NV15517, NV16942, NV14120, NV18501, NV12451, NV11515, NV12853, NV18949, NV16172, NV10950, NV10132, NV31867, NV12849, NV14141, NV14957, NV14758, NV10965, NV18324, NV1…
GO:0007017	7.09174e-12	microtubule-based process	160	2465	488	12900	NV10149, NV15707, NV14621, NV18217, NV10086, NV17593, NV13598, NV15716, NV10430, NV18385, NV12734, NV18912, NV11837, NV15382, NV16962, NV18120, NV15947, NV15050, NV18778, NV15863, NV17115, NV12451, NV14671, NV13962, NV17814, NV16999, NV14712, NV13353, NV31355, NV18949, NV11939, NV11362, NV31367, NV14156, NV11436, NV13570, NV13328, NV13247, NV18593, NV13256, NV14954, NV13791, NV12000, NV13008, NV1…
GO:0022624	7.44085e-12	proteasome accessory complex	22	2465	25	12900	NV15607, NV14829, NV15019, NV12180, NV10748, NV12476, NV12333, NV14908, NV14096, NV17501, NV15789, NV10063, NV15169, NV10900, NV16391, NV11103, NV13405, NV10361, NV14919, NV15117, NV16539, NV15940
GO:0008137	8.63968e-12	ubiquinone reductase activity	23	2465	27	12900	NV10569, NV24413, NV11489, NV13386, NV31416, NV14278, NV12974, NV18303, NV19193, NV12207, NV19125, NV14268, NV18197, NV12868, NV18319, NV17489, NV15125, NV14622, NV15864, NV13671, NV17966, NV18489, NV18010
GO:0015662	8.63968e-12	P-type ATPase activity	33	2465	49	12900	NV16133, NV14984, NV10699, NV13434, NV11069, NV13431, NV13458, NV10587, NV12316, NV13669, NV20037, NV10918, NV10875, NV13694, NV15523, NV14640, NV15635, NV16064, NV23750, NV17706, NV14793, NV16081, NV15655, NV14491, NV18090, NV10516, NV14086, NV14712, NV13258, NV10403, NV13201, NV16729, NV12615
GO:0050136	8.63968e-12	NADH dehydrogenase (quinone) activity	23	2465	27	12900	NV10569, NV24413, NV11489, NV13386, NV31416, NV14278, NV12974, NV18303, NV19193, NV12207, NV19125, NV14268, NV18197, NV12868, NV18319, NV17489, NV15125, NV14622, NV15864, NV13671, NV17966, NV18489, NV18010
GO:1902578	9.28571e-12	single-organism localization	388	2465	1471	12900	NV14984, NV11139, NV23564, NV10699, NV13497, NV13011, NV15886, NV12154, NV18987, NV13886, NV14817, NV19103, NV12043, NV17611, NV18385, NV18235, NV15241, NV14345, NV12743, NV12472, NV30102, NV15278, NV14332, NV18912, NV15350, NV10120, NV11837, NV15635, NV23326, NV18307, NV15050, NV16942, NV10127, NV16205, NV10779, NV16671, NV14120, NV14793, NV18501, NV13450, NV16900, NV10438, NV14671, NV10275, NV1…
GO:0042625	1.14873e-11	ATPase activity, coupled to transmembrane movement of ions	38	2465	62	12900	NV16977, NV16133, NV14984, NV10699, NV13434, NV11069, NV13431, NV13458, NV12261, NV10587, NV12316, NV13669, NV20037, NV14844, NV10918, NV10875, NV13694, NV15523, NV14640, NV15635, NV16064, NV23750, NV17706, NV14793, NV16081, NV15655, NV10520, NV14491, NV10516, NV18090, NV14086, NV14712, NV13258, NV10403, NV13201, NV10229, NV16729, NV12615
GO:0032502	1.2635e-11	developmental process	643	2465	2667	12900	NV16164, NV15766, NV18001, NV11054, NV23564, NV10699, NV13156, NV15860, NV13994, NV15886, NV21463, NV18385, NV14345, NV12743, NV16502, NV16488, NV13298, NV11493, NV18289, NV12414, NV15332, NV15382, NV10171, NV16942, NV11504, NV14120, NV18501, NV11386, NV10400, NV12710, NV13487, NV16999, NV12388, NV14156, NV18528, NV10950, NV11106, NV11109, NV13256, NV12236, NV19079, NV13791, NV13927, NV13458, NV1…
GO:0044425	1.94257e-11	membrane part	445	2465	1739	12900	NV14984, NV25457, NV10699, NV13497, NV15220, NV15886, NV18987, NV13533, NV14986, NV14817, NV15602, NV17492, NV17611, NV18235, NV14345, NV14332, NV17749, NV13534, NV15635, NV23326, NV11089, NV16942, NV16205, NV10779, NV24413, NV14793, NV11917, NV18501, NV13450, NV12117, NV16900, NV10438, NV10400, NV10275, NV14412, NV13526, NV12853, NV18238, NV14189, NV14696, NV16172, NV15267, NV17042, NV17116, NV1…
GO:0009055	2.80121e-11	electron carrier activity	69	2465	157	12900	NV13156, NV10569, NV12368, NV10123, NV12705, NV11058, NV17758, NV18050, NV13836, NV10906, NV13219, NV16242, NV13906, NV18319, NV16891, NV11731, NV15896, NV10614, NV13671, NV15332, NV13020, NV17692, NV11233, NV13767, NV15591, NV10995, NV17215, NV10520, NV15253, NV13153, NV16224, NV30071, NV14482, NV13058, NV11037, NV11586, NV15592, NV18411, NV18292, NV13776, NV12777, NV18551, NV14333, NV10613, NV1…
GO:0005838	3.26617e-11	proteasome regulatory particle	21	2465	24	12900	NV15607, NV14829, NV12180, NV10748, NV12476, NV12333, NV14908, NV14096, NV17501, NV15789, NV10063, NV15169, NV10900, NV16391, NV11103, NV13405, NV10361, NV14919, NV15117, NV16539, NV15940
GO:0006006	3.55034e-11	glucose metabolism	24	2465	30	12900	NV12241, NV14079, NV12444, NV16404, NV10662, NV11133, NV12204, NV16016, NV18866, NV16157, NV13603, NV17380, NV17554, NV17655, NV13271, NV12203, NV16426, NV16403, NV11134, NV17556, NV13505, NV18136, NV15822, NV15743
GO:0016469	4.6598e-11	hydrogen-transporting two-sector ATPase complex	28	2465	39	12900	NV16133, NV14984, NV23750, NV10699, NV17706, NV13434, NV16081, NV14793, NV15655, NV13431, NV13458, NV14491, NV10516, NV18090, NV12316, NV14086, NV13669, NV14712, NV20037, NV10918, NV13258, NV10403, NV13694, NV15523, NV16729, NV12615, NV15635, NV16064
GO:1901136	7.28416e-11	carbohydrate derivative degradation	164	2465	517	12900	NV14984, NV17491, NV17377, NV10699, NV13434, NV17593, NV18192, NV15789, NV13664, NV14183, NV12592, NV10430, NV12743, NV18289, NV14640, NV16640, NV15635, NV18778, NV17619, NV16524, NV11718, NV14793, NV31624, NV12333, NV12451, NV10438, NV10400, NV18090, NV13687, NV10275, NV13574, NV12853, NV14712, NV14357, NV31367, NV13570, NV10403, NV16977, NV14079, NV16133, NV16833, NV17933, NV13256, NV13458, NV1…
GO:0015405	7.69941e-11	P-P-bond-hydrolysis-driven transporters	58	2465	124	12900	NV16977, NV16133, NV14984, NV10699, NV13434, NV11069, NV16578, NV13431, NV13458, NV12261, NV10587, NV18185, NV12316, NV13669, NV12592, NV20037, NV10033, NV10688, NV10139, NV14844, NV10918, NV10875, NV13694, NV15523, NV14845, NV14640, NV15635, NV16064, NV30255, NV13088, NV23750, NV11610, NV17706, NV14793, NV15150, NV16081, NV15655, NV23066, NV10520, NV10279, NV14491, NV10630, NV10516, NV10275, NV1…
GO:0015399	7.69941e-11	primary active transmembrane transporter activity	58	2465	124	12900	NV16977, NV16133, NV14984, NV10699, NV13434, NV11069, NV16578, NV13431, NV13458, NV12261, NV10587, NV18185, NV12316, NV13669, NV12592, NV20037, NV10033, NV10688, NV10139, NV14844, NV10918, NV10875, NV13694, NV15523, NV14845, NV14640, NV15635, NV16064, NV30255, NV13088, NV23750, NV11610, NV17706, NV14793, NV15150, NV16081, NV15655, NV23066, NV10520, NV10279, NV14491, NV10630, NV10516, NV10275, NV1…
GO:0019829	8.73454e-11	cation-transporting ATPase activity	35	2465	57	12900	NV16977, NV16133, NV14984, NV10699, NV13434, NV11069, NV13431, NV13458, NV10587, NV12316, NV13669, NV20037, NV10918, NV10875, NV13694, NV15523, NV14640, NV15635, NV16064, NV23750, NV17706, NV14793, NV16081, NV15655, NV14491, NV18090, NV10516, NV14086, NV14712, NV13258, NV10403, NV13201, NV10229, NV16729, NV12615
GO:0044767	8.73601e-11	single-organism developmental process	633	2465	2644	12900	NV16164, NV15766, NV18001, NV11054, NV23564, NV10699, NV13156, NV15860, NV13994, NV15886, NV21463, NV18385, NV14345, NV12743, NV16502, NV16488, NV13298, NV11493, NV18289, NV12414, NV15332, NV15382, NV10171, NV16942, NV14120, NV18501, NV11386, NV10400, NV12710, NV13487, NV16999, NV12388, NV14156, NV18528, NV10950, NV11106, NV11109, NV13256, NV12236, NV19079, NV13791, NV13927, NV13458, NV17391, NV1…
GO:0043292	9.90236e-11	contractile fiber	31	2465	47	12900	NV11910, NV12521, NV14079, NV14099, NV14131, NV13872, NV11782, NV15713, NV16678, NV17391, NV16284, NV12065, NV17131, NV10917, NV17380, NV14594, NV15545, NV10148, NV10929, NV12582, NV10694, NV12820, NV17149, NV17181, NV12834, NV11212, NV13505, NV19262, NV14101, NV12583, NV12651
GO:0000398	1.64878e-10	nuclear mRNA splicing, via spliceosome	82	2465	207	12900	NV16852, NV17490, NV16210, NV17228, NV17560, NV10642, NV15707, NV11563, NV11406, NV13106, NV10157, NV14522, NV11568, NV11800, NV11025, NV17175, NV18527, NV12238, NV15698, NV17269, NV31504, NV16342, NV16621, NV20179, NV11837, NV18572, NV15397, NV14895, NV13607, NV18413, NV14184, NV12934, NV18462, NV16015, NV18530, NV11362, NV18159, NV19170, NV13815, NV17977, NV15019, NV10444, NV16475, NV17043, NV1…
GO:0000377	1.64878e-10	RNA splicing, via transesterification reactions with bulged adenosine as nucleophile	82	2465	207	12900	NV16852, NV17490, NV16210, NV17228, NV17560, NV10642, NV15707, NV11563, NV11406, NV13106, NV10157, NV14522, NV11568, NV11800, NV11025, NV17175, NV18527, NV12238, NV15698, NV17269, NV31504, NV16342, NV16621, NV20179, NV11837, NV18572, NV15397, NV14895, NV13607, NV18413, NV14184, NV12934, NV18462, NV16015, NV18530, NV11362, NV18159, NV19170, NV13815, NV17977, NV15019, NV10444, NV16475, NV17043, NV1…
GO:0008135	1.74905e-10	translation factor activity, RNA binding	50	2465	101	12900	NV14231, NV10149, NV15766, NV16829, NV12825, NV15617, NV18467, NV12769, NV10955, NV18147, NV13791, NV11568, NV16439, NV12835, NV18764, NV14365, NV17593, NV16857, NV14848, NV18824, NV10344, NV16538, NV18875, NV18746, NV11428, NV15947, NV13589, NV17558, NV11895, NV14982, NV16035, NV11718, NV17317, NV16537, NV10150, NV14296, NV14671, NV16237, NV16557, NV13962, NV23109, NV15355, NV12842, NV14357, NV1…
GO:0071011	2.03337e-10	precatalytic spliceosome	67	2465	156	12900	NV17490, NV16210, NV17228, NV17560, NV10642, NV15707, NV11563, NV11406, NV13106, NV10157, NV14522, NV11568, NV11800, NV11025, NV17175, NV18527, NV12238, NV17269, NV16342, NV16621, NV20179, NV11837, NV18572, NV14895, NV13607, NV18413, NV14184, NV12934, NV18462, NV16015, NV18530, NV11362, NV18159, NV19170, NV17977, NV15019, NV16475, NV17043, NV11909, NV12361, NV11926, NV16388, NV12322, NV12490, NV1…
GO:0044432	2.1143e-10	endoplasmic reticulum part	55	2465	117	12900	NV13334, NV10553, NV10965, NV13333, NV10123, NV20768, NV18324, NV11866, NV15511, NV11069, NV15870, NV16578, NV14207, NV12845, NV10253, NV19007, NV13664, NV18747, NV14183, NV11445, NV17208, NV18456, NV14628, NV10452, NV11336, NV15350, NV18354, NV10849, NV14964, NV16640, NV17548, NV12354, NV15365, NV12444, NV10513, NV15562, NV11907, NV16119, NV18797, NV12905, NV12853, NV11144, NV15282, NV13593, NV1…
GO:0044282	2.1143e-10	small molecule catabolism	40	2465	72	12900	NV14079, NV11510, NV12952, NV18829, NV18054, NV18666, NV10125, NV18526, NV17893, NV15071, NV15205, NV12512, NV30894, NV10128, NV11493, NV10164, NV11175, NV23721, NV10120, NV17106, NV11442, NV18937, NV14284, NV22429, NV13767, NV16021, NV16550, NV10127, NV10662, NV22428, NV12819, NV18416, NV13151, NV10602, NV11220, NV19223, NV12918, NV11893, NV14944, NV13212
GO:0006413	2.1143e-10	translation initiation	40	2465	72	12900	NV14231, NV10149, NV15766, NV16829, NV12825, NV18467, NV10955, NV18147, NV13791, NV11568, NV16439, NV12835, NV18764, NV17593, NV16857, NV18824, NV10344, NV18875, NV15947, NV11120, NV17558, NV17400, NV11895, NV14982, NV17317, NV16537, NV10520, NV10150, NV14671, NV16237, NV14296, NV16557, NV13962, NV15355, NV23109, NV12842, NV18104, NV13034, NV11512, NV13467
GO:0005681	2.55807e-10	spliceosomal complex	77	2465	191	12900	NV17490, NV16210, NV17228, NV17560, NV10642, NV15707, NV11563, NV11406, NV13106, NV10157, NV14522, NV11568, NV11800, NV11025, NV17175, NV18527, NV12238, NV15698, NV17269, NV16342, NV16621, NV20179, NV11837, NV18572, NV14895, NV13607, NV18413, NV14184, NV12934, NV18462, NV16015, NV18530, NV11362, NV18159, NV19170, NV13815, NV17977, NV15019, NV10444, NV16475, NV17043, NV11909, NV12361, NV11926, NV1…
GO:0000375	2.86559e-10	RNA splicing, via transesterification reactions	82	2465	209	12900	NV16852, NV17490, NV16210, NV17228, NV17560, NV10642, NV15707, NV11563, NV11406, NV13106, NV10157, NV14522, NV11568, NV11800, NV11025, NV17175, NV18527, NV12238, NV15698, NV17269, NV31504, NV16342, NV16621, NV20179, NV11837, NV18572, NV15397, NV14895, NV13607, NV18413, NV14184, NV12934, NV18462, NV16015, NV18530, NV11362, NV18159, NV19170, NV13815, NV17977, NV15019, NV10444, NV16475, NV17043, NV1…
GO:0006520	4.4614e-10	cellular amino acid metabolic process	81	2465	207	12900	NV11447, NV18001, NV15080, NV13994, NV12234, NV13524, NV10765, NV10357, NV11833, NV11658, NV18052, NV14183, NV14185, NV11111, NV17611, NV22763, NV30894, NV15415, NV13466, NV15849, NV16908, NV10065, NV14196, NV11493, NV14432, NV13995, NV17106, NV15635, NV16064, NV14284, NV13005, NV10673, NV10662, NV18379, NV21452, NV12819, NV11699, NV15874, NV18732, NV12853, NV10602, NV19223, NV12420, NV13507, NV1…
GO:0061024	4.4614e-10	membrane organisation	110	2465	314	12900	NV10553, NV10772, NV14498, NV12143, NV20768, NV12614, NV11577, NV10125, NV15886, NV16578, NV18987, NV18192, NV18660, NV13664, NV18747, NV18527, NV10430, NV14368, NV17514, NV15241, NV14345, NV25673, NV15278, NV14332, NV15350, NV16613, NV10364, NV17949, NV16186, NV14640, NV11765, NV16640, NV10120, NV15636, NV18645, NV18307, NV15050, NV16942, NV10127, NV16205, NV16671, NV18413, NV10279, NV11515, NV1…
GO:0016655	4.72421e-10	oxidoreductase activity, acting on NAD(P)H, quinone or similar compound as acceptor	23	2465	30	12900	NV10569, NV24413, NV11489, NV13386, NV31416, NV14278, NV12974, NV18303, NV19193, NV12207, NV19125, NV14268, NV18197, NV12868, NV18319, NV17489, NV15125, NV14622, NV15864, NV13671, NV17966, NV18489, NV18010
GO:0044449	4.84147e-10	contractile fibre component	29	2465	44	12900	NV11910, NV12521, NV14079, NV14099, NV14131, NV13872, NV11782, NV16678, NV17391, NV16284, NV12065, NV17131, NV10917, NV17380, NV14594, NV15545, NV10148, NV10929, NV12582, NV10694, NV12820, NV17149, NV17181, NV12834, NV11212, NV13505, NV14101, NV12651, NV12583
GO:1901566	5.92418e-10	organonitrogen compound formation	86	2465	226	12900	NV11447, NV14984, NV16138, NV17389, NV15080, NV13994, NV13434, NV12234, NV13524, NV11833, NV16234, NV10717, NV15921, NV15660, NV11658, NV14183, NV22763, NV15415, NV10605, NV14147, NV11493, NV17197, NV13694, NV11125, NV13995, NV12816, NV15635, NV16064, NV14284, NV17013, NV13005, NV10673, NV18379, NV21452, NV15655, NV16158, NV10276, NV11181, NV11180, NV13507, NV18780, NV13853, NV16345, NV11097, NV2…
GO:0007275	6.73086e-10	multicellular organismal development	566	2465	2350	12900	NV16164, NV15766, NV18001, NV11054, NV10699, NV13156, NV15860, NV15886, NV21463, NV14345, NV12743, NV16502, NV16488, NV13298, NV11493, NV18289, NV12414, NV15332, NV10171, NV16942, NV18501, NV11386, NV10400, NV12710, NV13487, NV16999, NV12388, NV14156, NV18528, NV10950, NV11106, NV11109, NV13256, NV12236, NV13791, NV13927, NV13458, NV13245, NV12207, NV14976, NV17876, NV12490, NV17138, NV17824, NV1…
GO:0016020	7.21678e-10	membrane	575	2465	2394	12900	NV17491, NV10699, NV13497, NV15220, NV15886, NV18987, NV13533, NV15602, NV17492, NV17611, NV18235, NV14345, NV30102, NV18289, NV15332, NV13534, NV15635, NV23326, NV16942, NV10673, NV14793, NV11917, NV18501, NV11386, NV13450, NV15253, NV16900, NV10993, NV10400, NV13526, NV12853, NV15012, NV18964, NV17042, NV17116, NV16133, NV13927, NV13458, NV16692, NV16020, NV12207, NV14882, NV18075, NV31207, NV1…
GO:0008380	1.18977e-09	RNA splicing	85	2465	225	12900	NV16852, NV17490, NV16210, NV17228, NV17560, NV10642, NV15707, NV11563, NV11406, NV13106, NV10157, NV14522, NV11568, NV11800, NV11025, NV17175, NV18527, NV12238, NV15698, NV17269, NV31504, NV16342, NV16621, NV20179, NV11837, NV18572, NV15397, NV14895, NV13607, NV18413, NV14184, NV12934, NV18462, NV16015, NV18530, NV13353, NV11362, NV18159, NV19170, NV13815, NV17977, NV15019, NV10444, NV16475, NV1…
GO:0046395	1.53697e-09	carboxylic acid breakdown	30	2465	48	12900	NV13767, NV14079, NV16021, NV16550, NV12952, NV18829, NV18054, NV18666, NV10662, NV18526, NV12819, NV18416, NV17893, NV15071, NV13151, NV12512, NV10602, NV11220, NV19223, NV30894, NV11493, NV12918, NV11175, NV14944, NV17106, NV23721, NV11442, NV18937, NV14284, NV13212
GO:0016054	1.53697e-09	organic acid catabolism	30	2465	48	12900	NV13767, NV14079, NV16021, NV16550, NV12952, NV18829, NV18054, NV18666, NV10662, NV18526, NV12819, NV18416, NV17893, NV15071, NV13151, NV12512, NV10602, NV11220, NV19223, NV30894, NV11493, NV12918, NV11175, NV14944, NV17106, NV23721, NV11442, NV18937, NV14284, NV13212
GO:1901605	1.6312e-09	alpha-amino acid metabolic process	49	2465	103	12900	NV14079, NV22497, NV18829, NV11109, NV15080, NV18666, NV30263, NV12234, NV13524, NV10357, NV11833, NV11658, NV18346, NV14183, NV12512, NV12082, NV17611, NV22763, NV30894, NV15415, NV15849, NV13117, NV11493, NV17542, NV11175, NV13995, NV17106, NV23721, NV16064, NV14284, NV16697, NV10673, NV10662, NV21452, NV17609, NV12819, NV11699, NV18416, NV18732, NV15933, NV10602, NV19223, NV15114, NV13507, NV1…
GO:0033036	1.67183e-09	macromolecule localisation	186	2465	628	12900	NV14984, NV11139, NV10772, NV17377, NV20768, NV16725, NV15272, NV13886, NV14817, NV12434, NV19103, NV13664, NV13598, NV12043, NV10430, NV25187, NV18497, NV14345, NV12743, NV12472, NV14332, NV15350, NV14640, NV16640, NV11837, NV16962, NV12583, NV10171, NV15517, NV14441, NV16942, NV16086, NV16205, NV14120, NV14041, NV10943, NV10469, NV11386, NV12934, NV11515, NV10400, NV10275, NV10132, NV18084, NV1…
GO:0006090	1.81602e-09	pyruvate metabolic process	22	2465	29	12900	NV12323, NV15416, NV13940, NV18866, NV16157, NV16284, NV14710, NV17380, NV16834, NV10148, NV11359, NV12039, NV10713, NV12083, NV19134, NV18700, NV11461, NV13505, NV15694, NV18136, NV16370, NV12651
GO:0043492	2.27604e-09	ATPase activity, coupled to movement of substances	50	2465	107	12900	NV16977, NV16133, NV14984, NV10699, NV13434, NV11069, NV13431, NV13458, NV12261, NV10587, NV18185, NV12316, NV13669, NV12592, NV20037, NV10033, NV10688, NV10139, NV14844, NV10918, NV10875, NV13694, NV15523, NV14845, NV14640, NV15635, NV16064, NV23750, NV11610, NV17706, NV14793, NV16081, NV15655, NV10520, NV14491, NV10630, NV10516, NV10275, NV18090, NV14086, NV13574, NV14712, NV16903, NV13258, NV1…
GO:0006996	2.27604e-09	organelle organization	359	2465	1395	12900	NV10149, NV16210, NV11139, NV17491, NV10699, NV13156, NV15886, NV17593, NV12043, NV17611, NV18385, NV12743, NV11493, NV15278, NV14332, NV18912, NV18469, NV11837, NV15382, NV15947, NV15050, NV14120, NV11386, NV14671, NV10400, NV13962, NV12853, NV16999, NV17526, NV13353, NV18238, NV11939, NV11362, NV12388, NV31367, NV14156, NV12448, NV13570, NV14758, NV13328, NV16833, NV13256, NV10398, NV14954, NV1…
GO:0042626	2.27604e-09	ATPase activity, coupled to transmembrane movement of substances	50	2465	107	12900	NV16977, NV16133, NV14984, NV10699, NV13434, NV11069, NV13431, NV13458, NV12261, NV10587, NV18185, NV12316, NV13669, NV12592, NV20037, NV10033, NV10688, NV10139, NV14844, NV10918, NV10875, NV13694, NV15523, NV14845, NV14640, NV15635, NV16064, NV23750, NV11610, NV17706, NV14793, NV16081, NV15655, NV10520, NV14491, NV10630, NV10516, NV10275, NV18090, NV14086, NV13574, NV14712, NV16903, NV13258, NV1…
GO:0016820	2.27604e-09	hydrolase activity, acting on acid anhydrides, catalyzing transmembrane movement of substances	50	2465	107	12900	NV16977, NV16133, NV14984, NV10699, NV13434, NV11069, NV13431, NV13458, NV12261, NV10587, NV18185, NV12316, NV13669, NV12592, NV20037, NV10033, NV10688, NV10139, NV14844, NV10918, NV10875, NV13694, NV15523, NV14845, NV14640, NV15635, NV16064, NV23750, NV11610, NV17706, NV14793, NV16081, NV15655, NV10520, NV14491, NV10630, NV10516, NV10275, NV18090, NV14086, NV13574, NV14712, NV16903, NV13258, NV1…
GO:0036094	2.64669e-09	small molecule binding	415	2465	1655	12900	NV16164, NV14630, NV10149, NV16210, NV18001, NV17491, NV11054, NV13189, NV14625, NV16579, NV10699, NV11406, NV14673, NV18563, NV18665, NV17593, NV16016, NV15789, NV21463, NV16019, NV16489, NV18554, NV12743, NV11493, NV15278, NV18289, NV18912, NV10288, NV10120, NV15635, NV13576, NV15947, NV10127, NV12514, NV24413, NV10585, NV15323, NV10275, NV12853, NV16015, NV19223, NV17655, NV11362, NV31367, NV1…
GO:0003743	2.67697e-09	translation initiation factor activity	37	2465	68	12900	NV14231, NV10149, NV15766, NV16829, NV12825, NV18467, NV10955, NV18147, NV13791, NV11568, NV16439, NV12835, NV18764, NV17593, NV16857, NV18824, NV10344, NV18875, NV15947, NV17558, NV11895, NV14982, NV17317, NV16537, NV10150, NV14671, NV16237, NV14296, NV16557, NV13962, NV15355, NV23109, NV12842, NV18104, NV13034, NV11512, NV13467
GO:0046434	3.06536e-09	organophosphate degradation	153	2465	495	12900	NV14984, NV17491, NV17377, NV10699, NV13434, NV17593, NV18192, NV10747, NV15789, NV13664, NV14183, NV12592, NV10430, NV12743, NV18289, NV14640, NV16640, NV15635, NV18778, NV10585, NV11718, NV14793, NV31624, NV12333, NV22428, NV12451, NV10438, NV10400, NV18090, NV13687, NV10275, NV13574, NV12853, NV14712, NV14357, NV31367, NV13570, NV10403, NV16977, NV14079, NV16133, NV11510, NV16833, NV17933, NV1…
GO:0046394	3.91373e-09	carboxylic acid anabolism	48	2465	102	12900	NV11447, NV22497, NV10553, NV15080, NV13994, NV12494, NV12234, NV13524, NV17494, NV11833, NV14986, NV11658, NV15602, NV17492, NV18075, NV14219, NV22763, NV15415, NV13117, NV17824, NV11493, NV10237, NV17542, NV18186, NV13995, NV10913, NV16064, NV14284, NV14293, NV18155, NV13005, NV10673, NV21452, NV14455, NV14220, NV17486, NV15933, NV15114, NV17838, NV14089, NV12039, NV14292, NV13507, NV10981, NV1…
GO:0016053	3.91373e-09	organic acid biosynthetic process	48	2465	102	12900	NV11447, NV22497, NV10553, NV15080, NV13994, NV12494, NV12234, NV13524, NV17494, NV11833, NV14986, NV11658, NV15602, NV17492, NV18075, NV14219, NV22763, NV15415, NV13117, NV17824, NV11493, NV10237, NV17542, NV18186, NV13995, NV10913, NV16064, NV14284, NV14293, NV18155, NV13005, NV10673, NV21452, NV14455, NV14220, NV17486, NV15933, NV15114, NV17838, NV14089, NV12039, NV14292, NV13507, NV10981, NV1…
GO:0016616	4.15484e-09	oxidoreductase activity, acting on the CH-OH group of donors, NAD or NADP as acceptor	47	2465	99	12900	NV14630, NV19148, NV14079, NV17389, NV16430, NV16308, NV19079, NV10125, NV16016, NV17544, NV15071, NV15968, NV12997, NV10111, NV17554, NV10128, NV11796, NV10057, NV15278, NV10288, NV17542, NV10120, NV11442, NV12996, NV10467, NV10669, NV18193, NV10127, NV14099, NV18927, NV10662, NV16157, NV15279, NV18311, NV10824, NV13786, NV15099, NV15214, NV16426, NV13246, NV16898, NV14165, NV17556, NV15997, NV1…
GO:0022618	4.60057e-09	RNP complex assembly	37	2465	69	12900	NV10149, NV10642, NV12825, NV18467, NV14128, NV11909, NV16439, NV16857, NV11800, NV14887, NV12490, NV31504, NV14997, NV16342, NV18875, NV16315, NV15947, NV22790, NV17558, NV14895, NV11895, NV13108, NV17317, NV10150, NV16237, NV16557, NV13962, NV15355, NV13750, NV16442, NV13034, NV18159, NV11099, NV17781, NV13467, NV18113, NV17977
GO:0030017	7.98745e-09	sarcomere	26	2465	40	12900	NV11910, NV12521, NV14079, NV14099, NV14131, NV11782, NV16678, NV17391, NV16284, NV12065, NV17131, NV10917, NV17380, NV14594, NV15545, NV10148, NV12582, NV10694, NV12820, NV17149, NV12834, NV11212, NV13505, NV14101, NV12651, NV12583
GO:0048856	8.03872e-09	anatomical structure development	566	2465	2384	12900	NV16164, NV15766, NV18001, NV11054, NV23564, NV10699, NV13156, NV15860, NV15886, NV18385, NV14345, NV12743, NV16502, NV16488, NV13298, NV11493, NV18289, NV12414, NV15332, NV15382, NV16942, NV11504, NV14120, NV18501, NV11386, NV10400, NV12710, NV16999, NV12388, NV14156, NV18528, NV10950, NV11106, NV11109, NV13256, NV13791, NV13927, NV17391, NV13245, NV14976, NV17876, NV12490, NV17138, NV17824, NV1…
GO:0003674	1.13161e-08	molecular function	2265	2465	11407	12900	NV11054, NV16435, NV12220, NV13497, NV12769, NV14673, NV15886, NV18665, NV16016, NV13168, NV16019, NV19233, NV17611, NV18554, NV25116, NV12743, NV14425, NV18289, NV18912, NV14857, NV15635, NV10913, NV10171, NV16942, NV14793, NV16597, NV10993, NV14671, NV12710, NV16304, NV15293, NV18528, NV15120, NV16850, NV17116, NV11106, NV15117, NV10638, NV15380, NV16833, NV11179, NV13349, NV19079, NV10398, NV1…
GO:0009124	1.2024e-08	nucleoside monophosphate biosynthesis	30	2465	51	12900	NV16133, NV14984, NV12158, NV18927, NV13434, NV11069, NV11418, NV16081, NV11040, NV15655, NV11582, NV14491, NV15660, NV15215, NV13669, NV10896, NV11181, NV14147, NV11180, NV13258, NV10918, NV13694, NV13709, NV13201, NV11146, NV17895, NV16713, NV15552, NV15635, NV16064
GO:0030016	1.75255e-08	myofibril	26	2465	41	12900	NV11910, NV12521, NV14079, NV14099, NV14131, NV11782, NV16678, NV17391, NV16284, NV12065, NV17131, NV10917, NV17380, NV14594, NV15545, NV10148, NV12582, NV10694, NV12820, NV17149, NV12834, NV11212, NV13505, NV14101, NV12651, NV12583
GO:0009156	1.90969e-08	ribonucleoside monophosphate biosynthesis	29	2465	49	12900	NV16133, NV14984, NV12158, NV18927, NV13434, NV11069, NV11418, NV16081, NV11040, NV15655, NV11582, NV14491, NV15660, NV15215, NV13669, NV10896, NV11181, NV14147, NV11180, NV13258, NV10918, NV13694, NV13709, NV13201, NV11146, NV17895, NV16713, NV15635, NV16064
GO:0032501	1.95858e-08	organismal physiological process	687	2465	2985	12900	NV16164, NV15766, NV18001, NV11054, NV23564, NV10699, NV13156, NV15860, NV13994, NV15886, NV12845, NV10717, NV21463, NV19233, NV18385, NV14345, NV12743, NV16502, NV16488, NV13298, NV11493, NV18289, NV12414, NV15332, NV10120, NV23326, NV15382, NV10171, NV16942, NV14120, NV10976, NV18501, NV11386, NV10400, NV12710, NV13487, NV16999, NV12388, NV14156, NV18528, NV10950, NV11106, NV11109, NV13256, NV1…
GO:0016829	2.27759e-08	lyase activity	56	2465	133	12900	NV19210, NV13667, NV22497, NV16138, NV15235, NV11109, NV10392, NV18054, NV13994, NV17750, NV12234, NV10463, NV12372, NV14138, NV11446, NV10214, NV10417, NV10111, NV11111, NV17832, NV15077, NV18321, NV13709, NV15184, NV11125, NV13995, NV10287, NV11442, NV16550, NV14988, NV12444, NV13090, NV10419, NV16396, NV14455, NV12428, NV12397, NV12355, NV10276, NV11699, NV12288, NV16284, NV11300, NV15933, NV1…
GO:0071702	2.57176e-08	organic substance transport	170	2465	580	12900	NV14984, NV16375, NV10821, NV10772, NV15895, NV17377, NV13497, NV20768, NV16725, NV13886, NV12434, NV19103, NV13664, NV12043, NV25187, NV17611, NV14345, NV12743, NV12472, NV14332, NV12343, NV15350, NV14640, NV16640, NV11837, NV15517, NV16942, NV16086, NV16205, NV14120, NV14041, NV10943, NV13450, NV12934, NV16900, NV11515, NV15744, NV10275, NV13574, NV13526, NV16853, NV10132, NV12849, NV16833, NV1…
GO:0070972	2.60522e-08	protein localization to endoplasmic reticulum	20	2465	27	12900	NV15517, NV10965, NV20768, NV15870, NV16578, NV16343, NV10207, NV14817, NV11515, NV15512, NV13664, NV18747, NV18078, NV14103, NV24726, NV16442, NV10132, NV13708, NV15516, NV15513
GO:0016282	3.05339e-08	eukaryotic 43S preinitiation complex	14	2465	15	12900	NV10149, NV17558, NV11895, NV18467, NV16439, NV17317, NV10150, NV13034, NV16857, NV13467, NV16237, NV14671, NV13962, NV15355
GO:0005839	3.05339e-08	macropain	14	2465	15	12900	NV18836, NV11430, NV13305, NV11044, NV16435, NV18950, NV17855, NV12758, NV10939, NV18121, NV12493, NV12063, NV17945, NV20651
GO:0070993	3.05339e-08	translation preinitiation complex	14	2465	15	12900	NV10149, NV17558, NV11895, NV18467, NV16439, NV17317, NV10150, NV13034, NV16857, NV13467, NV16237, NV14671, NV13962, NV15355
GO:1901658	3.11242e-08	glycosyl compound breakdown	146	2465	481	12900	NV14984, NV17491, NV17377, NV10699, NV13434, NV17593, NV18192, NV15789, NV13664, NV14183, NV12592, NV10430, NV12743, NV18289, NV14640, NV16640, NV15635, NV18778, NV11718, NV14793, NV31624, NV12333, NV12451, NV10438, NV10400, NV18090, NV13687, NV10275, NV13574, NV12853, NV14712, NV14357, NV31367, NV13570, NV10403, NV16977, NV16133, NV16833, NV17933, NV13256, NV13458, NV16343, NV12261, NV11235, NV1…
GO:0031974	3.62107e-08	membrane-enclosed lumen	222	2465	807	12900	NV16852, NV17560, NV11563, NV17264, NV13943, NV17377, NV10123, NV12242, NV17580, NV17721, NV15222, NV17544, NV12783, NV12238, NV15698, NV18319, NV15531, NV15350, NV10164, NV10429, NV12414, NV11442, NV10484, NV12876, NV12934, NV14154, NV11220, NV16867, NV19223, NV31355, NV11586, NV14919, NV15999, NV11512, NV14957, NV14758, NV14079, NV16800, NV11368, NV11625, NV12236, NV10454, NV14586, NV11374, NV1…
GO:0044724	3.62318e-08	single-organism carbohydrate catabolic process	22	2465	32	12900	NV12241, NV11337, NV10662, NV15416, NV16016, NV16157, NV16284, NV13603, NV17380, NV10148, NV13271, NV10713, NV16426, NV12083, NV19134, NV18700, NV13505, NV15694, NV18136, NV11893, NV12651, NV15822
GO:0009164	3.67543e-08	nucleoside degradation	145	2465	478	12900	NV14984, NV17491, NV17377, NV10699, NV13434, NV17593, NV18192, NV15789, NV13664, NV14183, NV12592, NV10430, NV12743, NV18289, NV14640, NV16640, NV15635, NV18778, NV11718, NV14793, NV31624, NV12333, NV12451, NV10438, NV10400, NV18090, NV13687, NV10275, NV13574, NV12853, NV14712, NV14357, NV31367, NV13570, NV10403, NV16977, NV16133, NV16833, NV17933, NV13256, NV13458, NV16343, NV12261, NV11235, NV1…
GO:0009143	3.74017e-08	nucleoside triphosphate breakdown	144	2465	474	12900	NV14984, NV17491, NV17377, NV10699, NV13434, NV17593, NV18192, NV10747, NV15789, NV13664, NV14183, NV12592, NV10430, NV12743, NV18289, NV14640, NV16640, NV15635, NV18778, NV11718, NV14793, NV31624, NV12333, NV12451, NV10438, NV10400, NV18090, NV13687, NV10275, NV13574, NV12853, NV14712, NV14357, NV31367, NV13570, NV10403, NV16977, NV16133, NV16833, NV17933, NV13256, NV13458, NV16343, NV12261, NV1…
GO:0044822	4.93411e-08	poly(A)-RNA binding	65	2465	167	12900	NV14231, NV10149, NV17490, NV16210, NV17560, NV10642, NV11406, NV14522, NV14665, NV18665, NV17593, NV11800, NV18527, NV15698, NV15184, NV20179, NV15397, NV13354, NV13607, NV15536, NV18413, NV12161, NV14184, NV12934, NV15355, NV11362, NV18104, NV15233, NV19170, NV17977, NV18766, NV10444, NV16475, NV14954, NV11909, NV10220, NV12361, NV11926, NV17817, NV11344, NV16388, NV14976, NV12490, NV14997, NV1…
GO:0003729	4.93411e-08	mRNA binding	65	2465	167	12900	NV14231, NV10149, NV17490, NV16210, NV17560, NV10642, NV11406, NV14522, NV14665, NV18665, NV17593, NV11800, NV18527, NV15698, NV15184, NV20179, NV15397, NV13354, NV13607, NV15536, NV18413, NV12161, NV14184, NV12934, NV15355, NV11362, NV18104, NV15233, NV19170, NV17977, NV18766, NV10444, NV16475, NV14954, NV11909, NV10220, NV12361, NV11926, NV17817, NV11344, NV16388, NV14976, NV12490, NV14997, NV1…
GO:0044283	5.03916e-08	small molecule biosynthetic process	57	2465	139	12900	NV11447, NV22497, NV10553, NV16179, NV20528, NV10133, NV15080, NV13994, NV12494, NV12234, NV13524, NV17494, NV11833, NV14986, NV15921, NV11658, NV15602, NV17492, NV18075, NV14219, NV22763, NV15415, NV13117, NV17824, NV11493, NV17197, NV10237, NV17542, NV18186, NV13995, NV10913, NV16064, NV14284, NV14293, NV18155, NV13005, NV10673, NV21452, NV14455, NV12168, NV14220, NV16945, NV17486, NV15933, NV1…
GO:0071826	5.58155e-08	protein-RNA complex subunit organization	37	2465	74	12900	NV10149, NV10642, NV12825, NV18467, NV14128, NV11909, NV16439, NV16857, NV11800, NV14887, NV12490, NV31504, NV14997, NV16342, NV18875, NV16315, NV15947, NV22790, NV17558, NV14895, NV11895, NV13108, NV17317, NV10150, NV16237, NV16557, NV13962, NV15355, NV13750, NV16442, NV13034, NV18159, NV11099, NV17781, NV13467, NV18113, NV17977
GO:1901292	5.58155e-08	nucleoside phosphate breakdown	146	2465	485	12900	NV14984, NV17491, NV17377, NV10699, NV13434, NV17593, NV18192, NV10747, NV15789, NV13664, NV14183, NV12592, NV10430, NV12743, NV18289, NV14640, NV16640, NV15635, NV18778, NV10585, NV11718, NV14793, NV31624, NV12333, NV12451, NV10438, NV10400, NV18090, NV13687, NV10275, NV13574, NV12853, NV14712, NV14357, NV31367, NV13570, NV10403, NV16977, NV16133, NV16833, NV17933, NV13256, NV13458, NV16343, NV1…
GO:0009203	5.91682e-08	ribonucleoside triphosphate breakdown	143	2465	473	12900	NV14984, NV17491, NV17377, NV10699, NV13434, NV17593, NV18192, NV15789, NV13664, NV14183, NV12592, NV10430, NV12743, NV18289, NV14640, NV16640, NV15635, NV18778, NV11718, NV14793, NV31624, NV12333, NV12451, NV10438, NV10400, NV18090, NV13687, NV10275, NV13574, NV12853, NV14712, NV14357, NV31367, NV13570, NV10403, NV16977, NV16133, NV16833, NV17933, NV13256, NV13458, NV16343, NV12261, NV11235, NV1…
GO:0009146	5.91682e-08	purine nucleoside triphosphate breakdown	143	2465	473	12900	NV14984, NV17491, NV17377, NV10699, NV13434, NV17593, NV18192, NV15789, NV13664, NV14183, NV12592, NV10430, NV12743, NV18289, NV14640, NV16640, NV15635, NV18778, NV11718, NV14793, NV31624, NV12333, NV12451, NV10438, NV10400, NV18090, NV13687, NV10275, NV13574, NV12853, NV14712, NV14357, NV31367, NV13570, NV10403, NV16977, NV16133, NV16833, NV17933, NV13256, NV13458, NV16343, NV12261, NV11235, NV1…
GO:0009207	5.91682e-08	purine ribonucleoside triphosphate degradation	143	2465	473	12900	NV14984, NV17491, NV17377, NV10699, NV13434, NV17593, NV18192, NV15789, NV13664, NV14183, NV12592, NV10430, NV12743, NV18289, NV14640, NV16640, NV15635, NV18778, NV11718, NV14793, NV31624, NV12333, NV12451, NV10438, NV10400, NV18090, NV13687, NV10275, NV13574, NV12853, NV14712, NV14357, NV31367, NV13570, NV10403, NV16977, NV16133, NV16833, NV17933, NV13256, NV13458, NV16343, NV12261, NV11235, NV1…
GO:0019725	6.43671e-08	cellular homeostasis	50	2465	116	12900	NV15620, NV12141, NV10699, NV13156, NV10123, NV18832, NV12705, NV11069, NV13011, NV11698, NV13431, NV12311, NV25673, NV11701, NV16891, NV10164, NV13756, NV15753, NV12126, NV16640, NV17106, NV11233, NV18253, NV11910, NV17633, NV15619, NV16188, NV17911, NV13348, NV13010, NV14720, NV17215, NV13899, NV17413, NV14283, NV13603, NV14086, NV13734, NV13058, NV11037, NV15545, NV11492, NV10148, NV12528, NV1…
GO:0006152	6.81926e-08	purine nucleoside breakdown	143	2465	474	12900	NV14984, NV17491, NV17377, NV10699, NV13434, NV17593, NV18192, NV15789, NV13664, NV14183, NV12592, NV10430, NV12743, NV18289, NV14640, NV16640, NV15635, NV18778, NV11718, NV14793, NV31624, NV12333, NV12451, NV10438, NV10400, NV18090, NV13687, NV10275, NV13574, NV12853, NV14712, NV14357, NV31367, NV13570, NV10403, NV16977, NV16133, NV16833, NV17933, NV13256, NV13458, NV16343, NV12261, NV11235, NV1…
GO:0070013	6.81926e-08	intracellular organelle lumen	217	2465	791	12900	NV16852, NV17560, NV11563, NV17264, NV13943, NV17377, NV10123, NV12242, NV17580, NV17721, NV15222, NV17544, NV12783, NV12238, NV15698, NV15531, NV15350, NV10164, NV10429, NV12414, NV11442, NV10484, NV12876, NV12934, NV14154, NV11220, NV16867, NV19223, NV31355, NV11586, NV14919, NV15999, NV11512, NV14957, NV14758, NV14079, NV16800, NV11368, NV11625, NV12236, NV10454, NV14586, NV11374, NV17893, NV1…
GO:0046130	6.81926e-08	purine ribonucleoside degradation	143	2465	474	12900	NV14984, NV17491, NV17377, NV10699, NV13434, NV17593, NV18192, NV15789, NV13664, NV14183, NV12592, NV10430, NV12743, NV18289, NV14640, NV16640, NV15635, NV18778, NV11718, NV14793, NV31624, NV12333, NV12451, NV10438, NV10400, NV18090, NV13687, NV10275, NV13574, NV12853, NV14712, NV14357, NV31367, NV13570, NV10403, NV16977, NV16133, NV16833, NV17933, NV13256, NV13458, NV16343, NV12261, NV11235, NV1…
GO:0043233	6.81926e-08	organelle lumen	217	2465	791	12900	NV16852, NV17560, NV11563, NV17264, NV13943, NV17377, NV10123, NV12242, NV17580, NV17721, NV15222, NV17544, NV12783, NV12238, NV15698, NV15531, NV15350, NV10164, NV10429, NV12414, NV11442, NV10484, NV12876, NV12934, NV14154, NV11220, NV16867, NV19223, NV31355, NV11586, NV14919, NV15999, NV11512, NV14957, NV14758, NV14079, NV16800, NV11368, NV11625, NV12236, NV10454, NV14586, NV11374, NV17893, NV1…
GO:1901265	7.24143e-08	nucleoside phosphate binding	393	2465	1593	12900	NV16164, NV14630, NV10149, NV16210, NV18001, NV17491, NV11054, NV13189, NV14625, NV16579, NV10699, NV11406, NV14673, NV18563, NV18665, NV17593, NV16016, NV15789, NV21463, NV16019, NV16489, NV18554, NV12743, NV11493, NV15278, NV18289, NV18912, NV10288, NV10120, NV15635, NV13576, NV15947, NV10127, NV12514, NV24413, NV10585, NV15323, NV10275, NV12853, NV16015, NV19223, NV17655, NV11362, NV31367, NV1…
GO:0000166	7.24143e-08	nucleotide binding	393	2465	1593	12900	NV16164, NV14630, NV10149, NV16210, NV18001, NV17491, NV11054, NV13189, NV14625, NV16579, NV10699, NV11406, NV14673, NV18563, NV18665, NV17593, NV16016, NV15789, NV21463, NV16019, NV16489, NV18554, NV12743, NV11493, NV15278, NV18289, NV18912, NV10288, NV10120, NV15635, NV13576, NV15947, NV10127, NV12514, NV24413, NV10585, NV15323, NV10275, NV12853, NV16015, NV19223, NV17655, NV11362, NV31367, NV1…
GO:0072523	7.61125e-08	purine and derivative catabolic process	144	2465	479	12900	NV14984, NV17491, NV17377, NV10699, NV13434, NV17593, NV18192, NV15789, NV13664, NV14183, NV12592, NV10430, NV12743, NV18289, NV14640, NV16640, NV15635, NV18778, NV11718, NV14793, NV31624, NV12333, NV12451, NV10438, NV10400, NV18090, NV13687, NV10275, NV13574, NV12853, NV14712, NV14357, NV31367, NV13570, NV10403, NV16977, NV16133, NV16833, NV17933, NV13256, NV13458, NV16343, NV12261, NV11235, NV1…
GO:0042454	7.76793e-08	ribonucleoside breakdown	143	2465	475	12900	NV14984, NV17491, NV17377, NV10699, NV13434, NV17593, NV18192, NV15789, NV13664, NV14183, NV12592, NV10430, NV12743, NV18289, NV14640, NV16640, NV15635, NV18778, NV11718, NV14793, NV31624, NV12333, NV12451, NV10438, NV10400, NV18090, NV13687, NV10275, NV13574, NV12853, NV14712, NV14357, NV31367, NV13570, NV10403, NV16977, NV16133, NV16833, NV17933, NV13256, NV13458, NV16343, NV12261, NV11235, NV1…
GO:0009166	8.57581e-08	nucleotide catabolism	145	2465	484	12900	NV14984, NV17491, NV17377, NV10699, NV13434, NV17593, NV18192, NV15789, NV13664, NV14183, NV12592, NV10430, NV12743, NV18289, NV14640, NV16640, NV15635, NV18778, NV10585, NV11718, NV14793, NV31624, NV12333, NV12451, NV10438, NV10400, NV18090, NV13687, NV10275, NV13574, NV12853, NV14712, NV14357, NV31367, NV13570, NV10403, NV16977, NV16133, NV16833, NV17933, NV13256, NV13458, NV16343, NV12261, NV1…
GO:0071013	8.68843e-08	catalytic step 2 spliceosome	55	2465	134	12900	NV17490, NV16210, NV17228, NV10642, NV15707, NV11563, NV15019, NV16475, NV13106, NV14522, NV11568, NV17043, NV11800, NV12361, NV17175, NV16388, NV18527, NV12238, NV15698, NV12322, NV17269, NV12490, NV12062, NV16342, NV11212, NV16621, NV13254, NV20179, NV23065, NV11837, NV15855, NV19078, NV18572, NV13087, NV18831, NV13607, NV18413, NV10354, NV11247, NV14184, NV12934, NV12144, NV13734, NV18530, NV1…
GO:0009261	8.87494e-08	ribonucleotide catabolism	143	2465	476	12900	NV14984, NV17491, NV17377, NV10699, NV13434, NV17593, NV18192, NV15789, NV13664, NV14183, NV12592, NV10430, NV12743, NV18289, NV14640, NV16640, NV15635, NV18778, NV11718, NV14793, NV31624, NV12333, NV12451, NV10438, NV10400, NV18090, NV13687, NV10275, NV13574, NV12853, NV14712, NV14357, NV31367, NV13570, NV10403, NV16977, NV16133, NV16833, NV17933, NV13256, NV13458, NV16343, NV12261, NV11235, NV1…
GO:0009154	8.87494e-08	purine ribonucleotide catabolism	143	2465	476	12900	NV14984, NV17491, NV17377, NV10699, NV13434, NV17593, NV18192, NV15789, NV13664, NV14183, NV12592, NV10430, NV12743, NV18289, NV14640, NV16640, NV15635, NV18778, NV11718, NV14793, NV31624, NV12333, NV12451, NV10438, NV10400, NV18090, NV13687, NV10275, NV13574, NV12853, NV14712, NV14357, NV31367, NV13570, NV10403, NV16977, NV16133, NV16833, NV17933, NV13256, NV13458, NV16343, NV12261, NV11235, NV1…
GO:0006195	8.87494e-08	purine nucleotide catabolic process	143	2465	476	12900	NV14984, NV17491, NV17377, NV10699, NV13434, NV17593, NV18192, NV15789, NV13664, NV14183, NV12592, NV10430, NV12743, NV18289, NV14640, NV16640, NV15635, NV18778, NV11718, NV14793, NV31624, NV12333, NV12451, NV10438, NV10400, NV18090, NV13687, NV10275, NV13574, NV12853, NV14712, NV14357, NV31367, NV13570, NV10403, NV16977, NV16133, NV16833, NV17933, NV13256, NV13458, NV16343, NV12261, NV11235, NV1…
GO:0006979	1.04246e-07	response to oxidative stress	41	2465	88	12900	NV17810, NV13156, NV16124, NV14321, NV15060, NV12236, NV16902, NV13066, NV12207, NV16031, NV15081, NV14100, NV12105, NV14185, NV13105, NV13149, NV15155, NV12263, NV25673, NV15531, NV14196, NV16211, NV12127, NV12126, NV16962, NV11120, NV13767, NV13914, NV23861, NV11558, NV13348, NV14720, NV17291, NV19193, NV17413, NV11536, NV13487, NV13258, NV13327, NV14137, NV11537
GO:0046907	1.26951e-07	intracellular transport	125	2465	404	12900	NV17377, NV20768, NV14744, NV14522, NV16578, NV12154, NV11487, NV12434, NV18660, NV13664, NV18747, NV13598, NV12043, NV13796, NV13587, NV11587, NV25187, NV18385, NV18235, NV14345, NV12743, NV12472, NV14332, NV18912, NV15350, NV15513, NV16640, NV11837, NV18645, NV30924, NV15517, NV16895, NV11581, NV16021, NV16942, NV11545, NV14120, NV18501, NV13450, NV14184, NV12934, NV10279, NV11515, NV11806, NV1…
GO:0033290	1.31341e-07	eukaryotic 48S preinitiation complex	13	2465	14	12900	NV10149, NV17558, NV11895, NV18467, NV17317, NV16439, NV10150, NV13034, NV16857, NV13467, NV16237, NV13962, NV15355
GO:0001731	1.31341e-07	translation preinitiation complex assembly	13	2465	14	12900	NV10149, NV17558, NV11895, NV18467, NV17317, NV16439, NV10150, NV13034, NV16857, NV13467, NV16237, NV13962, NV15355
GO:0048731	1.58678e-07	system development	477	2465	2001	12900	NV16164, NV16210, NV15766, NV18001, NV14984, NV11139, NV30429, NV11054, NV16579, NV10699, NV15860, NV15886, NV11867, NV13231, NV17593, NV12043, NV15241, NV14345, NV12743, NV16502, NV16488, NV13298, NV11493, NV18289, NV15350, NV12414, NV15332, NV11089, NV15050, NV16942, NV14241, NV10469, NV18501, NV11386, NV10438, NV10400, NV12710, NV30071, NV16999, NV13353, NV12388, NV31367, NV16172, NV14156, NV1…
GO:0006397	1.61612e-07	mRNA processing	97	2465	293	12900	NV16852, NV17490, NV16210, NV17228, NV17560, NV10642, NV15707, NV11563, NV11406, NV13106, NV10157, NV14522, NV11568, NV11800, NV15222, NV11025, NV17175, NV18527, NV12238, NV15698, NV16019, NV17269, NV31504, NV13350, NV16342, NV16621, NV20179, NV11837, NV18572, NV15397, NV14895, NV13607, NV12815, NV18413, NV14184, NV12934, NV18462, NV16015, NV18530, NV17682, NV11362, NV18159, NV19170, NV13815, NV1…
GO:0004298	1.73256e-07	threonine-type endopeptidase activity	14	2465	16	12900	NV18836, NV11430, NV13305, NV11044, NV16435, NV18950, NV17855, NV12758, NV10939, NV18121, NV12493, NV12063, NV17945, NV20651
GO:0070003	1.73256e-07	threonine-type peptidase activity	14	2465	16	12900	NV18836, NV11430, NV13305, NV11044, NV16435, NV18950, NV17855, NV12758, NV10939, NV18121, NV12493, NV12063, NV17945, NV20651
GO:0033178	1.83153e-07	proton-transporting two-sector ATPase complex, catalytic domain	15	2465	18	12900	NV16133, NV23750, NV10699, NV20037, NV17706, NV13258, NV16081, NV14793, NV10403, NV13458, NV14491, NV16729, NV12615, NV15635, NV16064
GO:0045184	2.03733e-07	protein positioning	106	2465	330	12900	NV11200, NV10468, NV10772, NV17377, NV20768, NV16725, NV16578, NV11487, NV12434, NV18660, NV19103, NV13664, NV18747, NV12043, NV13796, NV13587, NV11587, NV25187, NV14345, NV12743, NV12472, NV14332, NV15350, NV15221, NV16640, NV10778, NV18645, NV15517, NV16021, NV16942, NV16086, NV16205, NV14120, NV14041, NV10943, NV18857, NV12934, NV10279, NV11515, NV10523, NV18770, NV10132, NV15040, NV12244, NV1…
GO:0016310	2.14914e-07	phosphorylation	160	2465	554	12900	NV16164, NV16852, NV16010, NV18217, NV12122, NV18563, NV15615, NV18192, NV17828, NV30917, NV10430, NV18319, NV17489, NV10605, NV11983, NV17197, NV12816, NV30286, NV17692, NV12585, NV12514, NV14120, NV24413, NV12198, NV10673, NV15416, NV15172, NV17655, NV18528, NV11586, NV10793, NV14280, NV12777, NV10546, NV18084, NV14141, NV16073, NV12521, NV11510, NV13328, NV12180, NV15281, NV31416, NV11040, NV1…
GO:1901361	2.5234e-07	organic cyclic compound degradation	170	2465	598	12900	NV14984, NV17491, NV17377, NV10699, NV13994, NV13434, NV17593, NV18192, NV10747, NV15789, NV13664, NV14183, NV11446, NV12592, NV10430, NV12743, NV18289, NV14640, NV16640, NV15635, NV18778, NV10585, NV11718, NV14793, NV31624, NV12333, NV12451, NV10438, NV11166, NV10400, NV18090, NV13687, NV10275, NV13574, NV12853, NV14712, NV14357, NV17682, NV31367, NV15209, NV13570, NV10403, NV16977, NV16133, NV1…
GO:0008540	3.03513e-07	proteasome regulatory particle, base subcomplex	11	2465	11	12900	NV15169, NV10900, NV15607, NV14829, NV16391, NV12180, NV13405, NV12333, NV12476, NV15789, NV15940
GO:0051540	3.13667e-07	metal cluster binding	28	2465	51	12900	NV17692, NV13767, NV12432, NV10397, NV12494, NV11489, NV11418, NV13710, NV19193, NV10520, NV18601, NV11658, NV12868, NV10417, NV11181, NV14191, NV10991, NV18319, NV21568, NV12311, NV11136, NV19212, NV16049, NV18321, NV13671, NV14603, NV15495, NV10530
GO:0051536	3.13667e-07	iron sulphur cluster binding	28	2465	51	12900	NV17692, NV13767, NV12432, NV10397, NV12494, NV11489, NV11418, NV13710, NV19193, NV10520, NV18601, NV11658, NV12868, NV10417, NV11181, NV14191, NV10991, NV18319, NV21568, NV12311, NV11136, NV19212, NV16049, NV18321, NV13671, NV14603, NV15495, NV10530
GO:0016052	3.86399e-07	catabolic carbohydrate metabolic process	22	2465	35	12900	NV12241, NV11337, NV10662, NV15416, NV16016, NV16157, NV16284, NV13603, NV17380, NV10148, NV13271, NV10713, NV16426, NV12083, NV19134, NV18700, NV13505, NV15694, NV18136, NV11893, NV12651, NV15822
GO:0005789	3.98331e-07	ER membrane	39	2465	85	12900	NV13334, NV10553, NV10965, NV13333, NV20768, NV18324, NV11866, NV15511, NV11069, NV15870, NV16578, NV14207, NV13664, NV18747, NV17208, NV18456, NV10452, NV18354, NV14964, NV16640, NV12354, NV17548, NV15365, NV10513, NV15562, NV16119, NV18797, NV12853, NV11144, NV18078, NV13593, NV15224, NV17298, NV10132, NV13790, NV15495, NV31867, NV15311, NV12849
GO:0019439	4.09674e-07	aromatic compound catabolic process	167	2465	589	12900	NV14984, NV17491, NV17377, NV10699, NV13434, NV17593, NV18192, NV10747, NV15789, NV13664, NV14183, NV11446, NV12592, NV10430, NV12743, NV18289, NV14640, NV16640, NV15635, NV18778, NV10585, NV11718, NV14793, NV31624, NV12333, NV12451, NV10438, NV11166, NV10400, NV18090, NV13687, NV10275, NV13574, NV12853, NV14712, NV14357, NV17682, NV31367, NV15209, NV13570, NV10403, NV16977, NV16133, NV16833, NV1…
GO:0051186	4.34192e-07	cofactor metabolic process	42	2465	95	12900	NV15196, NV11097, NV14079, NV22497, NV15235, NV17264, NV20528, NV10460, NV12494, NV13940, NV16016, NV10717, NV17380, NV13271, NV10605, NV10057, NV10288, NV12816, NV16064, NV14284, NV12060, NV13576, NV12241, NV12323, NV17013, NV10662, NV11490, NV21452, NV12168, NV30684, NV10276, NV12775, NV12616, NV11764, NV15114, NV14089, NV11853, NV16426, NV16955, NV12918, NV11145, NV15822
GO:0044270	5.26281e-07	cellular nitrogen compound catabolic process	167	2465	591	12900	NV14984, NV17491, NV17377, NV10699, NV13994, NV13434, NV17593, NV18192, NV10747, NV15789, NV13664, NV14183, NV11446, NV12592, NV10430, NV12743, NV18289, NV14640, NV16640, NV15635, NV18778, NV10585, NV11718, NV14793, NV31624, NV12333, NV12451, NV10438, NV11166, NV10400, NV18090, NV13687, NV10275, NV13574, NV12853, NV14712, NV14357, NV17682, NV31367, NV15209, NV13570, NV10403, NV16977, NV16133, NV1…
GO:0042175	5.86564e-07	nuclear outer membrane-endoplasmic reticulum membrane network	39	2465	86	12900	NV13334, NV10553, NV10965, NV13333, NV20768, NV18324, NV11866, NV15511, NV11069, NV15870, NV16578, NV14207, NV13664, NV18747, NV17208, NV18456, NV10452, NV18354, NV14964, NV16640, NV12354, NV17548, NV15365, NV10513, NV15562, NV16119, NV18797, NV12853, NV11144, NV18078, NV13593, NV15224, NV17298, NV10132, NV13790, NV15495, NV31867, NV15311, NV12849
GO:0090150	5.86913e-07	establishment of protein localization to membrane	21	2465	33	12900	NV18447, NV16205, NV14082, NV20768, NV15870, NV16578, NV16343, NV10207, NV10279, NV11515, NV21471, NV13664, NV18747, NV18078, NV14103, NV16442, NV10132, NV13708, NV15350, NV10229, NV15311
GO:0015986	5.9402e-07	ATP synthesis coupled proton transport	12	2465	13	12900	NV13669, NV16133, NV14984, NV13434, NV13258, NV10918, NV16081, NV15655, NV13694, NV14491, NV15635, NV16064
GO:0015985	5.9402e-07	energy coupled proton transport, down electrochemical gradient	12	2465	13	12900	NV13669, NV16133, NV14984, NV13434, NV13258, NV10918, NV16081, NV15655, NV13694, NV14491, NV15635, NV16064
GO:0044707	6.43748e-07	single-multicellular organism process	638	2465	2804	12900	NV16164, NV15766, NV18001, NV11054, NV10699, NV13156, NV15860, NV13994, NV15886, NV12845, NV10717, NV21463, NV14345, NV12743, NV16502, NV16488, NV13298, NV11493, NV18289, NV12414, NV15332, NV10120, NV23326, NV10171, NV16942, NV14120, NV18501, NV11386, NV10400, NV12710, NV13487, NV16999, NV12388, NV14156, NV18528, NV10950, NV11106, NV11109, NV13256, NV12236, NV13791, NV13927, NV13458, NV13245, NV1…
GO:0008104	6.57537e-07	protein localisation	137	2465	465	12900	NV11139, NV10772, NV17377, NV20768, NV16725, NV15272, NV14817, NV12434, NV19103, NV13664, NV12043, NV10430, NV25187, NV14345, NV12743, NV12472, NV14332, NV15350, NV16640, NV11837, NV15517, NV16942, NV16086, NV16205, NV14120, NV14041, NV10943, NV11386, NV12934, NV11515, NV10400, NV10132, NV12849, NV10965, NV16833, NV13256, NV10398, NV15870, NV18364, NV16343, NV13980, NV11366, NV14612, NV23065, NV1…
GO:0046700	6.61948e-07	heterocycle degradation	167	2465	593	12900	NV14984, NV17491, NV17377, NV10699, NV13994, NV13434, NV17593, NV18192, NV10747, NV15789, NV13664, NV14183, NV11446, NV12592, NV10430, NV12743, NV18289, NV14640, NV16640, NV15635, NV18778, NV10585, NV11718, NV14793, NV31624, NV12333, NV12451, NV10438, NV11166, NV10400, NV18090, NV13687, NV10275, NV13574, NV12853, NV14712, NV14357, NV17682, NV31367, NV15209, NV13570, NV10403, NV16977, NV16133, NV1…
GO:0016071	6.62023e-07	mRNA metabolic process	106	2465	337	12900	NV16852, NV17490, NV16210, NV17228, NV17560, NV10642, NV15707, NV11563, NV11406, NV13106, NV10157, NV14522, NV11568, NV11800, NV15222, NV11025, NV17175, NV18527, NV12238, NV15698, NV16019, NV17269, NV31504, NV13350, NV16342, NV16621, NV20179, NV11837, NV18572, NV15397, NV14895, NV13607, NV12815, NV18413, NV10520, NV14184, NV12934, NV11166, NV18462, NV16015, NV18530, NV13353, NV17682, NV11362, NV1…
GO:0005852	7.43416e-07	eIF-3	14	2465	17	12900	NV10149, NV17558, NV11895, NV18467, NV16439, NV17317, NV10520, NV10150, NV13034, NV16857, NV13467, NV16237, NV13962, NV15355
GO:0045259	7.43416e-07	hydrogen-transporting ATP synthase complex	14	2465	17	12900	NV14712, NV13669, NV16133, NV14984, NV13434, NV13258, NV10918, NV16081, NV15655, NV13694, NV14491, NV15635, NV18090, NV16064
GO:0050662	9.27347e-07	coenzyme binding	61	2465	164	12900	NV15620, NV19148, NV14079, NV17539, NV20528, NV17389, NV15060, NV14051, NV30263, NV16016, NV13522, NV11658, NV17893, NV13474, NV15968, NV15792, NV13885, NV18554, NV30894, NV18111, NV12311, NV11796, NV15014, NV13756, NV13505, NV17542, NV11358, NV17106, NV11442, NV18937, NV10467, NV15619, NV18193, NV18020, NV14099, NV11489, NV10662, NV11418, NV18303, NV17352, NV12355, NV12395, NV12819, NV12129, NV1…
GO:0051298	1.01167e-06	centrosome duplication	37	2465	81	12900	NV11608, NV13247, NV18217, NV10086, NV15706, NV11741, NV14954, NV11477, NV12000, NV13740, NV13008, NV15549, NV10368, NV21823, NV10503, NV16710, NV14612, NV11113, NV20255, NV10263, NV13510, NV15854, NV15050, NV16503, NV11016, NV13477, NV12451, NV19237, NV11631, NV13603, NV17814, NV16999, NV13353, NV11719, NV12066, NV11939, NV13579
GO:0034655	1.11288e-06	nucleobase, nucleoside, nucleotide and nucleic acid degradation	163	2465	580	12900	NV14984, NV17491, NV17377, NV10699, NV13434, NV17593, NV18192, NV10747, NV15789, NV13664, NV14183, NV11446, NV12592, NV10430, NV12743, NV18289, NV14640, NV16640, NV15635, NV18778, NV10585, NV11718, NV14793, NV31624, NV12333, NV12451, NV10438, NV11166, NV10400, NV18090, NV13687, NV10275, NV13574, NV12853, NV14712, NV14357, NV17682, NV31367, NV15209, NV13570, NV10403, NV16977, NV16133, NV16833, NV1…
GO:0015031	1.14198e-06	protein transport	100	2465	316	12900	NV11200, NV10468, NV10772, NV17377, NV20768, NV16725, NV16578, NV11487, NV12434, NV18660, NV19103, NV13664, NV18747, NV12043, NV13796, NV13587, NV11587, NV25187, NV14345, NV12743, NV12472, NV14332, NV15350, NV15221, NV16640, NV10778, NV18645, NV15517, NV16021, NV16942, NV16086, NV16205, NV14120, NV14041, NV10943, NV18857, NV12934, NV10279, NV11515, NV10523, NV18770, NV10132, NV15040, NV12121, NV1…
GO:0006909	1.27459e-06	phagocytosis	75	2465	218	12900	NV10553, NV10772, NV14498, NV12143, NV11577, NV10125, NV18987, NV18192, NV18527, NV12105, NV10430, NV14368, NV17514, NV15241, NV14345, NV25673, NV15278, NV16613, NV10364, NV17949, NV11765, NV16640, NV10120, NV12213, NV18645, NV18307, NV15050, NV10127, NV16671, NV18413, NV14671, NV15279, NV13603, NV13526, NV14712, NV12439, NV13353, NV26016, NV11053, NV10523, NV13422, NV14949, NV16833, NV13359, NV2…
GO:0008340	1.40622e-06	determination of adult lifespan	50	2465	126	12900	NV14758, NV13156, NV16124, NV12236, NV10470, NV13458, NV17162, NV12207, NV16031, NV17596, NV14153, NV17167, NV15071, NV17545, NV13105, NV11344, NV17380, NV13906, NV25673, NV17138, NV15531, NV16211, NV13756, NV11002, NV11442, NV16962, NV11120, NV13706, NV14441, NV13914, NV12182, NV17164, NV10469, NV13348, NV14720, NV19193, NV13153, NV14154, NV10917, NV13487, NV11181, NV13082, NV13289, NV13258, NV1…
GO:0010259	1.40622e-06	multicellular organismal aging	50	2465	126	12900	NV14758, NV13156, NV16124, NV12236, NV10470, NV13458, NV17162, NV12207, NV16031, NV17596, NV14153, NV17167, NV15071, NV17545, NV13105, NV11344, NV17380, NV13906, NV25673, NV17138, NV15531, NV16211, NV13756, NV11002, NV11442, NV16962, NV11120, NV13706, NV14441, NV13914, NV12182, NV17164, NV10469, NV13348, NV14720, NV19193, NV13153, NV14154, NV10917, NV13487, NV11181, NV13082, NV13289, NV13258, NV1…
GO:0009127	1.81477e-06	purine nucleoside monophosphate anabolism	23	2465	40	12900	NV16133, NV14984, NV12158, NV18927, NV13434, NV11069, NV16081, NV11040, NV15655, NV11582, NV14491, NV15215, NV13669, NV10896, NV11181, NV11180, NV10918, NV13258, NV13694, NV13201, NV16713, NV15635, NV16064
GO:0009168	1.81477e-06	purine ribonucleoside monophosphate anabolism	23	2465	40	12900	NV16133, NV14984, NV12158, NV18927, NV13434, NV11069, NV16081, NV11040, NV15655, NV11582, NV14491, NV15215, NV13669, NV10896, NV11181, NV11180, NV10918, NV13258, NV13694, NV13201, NV16713, NV15635, NV16064
GO:0016705	1.92904e-06	oxidoreductase activity, acting on paired donors, with incorporation or reduction of molecular oxygen	61	2465	167	12900	NV13334, NV10613, NV17463, NV20528, NV13333, NV12368, NV13927, NV17758, NV18050, NV15951, NV13836, NV15602, NV17483, NV13474, NV14981, NV10997, NV18075, NV14219, NV13219, NV18554, NV16242, NV10614, NV18186, NV15332, NV14284, NV13020, NV14293, NV13220, NV13559, NV15591, NV15757, NV16697, NV17706, NV11283, NV18379, NV10995, NV14220, NV15253, NV18797, NV18416, NV19195, NV13151, NV15665, NV16224, NV1…
GO:0010324	1.98783e-06	membrane invagination	70	2465	201	12900	NV10553, NV10772, NV14498, NV12143, NV11577, NV10125, NV18987, NV18192, NV18527, NV10430, NV14368, NV17514, NV15241, NV14345, NV25673, NV15278, NV16613, NV10364, NV17949, NV11765, NV16640, NV10120, NV18645, NV18307, NV15050, NV10127, NV16671, NV18413, NV14671, NV15279, NV13526, NV14712, NV12439, NV13353, NV26016, NV11053, NV10523, NV13422, NV14949, NV16833, NV13359, NV23060, NV10207, NV15847, NV1…
GO:0006911	1.98783e-06	phagocytosis, engulfment	70	2465	201	12900	NV10553, NV10772, NV14498, NV12143, NV11577, NV10125, NV18987, NV18192, NV18527, NV10430, NV14368, NV17514, NV15241, NV14345, NV25673, NV15278, NV16613, NV10364, NV17949, NV11765, NV16640, NV10120, NV18645, NV18307, NV15050, NV10127, NV16671, NV18413, NV14671, NV15279, NV13526, NV14712, NV12439, NV13353, NV26016, NV11053, NV10523, NV13422, NV14949, NV16833, NV13359, NV23060, NV10207, NV15847, NV1…
GO:0007568	2.11264e-06	aging	51	2465	131	12900	NV14758, NV13156, NV16124, NV12236, NV10470, NV13458, NV17162, NV12207, NV16031, NV17596, NV14153, NV17167, NV15071, NV17545, NV13105, NV11344, NV17380, NV13906, NV25673, NV17138, NV15531, NV16211, NV13756, NV11002, NV12126, NV11442, NV16962, NV11120, NV13706, NV14441, NV13914, NV12182, NV17164, NV10469, NV13348, NV14720, NV19193, NV13153, NV14154, NV10917, NV13487, NV11181, NV13082, NV13289, NV1…
GO:0048102	2.15103e-06	programmed cell death by macroautophagy	32	2465	67	12900	NV10468, NV12825, NV18467, NV13256, NV10289, NV13791, NV14744, NV12835, NV15272, NV11487, NV16446, NV18570, NV15186, NV16488, NV11090, NV16538, NV23733, NV13877, NV10739, NV10155, NV13914, NV17251, NV14982, NV11782, NV10360, NV12710, NV18904, NV12850, NV13422, NV18411, NV18427, NV17252
GO:0035071	2.15103e-06	autophagic cell death of salivary gland cells	32	2465	67	12900	NV10468, NV12825, NV18467, NV13256, NV10289, NV13791, NV14744, NV12835, NV15272, NV11487, NV16446, NV18570, NV15186, NV16488, NV11090, NV16538, NV23733, NV13877, NV10739, NV10155, NV13914, NV17251, NV14982, NV11782, NV10360, NV12710, NV18904, NV12850, NV13422, NV18411, NV18427, NV17252
GO:0005615	2.30264e-06	extracellular space	64	2465	179	12900	NV22776, NV12808, NV12602, NV16579, NV18070, NV15060, NV10123, NV17750, NV13886, NV17788, NV16586, NV10387, NV10755, NV10417, NV17425, NV19233, NV11001, NV10678, NV12603, NV12472, NV10975, NV17856, NV18297, NV10974, NV10570, NV12126, NV16181, NV16676, NV18541, NV13613, NV16697, NV12809, NV10976, NV16524, NV23861, NV13130, NV18294, NV11386, NV12451, NV14458, NV11536, NV16041, NV19195, NV11637, NV1…
GO:0072330	2.33852e-06	monocarboxylic acid biosynthetic process	26	2465	49	12900	NV14293, NV10553, NV18155, NV12494, NV14455, NV14220, NV17494, NV14986, NV15602, NV17486, NV17492, NV15933, NV18075, NV14219, NV22763, NV17838, NV14089, NV12039, NV17824, NV14292, NV10237, NV10981, NV17493, NV18186, NV13995, NV10913
GO:0009060	2.85544e-06	aerobic respiration	22	2465	38	12900	NV17692, NV17372, NV19148, NV14079, NV13524, NV11490, NV12395, NV16031, NV13707, NV17544, NV15968, NV10214, NV10417, NV10824, NV12734, NV12546, NV15170, NV16898, NV11525, NV15997, NV17106, NV17928
GO:0005753	3.02001e-06	mitochondrial respiratory chain complex V	13	2465	16	12900	NV14712, NV13669, NV16133, NV13434, NV13258, NV10918, NV16081, NV15655, NV13694, NV14491, NV15635, NV18090, NV16064
GO:0022613	3.23432e-06	RNA-protein complex biogenesis	50	2465	129	12900	NV10149, NV17560, NV10642, NV12825, NV12314, NV18467, NV18202, NV14128, NV12443, NV14599, NV11909, NV16439, NV16857, NV11800, NV11446, NV14887, NV12490, NV15242, NV31504, NV14997, NV18289, NV16342, NV18875, NV16315, NV15947, NV19058, NV22790, NV17558, NV14895, NV11895, NV12876, NV13108, NV17245, NV17317, NV10150, NV18963, NV16237, NV13962, NV16557, NV15355, NV13750, NV16442, NV13034, NV18159, NV1…
GO:0042455	3.78161e-06	ribonucleoside formation	25	2465	47	12900	NV16133, NV14984, NV18927, NV13434, NV11069, NV11418, NV16081, NV11040, NV15655, NV14491, NV15660, NV15215, NV13669, NV10896, NV11853, NV14147, NV10918, NV13258, NV13694, NV13709, NV13201, NV11146, NV16713, NV15635, NV16064
GO:1901659	3.78161e-06	glycosyl compound formation	25	2465	47	12900	NV16133, NV14984, NV18927, NV13434, NV11069, NV11418, NV16081, NV11040, NV15655, NV14491, NV15660, NV15215, NV13669, NV10896, NV11853, NV14147, NV10918, NV13258, NV13694, NV13709, NV13201, NV11146, NV16713, NV15635, NV16064
GO:0009163	3.78161e-06	nucleoside biosynthesis	25	2465	47	12900	NV16133, NV14984, NV18927, NV13434, NV11069, NV11418, NV16081, NV11040, NV15655, NV14491, NV15660, NV15215, NV13669, NV10896, NV11853, NV14147, NV10918, NV13258, NV13694, NV13709, NV13201, NV11146, NV16713, NV15635, NV16064
GO:0005773	3.78725e-06	vacuole	29	2465	59	12900	NV14984, NV17491, NV23750, NV10699, NV17251, NV17818, NV17706, NV14793, NV15567, NV13458, NV13431, NV16683, NV13242, NV10516, NV16446, NV12316, NV17817, NV13574, NV14183, NV14086, NV11492, NV15531, NV10403, NV15523, NV18427, NV14752, NV16729, NV12615, NV16640
GO:0007098	4.20851e-06	centrosome cycle	40	2465	95	12900	NV12141, NV11608, NV13247, NV18217, NV10086, NV15706, NV11741, NV14954, NV11477, NV12000, NV13740, NV13008, NV15549, NV10368, NV21823, NV15062, NV10503, NV16710, NV14612, NV11113, NV20255, NV10263, NV13510, NV15854, NV15050, NV16503, NV11016, NV13477, NV12451, NV19237, NV11631, NV13603, NV17814, NV11936, NV16999, NV12066, NV11719, NV13353, NV11939, NV13579
GO:0006732	4.32411e-06	coenzyme metabolic process	37	2465	85	12900	NV15196, NV14079, NV22497, NV15235, NV17264, NV20528, NV10460, NV12494, NV13940, NV16016, NV10717, NV17380, NV13271, NV10605, NV10057, NV10288, NV12816, NV16064, NV14284, NV12060, NV13576, NV12241, NV12323, NV10662, NV11490, NV21452, NV12168, NV30684, NV12775, NV12616, NV15114, NV14089, NV11853, NV16426, NV12918, NV11145, NV15822
GO:1902582	4.43528e-06	single organism intracellular transport	94	2465	300	12900	NV17377, NV20768, NV14744, NV16578, NV12154, NV11487, NV12434, NV18660, NV13664, NV18747, NV13598, NV12043, NV13796, NV11587, NV25187, NV18235, NV14345, NV12743, NV12472, NV18912, NV15350, NV15513, NV18645, NV30924, NV15517, NV11581, NV16895, NV16021, NV16942, NV11545, NV14120, NV18501, NV13450, NV12934, NV10279, NV11515, NV11806, NV17861, NV13526, NV18949, NV14156, NV10523, NV10132, NV10082, NV1…
GO:0006099	4.46031e-06	TCA cycle	21	2465	36	12900	NV17692, NV17372, NV19148, NV13524, NV11490, NV12395, NV16031, NV13707, NV17544, NV15968, NV10214, NV10417, NV10824, NV12734, NV12546, NV15170, NV16898, NV11525, NV15997, NV17106, NV17928
GO:0016209	4.46031e-06	antioxidant activity	21	2465	36	12900	NV16124, NV14321, NV12236, NV11184, NV23861, NV14720, NV11536, NV17413, NV15081, NV14100, NV12105, NV14185, NV31168, NV15155, NV25673, NV14196, NV12127, NV14137, NV13756, NV11537, NV12126
GO:0016667	5.15922e-06	oxidoreductase activity, acting on a sulfur group of donors	22	2465	39	12900	NV11062, NV11233, NV17633, NV16188, NV13914, NV17810, NV13156, NV10123, NV18832, NV12705, NV11184, NV17215, NV13899, NV11061, NV13058, NV11037, NV12528, NV13756, NV10627, NV15753, NV17106, NV14903
GO:0043168	5.45654e-06	anion binding	321	2465	1313	12900	NV16164, NV18001, NV13401, NV11139, NV17491, NV11054, NV14625, NV16579, NV10699, NV11406, NV13994, NV18563, NV17593, NV15789, NV21463, NV11111, NV18554, NV18385, NV12743, NV11493, NV18289, NV18912, NV13576, NV15947, NV15683, NV16942, NV14241, NV12514, NV10976, NV15323, NV10275, NV12853, NV11220, NV19223, NV17655, NV31367, NV14156, NV18528, NV17515, NV13570, NV15120, NV16850, NV13507, NV14758, NV1…
GO:0051641	5.45654e-06	cellular localisation	183	2465	682	12900	NV11139, NV17377, NV20768, NV16725, NV14744, NV18658, NV12154, NV14817, NV12434, NV19103, NV13664, NV13598, NV12043, NV10430, NV25187, NV18385, NV18235, NV14345, NV12743, NV12472, NV14332, NV18912, NV15350, NV12545, NV16640, NV11837, NV16962, NV12583, NV10171, NV18120, NV30924, NV15517, NV16942, NV16086, NV16205, NV14120, NV18501, NV13450, NV12934, NV10438, NV11515, NV11806, NV13526, NV18949, NV1…
GO:0006612	5.58902e-06	protein targeting to membrane	15	2465	21	12900	NV18078, NV14103, NV20768, NV16442, NV15870, NV10132, NV16578, NV13708, NV15350, NV16343, NV10207, NV11515, NV13664, NV15311, NV18747
GO:0005774	5.64969e-06	vacuolar membrane	19	2465	31	12900	NV14984, NV17491, NV23750, NV10699, NV17818, NV17706, NV14793, NV13458, NV13431, NV16683, NV10516, NV12316, NV17817, NV13574, NV14086, NV10403, NV15523, NV16729, NV12615
GO:0044437	5.64969e-06	vacuole component	19	2465	31	12900	NV14984, NV17491, NV23750, NV10699, NV17818, NV17706, NV14793, NV13458, NV13431, NV16683, NV10516, NV12316, NV17817, NV13574, NV14086, NV10403, NV15523, NV16729, NV12615
GO:0016192	6.02331e-06	vesicle transport	140	2465	495	12900	NV12677, NV10772, NV14498, NV12143, NV18658, NV10125, NV12154, NV18987, NV18192, NV12434, NV19103, NV10430, NV18385, NV15241, NV14345, NV18570, NV25673, NV12743, NV15278, NV14332, NV15350, NV10364, NV12545, NV16640, NV10120, NV16042, NV18307, NV15517, NV15050, NV16942, NV10127, NV16671, NV14120, NV18501, NV14671, NV13526, NV14712, NV12439, NV13353, NV13387, NV16833, NV17933, NV13349, NV18364, NV1…
GO:0009165	6.51091e-06	nucleotide formation	39	2465	93	12900	NV16133, NV14984, NV13434, NV11069, NV11040, NV10463, NV10717, NV15660, NV18197, NV13669, NV10896, NV10605, NV14147, NV10918, NV13694, NV13709, NV17895, NV15635, NV16064, NV12158, NV10419, NV18927, NV16081, NV11418, NV15655, NV16158, NV14491, NV11582, NV14042, NV15215, NV11181, NV11853, NV11180, NV13258, NV16395, NV13201, NV11146, NV15552, NV16713
GO:0003824	6.84365e-06	catalytic activity	1204	2465	5720	12900	NV13305, NV18001, NV13943, NV16435, NV13156, NV13994, NV15886, NV16016, NV10717, NV16759, NV19233, NV18554, NV12743, NV18289, NV15332, NV15635, NV10913, NV14793, NV16414, NV15293, NV18528, NV13570, NV15120, NV17709, NV16133, NV10791, NV15380, NV16833, NV13256, NV11179, NV12236, NV13000, NV19079, NV13927, NV13458, NV16343, NV17391, NV16020, NV12207, NV16201, NV10814, NV17876, NV22221, NV18771, NV1…
GO:0033218	6.98466e-06	amide binding	20	2465	34	12900	NV10155, NV15517, NV22845, NV16021, NV10965, NV14924, NV17619, NV18155, NV16343, NV14817, NV15512, NV12905, NV14612, NV24726, NV16442, NV13708, NV10764, NV15516, NV15513, NV12365
GO:0070069	7.50701e-06	cytochrome complex	14	2465	19	12900	NV10906, NV10944, NV13906, NV10574, NV11983, NV11136, NV16211, NV15537, NV11058, NV16020, NV12777, NV13905, NV13153, NV15595
GO:0016271	7.50701e-06	tissue death	35	2465	80	12900	NV10468, NV12825, NV18467, NV13256, NV10289, NV13791, NV14744, NV12835, NV15272, NV11487, NV11803, NV17544, NV16446, NV18570, NV15186, NV16502, NV16488, NV11090, NV16538, NV23733, NV13877, NV10739, NV10155, NV13914, NV17251, NV14982, NV11782, NV10360, NV12710, NV18904, NV12850, NV13422, NV18411, NV18427, NV17252
GO:0007559	7.50701e-06	histolysis	35	2465	80	12900	NV10468, NV12825, NV18467, NV13256, NV10289, NV13791, NV14744, NV12835, NV15272, NV11487, NV11803, NV17544, NV16446, NV18570, NV15186, NV16502, NV16488, NV11090, NV16538, NV23733, NV13877, NV10739, NV10155, NV13914, NV17251, NV14982, NV11782, NV10360, NV12710, NV18904, NV12850, NV13422, NV18411, NV18427, NV17252
GO:0072657	8.08742e-06	protein localization to membrane	21	2465	37	12900	NV18447, NV16205, NV14082, NV20768, NV15870, NV16578, NV16343, NV10207, NV10279, NV11515, NV21471, NV13664, NV18747, NV18078, NV14103, NV16442, NV10132, NV13708, NV15350, NV10229, NV15311
GO:0015991	9.29183e-06	ATP hydrolysis coupled proton transport	16	2465	24	12900	NV14984, NV23750, NV10699, NV20037, NV14793, NV15655, NV10403, NV13458, NV13431, NV15523, NV14491, NV16729, NV12615, NV10516, NV12316, NV14086
GO:0035070	9.29183e-06	salivary gland histolysis	33	2465	74	12900	NV10468, NV12825, NV18467, NV13256, NV10289, NV13791, NV14744, NV12835, NV15272, NV11487, NV17544, NV16446, NV18570, NV15186, NV16488, NV11090, NV16538, NV23733, NV13877, NV10739, NV10155, NV13914, NV17251, NV14982, NV11782, NV10360, NV12710, NV18904, NV12850, NV13422, NV18411, NV18427, NV17252
GO:0015988	9.29183e-06	energy coupled proton transmembrane transport, against electrochemical gradient	16	2465	24	12900	NV14984, NV23750, NV10699, NV20037, NV14793, NV15655, NV10403, NV13458, NV13431, NV15523, NV14491, NV16729, NV12615, NV10516, NV12316, NV14086
GO:0072599	9.51065e-06	establishment of protein localisation to ER	13	2465	17	12900	NV18078, NV14103, NV20768, NV16442, NV15870, NV10132, NV16578, NV13708, NV16343, NV10207, NV11515, NV13664, NV18747
GO:0072329	9.51065e-06	monocarboxylic acid catabolic process	13	2465	17	12900	NV13767, NV11220, NV16021, NV16550, NV12952, NV18054, NV12918, NV18526, NV17893, NV11442, NV18937, NV15071, NV13151
GO:0006096	9.51065e-06	glycolytic process	13	2465	17	12900	NV17380, NV10148, NV10713, NV12083, NV19134, NV15416, NV18700, NV13505, NV15694, NV18136, NV16157, NV16284, NV12651
GO:0045047	9.51065e-06	protein-ER targeting	13	2465	17	12900	NV18078, NV14103, NV20768, NV16442, NV15870, NV10132, NV16578, NV13708, NV16343, NV10207, NV11515, NV13664, NV18747
GO:1902589	9.51065e-06	single organism organelle organization	250	2465	991	12900	NV10074, NV10149, NV16210, NV11139, NV17491, NV15707, NV14621, NV18217, NV10123, NV10086, NV14744, NV15886, NV17593, NV18192, NV15716, NV12043, NV10430, NV18385, NV12743, NV12734, NV18912, NV18469, NV14467, NV11837, NV15382, NV16962, NV10484, NV18120, NV11910, NV15947, NV15050, NV18778, NV15863, NV31624, NV24057, NV11052, NV17115, NV11386, NV12451, NV14671, NV10400, NV13962, NV17814, NV12853, NV1…
GO:0006613	9.51065e-06	cotranslational protein-membrane targeting	13	2465	17	12900	NV18078, NV14103, NV20768, NV16442, NV10132, NV16578, NV13708, NV16343, NV10207, NV11515, NV13664, NV15311, NV18747
GO:0016614	9.60587e-06	oxidoreductase activity, acting on CH-OH group of donors	58	2465	163	12900	NV14630, NV19148, NV14079, NV13026, NV17539, NV17389, NV16430, NV16308, NV19079, NV14051, NV10125, NV16016, NV17544, NV15071, NV15968, NV12997, NV10111, NV16489, NV17554, NV10128, NV11796, NV10057, NV15278, NV15014, NV10288, NV17542, NV10120, NV11442, NV12996, NV10467, NV10669, NV18193, NV10127, NV14099, NV18927, NV10662, NV12129, NV16157, NV14050, NV15279, NV10824, NV18311, NV18749, NV13786, NV1…
GO:0022804	1.2613e-05	carrier activity	81	2465	254	12900	NV14984, NV16375, NV10699, NV13497, NV13434, NV16578, NV13431, NV10587, NV10357, NV18185, NV12592, NV17611, NV18235, NV15849, NV10688, NV10139, NV12343, NV10875, NV13694, NV15523, NV14640, NV16821, NV15635, NV18007, NV16064, NV30924, NV11610, NV17706, NV14793, NV15655, NV13450, NV10520, NV10279, NV18090, NV10275, NV13574, NV13526, NV14712, NV10403, NV10132, NV17042, NV16729, NV16927, NV11787, NV1…
GO:0006897	1.31828e-05	vesicle endocytosis	101	2465	336	12900	NV17815, NV15079, NV10553, NV12677, NV10772, NV14498, NV12143, NV11577, NV10125, NV18987, NV11487, NV18192, NV21547, NV18527, NV12105, NV10430, NV14368, NV17514, NV15241, NV14345, NV18570, NV25673, NV15278, NV14332, NV16613, NV10364, NV17949, NV11765, NV16640, NV10120, NV12213, NV16042, NV18645, NV18307, NV15050, NV10127, NV15646, NV16671, NV14120, NV18413, NV14671, NV15279, NV13603, NV13526, NV1…
GO:0006446	1.31829e-05	regulation of translational initiation	17	2465	27	12900	NV10149, NV11120, NV12521, NV17558, NV12444, NV11895, NV18467, NV17317, NV16439, NV10150, NV16857, NV16237, NV13962, NV15355, NV17637, NV13034, NV13467
GO:0005215	1.41345e-05	transporter activity	200	2465	768	12900	NV14984, NV16375, NV10821, NV15895, NV10699, NV13497, NV20768, NV13434, NV14856, NV13886, NV12592, NV17611, NV18235, NV14144, NV12472, NV11983, NV30102, NV14332, NV12343, NV14857, NV14640, NV15635, NV23326, NV30924, NV10711, NV16205, NV10779, NV14793, NV18501, NV13450, NV16900, NV18090, NV10275, NV11806, NV13574, NV14412, NV13487, NV13526, NV14712, NV16853, NV14189, NV10403, NV10132, NV12777, NV1…
GO:0009987	1.48664e-05	cellular process	1586	2465	7750	12900	NV13305, NV18001, NV11563, NV11054, NV13943, NV16435, NV13156, NV13497, NV12769, NV15860, NV13994, NV14673, NV15886, NV14365, NV12845, NV16016, NV13168, NV10717, NV11025, NV16759, NV16019, NV17611, NV18385, NV12743, NV18912, NV18289, NV15635, NV11055, NV10913, NV16942, NV14793, NV14671, NV16414, NV12710, NV13526, NV16304, NV15293, NV18528, NV13570, NV15117, NV16133, NV10638, NV16833, NV13256, NV1…
GO:0045454	1.51447e-05	cell redox homeostasis	22	2465	41	12900	NV11233, NV17633, NV16188, NV13156, NV10123, NV18832, NV12705, NV14720, NV17215, NV13899, NV17413, NV14283, NV13058, NV11037, NV12311, NV12528, NV25673, NV11701, NV13756, NV15753, NV11032, NV17106
GO:0006633	1.51447e-05	fatty acid biosynthetic process	22	2465	41	12900	NV14293, NV10553, NV18155, NV12494, NV14455, NV14220, NV17494, NV14986, NV15602, NV17486, NV17492, NV14219, NV18075, NV22763, NV14089, NV12039, NV14292, NV10237, NV10981, NV17493, NV18186, NV10913
GO:0006754	1.92979e-05	ATP synthesis	14	2465	20	12900	NV13669, NV16133, NV14984, NV13434, NV13258, NV11069, NV10918, NV16081, NV15655, NV13694, NV13201, NV14491, NV15635, NV16064
GO:0016471	1.92979e-05	vacuolar proton-transporting V-type ATPase complex	14	2465	20	12900	NV14984, NV23750, NV10699, NV17706, NV14793, NV10403, NV13458, NV13431, NV15523, NV16729, NV12615, NV10516, NV12316, NV14086
GO:0030018	2.00972e-05	Z disc	16	2465	25	12900	NV12521, NV14079, NV14099, NV14131, NV11782, NV16678, NV16284, NV17131, NV17380, NV10148, NV12820, NV12834, NV11212, NV13505, NV14101, NV12651
GO:0031674	2.00972e-05	I band	16	2465	25	12900	NV12521, NV14079, NV14099, NV14131, NV11782, NV16678, NV16284, NV17131, NV17380, NV10148, NV12820, NV12834, NV11212, NV13505, NV14101, NV12651
GO:0042277	2.01434e-05	peptide binding	19	2465	33	12900	NV10155, NV15517, NV22845, NV16021, NV10965, NV14924, NV17619, NV16343, NV14817, NV15512, NV12905, NV14612, NV24726, NV16442, NV13708, NV10764, NV15513, NV15516, NV12365
GO:0044237	2.18235e-05	cellular metabolic process	1169	2465	5567	12900	NV13305, NV18001, NV11563, NV11054, NV13943, NV16435, NV13156, NV12769, NV13994, NV14673, NV15886, NV14365, NV16016, NV13168, NV10717, NV11025, NV16759, NV16019, NV17611, NV12743, NV18289, NV15635, NV11055, NV10913, NV16942, NV14793, NV14671, NV16414, NV16304, NV15293, NV18528, NV13570, NV16133, NV16833, NV13256, NV12236, NV13000, NV19079, NV13791, NV13458, NV10454, NV16343, NV13008, NV16020, NV1…
GO:0051649	2.2244e-05	establishment of localization in cell	155	2465	572	12900	NV17377, NV20768, NV16725, NV14744, NV18658, NV12154, NV12434, NV19103, NV13664, NV13598, NV12043, NV25187, NV18385, NV18235, NV14345, NV12743, NV12472, NV14332, NV18912, NV15350, NV12545, NV16640, NV11837, NV18120, NV30924, NV15517, NV16942, NV16086, NV14120, NV18501, NV13450, NV12934, NV10438, NV11515, NV11806, NV13526, NV18949, NV14156, NV10132, NV14957, NV14079, NV13387, NV16833, NV11962, NV1…
GO:0046390	2.30514e-05	ribose phosphate biosynthetic process	31	2465	70	12900	NV16133, NV14984, NV12158, NV10419, NV18927, NV13434, NV11069, NV11418, NV16081, NV11040, NV15655, NV10463, NV11582, NV14491, NV15660, NV15215, NV13669, NV10896, NV11181, NV11853, NV14147, NV11180, NV13258, NV10918, NV13694, NV13709, NV13201, NV11146, NV16713, NV15635, NV16064
GO:0009260	2.30514e-05	ribonucleotide synthesis	31	2465	70	12900	NV16133, NV14984, NV12158, NV10419, NV18927, NV13434, NV11069, NV11418, NV16081, NV11040, NV15655, NV10463, NV11582, NV14491, NV15660, NV15215, NV13669, NV10896, NV11181, NV11853, NV14147, NV11180, NV13258, NV10918, NV13694, NV13709, NV13201, NV11146, NV16713, NV15635, NV16064
GO:0004497	2.55939e-05	monooxygenase activity	45	2465	119	12900	NV15196, NV10613, NV17463, NV20528, NV12368, NV13927, NV17758, NV18050, NV15951, NV13836, NV15602, NV17483, NV13474, NV25516, NV10997, NV13219, NV18554, NV16242, NV10614, NV15332, NV14284, NV13020, NV13220, NV15591, NV15757, NV16697, NV18379, NV10995, NV15253, NV18416, NV19195, NV16883, NV16224, NV13503, NV30071, NV14482, NV12197, NV13778, NV13021, NV15592, NV18292, NV17504, NV13776, NV14333, NV1…
GO:0032561	3.02914e-05	guanyl ribonucleotide binding	60	2465	176	12900	NV16425, NV17491, NV11054, NV17933, NV12180, NV11218, NV13665, NV16343, NV11487, NV18192, NV15932, NV14848, NV13664, NV14183, NV17161, NV17118, NV10430, NV13587, NV15908, NV13357, NV12743, NV13997, NV17824, NV14395, NV10344, NV18289, NV14845, NV14356, NV15221, NV16640, NV10778, NV15636, NV15947, NV13589, NV16035, NV18927, NV11718, NV18857, NV31624, NV18379, NV15323, NV19237, NV16369, NV18390, NV1…
GO:0033176	3.03507e-05	proton-transporting V-type ATPase complex	15	2465	23	12900	NV14984, NV23750, NV10699, NV20037, NV17706, NV14793, NV10403, NV13458, NV13431, NV15523, NV16729, NV12615, NV10516, NV12316, NV14086
GO:0005750	3.24776e-05	mitochondrial cytochrome bc(1) complex	8	2465	8	12900	NV15537, NV10906, NV10944, NV10574, NV11983, NV15595, NV11136, NV16211
GO:0045275	3.24776e-05	ubiquinol-cytochrome-c reductase complex	8	2465	8	12900	NV15537, NV10906, NV10944, NV10574, NV11983, NV15595, NV11136, NV16211
GO:0031672	3.56834e-05	Q disc	12	2465	16	12900	NV10917, NV14079, NV17380, NV14594, NV10148, NV14099, NV10694, NV11782, NV13505, NV14101, NV16284, NV12651
GO:0044769	3.56834e-05	ATPase activity, coupled to transmembrane movement of ions, rotational mechanism	12	2465	16	12900	NV16133, NV10699, NV20037, NV13258, NV16081, NV14793, NV10403, NV13458, NV14491, NV16729, NV12615, NV15635
GO:0006614	3.56834e-05	SRP-dependent cotranslational protein targeting to membrane	12	2465	16	12900	NV18078, NV14103, NV20768, NV16442, NV10132, NV16578, NV13708, NV16343, NV10207, NV11515, NV13664, NV18747
GO:0019001	3.66691e-05	guanyl nucleotide binding	60	2465	177	12900	NV16425, NV17491, NV11054, NV17933, NV12180, NV11218, NV13665, NV16343, NV11487, NV18192, NV15932, NV14848, NV13664, NV14183, NV17161, NV17118, NV10430, NV13587, NV15908, NV13357, NV12743, NV13997, NV17824, NV14395, NV10344, NV18289, NV14845, NV14356, NV15221, NV16640, NV10778, NV15636, NV15947, NV13589, NV16035, NV18927, NV11718, NV18857, NV31624, NV18379, NV15323, NV19237, NV16369, NV18390, NV1…
GO:0008610	3.72621e-05	lipid biosynthetic process	50	2465	139	12900	NV13334, NV10553, NV16179, NV10133, NV13333, NV18324, NV12614, NV12494, NV18987, NV17494, NV14986, NV15602, NV17492, NV13535, NV18075, NV14219, NV22763, NV10452, NV12088, NV17197, NV10237, NV18186, NV10287, NV10913, NV14293, NV18155, NV14455, NV14220, NV12554, NV17291, NV15227, NV16945, NV17486, NV10498, NV15229, NV17526, NV15223, NV18311, NV14583, NV13593, NV17838, NV11098, NV14089, NV16172, NV1…
GO:1901293	3.82059e-05	nucleoside phosphate biosynthesis	39	2465	99	12900	NV16133, NV14984, NV13434, NV11069, NV11040, NV10463, NV10717, NV15660, NV18197, NV13669, NV10896, NV10605, NV14147, NV10918, NV13694, NV13709, NV17895, NV15635, NV16064, NV12158, NV10419, NV18927, NV16081, NV11418, NV15655, NV16158, NV14491, NV11582, NV14042, NV15215, NV11181, NV11853, NV11180, NV13258, NV16395, NV13201, NV11146, NV15552, NV16713
GO:0051287	3.89085e-05	NAD binding	20	2465	37	12900	NV19148, NV14079, NV17389, NV14099, NV11489, NV10662, NV18303, NV13522, NV15968, NV10824, NV13082, NV11796, NV13246, NV11525, NV15997, NV13505, NV17542, NV14101, NV16370, NV10467
GO:0005777	4.0987e-05	peroxisome	22	2465	43	12900	NV16021, NV16550, NV14988, NV16124, NV14720, NV15227, NV13076, NV13151, NV15632, NV15229, NV18311, NV11220, NV16903, NV17838, NV12474, NV10147, NV10335, NV12126, NV15132, NV11642, NV18937, NV12365
GO:0042579	4.0987e-05	microbody	22	2465	43	12900	NV16021, NV16550, NV14988, NV16124, NV14720, NV15227, NV13076, NV13151, NV15632, NV15229, NV18311, NV11220, NV16903, NV17838, NV12474, NV10147, NV10335, NV12126, NV15132, NV11642, NV18937, NV12365
GO:0005525	4.32888e-05	GTP binding	59	2465	174	12900	NV16425, NV17491, NV11054, NV17933, NV11218, NV13665, NV16343, NV11487, NV18192, NV15932, NV14848, NV13664, NV14183, NV17161, NV17118, NV10430, NV13587, NV15908, NV13357, NV12743, NV13997, NV17824, NV14395, NV10344, NV18289, NV14845, NV14356, NV15221, NV16640, NV10778, NV15636, NV15947, NV13589, NV16035, NV18927, NV11718, NV18857, NV31624, NV18379, NV15323, NV19237, NV16369, NV18390, NV13687, NV1…
GO:0005576	4.40224e-05	extracellular	169	2465	641	12900	NV12602, NV25688, NV16579, NV10123, NV14633, NV13011, NV12350, NV16655, NV13886, NV15112, NV17425, NV15720, NV19233, NV12472, NV12712, NV17964, NV10974, NV12518, NV10484, NV13727, NV17619, NV12809, NV16524, NV10976, NV13005, NV24057, NV11386, NV12451, NV19195, NV11417, NV14154, NV15172, NV13487, NV14591, NV17135, NV10424, NV15012, NV16850, NV11106, NV12811, NV14141, NV18293, NV14079, NV14516, NV1…
GO:0046961	4.41481e-05	H+-transporting ATPase activity	11	2465	14	12900	NV16133, NV10699, NV20037, NV13258, NV16081, NV14793, NV10403, NV13458, NV14491, NV16729, NV12615
GO:0009062	4.41481e-05	fatty acid breakdown	11	2465	14	12900	NV13767, NV16021, NV16550, NV12952, NV18054, NV12918, NV17893, NV11442, NV18937, NV15071, NV13151
GO:0043021	4.41481e-05	RNP binding	11	2465	14	12900	NV15766, NV18078, NV10955, NV13750, NV15870, NV13708, NV10520, NV12835, NV13467, NV13664, NV13154
GO:0005048	4.41481e-05	signal sequence binding	14	2465	21	12900	NV15517, NV22845, NV16021, NV10965, NV14612, NV24726, NV16442, NV13708, NV16343, NV15516, NV14817, NV15513, NV15512, NV12365
GO:0030867	4.89079e-05	RER membrane	9	2465	10	12900	NV10965, NV18078, NV20768, NV15870, NV16578, NV10132, NV15311, NV18747, NV13664
GO:0003995	4.89079e-05	acyl-CoA:(acceptor) 2,3-oxidoreductase activity	9	2465	10	12900	NV19223, NV18020, NV13885, NV30894, NV15060, NV17352, NV12819, NV17893, NV18937
GO:0016853	5.07706e-05	isomerase activity	37	2465	93	12900	NV17196, NV14924, NV13531, NV10123, NV12372, NV12361, NV18527, NV15720, NV17380, NV16793, NV16708, NV12018, NV10524, NV11358, NV23721, NV16676, NV12241, NV10155, NV17633, NV16188, NV17635, NV10477, NV17215, NV16945, NV14283, NV16157, NV15718, NV12905, NV15223, NV17838, NV22490, NV10750, NV12528, NV11180, NV17395, NV16395, NV12651
GO:0005506	5.76415e-05	iron binding	50	2465	141	12900	NV13334, NV10613, NV17463, NV13333, NV12368, NV13927, NV13011, NV17758, NV18050, NV15951, NV11658, NV13836, NV15602, NV17483, NV10997, NV13219, NV16242, NV10547, NV10614, NV15332, NV17928, NV13020, NV13220, NV18253, NV15591, NV10397, NV15757, NV18379, NV10995, NV13010, NV15253, NV18416, NV13839, NV16224, NV16883, NV13503, NV30071, NV14482, NV12197, NV13778, NV13021, NV15592, NV15120, NV18292, NV1…
GO:0051539	6.52876e-05	tetrairon tetrasulfide cluster binding	13	2465	19	12900	NV17692, NV10417, NV13767, NV10991, NV18319, NV12494, NV11489, NV18321, NV11418, NV13710, NV19193, NV13671, NV18601
GO:0043623	6.54337e-05	cellular protein complex assembly	39	2465	101	12900	NV11139, NV13435, NV20310, NV13665, NV16343, NV18192, NV21471, NV17161, NV12043, NV10694, NV15077, NV17149, NV14612, NV13997, NV16211, NV16891, NV18645, NV16001, NV25915, NV16205, NV14120, NV21619, NV11782, NV11052, NV19193, NV19237, NV10993, NV10607, NV10917, NV11566, NV11764, NV14594, NV11375, NV17688, NV18955, NV18599, NV16912, NV16442, NV13570
GO:0051297	6.75192e-05	centrosome organization	45	2465	123	12900	NV12141, NV11044, NV11608, NV13247, NV18217, NV10086, NV15706, NV11741, NV14954, NV11477, NV12000, NV13740, NV13008, NV17593, NV16598, NV15549, NV10368, NV21823, NV15062, NV10503, NV17514, NV16710, NV14612, NV11113, NV20255, NV10263, NV15854, NV13510, NV15050, NV16503, NV11016, NV13477, NV12451, NV19237, NV11631, NV13603, NV17814, NV11936, NV16999, NV12066, NV11719, NV13353, NV11939, NV20651, NV1…
GO:0030154	7.06945e-05	cell differentiation	409	2465	1772	12900	NV16210, NV15766, NV18001, NV11139, NV11054, NV23564, NV15860, NV15886, NV11867, NV17593, NV12043, NV18385, NV15241, NV12743, NV12472, NV16502, NV16488, NV13298, NV18289, NV15350, NV12414, NV11837, NV15382, NV18307, NV15050, NV14120, NV18501, NV11386, NV10438, NV11166, NV10400, NV12710, NV17526, NV13353, NV12388, NV14156, NV18159, NV14758, NV31140, NV12432, NV13328, NV13256, NV13791, NV14096, NV1…
GO:0051188	7.1961e-05	cofactor anabolism	30	2465	70	12900	NV12323, NV13576, NV12060, NV15196, NV11097, NV15235, NV17264, NV20528, NV10460, NV17013, NV12494, NV21452, NV11490, NV12168, NV13940, NV30684, NV10276, NV10717, NV12775, NV11764, NV15114, NV14089, NV11853, NV10605, NV10057, NV16955, NV12918, NV12816, NV11145, NV16064
GO:0009142	7.86473e-05	nucleoside triphosphate biosynthesis	16	2465	27	12900	NV13669, NV16133, NV14984, NV13434, NV13258, NV11069, NV10918, NV16081, NV15655, NV13694, NV13201, NV14491, NV15635, NV15552, NV15660, NV16064
GO:0015629	8.54629e-05	actin cytoskeleton	39	2465	102	12900	NV12141, NV10378, NV11139, NV14353, NV11577, NV15886, NV17391, NV23060, NV16526, NV14976, NV12043, NV14368, NV17514, NV10929, NV19173, NV17149, NV19176, NV14612, NV11113, NV18912, NV16613, NV18317, NV12583, NV11910, NV12348, NV16527, NV11782, NV18280, NV13872, NV11052, NV10438, NV12065, NV13603, NV10917, NV15545, NV12582, NV17181, NV12834, NV12799
GO:0034613	8.60097e-05	cellular protein localisation	87	2465	291	12900	NV11139, NV17377, NV20768, NV16578, NV14817, NV18660, NV12903, NV13664, NV18747, NV12043, NV13796, NV13587, NV11587, NV25187, NV14345, NV12472, NV14332, NV15350, NV16613, NV15513, NV16640, NV18645, NV17548, NV15517, NV16021, NV16205, NV14120, NV12934, NV10279, NV11515, NV10523, NV10132, NV15040, NV15516, NV13022, NV12121, NV15311, NV12141, NV18447, NV10965, NV15712, NV16833, NV13256, NV15870, NV1…
GO:0003924	9.29509e-05	GTPase activity	51	2465	147	12900	NV16425, NV17491, NV17933, NV13665, NV16343, NV11487, NV18192, NV15932, NV14848, NV13664, NV14183, NV17161, NV17118, NV10430, NV13587, NV15908, NV12743, NV13997, NV10344, NV18289, NV14845, NV14356, NV15221, NV16640, NV18567, NV10778, NV15636, NV13589, NV16035, NV18927, NV11718, NV18857, NV31624, NV18379, NV16369, NV19237, NV18390, NV10400, NV13687, NV12853, NV14357, NV18078, NV11375, NV14492, NV1…
GO:0090599	9.32464e-05	alpha-glucosidase activity	12	2465	17	12900	NV14628, NV12203, NV16404, NV14966, NV11133, NV12204, NV11134, NV16403, NV15022, NV10849, NV10253, NV15743
GO:0071704	9.61031e-05	organic substance metabolic process	1270	2465	6131	12900	NV13305, NV18001, NV11563, NV11054, NV13943, NV16435, NV13156, NV12769, NV13994, NV14673, NV15886, NV14365, NV16016, NV13168, NV10717, NV11025, NV16759, NV16019, NV19233, NV17611, NV12743, NV18289, NV15635, NV11055, NV10913, NV14793, NV14671, NV16414, NV16304, NV15293, NV18528, NV13570, NV15117, NV16133, NV16833, NV13256, NV11179, NV13000, NV19079, NV13791, NV13458, NV10454, NV16343, NV13008, NV1…
GO:0009063	9.96452e-05	cellular amino acid catabolism	18	2465	33	12900	NV14079, NV18829, NV18666, NV10662, NV18526, NV12819, NV18416, NV12512, NV10602, NV19223, NV30894, NV11493, NV11175, NV17106, NV23721, NV14944, NV13212, NV14284
GO:0020037	0.000100767	haem binding	48	2465	136	12900	NV10613, NV17463, NV16124, NV14321, NV12368, NV13927, NV10680, NV17758, NV18050, NV15951, NV12032, NV13836, NV17483, NV10997, NV12105, NV12994, NV13219, NV16242, NV15155, NV15896, NV10547, NV10614, NV12995, NV15332, NV17928, NV13020, NV13220, NV15591, NV15757, NV10995, NV15253, NV13839, NV16883, NV16224, NV13503, NV30071, NV14482, NV12197, NV13778, NV13021, NV18528, NV15592, NV18292, NV18411, NV1…
GO:0032268	0.000101484	regulation of cellular protein metabolic process	111	2465	394	12900	NV10149, NV16210, NV15766, NV14847, NV11054, NV31349, NV16439, NV11867, NV12835, NV25960, NV11636, NV16857, NV17544, NV17545, NV18052, NV17337, NV14425, NV15531, NV18289, NV14467, NV16505, NV10964, NV17548, NV25915, NV16044, NV13613, NV12476, NV11558, NV18501, NV19178, NV16108, NV16453, NV11526, NV13962, NV15355, NV13353, NV15012, NV17688, NV18955, NV13570, NV18411, NV14919, NV13034, NV24092, NV3…
GO:0031072	0.000103984	heat shock protein binding	19	2465	36	12900	NV11955, NV12159, NV15535, NV15102, NV14131, NV25428, NV15870, NV13903, NV15317, NV12894, NV14682, NV17844, NV14823, NV15618, NV15676, NV13479, NV11306, NV12329, NV17548
GO:0022892	0.000104726	substrate-specific transporter activity	160	2465	610	12900	NV14984, NV16375, NV10821, NV15895, NV10699, NV13497, NV20768, NV13434, NV13886, NV17611, NV18235, NV14144, NV12472, NV11983, NV30102, NV14332, NV12343, NV14640, NV15635, NV23326, NV30924, NV10711, NV16205, NV10779, NV14793, NV13450, NV16900, NV18090, NV10275, NV11806, NV13574, NV14412, NV13526, NV14712, NV16853, NV10403, NV10132, NV12777, NV17042, NV18551, NV11787, NV16977, NV16133, NV11516, NV1…
GO:0005200	0.000104726	structural constituent of cytoskeleton	20	2465	39	12900	NV10378, NV12348, NV11840, NV23060, NV13665, NV19237, NV14234, NV17161, NV12043, NV17514, NV11375, NV17133, NV17149, NV13997, NV17824, NV18912, NV13570, NV16613, NV18317, NV14672
GO:0042451	0.000104726	purine nucleoside biosynthesis	20	2465	39	12900	NV16133, NV14984, NV18927, NV13434, NV11069, NV16081, NV11040, NV15655, NV14491, NV15215, NV13669, NV10896, NV11853, NV10918, NV13258, NV13694, NV13201, NV15635, NV16713, NV16064
GO:0046129	0.000104726	purine ribonucleoside formation	20	2465	39	12900	NV16133, NV14984, NV18927, NV13434, NV11069, NV16081, NV11040, NV15655, NV14491, NV15215, NV13669, NV10896, NV11853, NV10918, NV13258, NV13694, NV13201, NV15635, NV16713, NV16064
GO:0090407	0.000104955	organophosphate biosynthetic process	56	2465	167	12900	NV16133, NV14984, NV13334, NV13333, NV10460, NV18324, NV12614, NV13434, NV11069, NV11040, NV10463, NV18987, NV10717, NV15660, NV18197, NV13535, NV13669, NV10896, NV16763, NV10605, NV14147, NV10918, NV17197, NV13694, NV13709, NV17895, NV12816, NV10287, NV15635, NV16064, NV12158, NV10419, NV18927, NV16081, NV11418, NV15655, NV12554, NV16158, NV17291, NV14491, NV11582, NV14042, NV15215, NV17526, NV1…
GO:0016903	0.000111795	oxidoreductase activity, acting on the aldehyde or oxo group of donors	29	2465	68	12900	NV12323, NV12060, NV10293, NV17264, NV10127, NV15380, NV17034, NV10673, NV30263, NV10125, NV13940, NV17035, NV15227, NV18526, NV31101, NV16074, NV17037, NV18732, NV15229, NV26016, NV10128, NV13117, NV19134, NV18700, NV13505, NV15228, NV10120, NV12239, NV18966
GO:0016874	0.000112088	synthetase activity	69	2465	219	12900	NV11447, NV15196, NV10545, NV18001, NV11225, NV14859, NV11406, NV18217, NV13524, NV10765, NV19036, NV18052, NV14183, NV21463, NV22763, NV18497, NV12734, NV13466, NV16908, NV10065, NV11493, NV14432, NV15635, NV12829, NV13576, NV18926, NV18818, NV21452, NV14968, NV12853, NV10903, NV14089, NV17688, NV11180, NV17515, NV14758, NV11158, NV12494, NV13000, NV12971, NV12362, NV18346, NV15124, NV15062, NV1…
GO:0009201	0.000121367	ribonucleoside triphosphate biosynthesis	15	2465	25	12900	NV13669, NV16133, NV14984, NV13434, NV13258, NV11069, NV10918, NV16081, NV15655, NV13694, NV13201, NV14491, NV15635, NV15660, NV16064
GO:0003012	0.000121367	muscle system process	15	2465	25	12900	NV10917, NV11535, NV10929, NV13618, NV17181, NV24431, NV11534, NV13872, NV11782, NV31523, NV12126, NV17736, NV12065, NV13603, NV12583
GO:0046906	0.000122867	tetrapyrrole binding	48	2465	137	12900	NV10613, NV17463, NV16124, NV14321, NV12368, NV13927, NV10680, NV17758, NV18050, NV15951, NV12032, NV13836, NV17483, NV10997, NV12105, NV12994, NV13219, NV16242, NV15155, NV15896, NV10547, NV10614, NV12995, NV15332, NV17928, NV13020, NV13220, NV15591, NV15757, NV10995, NV15253, NV13839, NV16883, NV16224, NV13503, NV30071, NV14482, NV12197, NV13778, NV13021, NV18528, NV15592, NV18292, NV18411, NV1…
GO:0005791	0.00012636	RER	11	2465	15	12900	NV10965, NV18078, NV10123, NV20768, NV15870, NV16578, NV10132, NV15311, NV18747, NV13664, NV14183
GO:0004553	0.000133883	O-glucosyl hydrolase activity	36	2465	93	12900	NV16846, NV14632, NV17799, NV12602, NV16404, NV18339, NV11133, NV10893, NV12204, NV10253, NV14628, NV18167, NV12203, NV14966, NV10849, NV17290, NV10739, NV18541, NV11958, NV16524, NV15567, NV15022, NV16011, NV17289, NV18537, NV15603, NV15418, NV16403, NV11134, NV14577, NV18427, NV12221, NV15651, NV15827, NV13882, NV15743
GO:0006184	0.000136985	GTP catabolism	51	2465	149	12900	NV16425, NV17491, NV17933, NV13665, NV16343, NV11487, NV18192, NV15932, NV14848, NV13664, NV14183, NV17161, NV17118, NV10430, NV13587, NV15908, NV12743, NV13997, NV10344, NV18289, NV14845, NV14356, NV15221, NV16640, NV18567, NV10778, NV15636, NV13589, NV16035, NV18927, NV11718, NV18857, NV31624, NV18379, NV16369, NV19237, NV18390, NV10400, NV13687, NV12853, NV14357, NV18078, NV11375, NV14492, NV1…
GO:0048869	0.000138006	cellular developmental process	418	2465	1828	12900	NV16210, NV15766, NV18001, NV11139, NV11054, NV23564, NV15860, NV15886, NV11867, NV17593, NV12043, NV18385, NV15241, NV14345, NV12743, NV12472, NV16502, NV16488, NV13298, NV18289, NV15350, NV12414, NV11837, NV15382, NV18307, NV15050, NV14120, NV18501, NV11386, NV10438, NV11166, NV10400, NV12710, NV17526, NV13353, NV12388, NV14156, NV18159, NV14758, NV31140, NV12432, NV13328, NV13256, NV13791, NV1…
GO:0009112	0.000140124	nucleobase metabolic process	16	2465	28	12900	NV16235, NV12158, NV10436, NV14988, NV13994, NV30263, NV11418, NV16158, NV11582, NV16234, NV18732, NV14183, NV11181, NV15293, NV13709, NV22925
GO:0000314	0.000140124	organellar small ribosomal subunit	16	2465	28	12900	NV17727, NV16893, NV11399, NV15299, NV16637, NV16835, NV10668, NV14409, NV17580, NV14404, NV10454, NV15738, NV10972, NV12064, NV18396, NV13183
GO:0005763	0.000140124	mitochondrial ribosomal small subunit complex	16	2465	28	12900	NV17727, NV16893, NV11399, NV15299, NV16637, NV16835, NV10668, NV14409, NV17580, NV14404, NV10454, NV15738, NV10972, NV12064, NV18396, NV13183
GO:0044242	0.000140124	cellular lipid degradation	16	2465	28	12900	NV13767, NV22429, NV16021, NV16550, NV12952, NV18054, NV22428, NV17893, NV15071, NV13151, NV15205, NV13267, NV17838, NV12918, NV18937, NV11442
GO:1901606	0.000140124	alpha-amino acid degradation	16	2465	28	12900	NV12512, NV10602, NV14079, NV19223, NV18829, NV30894, NV18666, NV11493, NV11175, NV12819, NV18416, NV14944, NV23721, NV17106, NV14284, NV13212
GO:0043648	0.000140124	dicarboxylic acid metabolism	16	2465	28	12900	NV14079, NV13117, NV11493, NV16898, NV12395, NV16370, NV13995, NV16031, NV14944, NV11658, NV13853, NV17544, NV16345, NV14284, NV10214, NV10467
GO:0033177	0.000140506	proton-transporting two-sector ATPase complex, proton-transporting domain	13	2465	20	12900	NV13669, NV14984, NV13434, NV10918, NV15655, NV13431, NV13694, NV15523, NV10516, NV18090, NV16064, NV12316, NV14086
GO:0001676	0.000146138	long-chain fatty acid metabolic process	7	2465	7	12900	NV15196, NV12918, NV14968, NV10903, NV10319, NV14662, NV15124
GO:0004467	0.000146138	long-chain-fatty-acid-CoA ligase activity	7	2465	7	12900	NV15196, NV12918, NV14968, NV10903, NV10319, NV14662, NV15124
GO:0015645	0.000146138	acid:CoA ligase (AMP-forming) activity	7	2465	7	12900	NV15196, NV12918, NV14968, NV10903, NV10319, NV14662, NV15124
GO:0070727	0.000148092	cellular macromolecule localization	99	2465	346	12900	NV11139, NV17377, NV20768, NV11568, NV16578, NV14817, NV18660, NV12903, NV13664, NV18747, NV12043, NV13796, NV10430, NV13587, NV11587, NV25187, NV14345, NV12472, NV14332, NV15350, NV16613, NV15513, NV16640, NV11837, NV18645, NV16962, NV12583, NV17548, NV10171, NV15517, NV16021, NV16205, NV14120, NV12934, NV10279, NV11515, NV11936, NV10523, NV10132, NV15040, NV15516, NV13022, NV12121, NV15311, NV1…
GO:0016879	0.000152506	ligase activity, forming carbon-nitrogen bonds	35	2465	90	12900	NV14758, NV11447, NV10545, NV11225, NV13000, NV12494, NV13524, NV12362, NV19036, NV18346, NV14183, NV15062, NV21463, NV12263, NV11493, NV25338, NV10237, NV12829, NV17981, NV12158, NV18926, NV15352, NV21452, NV15317, NV18866, NV15900, NV15215, NV14715, NV15114, NV11751, NV14089, NV11180, NV17688, NV17515, NV11145
GO:0016042	0.000153852	lipolysis	26	2465	59	12900	NV13767, NV22429, NV16021, NV16550, NV12952, NV18054, NV22428, NV12428, NV11417, NV17893, NV15071, NV13151, NV15205, NV15112, NV15708, NV10424, NV13267, NV17838, NV17608, NV10423, NV11861, NV12918, NV15710, NV11442, NV18937, NV16926
GO:0031023	0.000160629	microtubule organising center organisation	45	2465	127	12900	NV12141, NV11044, NV11608, NV13247, NV18217, NV10086, NV15706, NV11741, NV14954, NV11477, NV12000, NV13740, NV13008, NV17593, NV16598, NV15549, NV10368, NV21823, NV15062, NV10503, NV17514, NV16710, NV14612, NV11113, NV20255, NV10263, NV15854, NV13510, NV15050, NV16503, NV11016, NV13477, NV12451, NV19237, NV11631, NV13603, NV17814, NV11936, NV16999, NV12066, NV11719, NV13353, NV11939, NV20651, NV1…
GO:1901069	0.000161283	guanosine-containing compound breakdown	51	2465	150	12900	NV16425, NV17491, NV17933, NV13665, NV16343, NV11487, NV18192, NV15932, NV14848, NV13664, NV14183, NV17161, NV17118, NV10430, NV13587, NV15908, NV12743, NV13997, NV10344, NV18289, NV14845, NV14356, NV15221, NV16640, NV18567, NV10778, NV15636, NV13589, NV16035, NV18927, NV11718, NV18857, NV31624, NV18379, NV16369, NV19237, NV18390, NV10400, NV13687, NV12853, NV14357, NV18078, NV11375, NV14492, NV1…
GO:0006576	0.000161283	cellular biogenic amine metabolic process	19	2465	37	12900	NV10904, NV22429, NV16138, NV11109, NV31075, NV22428, NV17583, NV15205, NV12082, NV11144, NV19223, NV30894, NV22763, NV17824, NV17197, NV11125, NV18780, NV30204, NV14284
GO:0044106	0.000161283	cellular amine metabolic process	19	2465	37	12900	NV10904, NV22429, NV16138, NV11109, NV31075, NV22428, NV17583, NV15205, NV12082, NV11144, NV19223, NV30894, NV22763, NV17824, NV17197, NV11125, NV18780, NV30204, NV14284
GO:0034440	0.000161283	lipid oxidation	10	2465	13	12900	NV13767, NV16021, NV16550, NV12952, NV18054, NV17893, NV18937, NV15071, NV11442, NV13151
GO:0009308	0.000161283	amine metabolism	19	2465	37	12900	NV10904, NV22429, NV16138, NV11109, NV31075, NV22428, NV17583, NV15205, NV12082, NV11144, NV19223, NV30894, NV22763, NV17824, NV17197, NV11125, NV18780, NV30204, NV14284
GO:0019395	0.000161283	fatty acid oxidation	10	2465	13	12900	NV13767, NV16021, NV16550, NV12952, NV18054, NV17893, NV18937, NV15071, NV11442, NV13151
GO:0015036	0.000183407	disulphide oxidoreductase activity	14	2465	23	12900	NV11233, NV13058, NV17633, NV11037, NV16188, NV13156, NV10123, NV12528, NV18832, NV12705, NV17215, NV13899, NV13756, NV15753
GO:0046933	0.000194364	hydrogen ion translocating F-type ATPase activity	9	2465	11	12900	NV16133, NV10699, NV20037, NV13258, NV16081, NV14793, NV14491, NV12615, NV15635
GO:0031430	0.000194364	mesophragma	9	2465	11	12900	NV14079, NV17380, NV14594, NV10148, NV14099, NV13505, NV14101, NV16284, NV12651
GO:0016408	0.000199	C-acyltransferase activity	8	2465	9	12900	NV11445, NV15196, NV12952, NV12039, NV12971, NV10335, NV14052, NV15071
GO:0008121	0.000199	coenzyme Q-cytochrome c reductase activity	8	2465	9	12900	NV15537, NV10906, NV10944, NV10574, NV11983, NV15595, NV11136, NV16211
GO:0046364	0.000199	monosaccharide anabolism	8	2465	9	12900	NV17380, NV12444, NV17655, NV16426, NV16395, NV18136, NV16157, NV18866
GO:0016681	0.000199	oxidoreductase activity, acting on diphenols and related substances as donors, cytochrome as acceptor	8	2465	9	12900	NV15537, NV10906, NV10944, NV10574, NV11983, NV15595, NV11136, NV16211
GO:0055085	0.000199	membrane transport	176	2465	690	12900	NV14984, NV16375, NV10821, NV15895, NV10699, NV13497, NV13434, NV12592, NV25187, NV17611, NV18235, NV14144, NV12472, NV11983, NV30102, NV12343, NV14640, NV15635, NV23326, NV30924, NV10711, NV10779, NV14793, NV13450, NV16900, NV11515, NV18090, NV10275, NV11806, NV13574, NV14412, NV13526, NV14712, NV16853, NV14189, NV10403, NV10132, NV12777, NV17042, NV18551, NV12346, NV11787, NV16977, NV16133, NV1…
GO:0005832	0.000199	chaperonin-containing T-complex	8	2465	9	12900	NV12940, NV10040, NV14712, NV18778, NV10556, NV16710, NV31367, NV15549
GO:0048024	0.000201205	regulation of nuclear mRNA splicing, via spliceosome	29	2465	70	12900	NV19078, NV22790, NV10642, NV18831, NV10468, NV15397, NV16475, NV13607, NV11168, NV11909, NV14665, NV12934, NV17593, NV11025, NV16388, NV16015, NV14664, NV11353, NV14887, NV11362, NV12388, NV14997, NV16442, NV13254, NV16315, NV14097, NV11099, NV18717, NV19170
GO:0044262	0.000213167	cellular carbohydrate metabolic process	26	2465	60	12900	NV13576, NV11510, NV17389, NV11337, NV12585, NV12198, NV13524, NV18563, NV30684, NV15615, NV17544, NV12378, NV13603, NV15603, NV18749, NV13394, NV10713, NV12546, NV12083, NV19166, NV10524, NV16898, NV11525, NV17874, NV11893, NV13882
GO:0006417	0.000228434	regulation of protein biosynthesis	34	2465	88	12900	NV10149, NV16210, NV15766, NV12521, NV16829, NV18467, NV10955, NV16475, NV13791, NV16439, NV12835, NV10220, NV16857, NV18052, NV14976, NV17637, NV18289, NV17558, NV19058, NV11120, NV18831, NV12444, NV11895, NV17317, NV17291, NV10150, NV16237, NV13962, NV15355, NV13034, NV17781, NV13965, NV13467, NV14097
GO:0022891	0.000246654	substrate-specific transmembrane transporter activity	142	2465	539	12900	NV14984, NV16375, NV10821, NV15895, NV10699, NV13497, NV13434, NV17611, NV18235, NV14144, NV11983, NV30102, NV12343, NV14640, NV15635, NV23326, NV30924, NV10711, NV10779, NV14793, NV13450, NV16900, NV18090, NV11806, NV13574, NV14412, NV13526, NV14712, NV16853, NV10403, NV10132, NV12777, NV17042, NV18551, NV11787, NV16977, NV16133, NV11516, NV12169, NV11698, NV13458, NV16020, NV12261, NV14882, NV1…
GO:1901607	0.00024713	alpha-amino acid synthesis	20	2465	41	12900	NV22497, NV15080, NV10673, NV12234, NV13524, NV21452, NV11833, NV11658, NV15933, NV15114, NV15415, NV13117, NV11493, NV13507, NV17542, NV11145, NV13995, NV13853, NV16345, NV16064
GO:0016887	0.000257406	ATP monophosphatase activity	93	2465	325	12900	NV14984, NV17377, NV10699, NV13434, NV11568, NV13431, NV10587, NV18580, NV17593, NV15789, NV18185, NV12592, NV10688, NV10139, NV10875, NV13694, NV15523, NV14640, NV11765, NV15635, NV16064, NV18778, NV11610, NV12262, NV17706, NV18519, NV14793, NV15655, NV12333, NV10040, NV10520, NV12451, NV10438, NV18090, NV10275, NV13574, NV15169, NV14712, NV11936, NV31367, NV10403, NV16729, NV16927, NV11682, NV1…
GO:0022857	0.000257747	transmembrane transporter activity	163	2465	634	12900	NV14984, NV16375, NV10821, NV15895, NV10699, NV13497, NV13434, NV12592, NV17611, NV18235, NV14144, NV11983, NV30102, NV12343, NV14640, NV15635, NV23326, NV30924, NV10711, NV10779, NV14793, NV13450, NV16900, NV18090, NV10275, NV11806, NV13574, NV14412, NV13526, NV14712, NV16853, NV14189, NV10403, NV10132, NV12777, NV17042, NV18551, NV12346, NV11787, NV16977, NV16133, NV11516, NV12169, NV11698, NV1…
GO:0006164	0.000262384	purine nucleotide biosynthetic process	27	2465	64	12900	NV16133, NV14984, NV12158, NV10419, NV18927, NV13434, NV11069, NV16081, NV11040, NV15655, NV10463, NV11582, NV14491, NV14042, NV15215, NV13669, NV10896, NV11181, NV11853, NV11180, NV10918, NV13258, NV13694, NV13201, NV16713, NV15635, NV16064
GO:1902494	0.00027263	catalytic complex	156	2465	603	12900	NV16852, NV11447, NV13943, NV18217, NV10123, NV14744, NV15698, NV12592, NV18319, NV17489, NV12734, NV11983, NV18488, NV12414, NV13534, NV17692, NV24413, NV31624, NV19108, NV10400, NV13687, NV10275, NV13574, NV13353, NV14919, NV14280, NV15999, NV11512, NV17268, NV16977, NV14079, NV18829, NV13328, NV13256, NV18324, NV15281, NV31416, NV13386, NV16678, NV12261, NV12207, NV12512, NV17876, NV10033, NV1…
GO:0000245	0.000281898	spliceosomal complex assembly	13	2465	21	12900	NV22790, NV10642, NV14887, NV14895, NV12490, NV14997, NV16442, NV16342, NV11909, NV16315, NV11099, NV17781, NV17977
GO:0046039	0.000285596	GTP metabolism	51	2465	153	12900	NV16425, NV17491, NV17933, NV13665, NV16343, NV11487, NV18192, NV15932, NV14848, NV13664, NV14183, NV17161, NV17118, NV10430, NV13587, NV15908, NV12743, NV13997, NV10344, NV18289, NV14845, NV14356, NV15221, NV16640, NV18567, NV10778, NV15636, NV13589, NV16035, NV18927, NV11718, NV18857, NV31624, NV18379, NV16369, NV19237, NV18390, NV10400, NV13687, NV12853, NV14357, NV18078, NV11375, NV14492, NV1…
GO:0006200	0.000286547	ATP catabolism	93	2465	326	12900	NV14984, NV17377, NV10699, NV13434, NV11568, NV13431, NV10587, NV18580, NV17593, NV15789, NV18185, NV12592, NV10688, NV10139, NV10875, NV13694, NV15523, NV14640, NV11765, NV15635, NV16064, NV18778, NV11610, NV12262, NV17706, NV18519, NV14793, NV15655, NV12333, NV10040, NV10520, NV12451, NV10438, NV18090, NV10275, NV13574, NV15169, NV14712, NV11936, NV31367, NV10403, NV16729, NV16927, NV11682, NV1…
GO:0009158	0.000286547	ribonucleoside monophosphate catabolism	93	2465	326	12900	NV14984, NV17377, NV10699, NV13434, NV11568, NV13431, NV10587, NV18580, NV17593, NV15789, NV18185, NV12592, NV10688, NV10139, NV10875, NV13694, NV15523, NV14640, NV11765, NV15635, NV16064, NV18778, NV11610, NV12262, NV17706, NV18519, NV14793, NV15655, NV12333, NV10040, NV10520, NV12451, NV10438, NV18090, NV10275, NV13574, NV15169, NV14712, NV11936, NV31367, NV10403, NV16729, NV16927, NV11682, NV1…
GO:0009125	0.000286547	nucleoside monophosphate breakdown	93	2465	326	12900	NV14984, NV17377, NV10699, NV13434, NV11568, NV13431, NV10587, NV18580, NV17593, NV15789, NV18185, NV12592, NV10688, NV10139, NV10875, NV13694, NV15523, NV14640, NV11765, NV15635, NV16064, NV18778, NV11610, NV12262, NV17706, NV18519, NV14793, NV15655, NV12333, NV10040, NV10520, NV12451, NV10438, NV18090, NV10275, NV13574, NV15169, NV14712, NV11936, NV31367, NV10403, NV16729, NV16927, NV11682, NV1…
GO:0009169	0.000286547	purine ribonucleoside monophosphate catabolism	93	2465	326	12900	NV14984, NV17377, NV10699, NV13434, NV11568, NV13431, NV10587, NV18580, NV17593, NV15789, NV18185, NV12592, NV10688, NV10139, NV10875, NV13694, NV15523, NV14640, NV11765, NV15635, NV16064, NV18778, NV11610, NV12262, NV17706, NV18519, NV14793, NV15655, NV12333, NV10040, NV10520, NV12451, NV10438, NV18090, NV10275, NV13574, NV15169, NV14712, NV11936, NV31367, NV10403, NV16729, NV16927, NV11682, NV1…
GO:0030163	0.000286547	protein breakdown	52	2465	157	12900	NV14758, NV13305, NV11044, NV14829, NV16435, NV18217, NV12180, NV11866, NV10529, NV14207, NV18121, NV11235, NV16823, NV13980, NV12063, NV17945, NV15789, NV16171, NV16446, NV18836, NV10408, NV13405, NV20255, NV10361, NV10764, NV14467, NV12493, NV18414, NV10710, NV15940, NV14488, NV17089, NV10748, NV12333, NV18950, NV19178, NV17855, NV12758, NV18963, NV18073, NV11526, NV11430, NV15169, NV14229, NV1…
GO:0009128	0.000286547	purine nucleoside monophosphate catabolism	93	2465	326	12900	NV14984, NV17377, NV10699, NV13434, NV11568, NV13431, NV10587, NV18580, NV17593, NV15789, NV18185, NV12592, NV10688, NV10139, NV10875, NV13694, NV15523, NV14640, NV11765, NV15635, NV16064, NV18778, NV11610, NV12262, NV17706, NV18519, NV14793, NV15655, NV12333, NV10040, NV10520, NV12451, NV10438, NV18090, NV10275, NV13574, NV15169, NV14712, NV11936, NV31367, NV10403, NV16729, NV16927, NV11682, NV1…
GO:0044802	0.000292162	single-organism membrane organization	34	2465	89	12900	NV18447, NV20768, NV12614, NV15886, NV15870, NV16578, NV16343, NV10207, NV13980, NV15932, NV21471, NV13664, NV18747, NV10408, NV13708, NV15350, NV16186, NV14640, NV12126, NV15636, NV16205, NV14082, NV11515, NV10279, NV12853, NV17526, NV18078, NV14103, NV11330, NV16442, NV10132, NV10229, NV15659, NV15311
GO:0010608	0.000292162	posttranscriptional regulation of gene expression	54	2465	165	12900	NV14758, NV11942, NV10149, NV16210, NV15766, NV12521, NV16829, NV12825, NV18467, NV10955, NV18217, NV16475, NV13791, NV16439, NV12835, NV10220, NV16857, NV18052, NV16388, NV12082, NV14976, NV17337, NV17637, NV20255, NV18289, NV11212, NV18875, NV11120, NV17558, NV19058, NV18831, NV12444, NV18163, NV11895, NV19042, NV12161, NV17317, NV11247, NV13955, NV17291, NV10150, NV12451, NV17535, NV16237, NV1…
GO:0035383	0.00029466	thioester metabolic process	11	2465	16	12900	NV12323, NV13576, NV12060, NV15196, NV12616, NV17264, NV11490, NV12918, NV13940, NV10288, NV30684
GO:0006637	0.00029466	acyl-CoA metabolic process	11	2465	16	12900	NV12323, NV13576, NV12060, NV15196, NV12616, NV17264, NV11490, NV12918, NV13940, NV10288, NV30684
GO:0010623	0.000294701	developmental programmed cell death	37	2465	100	12900	NV10468, NV12825, NV10788, NV18467, NV13256, NV10289, NV13791, NV14744, NV12835, NV15272, NV11487, NV11803, NV16446, NV18570, NV15186, NV16488, NV11090, NV16538, NV23733, NV13877, NV10739, NV10155, NV13914, NV17251, NV14982, NV11782, NV10360, NV11825, NV12710, NV18904, NV11353, NV12850, NV13422, NV12978, NV18411, NV18427, NV17252
GO:0006839	0.000316302	mitochondrial transport	22	2465	48	12900	NV16385, NV30924, NV14079, NV30255, NV12501, NV17377, NV14099, NV15150, NV10477, NV13348, NV13450, NV15491, NV10279, NV14710, NV11806, NV13526, NV18749, NV25187, NV18235, NV11359, NV13642, NV14101
GO:0009057	0.000333932	macromolecule catabolic process	84	2465	289	12900	NV13305, NV16435, NV18217, NV11866, NV10893, NV10529, NV14207, NV17162, NV16823, NV15789, NV16446, NV11446, NV17832, NV14467, NV17619, NV16524, NV12333, NV19178, NV12758, NV18963, NV18073, NV11166, NV11526, NV13603, NV15169, NV11430, NV14229, NV17658, NV17682, NV12826, NV17688, NV15209, NV17166, NV14919, NV20651, NV15827, NV11633, NV14758, NV11044, NV14829, NV18070, NV15366, NV16475, NV12180, NV1…
GO:0016482	0.000335351	cytoplasmic transport	64	2465	206	12900	NV12141, NV15712, NV17377, NV11962, NV16475, NV20768, NV14744, NV14522, NV15870, NV16578, NV11909, NV16343, NV11487, NV10207, NV12434, NV18660, NV13664, NV18747, NV12043, NV13796, NV14887, NV11587, NV25187, NV12743, NV14612, NV13708, NV15350, NV23065, NV14356, NV16640, NV11837, NV18645, NV12365, NV17372, NV11581, NV16021, NV30255, NV14120, NV14082, NV11545, NV18927, NV15150, NV10477, NV11907, NV1…
GO:0009145	0.000335351	purine nucleoside triphosphate anabolism	14	2465	24	12900	NV13669, NV16133, NV14984, NV13434, NV13258, NV11069, NV10918, NV16081, NV15655, NV13694, NV13201, NV14491, NV15635, NV16064
GO:0009206	0.000335351	purine ribonucleoside triphosphate anabolism	14	2465	24	12900	NV13669, NV16133, NV14984, NV13434, NV13258, NV11069, NV10918, NV16081, NV15655, NV13694, NV13201, NV14491, NV15635, NV16064
GO:0015077	0.000344492	monovalent inorganic cation transmembrane transporter activity	61	2465	194	12900	NV11787, NV16133, NV14984, NV10699, NV10289, NV13434, NV11058, NV13431, NV13458, NV16020, NV10357, NV12316, NV13669, NV10906, NV17611, NV13906, NV20037, NV18235, NV14144, NV11983, NV15849, NV10918, NV16211, NV16891, NV11731, NV15537, NV13694, NV15523, NV16821, NV15635, NV15595, NV18007, NV16064, NV30924, NV10944, NV23750, NV17706, NV14793, NV16081, NV15655, NV17609, NV14491, NV10516, NV18090, NV1…
GO:0016877	0.000377136	ligase activity, forming carbon-sulfur bonds	15	2465	27	12900	NV13576, NV15196, NV10903, NV18497, NV10319, NV12734, NV14662, NV18818, NV12918, NV14968, NV30684, NV12395, NV13707, NV17262, NV15124
GO:0051246	0.000391214	regulation of protein metabolism	117	2465	433	12900	NV10149, NV16210, NV15766, NV14847, NV11054, NV15607, NV31349, NV16439, NV11867, NV12835, NV25960, NV11636, NV16857, NV17544, NV17545, NV18052, NV17337, NV14425, NV15531, NV18289, NV14467, NV16505, NV10964, NV17548, NV25915, NV16044, NV13613, NV12476, NV11558, NV18501, NV19178, NV16108, NV16453, NV11526, NV13962, NV15355, NV13353, NV15012, NV17688, NV18955, NV13570, NV18411, NV14919, NV13034, NV2…
GO:0044439	0.00042165	peroxisome component	10	2465	14	12900	NV15632, NV16021, NV16903, NV12474, NV15227, NV13076, NV15132, NV11642, NV12365, NV13151
GO:0044438	0.00042165	microbody part	10	2465	14	12900	NV15632, NV16021, NV16903, NV12474, NV15227, NV13076, NV15132, NV11642, NV12365, NV13151
GO:0034622	0.000519481	cellular macromolecular complex assembly	90	2465	318	12900	NV10149, NV11139, NV13435, NV10642, NV14128, NV16439, NV14198, NV18192, NV16857, NV14153, NV11800, NV17161, NV12043, NV10694, NV31504, NV16211, NV16891, NV16342, NV18645, NV10484, NV15947, NV25915, NV12447, NV16205, NV14895, NV13108, NV14120, NV11052, NV19193, NV19237, NV10993, NV13962, NV14154, NV15355, NV11566, NV14594, NV12388, NV17688, NV18955, NV13750, NV12448, NV13570, NV13034, NV15999, NV1…
GO:0015926	0.000537679	glucosidase activity	13	2465	22	12900	NV15603, NV14628, NV12203, NV16404, NV14966, NV11133, NV12204, NV11134, NV16403, NV15022, NV10849, NV10253, NV15743
GO:0009072	0.000537679	aromatic amino acid family metabolic process	13	2465	22	12900	NV12082, NV19223, NV11109, NV12888, NV22763, NV30894, NV16697, NV18379, NV18416, NV23721, NV15874, NV14284, NV13212
GO:0043484	0.000548636	regulation of RNA splicing	30	2465	77	12900	NV19078, NV22790, NV10642, NV18831, NV10468, NV15397, NV16475, NV13607, NV11168, NV11909, NV14665, NV12934, NV19256, NV17593, NV11025, NV16388, NV16015, NV14664, NV11353, NV14887, NV11362, NV12388, NV14997, NV16442, NV13254, NV16315, NV14097, NV11099, NV18717, NV19170
GO:0016835	0.000553562	carbon-oxygen lyase activity	20	2465	43	12900	NV22497, NV16550, NV15235, NV13090, NV10392, NV16396, NV18054, NV17750, NV12397, NV11300, NV10214, NV11446, NV10417, NV10111, NV17832, NV13472, NV18321, NV15694, NV16486, NV11442
GO:0009152	0.000553562	purine ribonucleotide formation	26	2465	63	12900	NV16133, NV14984, NV12158, NV10419, NV18927, NV13434, NV11069, NV16081, NV11040, NV15655, NV10463, NV11582, NV14491, NV15215, NV13669, NV10896, NV11181, NV11853, NV11180, NV10918, NV13258, NV13694, NV13201, NV16713, NV15635, NV16064
GO:0004558	0.000576256	glucosidosucrase activity	9	2465	12	12900	NV14628, NV12203, NV16404, NV11133, NV12204, NV16403, NV11134, NV10253, NV10849
GO:0035384	0.000576256	thioester biosynthesis	9	2465	12	12900	NV12323, NV13576, NV12060, NV15196, NV17264, NV11490, NV12918, NV13940, NV30684
GO:0019840	0.000576256	isoprenoid binding	9	2465	12	12900	NV16525, NV15186, NV16527, NV16976, NV10680, NV16528, NV16529, NV10446, NV16526
GO:0033180	0.000576256	proton-transporting V-type ATPase, V1 domain	9	2465	12	12900	NV23750, NV10699, NV20037, NV17706, NV14793, NV13458, NV10403, NV16729, NV12615
GO:0071616	0.000576256	acyl-CoA formation	9	2465	12	12900	NV12323, NV13576, NV12060, NV15196, NV17264, NV11490, NV12918, NV13940, NV30684
GO:0036379	0.000576256	striated muscle filament	9	2465	12	12900	NV11910, NV10917, NV15545, NV12582, NV17149, NV11782, NV17391, NV12065, NV12583
GO:0055082	0.000588498	cellular chemical homeostasis	19	2465	40	12900	NV18253, NV15620, NV15619, NV10699, NV11069, NV17911, NV13011, NV11698, NV13348, NV13010, NV13431, NV14086, NV15545, NV11492, NV16891, NV10164, NV12126, NV12615, NV16640
GO:0016684	0.000600659	oxidoreductase activity, acting on peroxide as acceptor	14	2465	25	12900	NV12105, NV14185, NV31168, NV15155, NV16124, NV14321, NV25673, NV14196, NV23861, NV11537, NV11536, NV17413, NV15081, NV14100
GO:0004601	0.000600659	peroxidase activity	14	2465	25	12900	NV12105, NV14185, NV31168, NV15155, NV16124, NV14321, NV25673, NV14196, NV23861, NV11537, NV11536, NV17413, NV15081, NV14100
GO:0016798	0.00062463	hydrolase activity, acting on glycosyl bonds	38	2465	107	12900	NV16846, NV14632, NV17799, NV12602, NV16404, NV18339, NV11133, NV10893, NV12204, NV10253, NV17832, NV14628, NV18167, NV12203, NV14966, NV18321, NV10849, NV17290, NV10739, NV18541, NV11958, NV16524, NV15567, NV15022, NV16011, NV17289, NV18537, NV15603, NV15418, NV16403, NV11134, NV14577, NV18427, NV12221, NV15651, NV15827, NV13882, NV15743
GO:0009108	0.000625285	coenzyme formation	25	2465	60	12900	NV12323, NV13576, NV12060, NV15196, NV15235, NV17264, NV20528, NV10460, NV12494, NV21452, NV11490, NV12168, NV13940, NV30684, NV10717, NV12775, NV15114, NV14089, NV11853, NV10605, NV10057, NV12918, NV12816, NV11145, NV16064
GO:0015035	0.000648283	protein disulfide oxidoreductase activity	11	2465	17	12900	NV11233, NV13058, NV17633, NV11037, NV16188, NV13156, NV10123, NV12705, NV17215, NV13899, NV15753
GO:0045261	0.000652705	hydrogen-transporting ATP synthase, F1 sector	6	2465	6	12900	NV16133, NV14491, NV15635, NV16064, NV13258, NV16081
GO:0000275	0.000652705	mitochondrial proton-transporting ATP synthase complex, catalytic core F(1)	6	2465	6	12900	NV16133, NV14491, NV15635, NV16064, NV13258, NV16081
GO:0006122	0.000729482	mitochondrial electron transport, ubiquinol to cytochrome c	8	2465	10	12900	NV15537, NV10906, NV10944, NV10574, NV11983, NV15595, NV11136, NV16211
GO:0045263	0.000729482	proton-transporting ATP synthase complex, coupling factor F(o)	8	2465	10	12900	NV13669, NV14984, NV13434, NV10918, NV15655, NV13694, NV18090, NV16064
GO:0008541	0.000729482	proteasome regulatory particle, lid subcomplex	8	2465	10	12900	NV14908, NV14096, NV17501, NV10063, NV11103, NV10748, NV10361, NV16539
GO:0006635	0.000729482	fatty acid beta-oxidation	8	2465	10	12900	NV13767, NV16550, NV12952, NV18054, NV17893, NV18937, NV15071, NV11442
GO:0005501	0.000729482	retinoid binding	8	2465	10	12900	NV16525, NV16527, NV16976, NV10680, NV16528, NV16529, NV10446, NV16526
GO:0033365	0.000761569	protein localization in organelle	44	2465	131	12900	NV12141, NV18447, NV10965, NV15712, NV17377, NV20768, NV15870, NV16578, NV16343, NV10207, NV14817, NV18660, NV13664, NV18747, NV13796, NV25187, NV14612, NV24726, NV13708, NV15513, NV12365, NV17372, NV15517, NV16021, NV30255, NV18927, NV15150, NV10477, NV11907, NV15491, NV12934, NV15317, NV11515, NV17839, NV10279, NV15512, NV15632, NV18078, NV14103, NV16442, NV10132, NV10229, NV15516, NV12121
GO:0009628	0.000766072	response to abiotic stimulus	85	2465	300	12900	NV10074, NV12677, NV17377, NV10699, NV13994, NV14744, NV14522, NV16976, NV18438, NV12845, NV16586, NV17545, NV14183, NV17380, NV18235, NV18289, NV13756, NV14344, NV11002, NV12323, NV30924, NV18803, NV12182, NV18519, NV18379, NV12451, NV15013, NV13687, NV10035, NV11806, NV13603, NV11936, NV16172, NV10269, NV16395, NV15120, NV11306, NV19129, NV11787, NV16829, NV12521, NV11109, NV10460, NV10105, NV1…
GO:0006790	0.000772044	sulphur metabolic process	31	2465	82	12900	NV16164, NV12323, NV11447, NV13576, NV12060, NV15196, NV22497, NV11581, NV17264, NV17389, NV13914, NV12494, NV13005, NV11490, NV13940, NV30684, NV12288, NV14185, NV12616, NV13252, NV12420, NV14089, NV17824, NV17856, NV14196, NV12918, NV10288, NV13507, NV12126, NV23721, NV17106
GO:0016830	0.000793267	carbon-carbon lyase activity	20	2465	44	12900	NV16138, NV12444, NV11109, NV14988, NV13994, NV12355, NV10276, NV11699, NV14138, NV16284, NV11111, NV17655, NV11853, NV11180, NV12919, NV13709, NV18780, NV11125, NV10287, NV30204
GO:0019773	0.00081107	proteasome core complex, alpha-subunit complex	7	2465	8	12900	NV18836, NV10939, NV12758, NV17855, NV12493, NV12063, NV17945
GO:0019319	0.00081107	hexose synthesis	7	2465	8	12900	NV16395, NV17380, NV12444, NV17655, NV18136, NV18866, NV16157
GO:0015672	0.000836216	monovalent inorganic cation transport	63	2465	208	12900	NV11787, NV16133, NV14984, NV10699, NV10289, NV13434, NV11058, NV13431, NV13458, NV16020, NV10357, NV12316, NV13669, NV10906, NV17611, NV13906, NV20037, NV18235, NV14144, NV11983, NV15849, NV10918, NV16211, NV16891, NV11731, NV13591, NV15537, NV12343, NV13694, NV15523, NV16821, NV15635, NV15595, NV18007, NV16064, NV30924, NV10944, NV23750, NV17706, NV14793, NV16081, NV15655, NV17609, NV14491, NV1…
GO:0072522	0.000841734	purine-containing compound biosynthesis	27	2465	68	12900	NV16133, NV14984, NV12158, NV10419, NV18927, NV13434, NV11069, NV16081, NV11040, NV15655, NV10463, NV11582, NV14491, NV14042, NV15215, NV13669, NV10896, NV11181, NV11853, NV11180, NV10918, NV13258, NV13694, NV13201, NV16713, NV15635, NV16064
GO:0016817	0.000850734	hydrolase activity, acting on acid anhydrides	165	2465	658	12900	NV14984, NV20187, NV17491, NV17377, NV14625, NV10699, NV13434, NV17593, NV18192, NV10747, NV15789, NV13664, NV14183, NV12592, NV10430, NV10929, NV12743, NV18289, NV14640, NV16640, NV15635, NV18778, NV11718, NV14793, NV31624, NV10100, NV12333, NV12451, NV10438, NV10400, NV18090, NV13687, NV10275, NV13574, NV12853, NV14712, NV14357, NV31367, NV14156, NV13570, NV10403, NV16977, NV16133, NV16833, NV1…
GO:0006873	0.000933893	cellular ion homeostasis	18	2465	38	12900	NV18253, NV15620, NV15619, NV10699, NV11069, NV17911, NV13011, NV11698, NV13348, NV13010, NV13431, NV14086, NV15545, NV11492, NV16891, NV12126, NV12615, NV16640
GO:0072524	0.000952397	pyridine and derivative metabolic process	13	2465	23	12900	NV12241, NV14079, NV17380, NV13271, NV15415, NV10605, NV16426, NV10662, NV16016, NV12816, NV10717, NV14284, NV15822
GO:0016627	0.00096738	oxidoreductase activity, acting on the CH-CH group of donors	24	2465	58	12900	NV17692, NV18020, NV15060, NV17013, NV18519, NV11418, NV17352, NV15310, NV12395, NV12819, NV16031, NV14140, NV17893, NV15718, NV17456, NV19223, NV10111, NV13885, NV19173, NV30894, NV11303, NV11277, NV17928, NV18937
GO:0072593	0.00096738	ROS metabolic process	10	2465	15	12900	NV18319, NV16124, NV25673, NV12236, NV12127, NV14137, NV17413, NV15081, NV12126, NV14100
GO:0000381	0.000975361	regulation of alternative nuclear mRNA splicing, via spliceosome	26	2465	65	12900	NV19078, NV22790, NV10642, NV10468, NV15397, NV16475, NV13607, NV11168, NV11909, NV14665, NV12934, NV17593, NV11025, NV16388, NV16015, NV11353, NV14887, NV11362, NV14997, NV16442, NV13254, NV16315, NV14097, NV11099, NV18717, NV19170
GO:0006733	0.00101922	oxidoreduction coenzyme metabolism	14	2465	26	12900	NV12775, NV12241, NV14079, NV17380, NV20528, NV13271, NV10605, NV16426, NV10662, NV12168, NV16016, NV10717, NV14284, NV15822
GO:0044238	0.00102579	primary metabolic process	1217	2465	5926	12900	NV13305, NV18001, NV11563, NV11054, NV13943, NV16435, NV13156, NV12769, NV13994, NV14673, NV15886, NV14365, NV16016, NV13168, NV10717, NV11025, NV16759, NV16019, NV19233, NV17611, NV12743, NV18289, NV15635, NV11055, NV10913, NV14793, NV14671, NV16414, NV16304, NV15293, NV18528, NV13570, NV15117, NV16133, NV16833, NV13256, NV11179, NV13000, NV19079, NV13791, NV13458, NV10454, NV16343, NV13008, NV1…
GO:0016818	0.00103888	hydrolase activity, acting on acid anhydrides, in phosphorus-containing anhydrides	164	2465	656	12900	NV14984, NV20187, NV17491, NV17377, NV14625, NV10699, NV13434, NV17593, NV18192, NV10747, NV15789, NV13664, NV14183, NV12592, NV10430, NV10929, NV12743, NV18289, NV14640, NV16640, NV15635, NV18778, NV11718, NV14793, NV31624, NV10100, NV12333, NV12451, NV10438, NV10400, NV18090, NV13687, NV10275, NV13574, NV12853, NV14712, NV14357, NV31367, NV14156, NV13570, NV10403, NV16977, NV16133, NV16833, NV1…
GO:0006026	0.00103888	aminoglycan catabolism	15	2465	29	12900	NV18541, NV13566, NV17619, NV17164, NV18167, NV16524, NV13565, NV10893, NV17166, NV17165, NV17162, NV12221, NV17167, NV15827, NV16011
GO:1903311	0.00105154	regulation of mRNA metabolism	29	2465	76	12900	NV19078, NV22790, NV10642, NV18831, NV10468, NV15397, NV16475, NV13607, NV11168, NV11909, NV14665, NV12934, NV17593, NV11025, NV16388, NV16015, NV14664, NV11353, NV14887, NV11362, NV12388, NV14997, NV16442, NV13254, NV16315, NV14097, NV11099, NV18717, NV19170
GO:0050684	0.00105154	regulation of mRNA processing	29	2465	76	12900	NV19078, NV22790, NV10642, NV18831, NV10468, NV15397, NV16475, NV13607, NV11168, NV11909, NV14665, NV12934, NV17593, NV11025, NV16388, NV16015, NV14664, NV11353, NV14887, NV11362, NV12388, NV14997, NV16442, NV13254, NV16315, NV14097, NV11099, NV18717, NV19170
GO:0008652	0.00109611	cellular amino acid biosynthetic process	23	2465	55	12900	NV11447, NV22497, NV15080, NV13994, NV13005, NV10673, NV12234, NV13524, NV21452, NV11833, NV11658, NV15933, NV15114, NV15415, NV13117, NV11493, NV13507, NV17542, NV11145, NV13995, NV13853, NV16345, NV16064
GO:0030170	0.00109611	pyridoxal phosphate binding	23	2465	55	12900	NV11097, NV15683, NV13401, NV11109, NV11337, NV13994, NV12971, NV14138, NV15933, NV11445, NV11220, NV13252, NV11111, NV14113, NV15415, NV14428, NV12919, NV10932, NV13507, NV13995, NV14944, NV13853, NV16345
GO:0016746	0.00130076	acyltransferase activity	54	2465	174	12900	NV17815, NV15196, NV11097, NV16179, NV12952, NV22399, NV12614, NV13524, NV31075, NV13963, NV17494, NV12971, NV14986, NV13901, NV15071, NV15792, NV11445, NV10111, NV16221, NV17876, NV12243, NV18872, NV10834, NV11937, NV15887, NV17856, NV18131, NV10335, NV14964, NV18567, NV13576, NV12323, NV13005, NV13469, NV11490, NV14455, NV10588, NV30684, NV12944, NV17486, NV10927, NV17526, NV14583, NV18661, NV1…
GO:1901068	0.00133661	guanosines metabolic process	51	2465	162	12900	NV16425, NV17491, NV17933, NV13665, NV16343, NV11487, NV18192, NV15932, NV14848, NV13664, NV14183, NV17161, NV17118, NV10430, NV13587, NV15908, NV12743, NV13997, NV10344, NV18289, NV14845, NV14356, NV15221, NV16640, NV18567, NV10778, NV15636, NV13589, NV16035, NV18927, NV11718, NV18857, NV31624, NV18379, NV16369, NV19237, NV18390, NV10400, NV13687, NV12853, NV14357, NV18078, NV11375, NV14492, NV1…
GO:0016747	0.00134434	transferase activity, transferring groups other than amino-acyl groups	46	2465	142	12900	NV17815, NV15196, NV11097, NV12952, NV22399, NV12614, NV31075, NV13963, NV17494, NV12971, NV14986, NV13901, NV15071, NV11445, NV10111, NV16221, NV17876, NV12243, NV18872, NV10834, NV11937, NV15887, NV18131, NV10335, NV14964, NV18567, NV12323, NV13469, NV11490, NV14455, NV10588, NV12944, NV17486, NV10927, NV17526, NV14583, NV18661, NV14285, NV15210, NV14089, NV12039, NV13236, NV15170, NV13327, NV1…
GO:0042623	0.00136184	ATPase activity, coupled	82	2465	292	12900	NV14984, NV17377, NV10699, NV13434, NV11568, NV13431, NV10587, NV17593, NV15789, NV18185, NV12592, NV10688, NV10139, NV10875, NV13694, NV15523, NV14640, NV11765, NV15635, NV16064, NV18778, NV11610, NV12262, NV17706, NV14793, NV15655, NV10040, NV10520, NV10438, NV18090, NV10275, NV13574, NV14712, NV11936, NV31367, NV10403, NV16729, NV16927, NV11682, NV12141, NV16133, NV16977, NV14829, NV16833, NV1…
GO:0031163	0.00142929	metal-sulfur cluster assembly	9	2465	13	12900	NV12432, NV12400, NV10991, NV10397, NV16049, NV13710, NV13507, NV14603, NV10530
GO:0016226	0.00142929	iron-sulphur cluster assembly	9	2465	13	12900	NV12432, NV12400, NV10991, NV10397, NV16049, NV13710, NV13507, NV14603, NV10530
GO:0016836	0.00149211	hydro-lyase activity	17	2465	36	12900	NV22497, NV16550, NV15235, NV13090, NV10392, NV16396, NV18054, NV17750, NV12397, NV11300, NV10214, NV10417, NV10111, NV13472, NV15694, NV16486, NV11442
GO:0016831	0.00149211	carboxy-lyase activity	17	2465	36	12900	NV16138, NV12444, NV11109, NV14988, NV13994, NV12355, NV10276, NV11111, NV17655, NV11853, NV11180, NV12919, NV13709, NV11125, NV18780, NV10287, NV30204
GO:0097367	0.00151988	carbohydrate derivative binding	256	2465	1093	12900	NV16164, NV18001, NV17491, NV11054, NV25688, NV14625, NV16579, NV10699, NV11406, NV18563, NV17593, NV15789, NV21463, NV12743, NV11493, NV18289, NV18912, NV13576, NV15947, NV12514, NV15323, NV10275, NV12853, NV17655, NV31367, NV14156, NV18528, NV17515, NV13570, NV16850, NV14758, NV11158, NV16833, NV15281, NV12362, NV16343, NV12261, NV11235, NV15792, NV10755, NV10896, NV14887, NV10556, NV17824, NV1…
GO:0016462	0.00155301	pyrophosphatase activity	162	2465	652	12900	NV14984, NV20187, NV17491, NV17377, NV14625, NV10699, NV13434, NV17593, NV18192, NV10747, NV15789, NV13664, NV14183, NV12592, NV10430, NV10929, NV12743, NV18289, NV14640, NV16640, NV15635, NV18778, NV11718, NV14793, NV31624, NV10100, NV12333, NV12451, NV10438, NV10400, NV18090, NV13687, NV10275, NV13574, NV12853, NV14712, NV14357, NV31367, NV14156, NV13570, NV10403, NV16977, NV16133, NV16833, NV1…
GO:0065008	0.00156961	regulation of biological attribute	223	2465	937	12900	NV14847, NV11139, NV12677, NV10699, NV13156, NV18217, NV10123, NV18832, NV12705, NV18658, NV13011, NV10125, NV15886, NV13231, NV12845, NV18192, NV14986, NV14817, NV10717, NV13836, NV19103, NV14183, NV13598, NV17425, NV12043, NV10430, NV18319, NV18385, NV18497, NV25673, NV12743, NV14144, NV14332, NV18289, NV10288, NV10164, NV12545, NV14640, NV17549, NV16640, NV10120, NV11837, NV16962, NV10484, NV1…
GO:0030246	0.00158858	carbohydrate binding	31	2465	85	12900	NV16846, NV15079, NV22405, NV17786, NV13334, NV17196, NV14224, NV13170, NV12407, NV17635, NV13333, NV18324, NV14225, NV10893, NV15567, NV15257, NV19007, NV17420, NV14223, NV14676, NV10351, NV14637, NV14628, NV17464, NV14222, NV15120, NV15674, NV15093, NV17874, NV21726, NV15822
GO:0006812	0.00161918	cation transport	92	2465	337	12900	NV14984, NV12467, NV10699, NV13434, NV13011, NV11058, NV13431, NV10587, NV10357, NV10906, NV17611, NV13906, NV18235, NV14144, NV11983, NV15849, NV16211, NV16891, NV11731, NV12343, NV10875, NV13694, NV15523, NV14344, NV14640, NV16821, NV15635, NV18007, NV16064, NV30924, NV10944, NV10711, NV17706, NV14793, NV15655, NV15744, NV18090, NV13153, NV11806, NV13574, NV13526, NV14712, NV11492, NV10403, NV1…
GO:0031301	0.00180572	integral component of organelle membrane	19	2465	43	12900	NV16385, NV13767, NV10812, NV13334, NV13333, NV11866, NV18652, NV20310, NV18797, NV14710, NV16903, NV11359, NV17298, NV12474, NV10132, NV18136, NV15132, NV15311, NV12849
GO:0030258	0.00180572	lipid modification	19	2465	43	12900	NV13767, NV11510, NV16021, NV16550, NV12952, NV30195, NV18054, NV15257, NV17291, NV13901, NV17893, NV16896, NV15071, NV13151, NV17828, NV13581, NV18094, NV18937, NV11442
GO:0008324	0.00184347	transmembrane cation transporter activity	86	2465	312	12900	NV14984, NV12467, NV10699, NV13434, NV11058, NV13431, NV10587, NV10357, NV10906, NV17611, NV13906, NV18235, NV14144, NV11983, NV15849, NV16211, NV16891, NV11731, NV12343, NV10875, NV13694, NV15523, NV14344, NV14640, NV16821, NV15635, NV18007, NV16064, NV30924, NV10944, NV10711, NV17706, NV14793, NV15655, NV18090, NV13153, NV11806, NV13574, NV13526, NV14712, NV11492, NV10403, NV10803, NV12777, NV1…
GO:0098655	0.00184347	cation transmembrane transport	86	2465	312	12900	NV14984, NV12467, NV10699, NV13434, NV11058, NV13431, NV10587, NV10357, NV10906, NV17611, NV13906, NV18235, NV14144, NV11983, NV15849, NV16211, NV16891, NV11731, NV12343, NV10875, NV13694, NV15523, NV14344, NV14640, NV16821, NV15635, NV18007, NV16064, NV30924, NV10944, NV10711, NV17706, NV14793, NV15655, NV18090, NV13153, NV11806, NV13574, NV13526, NV14712, NV11492, NV10403, NV10803, NV12777, NV1…
GO:0030532	0.00187971	snRNP	27	2465	71	12900	NV18572, NV17490, NV17560, NV15707, NV14895, NV15397, NV13607, NV10157, NV11909, NV10756, NV18122, NV12144, NV11800, NV17175, NV12322, NV14887, NV14852, NV11362, NV31504, NV12062, NV16342, NV13254, NV16315, NV18159, NV17781, NV18113, NV17977
GO:0006886	0.00188254	intracellular protein transport	64	2465	218	12900	NV12141, NV17377, NV16833, NV20768, NV15870, NV16578, NV13359, NV16343, NV10207, NV18660, NV13664, NV18747, NV12043, NV13796, NV13587, NV11587, NV25187, NV14345, NV12472, NV14612, NV14332, NV13708, NV15350, NV14356, NV16640, NV18645, NV12365, NV17372, NV14429, NV15571, NV16021, NV30255, NV13088, NV11994, NV14120, NV14082, NV18927, NV15150, NV10477, NV12795, NV18280, NV23066, NV11907, NV15491, NV1…
GO:0098662	0.0019122	inorganic cation membrane transport	72	2465	252	12900	NV14984, NV12467, NV10699, NV13434, NV11058, NV13431, NV10357, NV10906, NV17611, NV13906, NV18235, NV14144, NV11983, NV15849, NV16211, NV16891, NV11731, NV10875, NV13694, NV15523, NV14344, NV16821, NV15635, NV18007, NV16064, NV30924, NV10944, NV17706, NV14793, NV15655, NV18090, NV13153, NV13574, NV14712, NV11492, NV10403, NV10803, NV12777, NV17042, NV16729, NV18551, NV11787, NV16133, NV16977, NV1…
GO:0016620	0.00200609	oxidoreductase activity, acting on the aldehyde or oxo group of donors, NAD or NADP as acceptor	23	2465	57	12900	NV10293, NV10127, NV15380, NV17034, NV10673, NV30263, NV10125, NV17035, NV15227, NV18526, NV31101, NV16074, NV17037, NV18732, NV15229, NV26016, NV10128, NV13117, NV13505, NV10120, NV15228, NV12239, NV18966
GO:0019843	0.00200609	rRNA binding	10	2465	16	12900	NV21823, NV17400, NV14954, NV13750, NV11016, NV17115, NV13477, NV10427, NV12064, NV19276
GO:0022008	0.00200609	neurogenesis	269	2465	1160	12900	NV16210, NV15766, NV18001, NV11139, NV11054, NV15860, NV15886, NV11867, NV12043, NV15241, NV12743, NV16502, NV16488, NV13298, NV18289, NV12414, NV15050, NV18501, NV11386, NV10438, NV10400, NV12710, NV13353, NV12388, NV14156, NV18159, NV14758, NV12432, NV13328, NV13256, NV13791, NV14096, NV12362, NV13245, NV11344, NV10896, NV19128, NV17876, NV12490, NV16559, NV17824, NV13405, NV17966, NV17330, NV1…
GO:0009069	0.00200609	serine family amino acid metabolic process	10	2465	16	12900	NV12512, NV10602, NV18829, NV15415, NV18666, NV13507, NV11175, NV17542, NV11833, NV17106
GO:0035639	0.00200766	purine ribonucleoside triphosphate binding	227	2465	960	12900	NV16164, NV10545, NV18001, NV17491, NV16010, NV11054, NV17377, NV14625, NV16579, NV10699, NV11406, NV12122, NV18563, NV15615, NV17593, NV18192, NV15789, NV15222, NV13664, NV14183, NV21463, NV12592, NV10430, NV18497, NV12743, NV12734, NV11493, NV14432, NV18289, NV18912, NV18317, NV14640, NV16640, NV15947, NV13576, NV18778, NV12514, NV12198, NV11718, NV31624, NV10100, NV12333, NV21452, NV10670, NV1…
GO:0016460	0.00201948	myosin II complex	8	2465	11	12900	NV10917, NV10929, NV19173, NV17181, NV11782, NV13872, NV17391, NV10438
GO:0000221	0.00201948	vacuolar proton-transporting V-type ATPase, V1 domain	8	2465	11	12900	NV23750, NV10699, NV17706, NV14793, NV13458, NV10403, NV16729, NV12615
GO:0044085	0.00203665	cellular component biogenesis at cellular level	184	2465	758	12900	NV10149, NV17560, NV11139, NV13435, NV11636, NV18192, NV14183, NV11446, NV12043, NV10430, NV31504, NV11493, NV18289, NV16640, NV11837, NV16962, NV12583, NV10484, NV18120, NV11910, NV15947, NV16942, NV16205, NV12876, NV14120, NV31624, NV11052, NV10993, NV13962, NV14154, NV15355, NV12439, NV13353, NV18238, NV14594, NV12388, NV14156, NV12448, NV13570, NV13507, NV13034, NV15999, NV11512, NV18159, NV1…
GO:0006396	0.00213532	RNA processing	111	2465	424	12900	NV16852, NV17490, NV16210, NV17228, NV17560, NV10642, NV15707, NV11563, NV11406, NV13106, NV10157, NV14522, NV11568, NV11800, NV15222, NV11025, NV17175, NV18527, NV12238, NV15698, NV16019, NV17269, NV31504, NV13350, NV16342, NV16621, NV20179, NV11837, NV18572, NV15397, NV14895, NV13607, NV12815, NV18413, NV14184, NV12934, NV18462, NV16015, NV18530, NV13353, NV17682, NV11362, NV18159, NV19170, NV1…
GO:0033554	0.00237725	cellular response to stress	132	2465	520	12900	NV16852, NV11447, NV13943, NV16435, NV17377, NV10699, NV13156, NV18217, NV14744, NV17593, NV18192, NV15789, NV11446, NV21463, NV10430, NV18235, NV25673, NV15531, NV12127, NV12414, NV30286, NV11233, NV30924, NV10711, NV16187, NV12333, NV14154, NV16015, NV18238, NV17682, NV14969, NV16395, NV18084, NV15117, NV14758, NV12521, NV12180, NV12236, NV10743, NV18586, NV18121, NV13245, NV15081, NV11803, NV1…
GO:0022607	0.00239109	cell structure assembly	170	2465	695	12900	NV10149, NV11139, NV13435, NV11636, NV18192, NV14183, NV12043, NV10430, NV31504, NV11493, NV18289, NV16640, NV11837, NV16962, NV12583, NV10484, NV18120, NV11910, NV15947, NV16942, NV16205, NV14120, NV31624, NV11052, NV10993, NV13962, NV14154, NV15355, NV12439, NV13353, NV18238, NV14594, NV12388, NV14156, NV12448, NV13570, NV13507, NV13034, NV15999, NV11512, NV18159, NV12432, NV18467, NV13256, NV1…
GO:0065003	0.00243193	macromolecular complex assembly	106	2465	403	12900	NV10149, NV11139, NV13435, NV10642, NV14128, NV10765, NV16439, NV14198, NV18192, NV16857, NV14153, NV11800, NV17161, NV12043, NV10694, NV31504, NV16211, NV16891, NV16342, NV18645, NV10484, NV18120, NV15947, NV25915, NV16942, NV12447, NV16205, NV14895, NV13108, NV14120, NV11052, NV19193, NV19237, NV18073, NV10993, NV13962, NV14154, NV15355, NV11566, NV13353, NV14594, NV12388, NV17688, NV18955, NV1…
GO:0017111	0.00250125	unspecific diphosphate phosphohydrolase activity	158	2465	640	12900	NV14984, NV20187, NV17491, NV17377, NV14625, NV10699, NV13434, NV17593, NV18192, NV15789, NV13664, NV14183, NV12592, NV10430, NV10929, NV12743, NV18289, NV14640, NV16640, NV15635, NV18778, NV11718, NV14793, NV31624, NV10100, NV12333, NV12451, NV10438, NV10400, NV18090, NV13687, NV10275, NV13574, NV12853, NV14712, NV14357, NV31367, NV14156, NV13570, NV10403, NV16977, NV16133, NV16833, NV11368, NV1…
GO:0007399	0.00258927	nervous system development	300	2465	1314	12900	NV16210, NV15766, NV18001, NV11139, NV30429, NV11054, NV15860, NV15886, NV11867, NV12043, NV15241, NV12743, NV16502, NV16488, NV13298, NV11493, NV18289, NV12414, NV15050, NV18501, NV11386, NV10438, NV10400, NV12710, NV16999, NV13353, NV12388, NV14156, NV10950, NV18159, NV14758, NV12432, NV13328, NV13256, NV13791, NV14096, NV12362, NV13245, NV11344, NV10896, NV19128, NV17876, NV11366, NV12490, NV1…
GO:0043901	0.00261861	negative regulation of multi-organism process	12	2465	22	12900	NV23615, NV16554, NV11492, NV12825, NV14960, NV16833, NV11247, NV11487, NV10840, NV17371, NV17548, NV15664
GO:0000302	0.00261861	response to AOS	12	2465	22	12900	NV16124, NV25673, NV12236, NV16211, NV12127, NV14137, NV19193, NV12207, NV17413, NV15081, NV12126, NV14100
GO:0022890	0.00263929	inorganic cation transmembrane transporter activity	73	2465	259	12900	NV14984, NV12467, NV10699, NV13434, NV11058, NV13431, NV10357, NV10906, NV17611, NV13906, NV18235, NV14144, NV11983, NV15849, NV16211, NV16891, NV11731, NV10875, NV13694, NV15523, NV14344, NV16821, NV15635, NV18007, NV16064, NV30924, NV10944, NV17706, NV14793, NV15655, NV18090, NV13153, NV13574, NV14712, NV11492, NV10403, NV10803, NV12777, NV17042, NV16729, NV18551, NV11787, NV16133, NV16977, NV1…
GO:0000287	0.00265897	magnesium binding	21	2465	51	12900	NV19148, NV14740, NV14593, NV11558, NV15416, NV10722, NV12355, NV11833, NV15968, NV15215, NV10824, NV10524, NV14884, NV13432, NV11525, NV10764, NV15997, NV17895, NV15694, NV14640, NV10913
GO:0098573	0.00272081	intrinsic component of mitochondrial membrane	7	2465	9	12900	NV16385, NV13767, NV20310, NV10812, NV18136, NV11359, NV14710
GO:0031369	0.00272081	translation initiation factor binding	7	2465	9	12900	NV11120, NV15766, NV16439, NV18764, NV10955, NV13791, NV15355
GO:0000276	0.00272081	mitochondrial proton-transporting ATP synthase complex, coupling factor F(o)	7	2465	9	12900	NV15655, NV13669, NV13694, NV18090, NV16064, NV13434, NV10918
GO:0032592	0.00272081	integral to mitochondrial membrane	7	2465	9	12900	NV16385, NV13767, NV20310, NV10812, NV18136, NV11359, NV14710
GO:0003988	0.00297432	beta-ketoadipyl coenzyme A thiolase activity	5	2465	5	12900	NV12952, NV10335, NV14052, NV12039, NV15071
GO:0004300	0.00297432	beta-hydroxyacyl-CoA dehydrase activity	5	2465	5	12900	NV16550, NV12397, NV16396, NV11442, NV18054
GO:0004448	0.00297432	oxalosuccinate decarboxylase activity	5	2465	5	12900	NV19148, NV10824, NV15997, NV11525, NV15968
GO:0016679	0.00304779	oxidoreductase activity, acting on diphenols and related substances as donors	9	2465	14	12900	NV15537, NV10906, NV10944, NV16697, NV10574, NV11983, NV15595, NV11136, NV16211
GO:0009253	0.00304779	peptidoglycan catabolism	9	2465	14	12900	NV13566, NV17619, NV17164, NV13565, NV17166, NV10893, NV17165, NV17162, NV17167
GO:0017004	0.00304779	cytochrome complex assembly	9	2465	14	12900	NV11566, NV16205, NV11764, NV15077, NV16211, NV16891, NV10993, NV21471, NV10607
GO:0006027	0.00304779	glycosaminoglycan catabolism	9	2465	14	12900	NV13566, NV17619, NV17164, NV13565, NV17166, NV10893, NV17165, NV17162, NV17167
GO:0005788	0.00304779	ER cisterna	9	2465	14	12900	NV12905, NV11907, NV15350, NV15282, NV12444, NV19007, NV14489, NV10123, NV18909
GO:0034614	0.00304779	cellular response to active oxygen species	9	2465	14	12900	NV12127, NV14137, NV17413, NV12126, NV16124, NV15081, NV25673, NV12236, NV14100
GO:0000270	0.00304779	peptidoglycan metabolism	9	2465	14	12900	NV13566, NV17619, NV17164, NV13565, NV17166, NV10893, NV17165, NV17162, NV17167
GO:0044257	0.0030677	cellular protein degradation	43	2465	135	12900	NV14758, NV13305, NV11044, NV14829, NV16435, NV18217, NV12180, NV11866, NV10529, NV14207, NV18121, NV16823, NV13980, NV12063, NV17945, NV16171, NV18836, NV10408, NV20255, NV10361, NV14467, NV12493, NV18414, NV10710, NV14488, NV10748, NV12333, NV18950, NV17855, NV12758, NV18073, NV18963, NV11526, NV11430, NV15169, NV14229, NV16391, NV12826, NV17688, NV10939, NV14919, NV20651, NV11633
GO:0051603	0.0030677	proteolysis involved in cellular protein catabolic process	43	2465	135	12900	NV14758, NV13305, NV11044, NV14829, NV16435, NV18217, NV12180, NV11866, NV10529, NV14207, NV18121, NV16823, NV13980, NV12063, NV17945, NV16171, NV18836, NV10408, NV20255, NV10361, NV14467, NV12493, NV18414, NV10710, NV14488, NV10748, NV12333, NV18950, NV17855, NV12758, NV18073, NV18963, NV11526, NV11430, NV15169, NV14229, NV16391, NV12826, NV17688, NV10939, NV14919, NV20651, NV11633
GO:0005784	0.00321753	Sec61 translocon complex	6	2465	7	12900	NV10132, NV16578, NV10965, NV20768, NV18747, NV15311
GO:0016918	0.00321753	retinal binding	6	2465	7	12900	NV16525, NV16529, NV16528, NV16526, NV10446, NV16527
GO:0031304	0.00321753	intrinsic component of mitochondrial inner membrane	6	2465	7	12900	NV16385, NV13767, NV10812, NV18136, NV11359, NV14710
GO:0042743	0.00321753	H2O2 metabolic process	6	2465	7	12900	NV17413, NV12126, NV16124, NV15081, NV25673, NV14100
GO:0005865	0.00321753	striated muscle thin filament	6	2465	7	12900	NV11910, NV15545, NV12582, NV17149, NV12065, NV12583
GO:0033119	0.00321753	negative regulation of RNA splicing	6	2465	7	12900	NV14664, NV11909, NV13254, NV19256, NV14097, NV16475
GO:0071256	0.00321753	translocon complex	6	2465	7	12900	NV10132, NV16578, NV10965, NV20768, NV18747, NV15311
GO:0031305	0.00321753	integral component of mitochondrial inner membrane	6	2465	7	12900	NV16385, NV13767, NV10812, NV18136, NV11359, NV14710
GO:0006094	0.00321753	glucose biosynthetic process	6	2465	7	12900	NV17380, NV12444, NV17655, NV18136, NV18866, NV16157
GO:0030003	0.00339806	cellular cation homeostasis	16	2465	35	12900	NV18253, NV10699, NV11069, NV17911, NV13011, NV11698, NV13348, NV13010, NV13431, NV14086, NV15545, NV11492, NV16891, NV12126, NV16640, NV12615
GO:0008219	0.00347804	cell death	64	2465	223	12900	NV14758, NV10468, NV12825, NV10638, NV17377, NV10788, NV18467, NV13256, NV10289, NV13791, NV14744, NV16578, NV12835, NV15272, NV11487, NV14381, NV15081, NV11803, NV17544, NV16446, NV13730, NV18319, NV18570, NV15186, NV12225, NV16488, NV11090, NV16538, NV23733, NV13877, NV14467, NV18414, NV12126, NV10739, NV17548, NV10155, NV22845, NV13914, NV18926, NV14593, NV17251, NV14982, NV18818, NV11782, NV1…
GO:0098660	0.0035011	inorganic ion transmembrane transport	77	2465	279	12900	NV14984, NV16375, NV12467, NV10699, NV13434, NV11058, NV13431, NV10357, NV10906, NV17611, NV13906, NV18235, NV14144, NV11983, NV15849, NV16826, NV16211, NV16891, NV11731, NV10875, NV13694, NV15523, NV14344, NV16821, NV15635, NV10533, NV18007, NV16064, NV30924, NV10944, NV17706, NV14793, NV15655, NV18090, NV13153, NV13574, NV14712, NV11492, NV10403, NV10803, NV12777, NV17042, NV16729, NV18551, NV1…
GO:0002764	0.00369827	immune response-regulating signalling pathway	10	2465	17	12900	NV22845, NV16554, NV17619, NV17164, NV10893, NV17166, NV17165, NV17162, NV18414, NV17167
GO:0002757	0.00369827	immune response-activating signal transduction	10	2465	17	12900	NV22845, NV16554, NV17619, NV17164, NV10893, NV17166, NV17165, NV17162, NV18414, NV17167
GO:0016028	0.00369827	rhabdomere	15	2465	32	12900	NV12905, NV11485, NV12677, NV10430, NV17670, NV18863, NV13236, NV18280, NV11914, NV14344, NV12845, NV18192, NV13687, NV13603, NV14183
GO:0002221	0.00369827	pathogen receptor signaling pathway	10	2465	17	12900	NV22845, NV16554, NV17619, NV17164, NV10893, NV17166, NV17165, NV17162, NV18414, NV17167
GO:0008483	0.00369827	aminotransferase activity	10	2465	17	12900	NV10602, NV11220, NV14113, NV15415, NV13995, NV14944, NV13853, NV16345, NV15933, NV14676
GO:0002758	0.00369827	innate immune response-activating signal transduction	10	2465	17	12900	NV22845, NV16554, NV17619, NV17164, NV10893, NV17166, NV17165, NV17162, NV18414, NV17167
GO:0032553	0.00370973	ribonucleotide binding	231	2465	990	12900	NV16164, NV10545, NV18001, NV17491, NV16010, NV11054, NV17377, NV14625, NV16579, NV10699, NV11406, NV12122, NV18563, NV15615, NV17593, NV18192, NV15789, NV11658, NV15222, NV13664, NV14183, NV21463, NV12592, NV10430, NV18497, NV12743, NV12734, NV11493, NV14432, NV18289, NV18912, NV18317, NV14640, NV16640, NV15947, NV13576, NV18778, NV12514, NV12198, NV11718, NV31624, NV10100, NV12333, NV21452, NV1…
GO:0017076	0.00388331	purine nucleotide binding	230	2465	986	12900	NV16164, NV10545, NV18001, NV17491, NV16010, NV11054, NV17377, NV14625, NV16579, NV10699, NV11406, NV12122, NV18563, NV15615, NV17593, NV18192, NV15789, NV15222, NV13664, NV14183, NV21463, NV12592, NV10430, NV18497, NV12743, NV12734, NV11493, NV14432, NV18289, NV18912, NV18317, NV14640, NV16640, NV15947, NV13576, NV18778, NV12514, NV12198, NV11718, NV31624, NV10100, NV12333, NV21452, NV10670, NV1…
GO:0043190	0.00394576	ATP-binding cassette (ABC) transporter complex	14	2465	29	12900	NV16977, NV16903, NV12592, NV11610, NV10033, NV10139, NV14844, NV14845, NV12261, NV10630, NV16927, NV10275, NV18185, NV13574
GO:0016811	0.00400565	hydrolase activity, acting on carbon-nitrogen (but not peptide) bonds, in linear amides	20	2465	49	12900	NV10074, NV16235, NV13566, NV17619, NV17164, NV13565, NV17162, NV16234, NV17167, NV10073, NV15900, NV10035, NV16536, NV16845, NV10072, NV17166, NV17165, NV10988, NV16582, NV12829
GO:0046496	0.00406972	nicotinamide nucleotide metabolic process	11	2465	20	12900	NV12241, NV14079, NV17380, NV13271, NV10605, NV16426, NV10662, NV16016, NV10717, NV14284, NV15822
GO:0019362	0.00406972	pyridine nucleotide metabolic process	11	2465	20	12900	NV12241, NV14079, NV17380, NV13271, NV10605, NV16426, NV10662, NV16016, NV10717, NV14284, NV15822
GO:0019915	0.00417939	lipid storage	12	2465	23	12900	NV13598, NV14441, NV13517, NV18497, NV17138, NV18818, NV15511, NV10470, NV13289, NV10469, NV13597, NV18084
GO:0005798	0.00417939	Golgi-associated vesicle	12	2465	23	12900	NV15517, NV11994, NV14345, NV10523, NV11762, NV15040, NV10082, NV11646, NV15513, NV15659, NV12121, NV15847
GO:0030133	0.00417939	transport vesicle	12	2465	23	12900	NV15517, NV17773, NV16942, NV13587, NV11587, NV13042, NV11994, NV13107, NV18501, NV15040, NV15513, NV15659
GO:0045169	0.00431918	fusome	17	2465	39	12900	NV12131, NV14984, NV10123, NV13011, NV15886, NV15870, NV16578, NV10160, NV13980, NV16446, NV12850, NV19176, NV18909, NV11336, NV14752, NV15659, NV14672
GO:0048513	0.00443017	organogenesis	278	2465	1219	12900	NV16164, NV14984, NV11139, NV11054, NV10699, NV13231, NV17593, NV12043, NV14345, NV16502, NV16488, NV18289, NV15350, NV15332, NV14241, NV10469, NV11386, NV10438, NV10400, NV12710, NV30071, NV12388, NV16172, NV31367, NV11106, NV14758, NV11109, NV13256, NV15281, NV13791, NV13927, NV13518, NV11344, NV17876, NV11366, NV17138, NV17824, NV16538, NV17330, NV12126, NV12047, NV14108, NV18541, NV15319, NV1…
GO:0006641	0.00453768	triacylglycerol metabolism	8	2465	12	12900	NV10498, NV11120, NV14079, NV14099, NV12088, NV12918, NV14101, NV10275
GO:0008745	0.00453768	murein hydrolase activity	8	2465	12	12900	NV17166, NV17165, NV13566, NV17162, NV17619, NV17164, NV17167, NV13565
GO:0008144	0.00453768	drug binding	8	2465	12	12900	NV12905, NV15620, NV15619, NV16793, NV16708, NV22490, NV17964, NV17395
GO:0031300	0.00457709	intrinsic component of organelle membrane	21	2465	53	12900	NV16385, NV13767, NV10812, NV13334, NV13333, NV11866, NV18652, NV20310, NV18797, NV14710, NV12853, NV16903, NV11359, NV17298, NV10132, NV12474, NV18136, NV15132, NV31867, NV15311, NV12849
GO:0035220	0.0046942	wing disc development	116	2465	456	12900	NV16164, NV14984, NV16010, NV11054, NV14859, NV17389, NV11577, NV20071, NV12835, NV13963, NV11487, NV17758, NV15615, NV18192, NV18050, NV11646, NV14085, NV12903, NV17545, NV13598, NV13535, NV13553, NV10430, NV10694, NV18787, NV14144, NV16502, NV12561, NV10614, NV11765, NV15332, NV18645, NV13020, NV14441, NV13727, NV14241, NV25523, NV10469, NV11558, NV31624, NV10995, NV18379, NV11052, NV11386, NV1…
GO:0009416	0.00491332	response to light stimulus	35	2465	106	12900	NV12677, NV10460, NV13994, NV16308, NV10105, NV14522, NV16976, NV12845, NV17545, NV14183, NV11905, NV17824, NV18289, NV14344, NV12323, NV18803, NV18280, NV12554, NV16945, NV11914, NV17839, NV13687, NV11806, NV14086, NV16536, NV13603, NV12905, NV11485, NV13517, NV11375, NV16172, NV17086, NV11664, NV13236, NV12978
GO:0001883	0.00491332	purine nucleoside binding	227	2465	976	12900	NV16164, NV10545, NV18001, NV17491, NV16010, NV11054, NV17377, NV14625, NV16579, NV10699, NV11406, NV12122, NV18563, NV15615, NV17593, NV18192, NV15789, NV15222, NV13664, NV14183, NV21463, NV12592, NV10430, NV18497, NV12743, NV12734, NV11493, NV14432, NV18289, NV18912, NV18317, NV14640, NV16640, NV15947, NV13576, NV18778, NV12514, NV12198, NV11718, NV31624, NV10100, NV12333, NV21452, NV10670, NV1…
GO:0032550	0.00491332	purine ribonucleoside binding	227	2465	976	12900	NV16164, NV10545, NV18001, NV17491, NV16010, NV11054, NV17377, NV14625, NV16579, NV10699, NV11406, NV12122, NV18563, NV15615, NV17593, NV18192, NV15789, NV15222, NV13664, NV14183, NV21463, NV12592, NV10430, NV18497, NV12743, NV12734, NV11493, NV14432, NV18289, NV18912, NV18317, NV14640, NV16640, NV15947, NV13576, NV18778, NV12514, NV12198, NV11718, NV31624, NV10100, NV12333, NV21452, NV10670, NV1…
GO:0032555	0.00521127	purine ribonucleotide binding	227	2465	977	12900	NV16164, NV10545, NV18001, NV17491, NV16010, NV11054, NV17377, NV14625, NV16579, NV10699, NV11406, NV12122, NV18563, NV15615, NV17593, NV18192, NV15789, NV15222, NV13664, NV14183, NV21463, NV12592, NV10430, NV18497, NV12743, NV12734, NV11493, NV14432, NV18289, NV18912, NV18317, NV14640, NV16640, NV15947, NV13576, NV18778, NV12514, NV12198, NV11718, NV31624, NV10100, NV12333, NV21452, NV10670, NV1…
GO:0016265	0.00540282	death	65	2465	231	12900	NV14758, NV10468, NV12825, NV10638, NV17377, NV10788, NV18467, NV13256, NV10289, NV13791, NV14744, NV16578, NV12835, NV15272, NV11487, NV14381, NV15081, NV11803, NV17544, NV16446, NV13730, NV18319, NV18570, NV15186, NV12225, NV16502, NV16488, NV11090, NV16538, NV23733, NV13877, NV14467, NV18414, NV12126, NV10739, NV17548, NV10155, NV22845, NV13914, NV18926, NV14593, NV17251, NV14982, NV18818, NV1…
GO:0043603	0.00569783	amide metabolism	23	2465	61	12900	NV11447, NV22429, NV15958, NV14988, NV16978, NV13005, NV13524, NV18122, NV22428, NV12288, NV19195, NV15205, NV14185, NV17208, NV22763, NV12420, NV14196, NV17856, NV17824, NV10981, NV12126, NV17106, NV23721
GO:0006662	0.00583551	glycerol ether metabolic process	9	2465	15	12900	NV11233, NV18311, NV17633, NV13899, NV15227, NV16188, NV15753, NV13156, NV10123
GO:0051087	0.00583551	chaperone binding	9	2465	15	12900	NV12745, NV14064, NV14131, NV10477, NV11867, NV25428, NV11212, NV12126, NV18307
GO:0098589	0.00583551	membrane region	50	2465	168	12900	NV13334, NV10553, NV10965, NV13333, NV20768, NV18324, NV11866, NV11577, NV15511, NV11069, NV15886, NV15870, NV16578, NV14207, NV13664, NV18747, NV11344, NV17208, NV18456, NV10452, NV18354, NV14964, NV16640, NV11089, NV17548, NV12354, NV15365, NV15319, NV10513, NV17706, NV15562, NV16683, NV16119, NV18797, NV10438, NV12853, NV11144, NV11795, NV13593, NV18078, NV17086, NV15224, NV17298, NV10132, NV1…
GO:0006206	0.00583551	pyrimidine nucleobase metabolic process	9	2465	15	12900	NV16235, NV13994, NV30263, NV11418, NV13709, NV16158, NV16234, NV18732, NV14183
GO:0018904	0.00583551	organic ether metabolism	9	2465	15	12900	NV11233, NV18311, NV17633, NV13899, NV15227, NV16188, NV15753, NV13156, NV10123
GO:0044421	0.00600318	extracellular region part	74	2465	271	12900	NV12808, NV12602, NV16579, NV15060, NV10123, NV13886, NV16586, NV17545, NV10387, NV12105, NV17425, NV19233, NV31168, NV12603, NV12472, NV10975, NV16621, NV10974, NV13613, NV12809, NV10976, NV16524, NV24057, NV23861, NV18294, NV11386, NV12451, NV16041, NV19195, NV13487, NV10067, NV13147, NV11106, NV12811, NV15827, NV13482, NV18293, NV22776, NV18070, NV17750, NV17788, NV10755, NV12082, NV10417, NV1…
GO:0030662	0.00668473	coated vesicle membrane	12	2465	24	12900	NV16942, NV11587, NV13042, NV11994, NV12353, NV14345, NV10523, NV14332, NV15040, NV10082, NV11646, NV15847
GO:0034599	0.0066982	cellular response to oxidative stress	11	2465	21	12900	NV13914, NV16124, NV25673, NV12236, NV12127, NV13348, NV14137, NV17413, NV15081, NV12126, NV14100
GO:0046683	0.0066982	response to organophosphorus	11	2465	21	12900	NV13220, NV14441, NV13219, NV12368, NV17138, NV10470, NV13289, NV10469, NV18292, NV15253, NV15951
GO:0045239	0.0066982	tricarboxylic acid cycle enzyme complex	7	2465	10	12900	NV15170, NV11490, NV19148, NV13707, NV17106, NV12734, NV10214
GO:0030120	0.0066982	vesicle coat	11	2465	21	12900	NV11587, NV13042, NV11994, NV12353, NV14345, NV10523, NV14332, NV15040, NV10082, NV11646, NV15847
GO:0006098	0.0066982	hexose monophosphate pathway	7	2465	10	12900	NV12241, NV17380, NV16016, NV13271, NV16426, NV10662, NV15822
GO:0005786	0.0066982	SRP	7	2465	10	12900	NV16442, NV13708, NV10965, NV16343, NV14817, NV14103, NV15311
GO:0006740	0.0066982	NADP (reduced) regeneration	7	2465	10	12900	NV12241, NV17380, NV16016, NV13271, NV16426, NV10662, NV15822
GO:0042834	0.0066982	peptidoglycan binding	7	2465	10	12900	NV10893, NV17166, NV17165, NV17162, NV17619, NV17164, NV17167
GO:0048500	0.0066982	signal recognition particle	7	2465	10	12900	NV16442, NV13708, NV10965, NV16343, NV14817, NV14103, NV15311
GO:0044092	0.0066982	negative regulation of molecular function	43	2465	140	12900	NV15620, NV14516, NV14829, NV15019, NV18766, NV25960, NV17788, NV17545, NV12082, NV11001, NV10678, NV16502, NV14425, NV10361, NV11090, NV23115, NV14467, NV18414, NV16104, NV22845, NV15619, NV16044, NV18118, NV13613, NV11558, NV19178, NV16453, NV10520, NV14415, NV13603, NV22493, NV13479, NV14679, NV13353, NV21876, NV15012, NV13614, NV12850, NV15120, NV30348, NV18411, NV14919, NV24092
GO:0006621	0.0066982	protein retention in ER lumen	7	2465	10	12900	NV15517, NV10965, NV15516, NV15513, NV14817, NV15512, NV24726
GO:0035437	0.0066982	maintenance of protein localisation in endoplasmic reticulum	7	2465	10	12900	NV15517, NV10965, NV15516, NV15513, NV14817, NV15512, NV24726
GO:0032549	0.00677161	ribonucleoside binding	227	2465	982	12900	NV16164, NV10545, NV18001, NV17491, NV16010, NV11054, NV17377, NV14625, NV16579, NV10699, NV11406, NV12122, NV18563, NV15615, NV17593, NV18192, NV15789, NV15222, NV13664, NV14183, NV21463, NV12592, NV10430, NV18497, NV12743, NV12734, NV11493, NV14432, NV18289, NV18912, NV18317, NV14640, NV16640, NV15947, NV13576, NV18778, NV12514, NV12198, NV11718, NV31624, NV10100, NV12333, NV21452, NV10670, NV1…
GO:0007093	0.00690997	mitotic cell cycle checkpoint	34	2465	104	12900	NV11942, NV12141, NV13943, NV14829, NV15733, NV18217, NV19042, NV13955, NV16108, NV18764, NV13665, NV13543, NV15317, NV17839, NV18984, NV17535, NV16284, NV17545, NV14499, NV13885, NV17682, NV13551, NV12490, NV16859, NV13997, NV15531, NV17824, NV20255, NV10361, NV13570, NV11327, NV18414, NV12414, NV10964
GO:1901990	0.00691505	regulation of mitotic cell cycle phase transition	38	2465	120	12900	NV11942, NV12141, NV13943, NV14829, NV15019, NV18217, NV18764, NV13665, NV18984, NV17545, NV13885, NV12490, NV16859, NV13997, NV15531, NV17824, NV20255, NV10361, NV16621, NV18414, NV12414, NV10964, NV10710, NV12444, NV15733, NV19042, NV16108, NV13955, NV13543, NV15317, NV17535, NV17839, NV16284, NV14499, NV13551, NV17682, NV13570, NV11327
GO:1901987	0.00691505	regulation of cell cycle phase transition	38	2465	120	12900	NV11942, NV12141, NV13943, NV14829, NV15019, NV18217, NV18764, NV13665, NV18984, NV17545, NV13885, NV12490, NV16859, NV13997, NV15531, NV17824, NV20255, NV10361, NV16621, NV18414, NV12414, NV10964, NV10710, NV12444, NV15733, NV19042, NV16108, NV13955, NV13543, NV15317, NV17535, NV17839, NV16284, NV14499, NV13551, NV17682, NV13570, NV11327
GO:0045930	0.00693631	down regulation of progression through mitotic cell cycle	36	2465	112	12900	NV11942, NV12141, NV13943, NV14829, NV18217, NV13359, NV18764, NV13665, NV18984, NV17545, NV13885, NV12490, NV16859, NV13997, NV15531, NV17824, NV20255, NV10361, NV18414, NV12414, NV10964, NV15733, NV19042, NV16108, NV13955, NV13543, NV15317, NV17535, NV17839, NV16284, NV14499, NV13551, NV17682, NV13570, NV10593, NV11327
GO:0012501	0.00778872	PCD	61	2465	217	12900	NV14758, NV10468, NV12825, NV10638, NV17377, NV10788, NV18467, NV13256, NV10289, NV13791, NV14744, NV12835, NV15272, NV11487, NV14381, NV15081, NV11803, NV17544, NV16446, NV13730, NV18319, NV18570, NV15186, NV12225, NV16488, NV11090, NV16538, NV23733, NV13877, NV14467, NV18414, NV12126, NV10739, NV10155, NV22845, NV13914, NV18926, NV14593, NV17251, NV14982, NV11782, NV11168, NV16453, NV10360, NV1…
GO:0007435	0.00813645	salivary gland morphogenesis	39	2465	125	12900	NV10468, NV12825, NV18467, NV13256, NV10289, NV13791, NV14744, NV12835, NV15272, NV11487, NV17544, NV16446, NV10430, NV18570, NV15186, NV16488, NV11090, NV16538, NV23733, NV13877, NV10739, NV10155, NV13914, NV17251, NV14982, NV11782, NV17291, NV10360, NV15013, NV12710, NV18904, NV12850, NV10523, NV13422, NV18411, NV18922, NV18427, NV12244, NV17252
GO:0042176	0.00813671	regulation of protein breakdown	19	2465	48	12900	NV15607, NV15019, NV19042, NV14908, NV13665, NV13980, NV10900, NV11103, NV14989, NV13997, NV17824, NV13570, NV14919, NV16505, NV31867, NV10710, NV10964, NV17548, NV11633
GO:0071806	0.00813671	protein membrane transport	19	2465	48	12900	NV16021, NV30255, NV13088, NV15150, NV23066, NV15870, NV16578, NV15491, NV10279, NV17839, NV11515, NV18747, NV15632, NV25187, NV14612, NV12472, NV10132, NV14672, NV12365
GO:0031410	0.00815321	cytoplasmic vesicle	47	2465	158	12900	NV15958, NV13387, NV11993, NV18364, NV10680, NV11646, NV19103, NV15847, NV21547, NV14183, NV13587, NV11587, NV17554, NV12353, NV14345, NV14332, NV18414, NV24673, NV12126, NV15513, NV16640, NV16821, NV18645, NV14293, NV17773, NV15517, NV16942, NV11994, NV14120, NV12795, NV18501, NV11665, NV14086, NV12905, NV11353, NV13593, NV13042, NV13107, NV10523, NV18770, NV11762, NV15040, NV18922, NV10082, NV1…
GO:0001882	0.00841143	nucleoside binding	227	2465	986	12900	NV16164, NV10545, NV18001, NV17491, NV16010, NV11054, NV17377, NV14625, NV16579, NV10699, NV11406, NV12122, NV18563, NV15615, NV17593, NV18192, NV15789, NV15222, NV13664, NV14183, NV21463, NV12592, NV10430, NV18497, NV12743, NV12734, NV11493, NV14432, NV18289, NV18912, NV18317, NV14640, NV16640, NV15947, NV13576, NV18778, NV12514, NV12198, NV11718, NV31624, NV10100, NV12333, NV21452, NV10670, NV1…
GO:0030029	0.00875405	actin filament-based process	61	2465	218	12900	NV10378, NV11139, NV13731, NV30195, NV16833, NV13256, NV11577, NV14744, NV15546, NV15886, NV10463, NV17391, NV23060, NV18192, NV17131, NV12043, NV10430, NV14368, NV17514, NV19173, NV10694, NV17149, NV12743, NV19176, NV18094, NV23065, NV19262, NV14356, NV18567, NV14108, NV11910, NV16001, NV13706, NV12348, NV14960, NV11840, NV15829, NV19099, NV31624, NV11782, NV11052, NV11386, NV10438, NV11526, NV1…
GO:0010035	0.00914409	response to inorganic substance	20	2465	52	12900	NV13220, NV16124, NV12368, NV12236, NV15253, NV17413, NV15081, NV15951, NV13687, NV13603, NV13574, NV14100, NV13219, NV25673, NV13327, NV12127, NV18292, NV14137, NV12126, NV16264
GO:0046112	0.0091696	nucleobase biosynthesis	8	2465	13	12900	NV16235, NV11181, NV12158, NV11418, NV13709, NV16158, NV16234, NV14183
GO:0009084	0.0091696	glutamine family amino acid biosynthetic process	8	2465	13	12900	NV15080, NV13117, NV10673, NV12234, NV11493, NV11658, NV13853, NV16345
GO:0002165	0.00920778	instar larval or pupal development	133	2465	543	12900	NV16164, NV14984, NV11139, NV16010, NV14744, NV20071, NV15886, NV15272, NV15615, NV17593, NV18192, NV17544, NV13664, NV16446, NV18058, NV13598, NV10430, NV18570, NV18787, NV16502, NV15531, NV16488, NV10288, NV14467, NV14441, NV10469, NV31624, NV11052, NV11386, NV10438, NV12710, NV12439, NV15485, NV18528, NV14141, NV14079, NV18467, NV17933, NV13256, NV15281, NV10470, NV14954, NV10743, NV13791, NV1…
GO:0009306	0.00931994	protein secretion	13	2465	28	12900	NV13087, NV10468, NV13587, NV16086, NV12743, NV10523, NV20832, NV10398, NV16725, NV11907, NV13359, NV13681, NV16237
GO:0098533	0.00932606	ATPase dependent transmembrane transport complex	16	2465	38	12900	NV16977, NV11610, NV12261, NV10630, NV10275, NV18185, NV13574, NV12592, NV16903, NV10033, NV20037, NV14844, NV10139, NV14845, NV13201, NV16927
GO:0009881	0.00950515	photoreceptor activity	6	2465	8	12900	NV11485, NV16247, NV11914, NV10460, NV14183, NV14086
GO:0006546	0.00950515	glycine catabolic process	6	2465	8	12900	NV12512, NV10602, NV18829, NV11175, NV17106, NV18666
GO:0009071	0.00950515	serine family amino acid breakdown	6	2465	8	12900	NV12512, NV10602, NV18829, NV11175, NV17106, NV18666
GO:0006376	0.00950515	mRNA splice site selection	6	2465	8	12900	NV16442, NV22790, NV10642, NV16315, NV12490, NV17977
GO:0005859	0.00950515	muscle myosin complex	6	2465	8	12900	NV13872, NV11782, NV10917, NV17391, NV10929, NV17181
GO:0016019	0.00950515	peptidoglycan receptor activity	6	2465	8	12900	NV17166, NV17165, NV17162, NV17619, NV17164, NV17167
GO:0018279	0.00950515	protein N-linked glycosylation via asparagine	6	2465	8	12900	NV18354, NV17596, NV18324, NV12354, NV10452, NV15562
GO:0018196	0.00950515	peptidyl-asparagine modification	6	2465	8	12900	NV18354, NV17596, NV18324, NV12354, NV10452, NV15562
GO:0009266	0.00955361	response to thermal stimulus	31	2465	94	12900	NV16001, NV10074, NV12521, NV11109, NV11955, NV17377, NV16396, NV15102, NV18519, NV18379, NV18957, NV12451, NV15588, NV17844, NV16586, NV10073, NV14823, NV13687, NV10035, NV14183, NV11936, NV16172, NV10269, NV17637, NV10072, NV12919, NV11657, NV11306, NV11212, NV11002, NV12126
GO:0072594	0.00968192	establishment of protein localisation to organelle	33	2465	102	12900	NV17372, NV16021, NV30255, NV17377, NV20768, NV18927, NV15150, NV10477, NV15870, NV16578, NV11907, NV15491, NV16343, NV12934, NV15317, NV10207, NV10279, NV17839, NV11515, NV18660, NV13664, NV18747, NV15632, NV13796, NV25187, NV18078, NV14103, NV14612, NV16442, NV10132, NV13708, NV12121, NV12365
GO:1901137	0.00974134	carbohydrate derivative formation	54	2465	189	12900	NV18560, NV16133, NV14984, NV13334, NV17389, NV13333, NV18324, NV13434, NV11069, NV11040, NV10463, NV18987, NV17596, NV15660, NV13669, NV10896, NV16763, NV14147, NV10918, NV10452, NV13694, NV13709, NV18354, NV15635, NV16064, NV12354, NV15365, NV11581, NV12158, NV10419, NV18927, NV18652, NV15562, NV16081, NV11418, NV15655, NV14491, NV18390, NV11582, NV13687, NV15215, NV11181, NV13593, NV11098, NV1…
GO:0031032	0.00984412	actomyosin structure organization	21	2465	56	12900	NV11910, NV11139, NV13731, NV11840, NV11782, NV11052, NV17391, NV11526, NV17131, NV10917, NV12439, NV12055, NV12043, NV14594, NV15545, NV17514, NV16633, NV10694, NV17149, NV16753, NV19262
GO:0016769	0.0099311	transferase activity, transferring nitrogenous groups	12	2465	25	12900	NV10602, NV11220, NV13401, NV14113, NV15415, NV12971, NV13995, NV14944, NV13853, NV16345, NV14676, NV15933
GO:0008374	0.0102824	O-acyltransferase activity	9	2465	16	12900	NV17526, NV14583, NV12243, NV10834, NV12614, NV13469, NV13327, NV14964, NV12833
GO:0007031	0.0102824	peroxisome organisation	9	2465	16	12900	NV15632, NV16021, NV16903, NV17314, NV12474, NV10147, NV15132, NV11642, NV12365
GO:0046486	0.0103745	glycerolipid metabolism	26	2465	75	12900	NV11120, NV14079, NV11510, NV13334, NV30195, NV14099, NV13333, NV18324, NV12428, NV18987, NV17291, NV16896, NV10275, NV10498, NV17828, NV17526, NV11144, NV13593, NV13581, NV16172, NV12088, NV18094, NV17197, NV12918, NV20777, NV14101
GO:0034220	0.0104143	ion membrane transport	117	2465	471	12900	NV14984, NV16375, NV12467, NV15895, NV10699, NV13497, NV13434, NV11058, NV13431, NV14791, NV10587, NV10357, NV10906, NV17611, NV13906, NV18235, NV14144, NV11983, NV15849, NV30102, NV16826, NV16211, NV16891, NV11731, NV12343, NV10875, NV13694, NV15523, NV14344, NV14640, NV16821, NV15635, NV23326, NV10533, NV18007, NV16064, NV30924, NV11581, NV10944, NV10711, NV10779, NV17706, NV14793, NV15655, NV1…
GO:0043900	0.0107105	regulation of multi-organism process	40	2465	131	12900	NV22776, NV16852, NV23615, NV30429, NV12825, NV16833, NV17162, NV11487, NV13245, NV13980, NV11646, NV17425, NV11366, NV12753, NV10875, NV11837, NV30286, NV16962, NV15664, NV17548, NV10171, NV17619, NV14593, NV14960, NV13613, NV18501, NV11247, NV15622, NV17371, NV16554, NV11492, NV15939, NV13614, NV17086, NV17165, NV13147, NV13790, NV15659, NV10840, NV13482
GO:0006605	0.0114224	protein targeting	35	2465	111	12900	NV17377, NV20768, NV15870, NV16578, NV16343, NV10207, NV18660, NV13664, NV18747, NV13796, NV25187, NV14612, NV13708, NV15350, NV12365, NV17372, NV16021, NV30255, NV18927, NV15150, NV10477, NV11907, NV15491, NV15317, NV12934, NV11515, NV17839, NV10279, NV15632, NV18078, NV14103, NV16442, NV10132, NV15311, NV12121
GO:1901988	0.0114529	down-regulation of cell cycle transition	34	2465	107	12900	NV11942, NV12141, NV13943, NV14829, NV15733, NV18217, NV19042, NV13955, NV16108, NV18764, NV13665, NV13543, NV15317, NV17839, NV18984, NV17535, NV16284, NV17545, NV14499, NV13885, NV17682, NV13551, NV12490, NV16859, NV13997, NV15531, NV17824, NV20255, NV10361, NV13570, NV11327, NV18414, NV12414, NV10964
GO:1901991	0.0114529	downregulation of mitotic cell cycle phase transition	34	2465	107	12900	NV11942, NV12141, NV13943, NV14829, NV15733, NV18217, NV19042, NV13955, NV16108, NV18764, NV13665, NV13543, NV15317, NV17839, NV18984, NV17535, NV16284, NV17545, NV14499, NV13885, NV17682, NV13551, NV12490, NV16859, NV13997, NV15531, NV17824, NV20255, NV10361, NV13570, NV11327, NV18414, NV12414, NV10964
GO:0006414	0.0118979	translational elongation	14	2465	32	12900	NV14357, NV14492, NV16035, NV11718, NV16538, NV12835, NV13182, NV17921, NV19256, NV18746, NV14848, NV13388, NV11446, NV11428
GO:0030036	0.0121058	actin cytoskeleton organisation	58	2465	208	12900	NV10378, NV11139, NV13731, NV30195, NV16833, NV13256, NV11577, NV14744, NV15546, NV15886, NV10463, NV17391, NV23060, NV18192, NV17131, NV12043, NV10430, NV14368, NV17514, NV10694, NV17149, NV12743, NV19176, NV18094, NV23065, NV19262, NV14356, NV18567, NV14108, NV11910, NV16001, NV13706, NV14960, NV11840, NV12348, NV15829, NV19099, NV31624, NV11782, NV11052, NV11386, NV11526, NV10400, NV11936, NV1…
GO:0016023	0.0122037	cytoplasmic membrane-enclosed vesicle	41	2465	136	12900	NV15958, NV13387, NV18364, NV10680, NV11646, NV19103, NV15847, NV21547, NV14183, NV13587, NV11587, NV12353, NV14345, NV14332, NV18414, NV24673, NV15513, NV16640, NV16821, NV17773, NV15517, NV16942, NV11994, NV14120, NV18501, NV12795, NV11665, NV14086, NV12905, NV11353, NV13593, NV13042, NV13107, NV10523, NV18770, NV11762, NV15040, NV18922, NV10082, NV15659, NV12121
GO:0030135	0.012317	coated vesicle	18	2465	46	12900	NV15517, NV16942, NV11994, NV12795, NV18501, NV11646, NV15847, NV13587, NV11587, NV13042, NV14345, NV12353, NV10523, NV14332, NV15040, NV10082, NV15513, NV15659
GO:0043022	0.0123615	ribosome binding	5	2465	6	12900	NV15766, NV12835, NV10955, NV13467, NV13154
GO:0006222	0.0123615	UMP anabolism	5	2465	6	12900	NV13709, NV11146, NV15660, NV14147, NV11418
GO:0046912	0.0123615	transferase activity, transferring acyl groups, acyl groups converted into alkyl on transfer	5	2465	6	12900	NV13576, NV16179, NV30684, NV12546, NV13524
GO:0048038	0.0123615	quinone binding	5	2465	6	12900	NV17692, NV13767, NV18303, NV19193, NV11983
GO:0004774	0.0123615	succinate-CoA ligase activity	5	2465	6	12900	NV13576, NV30684, NV12395, NV13707, NV12734
GO:0046049	0.0123615	UMP metabolic process	5	2465	6	12900	NV13709, NV11146, NV15660, NV14147, NV11418
GO:0042744	0.0123615	hydrogen peroxide catabolism	5	2465	6	12900	NV17413, NV16124, NV15081, NV25673, NV14100
GO:0007300	0.0123725	ovarian nurse cell to oocyte transport	16	2465	39	12900	NV10917, NV12141, NV13706, NV11139, NV12043, NV23564, NV17377, NV14612, NV12834, NV14744, NV15886, NV16119, NV19050, NV10438, NV23065, NV11665
GO:0004177	0.0123725	aminopeptidase activity	16	2465	39	12900	NV17109, NV18310, NV20575, NV11179, NV17694, NV16136, NV12644, NV31407, NV18771, NV15440, NV11506, NV20569, NV16057, NV12289, NV10981, NV17724
GO:0004620	0.0123725	phospholipase activity	21	2465	57	12900	NV22429, NV12652, NV22428, NV12428, NV16177, NV18192, NV11417, NV15205, NV14183, NV15112, NV10424, NV11144, NV15908, NV17608, NV10423, NV11861, NV10834, NV18289, NV17874, NV16640, NV14672
GO:0005509	0.0123725	calcium ion binding	60	2465	217	12900	NV18869, NV17933, NV17687, NV12530, NV15886, NV11833, NV14381, NV19007, NV16586, NV21547, NV13105, NV21841, NV19233, NV31168, NV15679, NV14368, NV10929, NV18235, NV18352, NV19173, NV11861, NV20296, NV14966, NV30036, NV16067, NV18893, NV17749, NV19262, NV30924, NV12501, NV14241, NV10513, NV13872, NV11095, NV15310, NV15713, NV15022, NV10438, NV11417, NV13603, NV15718, NV18904, NV11353, NV14229, NV1…
GO:0022612	0.0124748	gland morphogenesis	39	2465	128	12900	NV10468, NV12825, NV18467, NV13256, NV10289, NV13791, NV14744, NV12835, NV15272, NV11487, NV17544, NV16446, NV10430, NV18570, NV15186, NV16488, NV11090, NV16538, NV23733, NV13877, NV10739, NV10155, NV13914, NV17251, NV14982, NV11782, NV17291, NV10360, NV15013, NV12710, NV18904, NV12850, NV10523, NV13422, NV18411, NV18922, NV18427, NV12244, NV17252
GO:0008020	0.0125369	G protein coupled photoreceptor activity	4	2465	4	12900	NV11485, NV11914, NV10460, NV14183
GO:0005047	0.0125369	signal recognition particle binding	4	2465	4	12900	NV15870, NV13708, NV18078, NV13664
GO:0006811	0.0125369	ion transport	127	2465	520	12900	NV14984, NV16375, NV12467, NV15895, NV10699, NV13497, NV13434, NV13011, NV11058, NV13431, NV14791, NV10587, NV10357, NV10906, NV17611, NV13906, NV18235, NV14144, NV11983, NV15849, NV30102, NV16826, NV16211, NV16891, NV11731, NV12343, NV10875, NV13694, NV15523, NV14344, NV14640, NV16821, NV15635, NV23326, NV10533, NV18007, NV16064, NV30924, NV11581, NV16942, NV10944, NV10711, NV10779, NV17706, NV1…
GO:0051036	0.0125369	regulation of endosome size	4	2465	4	12900	NV13924, NV14960, NV18663, NV13711
GO:0004449	0.0125369	nicotinamide adenine dinucleotide isocitrate dehydrogenase activity	4	2465	4	12900	NV19148, NV10824, NV15997, NV15968
GO:0004579	0.0125369	dolichyldiphosphooligosaccharide-protein oligosaccharyltransferase activity	4	2465	4	12900	NV15365, NV18354, NV18456, NV12354
GO:0019203	0.0125369	carbohydrate phosphatase activity	4	2465	4	12900	NV15615, NV13394, NV11497, NV12198
GO:0006127	0.0125369	glycerophosphate shuttle	4	2465	4	12900	NV14079, NV18749, NV14099, NV14101
GO:0010565	0.0125369	regulation of cellular ketone metabolic process	4	2465	4	12900	NV10553, NV14829, NV10361, NV12088
GO:0003857	0.0125369	L-3-hydroxyacyl CoA dehydrogenase activity	4	2465	4	12900	NV10288, NV11442, NV15071, NV13246
GO:0008250	0.0125369	oligosaccharyl transferase complex	4	2465	4	12900	NV15365, NV18354, NV18456, NV15224
GO:0031982	0.0125383	vesicle	49	2465	170	12900	NV15958, NV13387, NV11993, NV18364, NV10680, NV11646, NV19103, NV15847, NV21547, NV14183, NV13587, NV11587, NV17554, NV12353, NV14345, NV15531, NV14332, NV18414, NV24673, NV12126, NV15513, NV16640, NV16821, NV18645, NV14293, NV17773, NV15517, NV16942, NV11994, NV14120, NV12795, NV18501, NV11665, NV14086, NV12905, NV11353, NV13593, NV13042, NV13107, NV10523, NV14037, NV18770, NV11762, NV15040, NV1…
GO:0009584	0.0129083	detection of visible light	13	2465	29	12900	NV12905, NV12323, NV11485, NV10460, NV16172, NV13236, NV18280, NV16945, NV12845, NV11914, NV13687, NV13603, NV14183
GO:0019842	0.0129083	vitamin binding	13	2465	29	12900	NV13334, NV16525, NV18155, NV13333, NV16527, NV16976, NV15120, NV12355, NV10680, NV16529, NV16528, NV16526, NV10446
GO:0006644	0.0130337	phospholipid metabolic process	29	2465	88	12900	NV22429, NV11510, NV13334, NV30195, NV13333, NV18324, NV12614, NV12554, NV22428, NV12428, NV18987, NV17291, NV11417, NV16896, NV15205, NV13535, NV17828, NV17526, NV11144, NV14583, NV13593, NV13581, NV17608, NV16172, NV11861, NV18094, NV17197, NV20777, NV10287
GO:0016810	0.0131112	hydrolase activity, acting on carbon-nitrogen (but not peptide) bonds	30	2465	92	12900	NV10074, NV16235, NV13566, NV10436, NV16978, NV17619, NV17164, NV13565, NV18957, NV17162, NV16234, NV11582, NV14042, NV10073, NV17167, NV15900, NV10035, NV16536, NV14183, NV15293, NV15099, NV15114, NV16845, NV10072, NV17166, NV17165, NV22925, NV12829, NV10988, NV16582
GO:0008238	0.0131112	exoprotease activity	30	2465	92	12900	NV18253, NV17109, NV18310, NV21466, NV20575, NV11179, NV17694, NV12117, NV16136, NV12644, NV12914, NV10445, NV15385, NV31407, NV10408, NV18771, NV11506, NV15440, NV20569, NV13317, NV14037, NV16845, NV16057, NV15674, NV14919, NV10981, NV12289, NV10290, NV16875, NV17724
GO:0015075	0.0131725	ion transporter activity	116	2465	470	12900	NV14984, NV16375, NV12467, NV15895, NV10699, NV13497, NV13434, NV11058, NV13431, NV14791, NV10587, NV10357, NV10906, NV17611, NV13906, NV18235, NV14144, NV11983, NV15849, NV30102, NV16826, NV16211, NV16891, NV11731, NV12343, NV10875, NV13694, NV15523, NV14344, NV14640, NV16821, NV15635, NV23326, NV10533, NV18007, NV16064, NV30924, NV11581, NV10944, NV10711, NV10779, NV17706, NV14793, NV15655, NV1…
GO:0008329	0.0135589	signaling pattern recognition receptor activity	7	2465	11	12900	NV10893, NV17166, NV17165, NV17162, NV17619, NV17164, NV17167
GO:0006007	0.0135589	glucose catabolism	7	2465	11	12900	NV12241, NV17380, NV16016, NV13271, NV16426, NV10662, NV15822
GO:0007301	0.0135589	female germline ring canal formation	7	2465	11	12900	NV10917, NV15886, NV13706, NV19050, NV23564, NV17377, NV14612
GO:0038187	0.0135589	PRR activity	7	2465	11	12900	NV10893, NV17166, NV17165, NV17162, NV17619, NV17164, NV17167
GO:0006536	0.0135589	glutamate metabolic process	7	2465	11	12900	NV11493, NV14079, NV14944, NV13853, NV11658, NV16345, NV13117
GO:0031903	0.0135589	microbody membrane	7	2465	11	12900	NV15632, NV12474, NV16021, NV16903, NV13076, NV15132, NV11642
GO:0046365	0.0135589	monosaccharide catabolism	7	2465	11	12900	NV12241, NV17380, NV16016, NV13271, NV16426, NV10662, NV15822
GO:0005778	0.0135589	peroxisome membrane	7	2465	11	12900	NV15632, NV12474, NV16021, NV16903, NV13076, NV15132, NV11642
GO:0019320	0.0135589	hexose catabolism	7	2465	11	12900	NV12241, NV17380, NV16016, NV13271, NV16426, NV10662, NV15822
GO:0004602	0.0135589	selenium-glutathione peroxidase activity	7	2465	11	12900	NV14185, NV23861, NV11537, NV11536, NV17413, NV14100, NV14196
GO:0007602	0.0137418	phototransduction	17	2465	43	12900	NV12677, NV10460, NV10105, NV18280, NV16976, NV12554, NV16945, NV12845, NV11914, NV13687, NV11806, NV13603, NV14183, NV12905, NV11485, NV16172, NV13236
GO:0016859	0.0140922	cis-trans isomerase activity	12	2465	26	12900	NV12905, NV18527, NV10155, NV16793, NV14924, NV16708, NV22490, NV17395, NV16945, NV23721, NV16676, NV12361
GO:0044774	0.0153744	mitotic cell cycle G2/M transition decatenation checkpoint	28	2465	85	12900	NV11942, NV13943, NV14829, NV15733, NV18217, NV19042, NV13955, NV16108, NV18764, NV13543, NV15317, NV17839, NV18984, NV17535, NV16284, NV17545, NV14499, NV13885, NV17682, NV13551, NV12490, NV16859, NV15531, NV20255, NV10361, NV11327, NV18414, NV12414
GO:0007629	0.0153991	flight behaviour	11	2465	23	12900	NV18120, NV14079, NV18749, NV14099, NV15352, NV17824, NV11069, NV13675, NV13348, NV14101, NV13687
GO:0004857	0.0154603	enzyme inhibitor activity	29	2465	89	12900	NV15620, NV15619, NV16044, NV14516, NV15019, NV18766, NV18118, NV13613, NV19178, NV25960, NV10520, NV14415, NV17788, NV17545, NV22493, NV13479, NV12082, NV21876, NV11001, NV15012, NV13614, NV10678, NV12850, NV14425, NV16502, NV23115, NV18411, NV14919, NV24092
GO:1902580	0.0155859	single-organism cellular localization	59	2465	215	12900	NV12141, NV18447, NV11139, NV17377, NV16475, NV13256, NV20768, NV11568, NV15870, NV16578, NV16343, NV10207, NV13980, NV21471, NV18660, NV13664, NV18747, NV21974, NV13598, NV14976, NV13796, NV10430, NV25187, NV14612, NV13708, NV15350, NV11837, NV16962, NV12583, NV12365, NV18120, NV17372, NV16021, NV30255, NV16205, NV14082, NV18927, NV15150, NV10477, NV11907, NV15491, NV12934, NV15317, NV10279, NV1…
GO:0006739	0.0159342	NADP (oxidized) metabolic process	8	2465	14	12900	NV12241, NV17380, NV13271, NV10605, NV16426, NV10662, NV16016, NV15822
GO:0002218	0.016298	activation of innate immune response	10	2465	20	12900	NV22845, NV16554, NV17619, NV17164, NV10893, NV17166, NV17165, NV17162, NV18414, NV17167
GO:0019867	0.016298	outer membrane	10	2465	20	12900	NV30255, NV13088, NV17980, NV12614, NV17162, NV10064, NV16563, NV11806, NV15636, NV14284
GO:0043086	0.0166021	negative regulation of catalytic activity	38	2465	126	12900	NV15620, NV14516, NV14829, NV15019, NV18766, NV25960, NV17788, NV17545, NV12082, NV11001, NV10678, NV14425, NV16502, NV10361, NV11090, NV23115, NV14467, NV18414, NV16104, NV16044, NV15619, NV18118, NV13613, NV11558, NV19178, NV16453, NV10520, NV14415, NV22493, NV13479, NV13353, NV21876, NV15012, NV13614, NV12850, NV18411, NV14919, NV24092
GO:0006936	0.016608	muscle contraction	9	2465	17	12900	NV10917, NV17181, NV24431, NV11782, NV13872, NV12065, NV17736, NV13603, NV12583
GO:0042594	0.0167659	response to starvation	19	2465	51	12900	NV11120, NV12182, NV11625, NV17878, NV10722, NV14260, NV10360, NV13245, NV11803, NV18238, NV13517, NV12088, NV11090, NV13327, NV18289, NV10164, NV18084, NV17877, NV11442
GO:0030659	0.0180996	cytoplasmic vesicle membrane	13	2465	30	12900	NV16942, NV11587, NV13042, NV11994, NV12353, NV14345, NV10523, NV14332, NV15040, NV10082, NV18414, NV11646, NV15847
GO:0007254	0.0180996	JNK cascade	13	2465	30	12900	NV16554, NV10430, NV15646, NV14593, NV11053, NV23733, NV18586, NV15740, NV18414, NV18192, NV16376, NV12244, NV30286
GO:0044272	0.0181009	sulfur compound synthesis	17	2465	44	12900	NV12323, NV11447, NV13576, NV12060, NV15196, NV22497, NV11581, NV17264, NV17389, NV12494, NV13005, NV11490, NV13940, NV30684, NV14089, NV17824, NV12918
GO:0010256	0.0183293	endomembrane system organization	31	2465	98	12900	NV13087, NV18447, NV10699, NV17635, NV14082, NV12614, NV10398, NV19099, NV18651, NV12795, NV15886, NV11058, NV13359, NV16119, NV13980, NV16237, NV15279, NV13924, NV10408, NV15282, NV13587, NV14357, NV11587, NV17381, NV15278, NV11762, NV13790, NV10229, NV16186, NV12126, NV12354
GO:0009064	0.0187183	glutamine family amino acid metabolic process	15	2465	37	12900	NV14079, NV17611, NV15080, NV15849, NV13117, NV10673, NV12234, NV11493, NV17609, NV10357, NV14944, NV13853, NV11658, NV16345, NV14183
GO:0009791	0.0197826	post-embryonic development	140	2465	588	12900	NV16164, NV14984, NV11139, NV16010, NV14744, NV20071, NV15886, NV15272, NV15615, NV17593, NV18192, NV17544, NV13664, NV16446, NV18058, NV13598, NV21463, NV10430, NV18570, NV18787, NV16502, NV15531, NV16488, NV10288, NV14467, NV16640, NV14441, NV10469, NV31624, NV11052, NV11386, NV10438, NV14154, NV12710, NV12439, NV15485, NV18528, NV14141, NV14758, NV14079, NV18467, NV17933, NV13256, NV15281, NV1…
GO:0009583	0.0199062	detection of light stimulus	18	2465	48	12900	NV12323, NV12677, NV10460, NV10105, NV18280, NV16976, NV12554, NV16945, NV11914, NV12845, NV13687, NV11806, NV13603, NV14183, NV12905, NV11485, NV16172, NV13236
GO:0003779	0.0200517	actin binding	36	2465	119	12900	NV10378, NV11139, NV13731, NV14353, NV11577, NV15886, NV12154, NV23060, NV12903, NV17131, NV12043, NV19176, NV16067, NV10263, NV18912, NV17549, NV19262, NV12583, NV10641, NV11910, NV13170, NV13706, NV14241, NV11840, NV12348, NV11782, NV15713, NV11052, NV17291, NV12065, NV12439, NV12582, NV12834, NV11436, NV18288, NV16836
GO:0016860	0.0204192	intramolecular oxidoreductase activity	12	2465	27	12900	NV15223, NV17633, NV15720, NV17380, NV16188, NV13531, NV12018, NV10123, NV12528, NV14283, NV12372, NV16157
GO:0045089	0.0204192	positive regulation of innate immune response	12	2465	27	12900	NV22845, NV16554, NV30429, NV17619, NV17164, NV10893, NV17166, NV17165, NV17162, NV13245, NV18414, NV17167
GO:0042417	0.0208814	dopamine metabolism	6	2465	9	12900	NV18379, NV11111, NV11109, NV22763, NV16697, NV17824
GO:0044146	0.0208814	negative regulation of growth of symbiont involved in interaction with host	6	2465	9	12900	NV11487, NV11492, NV14960, NV16833, NV10840, NV17371
GO:0031033	0.0208814	myosin filament organization	6	2465	9	12900	NV16001, NV11782, NV10917, NV14594, NV10694, NV17149
GO:0000220	0.0208814	vacuolar proton-transporting V-type ATPase, V0 domain	6	2465	9	12900	NV14984, NV13431, NV15523, NV10516, NV12316, NV14086
GO:0046689	0.0208814	response to mercury ion	6	2465	9	12900	NV13220, NV18292, NV15253, NV13219, NV15951, NV12368
GO:0006544	0.0208814	glycine metabolic process	6	2465	9	12900	NV12512, NV10602, NV18829, NV11175, NV17106, NV18666
GO:0044126	0.0208814	regulation of growth of symbiont in host	6	2465	9	12900	NV11487, NV11492, NV14960, NV16833, NV10840, NV17371
GO:0044130	0.0208814	negative regulation of growth of symbiont in host	6	2465	9	12900	NV11487, NV11492, NV14960, NV16833, NV10840, NV17371
GO:0009130	0.0208814	pyrimidine nucleoside monophosphate biosynthesis	6	2465	9	12900	NV13709, NV11146, NV15660, NV15552, NV14147, NV11418
GO:0009129	0.0208814	pyrimidine nucleoside monophosphate metabolism	6	2465	9	12900	NV13709, NV11146, NV15660, NV15552, NV14147, NV11418
GO:0019200	0.0208814	carbohydrate kinase activity	6	2465	9	12900	NV18563, NV15615, NV12585, NV10713, NV12198, NV12083
GO:0044144	0.0208814	modulation of growth of symbiont involved in interaction with host	6	2465	9	12900	NV11487, NV11492, NV14960, NV16833, NV10840, NV17371
GO:0031034	0.0208814	myosin filament assembly	6	2465	9	12900	NV16001, NV11782, NV10917, NV14594, NV10694, NV17149
GO:0006415	0.0208814	translational termination	6	2465	9	12900	NV13589, NV14365, NV19256, NV15617, NV18746, NV12769
GO:0005764	0.0213096	lysosome	14	2465	34	12900	NV17491, NV11492, NV17251, NV17818, NV15531, NV15567, NV16683, NV14752, NV18427, NV13242, NV16640, NV16446, NV17817, NV14183
GO:0051213	0.0213096	dioxygenase activity	14	2465	34	12900	NV16412, NV13559, NV13334, NV13333, NV12785, NV18232, NV11283, NV15120, NV16945, NV18797, NV15874, NV13151, NV15665, NV13212
GO:0000323	0.0213096	lytic vacuole	14	2465	34	12900	NV17491, NV11492, NV17251, NV17818, NV15531, NV15567, NV16683, NV14752, NV18427, NV13242, NV16640, NV16446, NV17817, NV14183
GO:0010876	0.0213096	lipid localization	26	2465	79	12900	NV14441, NV10133, NV18818, NV15511, NV10470, NV10469, NV10680, NV13597, NV13886, NV11901, NV10275, NV13598, NV12055, NV21229, NV22337, NV18497, NV13517, NV14861, NV17138, NV13289, NV16980, NV10335, NV17031, NV18084, NV14640, NV15735
GO:0044773	0.0214401	mitotic DNA damage checkpoint	27	2465	83	12900	NV11942, NV13943, NV14829, NV15733, NV18217, NV19042, NV13955, NV18764, NV13543, NV15317, NV17839, NV18984, NV17535, NV16284, NV17545, NV14499, NV13885, NV17682, NV13551, NV12490, NV16859, NV15531, NV20255, NV10361, NV11327, NV18414, NV12414
GO:0031988	0.0229302	membrane-enclosed vesicle	41	2465	141	12900	NV15958, NV13387, NV18364, NV10680, NV11646, NV19103, NV15847, NV21547, NV14183, NV13587, NV11587, NV12353, NV14345, NV14332, NV18414, NV24673, NV15513, NV16640, NV16821, NV17773, NV15517, NV16942, NV11994, NV14120, NV18501, NV12795, NV11665, NV14086, NV12905, NV11353, NV13593, NV13042, NV13107, NV10523, NV18770, NV11762, NV15040, NV18922, NV10082, NV15659, NV12121
GO:0016881	0.02329	acid-amino acid ligase activity	21	2465	60	12900	NV14758, NV11447, NV10545, NV17981, NV11225, NV18926, NV15352, NV13000, NV12362, NV15317, NV19036, NV15062, NV21463, NV14715, NV11751, NV12263, NV17688, NV11180, NV17515, NV25338, NV11145
GO:0051704	0.0233537	physiological interaction between organisms	202	2465	887	12900	NV16210, NV15766, NV10545, NV11139, NV30429, NV23564, NV17377, NV14744, NV15886, NV12350, NV17593, NV18192, NV14183, NV17425, NV12043, NV10430, NV18385, NV16502, NV15350, NV14467, NV11837, NV11642, NV15382, NV16962, NV12583, NV18307, NV12182, NV17619, NV14120, NV25182, NV11052, NV11386, NV10438, NV11806, NV12710, NV15172, NV17526, NV11181, NV21876, NV15548, NV18546, NV11436, NV13570, NV14957, NV1…
GO:0016021	0.0241838	integral component of membrane	306	2465	1395	12900	NV14984, NV25457, NV13497, NV18987, NV13533, NV14986, NV14817, NV15602, NV17492, NV17611, NV18235, NV17749, NV23326, NV11089, NV16942, NV16205, NV10779, NV11917, NV18501, NV13450, NV12117, NV16900, NV10275, NV14412, NV13526, NV18238, NV14189, NV14696, NV16172, NV15267, NV17042, NV17116, NV13984, NV12849, NV10965, NV11516, NV12261, NV14882, NV18075, NV11344, NV20296, NV16389, NV13114, NV14845, NV1…
GO:0016765	0.0245472	transferase activity, transferring alkyl or aryl (other than methyl) groups	15	2465	38	12900	NV13535, NV14185, NV10904, NV18311, NV18412, NV11764, NV17980, NV12420, NV14196, NV10315, NV16538, NV18488, NV12288, NV23721, NV15921
GO:1990267	0.0253766	response to transition metal nanoparticle	7	2465	12	12900	NV13220, NV18292, NV15253, NV13219, NV12126, NV15951, NV12368
GO:0005355	0.0253766	glucose transmembrane transporter activity	7	2465	12	12900	NV13591, NV12343, NV10821, NV10240, NV10820, NV16946, NV17456
GO:0004312	0.0253766	acyl-CoA:malonyl-CoA C-acyltransferase (decarboxylating, oxoacyl- and enoyl-reducing and thioester-hydrolysing)	7	2465	12	12900	NV14455, NV10111, NV17494, NV22399, NV14986, NV17486, NV10927
GO:0015758	0.0253766	glucose transport	7	2465	12	12900	NV13591, NV12343, NV10821, NV10240, NV10820, NV16946, NV17456
GO:0051235	0.0253821	maintenance of location	29	2465	92	12900	NV15517, NV22845, NV11139, NV14441, NV10965, NV13256, NV18818, NV15511, NV10470, NV10469, NV13597, NV14817, NV12903, NV15512, NV13598, NV11366, NV18497, NV13517, NV17138, NV24726, NV13289, NV16613, NV15516, NV18084, NV15513, NV11837, NV14672, NV17548, NV16962
GO:0043903	0.0261213	regulation of symbiosis, encompassing mutualism through parasitism	9	2465	18	12900	NV16852, NV11492, NV12825, NV14960, NV16833, NV11247, NV11487, NV10840, NV17371
GO:0006144	0.0266144	purine nucleobase metabolic process	8	2465	15	12900	NV11181, NV12158, NV10436, NV14988, NV15293, NV11418, NV11582, NV22925
GO:0006639	0.0266144	acylglycerol metabolic process	8	2465	15	12900	NV10498, NV11120, NV14079, NV14099, NV12088, NV12918, NV14101, NV10275
GO:0006638	0.0266144	neutral lipid metabolic process	8	2465	15	12900	NV10498, NV11120, NV14079, NV14099, NV12088, NV12918, NV14101, NV10275
GO:0010883	0.0266144	regulation of lipid storage	8	2465	15	12900	NV22845, NV13597, NV18390, NV14345, NV16172, NV10523, NV15847, NV15124
GO:0010948	0.0267465	negative regulation of cell cycle process	35	2465	117	12900	NV11942, NV12141, NV13943, NV14829, NV18217, NV18764, NV13665, NV18984, NV17545, NV13885, NV12490, NV16859, NV13997, NV15531, NV17824, NV20255, NV10361, NV18414, NV12414, NV10964, NV15733, NV19042, NV16108, NV13955, NV13543, NV15317, NV17535, NV17839, NV16284, NV14499, NV13551, NV17682, NV13570, NV10593, NV11327
GO:0006081	0.0281914	aldehyde metabolism	12	2465	28	12900	NV11220, NV15720, NV10127, NV10128, NV13524, NV10125, NV16945, NV11525, NV12816, NV10120, NV16074, NV15822
GO:0019941	0.0284685	modification-initiated protein catabolic process	38	2465	130	12900	NV14758, NV13305, NV11044, NV14829, NV18217, NV12180, NV11866, NV10529, NV14207, NV18121, NV16823, NV13980, NV12063, NV17945, NV16171, NV18836, NV10408, NV20255, NV10361, NV18414, NV14467, NV12493, NV10710, NV14488, NV10748, NV12333, NV17855, NV12758, NV18963, NV11526, NV15169, NV14229, NV16391, NV12826, NV17688, NV10939, NV14919, NV11633
GO:0045088	0.0285681	regulation of innate immune response	14	2465	35	12900	NV23615, NV22845, NV16554, NV30429, NV17619, NV17164, NV10678, NV10893, NV17166, NV17165, NV17162, NV13245, NV18414, NV17167
GO:0006511	0.0292769	ubiquitin-dependent protein catabolic process	37	2465	126	12900	NV14758, NV13305, NV11044, NV14829, NV18217, NV12180, NV11866, NV10529, NV14207, NV18121, NV16823, NV13980, NV12063, NV17945, NV16171, NV18836, NV20255, NV10361, NV18414, NV14467, NV12493, NV10710, NV14488, NV10748, NV12333, NV17855, NV12758, NV18963, NV11526, NV15169, NV14229, NV16391, NV12826, NV17688, NV10939, NV14919, NV11633
GO:0007005	0.0294142	mitochondria organization	30	2465	97	12900	NV19058, NV30255, NV17377, NV16902, NV15150, NV10477, NV20310, NV17609, NV19193, NV15491, NV10357, NV15669, NV10279, NV19036, NV11806, NV17526, NV17611, NV25187, NV15545, NV12263, NV10480, NV13117, NV15849, NV14409, NV16211, NV10065, NV11493, NV18469, NV18136, NV15636
GO:0046148	0.0294142	pigment formation	17	2465	46	12900	NV12905, NV11097, NV11181, NV12158, NV11764, NV22763, NV17013, NV16697, NV10513, NV19079, NV18857, NV16976, NV16955, NV16945, NV10276, NV18416, NV14284
GO:0044818	0.0303664	mitotic G2/M transition checkpoint	25	2465	77	12900	NV11942, NV13943, NV15733, NV18217, NV19042, NV13955, NV16108, NV18764, NV13543, NV15317, NV17839, NV18984, NV17535, NV16284, NV17545, NV14499, NV13885, NV13551, NV12490, NV17682, NV16859, NV15531, NV20255, NV11327, NV12414
GO:0009173	0.031442	pyrimidine ribonucleoside monophosphate metabolism	5	2465	7	12900	NV13709, NV11146, NV15660, NV14147, NV11418
GO:0009174	0.031442	pyrimidine ribonucleoside monophosphate biosynthesis	5	2465	7	12900	NV13709, NV11146, NV15660, NV14147, NV11418
GO:0046923	0.031442	ER retention sequence binding	5	2465	7	12900	NV15517, NV15516, NV15513, NV15512, NV24726
GO:0016635	0.031442	oxidoreductase activity, acting on the CH-CH group of donors, quinone or related compound as acceptor	5	2465	7	12900	NV17692, NV12395, NV16031, NV17928, NV11418
GO:0016229	0.031442	steroid dehydrogenase activity	5	2465	7	12900	NV10669, NV15278, NV14630, NV10288, NV15279
GO:0070301	0.031442	cellular response to hydrogen peroxide	5	2465	7	12900	NV17413, NV16124, NV15081, NV25673, NV14100
GO:0004576	0.031442	oligosaccharide transferase activity	5	2465	7	12900	NV15365, NV18354, NV18456, NV15224, NV12354
GO:0030062	0.031442	mitochondrial tricarboxylic acid cycle enzyme complex	5	2465	7	12900	NV15170, NV11490, NV19148, NV13707, NV17106
GO:0048042	0.031442	regulation of oviposition, post-mating	5	2465	7	12900	NV18501, NV15622, NV13790, NV11646, NV12753
GO:1903362	0.0316781	regulation of cellular protein breakdown	15	2465	39	12900	NV15019, NV14989, NV13997, NV19042, NV17824, NV13570, NV14908, NV14919, NV13665, NV13980, NV16505, NV10964, NV10710, NV31867, NV11633
GO:1903050	0.0316781	regulation of peptidolysis involved in cellular protein catabolism	15	2465	39	12900	NV15019, NV14989, NV13997, NV19042, NV17824, NV13570, NV14908, NV14919, NV13665, NV13980, NV16505, NV10964, NV10710, NV31867, NV11633
GO:0061136	0.0316781	regulation of proteasomal protein catabolic process	15	2465	39	12900	NV15019, NV14989, NV13997, NV19042, NV17824, NV13570, NV14908, NV14919, NV13665, NV13980, NV16505, NV10964, NV10710, NV31867, NV11633
GO:0043632	0.0321077	modification-dependent macromolecule catabolic process	38	2465	131	12900	NV14758, NV13305, NV11044, NV14829, NV18217, NV12180, NV11866, NV10529, NV14207, NV18121, NV16823, NV13980, NV12063, NV17945, NV16171, NV18836, NV10408, NV20255, NV10361, NV18414, NV14467, NV12493, NV10710, NV14488, NV10748, NV12333, NV17855, NV12758, NV18963, NV11526, NV15169, NV14229, NV16391, NV12826, NV17688, NV10939, NV14919, NV11633
GO:0030239	0.0329853	myofibril assembly	13	2465	32	12900	NV11910, NV10917, NV12439, NV16633, NV17514, NV15545, NV14594, NV11840, NV10694, NV17149, NV11782, NV17391, NV17131
GO:0050660	0.0351788	flavin adenine dinucleotide binding	28	2465	90	12900	NV14079, NV18193, NV17539, NV18020, NV20528, NV15060, NV14051, NV11418, NV17352, NV12395, NV12819, NV12129, NV14050, NV11658, NV17893, NV13474, NV18311, NV19223, NV13885, NV18554, NV15457, NV30894, NV18111, NV12311, NV15014, NV13756, NV17106, NV18937
GO:0002253	0.0357617	activation of immune response	10	2465	22	12900	NV22845, NV16554, NV17619, NV17164, NV10893, NV17166, NV17165, NV17162, NV18414, NV17167
GO:0051248	0.0364755	down regulation of protein metabolic process	45	2465	162	12900	NV15766, NV14516, NV14829, NV15019, NV18766, NV10955, NV16475, NV13791, NV13665, NV25960, NV17788, NV10220, NV17545, NV12082, NV11001, NV10678, NV14425, NV13997, NV17824, NV10361, NV23115, NV18414, NV14467, NV10964, NV17548, NV11120, NV16044, NV18831, NV12444, NV13613, NV19042, NV11558, NV19178, NV16453, NV14415, NV13479, NV13353, NV13614, NV15012, NV12850, NV13570, NV18411, NV14919, NV24092, NV1…
GO:0032269	0.0364755	downregulation of cellular protein metabolic process	45	2465	162	12900	NV15766, NV14516, NV14829, NV15019, NV18766, NV10955, NV16475, NV13791, NV13665, NV25960, NV17788, NV10220, NV17545, NV12082, NV11001, NV10678, NV14425, NV13997, NV17824, NV10361, NV23115, NV18414, NV14467, NV10964, NV17548, NV11120, NV16044, NV18831, NV12444, NV13613, NV19042, NV11558, NV19178, NV16453, NV14415, NV13479, NV13353, NV13614, NV15012, NV12850, NV13570, NV18411, NV14919, NV24092, NV1…
GO:0044428	0.0365975	nucleus component	212	2465	945	12900	NV16852, NV16210, NV17560, NV15707, NV11563, NV13943, NV14498, NV11406, NV18217, NV10123, NV15222, NV21221, NV11025, NV12238, NV15698, NV31504, NV15531, NV10429, NV12414, NV11837, NV10484, NV12934, NV19108, NV14154, NV18462, NV16015, NV11362, NV12388, NV16172, NV14919, NV15999, NV11512, NV18159, NV13815, NV14957, NV14758, NV16800, NV11368, NV11962, NV11625, NV14586, NV11926, NV12322, NV14976, NV1…
GO:0065002	0.0385248	intracellular membrane translocation of a protein	12	2465	29	12900	NV15632, NV16021, NV25187, NV12472, NV15870, NV10132, NV16578, NV15491, NV11515, NV10279, NV18747, NV12365
GO:0016675	0.0393147	oxidoreductase activity, acting on haem group of donors	9	2465	19	12900	NV13906, NV11058, NV11731, NV16891, NV16020, NV12777, NV13905, NV18551, NV13153
GO:0016607	0.0393147	nuclear speckle	9	2465	19	12900	NV22790, NV10642, NV14887, NV18766, NV16475, NV11625, NV11168, NV10764, NV14097
GO:0016676	0.0393147	oxidoreductase activity, acting on a heme group of donors, oxygen as acceptor	9	2465	19	12900	NV13906, NV11058, NV11731, NV16891, NV16020, NV12777, NV13905, NV18551, NV13153
GO:0043178	0.0393147	alcohol binding	9	2465	19	12900	NV16550, NV10133, NV18324, NV14165, NV10680, NV10335, NV17031, NV15735, NV12032
GO:0004129	0.0393147	cytochrome c oxidase activity	9	2465	19	12900	NV13906, NV11058, NV11731, NV16891, NV16020, NV12777, NV13905, NV18551, NV13153
GO:0015002	0.0393147	heme-copper terminal oxidase activity	9	2465	19	12900	NV13906, NV11058, NV11731, NV16891, NV16020, NV12777, NV13905, NV18551, NV13153
GO:0042542	0.0402327	response to hydrogen peroxide	6	2465	10	12900	NV17413, NV12126, NV16124, NV15081, NV25673, NV14100
GO:0009081	0.0402327	branched-chain amino acid metabolic process	6	2465	10	12900	NV12819, NV11699, NV18346, NV18732, NV10662, NV30263
GO:0006207	0.0402327	'de novo' pyrimidine nucleobase biosynthetic process	6	2465	10	12900	NV16235, NV13709, NV16158, NV16234, NV11418, NV14183
GO:0008535	0.0402327	respiratory chain complex IV assembly	6	2465	10	12900	NV16891, NV16205, NV11764, NV21471, NV10993, NV10607
GO:0031427	0.0402327	response to methotrexate	6	2465	10	12900	NV11657, NV12521, NV13496, NV11002, NV13497, NV17637
GO:0046680	0.0402327	response to DDT	6	2465	10	12900	NV13220, NV18292, NV15253, NV13219, NV15951, NV12368
GO:0045298	0.0402327	tubulin complex	6	2465	10	12900	NV13570, NV13665, NV19237, NV11375, NV13997, NV17824
GO:0016272	0.0402327	prefoldin complex	6	2465	10	12900	NV22829, NV21876, NV10537, NV16868, NV16598, NV18307
GO:0005885	0.0402327	Arp2/3 protein complex	6	2465	10	12900	NV10378, NV12043, NV23060, NV12348, NV16526, NV16527
GO:0046835	0.0402327	carbohydrate phosphorylation	6	2465	10	12900	NV18563, NV15615, NV12585, NV10713, NV12198, NV12083
GO:0019856	0.0402327	pyrimidine base biosynthetic process	6	2465	10	12900	NV16235, NV13709, NV16158, NV16234, NV11418, NV14183
GO:0031572	0.0421011	G2 DNA damage checkpoint	25	2465	79	12900	NV11942, NV13943, NV15733, NV18217, NV19042, NV13955, NV16108, NV18764, NV13543, NV15317, NV17839, NV18984, NV17535, NV16284, NV17545, NV14499, NV13885, NV13551, NV12490, NV17682, NV16859, NV15531, NV20255, NV11327, NV12414
GO:0007095	0.0422669	mitotic cell cycle G2/M transition DNA damage checkpoint	24	2465	75	12900	NV11942, NV13943, NV15733, NV18217, NV19042, NV13955, NV18764, NV13543, NV15317, NV17839, NV17535, NV18984, NV16284, NV17545, NV14499, NV13885, NV13551, NV12490, NV17682, NV16859, NV15531, NV20255, NV11327, NV12414
GO:0015149	0.0426196	hexose transmembrane transporter activity	7	2465	13	12900	NV13591, NV12343, NV10821, NV10240, NV10820, NV16946, NV17456
GO:0048079	0.0426196	regulation of cuticle pigmentation	7	2465	13	12900	NV18379, NV13587, NV11587, NV11109, NV22763, NV16376, NV13730
GO:0030660	0.0426196	Golgi-associated vesicle membrane	7	2465	13	12900	NV15040, NV10082, NV11646, NV11994, NV14345, NV10523, NV15847
GO:0035428	0.0426196	hexose membrane transport	7	2465	13	12900	NV13591, NV12343, NV10821, NV10240, NV10820, NV16946, NV17456
GO:0030725	0.0426196	germline ring canal formation	7	2465	13	12900	NV10917, NV15886, NV13706, NV19050, NV23564, NV17377, NV14612
GO:0033013	0.0426196	tetrapyrrole metabolic process	7	2465	13	12900	NV16955, NV11097, NV10297, NV10276, NV11764, NV17013, NV15921
GO:0019430	0.042754	removal of oxygen free radicals	4	2465	5	12900	NV12127, NV14137, NV12126, NV12236
GO:0072350	0.042754	tricarboxylic acid metabolic process	4	2465	5	12900	NV13576, NV11525, NV30684, NV12546
GO:0005960	0.042754	glycine dehydrogenase (decarboxylating) complex	4	2465	5	12900	NV12512, NV10602, NV18829, NV17106
GO:0009404	0.042754	toxin metabolic process	13	2465	33	12900	NV13503, NV13220, NV15591, NV13219, NV15757, NV12368, NV15592, NV18292, NV15253, NV13776, NV15951, NV13836, NV17483
GO:0016721	0.042754	oxidoreductase activity, acting on superoxide radicals as acceptor	4	2465	5	12900	NV12127, NV14137, NV12126, NV12236
GO:0071451	0.042754	cellular response to superoxide	4	2465	5	12900	NV12127, NV14137, NV12126, NV12236
GO:0045273	0.042754	respiratory chain complex II	4	2465	5	12900	NV17692, NV12395, NV16031, NV17928
GO:0046949	0.042754	fatty-acyl-CoA synthesis	4	2465	5	12900	NV11490, NV12060, NV15196, NV17264
GO:0035337	0.042754	fatty-acyl-CoA metabolic process	4	2465	5	12900	NV11490, NV12060, NV15196, NV17264
GO:0009631	0.042754	cold acclimation	4	2465	5	12900	NV11936, NV16586, NV16396, NV10269
GO:0040016	0.042754	embryonic cleavage	4	2465	5	12900	NV11181, NV18160, NV11113, NV17824
GO:0071466	0.042754	cellular response to xenobiotic stimulus	13	2465	33	12900	NV13503, NV13220, NV15591, NV13219, NV15757, NV12368, NV15592, NV18292, NV15253, NV13776, NV15951, NV13836, NV17483
GO:0009607	0.042754	response to biotic stimulus	43	2465	155	12900	NV22776, NV16846, NV23615, NV30429, NV12825, NV10788, NV11866, NV10893, NV12350, NV13665, NV17162, NV13245, NV17167, NV16388, NV10430, NV11366, NV11001, NV13997, NV16502, NV17824, NV16181, NV10739, NV18253, NV11120, NV12444, NV17619, NV13613, NV14593, NV17164, NV17950, NV16108, NV13955, NV13360, NV15740, NV16224, NV15172, NV25307, NV13614, NV17166, NV13570, NV17165, NV18136, NV15659
GO:0016281	0.042754	eIF-4F	4	2465	5	12900	NV11568, NV18764, NV17593, NV13791
GO:0005749	0.042754	mitochondrial fumarate reductase complex	4	2465	5	12900	NV17692, NV12395, NV16031, NV17928
GO:0000038	0.042754	very-long-chain fatty acid metabolic process	4	2465	5	12900	NV17493, NV17494, NV14986, NV17492
GO:0045281	0.042754	succinate dehydrogenase complex	4	2465	5	12900	NV17692, NV12395, NV16031, NV17928
GO:0004784	0.042754	superoxide dismutase activity	4	2465	5	12900	NV12127, NV14137, NV12126, NV12236
GO:0007444	0.042754	imaginal disc development	137	2465	588	12900	NV16164, NV14984, NV11139, NV16010, NV11054, NV14859, NV10699, NV20071, NV15615, NV17593, NV18192, NV18050, NV13598, NV12238, NV10430, NV18787, NV14144, NV16502, NV15531, NV18289, NV10614, NV15350, NV14467, NV15332, NV14441, NV13727, NV14241, NV10469, NV31624, NV11052, NV11386, NV10438, NV12710, NV30071, NV12439, NV15485, NV11436, NV14141, NV11787, NV10613, NV18829, NV11109, NV17933, NV13256, NV1…
GO:0000104	0.042754	succinic acid dehydrogenase activity	4	2465	5	12900	NV17692, NV12395, NV16031, NV17928
GO:0072527	0.042754	pyrimidine-containing compound metabolic process	13	2465	33	12900	NV16235, NV14147, NV13994, NV30263, NV11418, NV13709, NV11146, NV16158, NV16234, NV15552, NV15660, NV18732, NV14183
GO:0070628	0.042754	proteasome binding	4	2465	5	12900	NV14919, NV19050, NV23564, NV18924
GO:0045283	0.042754	fumarate reductase complex	4	2465	5	12900	NV17692, NV12395, NV16031, NV17928
GO:0061356	0.042754	regulation of Wnt protein secretion	4	2465	5	12900	NV18501, NV13790, NV13681, NV11646
GO:0008379	0.042754	TPx activity	4	2465	5	12900	NV17413, NV15081, NV25673, NV14100
GO:0009410	0.042754	response to xenobiotic stimulus	13	2465	33	12900	NV13503, NV13220, NV15591, NV13219, NV15757, NV12368, NV15592, NV18292, NV15253, NV13776, NV15951, NV13836, NV17483
GO:0006805	0.042754	xenobiotic metabolism	13	2465	33	12900	NV13503, NV13220, NV15591, NV13219, NV15757, NV12368, NV15592, NV18292, NV15253, NV13776, NV15951, NV13836, NV17483
GO:0005528	0.042754	FK506 binding	4	2465	5	12900	NV17395, NV16793, NV16708, NV22490
GO:0061357	0.042754	positive regulation of Wnt protein secretion	4	2465	5	12900	NV18501, NV13790, NV13681, NV11646
GO:0016791	0.042754	phosphatase activity	48	2465	177	12900	NV11510, NV15344, NV13328, NV12143, NV10311, NV14633, NV15095, NV14636, NV15886, NV14405, NV15615, NV11833, NV16506, NV15094, NV15188, NV12434, NV10329, NV11497, NV13009, NV12378, NV13302, NV17828, NV10814, NV11905, NV15853, NV11535, NV16834, NV15115, NV12088, NV10232, NV10601, NV17521, NV11469, NV14740, NV10787, NV10152, NV10585, NV12198, NV15116, NV11558, NV16896, NV13353, NV13394, NV11534, NV1…
GO:0006616	0.042754	SRP-dependent cotranslational membrane targeting, translocation	4	2465	5	12900	NV10132, NV16578, NV11515, NV18747
GO:0017143	0.042754	insecticide metabolism	13	2465	33	12900	NV13503, NV13220, NV15591, NV13219, NV15757, NV12368, NV15592, NV18292, NV15253, NV13776, NV15951, NV13836, NV17483
GO:0008177	0.042754	quinol:fumarate oxidoreductase activity	4	2465	5	12900	NV17692, NV12395, NV16031, NV17928
GO:0045257	0.042754	succinate dehydrogenase complex (ubiquinone)	4	2465	5	12900	NV17692, NV12395, NV16031, NV17928
GO:0005527	0.042754	macrolide binding	4	2465	5	12900	NV17395, NV16793, NV16708, NV22490
GO:0051920	0.042754	PRDX activity	4	2465	5	12900	NV17413, NV15081, NV25673, NV14100
GO:0071450	0.042754	cellular response to oxygen radical	4	2465	5	12900	NV12127, NV14137, NV12126, NV12236
GO:0033764	0.042754	steroid dehydrogenase activity, acting on the CH-OH group of donors, NAD or NADP as acceptor	4	2465	5	12900	NV10669, NV15278, NV14630, NV10288
GO:0002832	0.042754	down regulation of response to biotic stimulus	4	2465	5	12900	NV23615, NV16554, NV15664, NV17548
GO:0051205	0.042754	protein-membrane insertion	4	2465	5	12900	NV18447, NV10229, NV16205, NV21471
GO:0050896	0.0442622	physiological response to stimulus	527	2465	2520	12900	NV15766, NV17491, NV11054, NV13943, NV16435, NV10699, NV13156, NV13497, NV13994, NV15886, NV12845, NV15789, NV14185, NV21463, NV18235, NV12743, NV30102, NV16502, NV16488, NV18289, NV12414, NV10120, NV23326, NV16942, NV14120, NV11386, NV15253, NV14671, NV10400, NV12710, NV13487, NV12745, NV14156, NV13570, NV15120, NV18084, NV15117, NV11109, NV12236, NV13245, NV12207, NV16201, NV14976, NV17876, NV1…
GO:0032504	0.0450621	multicellular organism reproduction	172	2465	757	12900	NV16210, NV15766, NV10545, NV11139, NV12602, NV23564, NV17377, NV14744, NV15886, NV17593, NV18192, NV14183, NV17425, NV12043, NV19233, NV10430, NV18385, NV15350, NV10974, NV14467, NV11837, NV11642, NV15382, NV16962, NV12583, NV18307, NV12182, NV14120, NV10976, NV11052, NV11386, NV10438, NV19195, NV11806, NV12710, NV13487, NV17526, NV11181, NV21876, NV18546, NV11436, NV11277, NV14957, NV14758, NV1…
GO:0031224	0.0450621	intrinsic to membrane	308	2465	1423	12900	NV14984, NV25457, NV13497, NV18987, NV13533, NV14986, NV14817, NV15602, NV17492, NV17611, NV18235, NV17749, NV23326, NV11089, NV16942, NV16205, NV10779, NV11917, NV18501, NV13450, NV12117, NV16900, NV10275, NV14412, NV13526, NV12853, NV18238, NV14189, NV14696, NV16172, NV15267, NV17042, NV17116, NV31867, NV13984, NV12849, NV10965, NV11516, NV12261, NV14882, NV18075, NV11344, NV20296, NV16389, NV1…
GO:0009582	0.0452784	detection of abiotic stimulus	18	2465	52	12900	NV12323, NV12677, NV10460, NV10105, NV18280, NV16976, NV12554, NV16945, NV11914, NV12845, NV13687, NV11806, NV13603, NV14183, NV12905, NV11485, NV16172, NV13236
GO:0009886	0.0473242	post-embryonic morphogenesis	114	2465	481	12900	NV16164, NV14984, NV11139, NV16010, NV10468, NV17389, NV14744, NV20071, NV12835, NV15272, NV11487, NV15615, NV18192, NV14085, NV12903, NV17544, NV16446, NV13598, NV10430, NV18570, NV15186, NV18787, NV16502, NV15531, NV16488, NV14467, NV11765, NV18645, NV14441, NV25523, NV10469, NV11558, NV31624, NV11052, NV11386, NV10360, NV16041, NV10438, NV11526, NV12710, NV18904, NV12439, NV13924, NV15485, NV1…
GO:0030203	0.0479752	glycosaminoglycan metabolic process	10	2465	23	12900	NV13566, NV17389, NV17619, NV17164, NV13565, NV17166, NV10893, NV17165, NV17162, NV17167
GO:0009408	0.048045	response to heat	22	2465	68	12900	NV16001, NV10074, NV12521, NV11955, NV17377, NV15102, NV18519, NV18957, NV12451, NV15588, NV17844, NV10073, NV14823, NV10035, NV11936, NV17637, NV10072, NV11657, NV11306, NV11212, NV12126, NV11002
GO:0005794	0.0486174	Golgi complex	52	2465	196	12900	NV14847, NV31349, NV12292, NV13011, NV15886, NV10722, NV13359, NV17596, NV11646, NV15847, NV11029, NV21229, NV19233, NV13587, NV11587, NV14861, NV14345, NV12753, NV15513, NV16640, NV15737, NV11581, NV16895, NV15517, NV16942, NV11994, NV18833, NV17729, NV18652, NV23861, NV13010, NV16683, NV11536, NV18390, NV16237, NV11526, NV12853, NV18949, NV11098, NV13581, NV10523, NV16287, NV11762, NV15040, NV1…
GO:0050830	0.0486371	defense response to Gram-positive bacterium	12	2465	30	12900	NV22776, NV17619, NV11001, NV17164, NV17950, NV16502, NV10893, NV17166, NV17165, NV17162, NV16181, NV17167
All overrepresented PFAM domains
Label	Q-value	Description	# in cluster	Annotated genes in cluster	# in genome	Annotated genes in genome	Gene list
PF00227.21	2.36055e-06	Proteasome subunit	13	2465	13	11776	NV11430, NV13305, NV11044, NV16435, NV18950, NV17855, NV12758, NV10939, NV18121, NV12493, NV12063, NV17945, NV20651
PF00118.19	0.00115926	TCP-1/cpn60 chaperonin family	10	2465	11	11776	NV12940, NV14712, NV18778, NV10556, NV16710, NV17377, NV31367, NV20551, NV10040, NV15549
PF00011.16	0.00198966	Hsp20/alpha crystallin family	8	2465	8	11776	NV13797, NV12521, NV13802, NV13801, NV13799, NV13800, NV17637, NV13798
PF00106.20	0.00256753	short chain dehydrogenase	31	2465	69	11776	NV10669, NV14630, NV15599, NV14799, NV16550, NV10127, NV13189, NV18399, NV19079, NV10125, NV14455, NV12584, NV15279, NV12492, NV12997, NV18398, NV17554, NV16489, NV10753, NV10128, NV10862, NV12324, NV14827, NV10057, NV15278, NV14165, NV17556, NV10288, NV10120, NV12996, NV14020
PF00240.18	0.00408281	Ubiquitin family	14	2465	22	11776	NV10230, NV15135, NV10814, NV16800, NV17337, NV23564, NV12263, NV15242, NV10529, NV11303, NV18414, NV18963, NV18924, NV17500
PF00364.17	0.00408281	Biotin-requiring enzyme	7	2465	7	11776	NV15170, NV12323, NV11490, NV31467, NV10237, NV18866, NV18346
PF02771.11	0.00408281	Acyl-CoA dehydrogenase, N-terminal domain	7	2465	7	11776	NV17352, NV18020, NV13885, NV12819, NV30894, NV15060, NV17893
PF00128.19	0.00437508	Alpha amylase, catalytic domain	10	2465	13	11776	NV12203, NV16404, NV14966, NV11133, NV12204, NV16403, NV11134, NV15022, NV15744, NV15743
PF02770.14	0.00437508	Acyl-CoA dehydrogenase, middle domain	8	2465	9	11776	NV17352, NV19223, NV18020, NV13885, NV12819, NV15060, NV17893, NV18937
PF00012.15	0.00437508	Hsp70 protein	8	2465	9	11776	NV13717, NV14064, NV18519, NV11657, NV11212, NV12451, NV11002, NV10755
PF00226.26	0.00785571	DnaJ domain	16	2465	29	11776	NV13479, NV15676, NV11955, NV12159, NV15535, NV15102, NV15870, NV11306, NV13903, NV14682, NV17844, NV12894, NV15677, NV14823, NV15618, NV12329
PF00441.19	0.012457	Acyl-CoA dehydrogenase, C-terminal domain	7	2465	8	11776	NV17352, NV19223, NV18020, NV13885, NV12819, NV15060, NV17893
PF00650.15	0.012457	CRAL/TRIO domain	13	2465	22	11776	NV16525, NV12543, NV16527, NV14856, NV16976, NV14857, NV11732, NV16529, NV14858, NV16528, NV14855, NV10446, NV16526
PF01510.20	0.012457	N-acetylmuramoyl-L-alanine amidase	8	2465	10	11776	NV17166, NV17165, NV13566, NV17162, NV17619, NV17164, NV17167, NV13565
PF03357.16	0.012457	Snf7	7	2465	8	11776	NV11200, NV10772, NV12830, NV10840, NV15653, NV14041, NV10943
PF00067.17	0.014104	Cytochrome P450	34	2465	89	11776	NV13220, NV15591, NV10613, NV17463, NV15757, NV12368, NV13927, NV10995, NV15253, NV17758, NV18050, NV15951, NV13836, NV17483, NV16224, NV16883, NV10997, NV30071, NV13503, NV14482, NV12197, NV13778, NV13219, NV16242, NV13021, NV15592, NV18292, NV10614, NV17504, NV13776, NV14333, NV15332, NV15333, NV13020
PF01399.22	0.0161255	PCI domain	10	2465	15	11776	NV11942, NV11103, NV10361, NV17317, NV16439, NV14096, NV17535, NV10063, NV16237, NV13962
PF00402.13	0.0275087	Calponin family repeat	5	2465	5	11776	NV15713, NV13731, NV19262, NV12065, NV13730
PF00180.15	0.0275087	Isocitrate/isopropylmalate dehydrogenase	5	2465	5	11776	NV19148, NV10824, NV15997, NV11525, NV15968
PF03143.12	0.0275087	Elongation factor Tu C-terminal domain	7	2465	9	11776	NV13589, NV13182, NV14357, NV14492, NV16035, NV18623, NV11718
PF01105.19	0.0275087	emp24/gp25L/p24 family/GOLD	5	2465	5	11776	NV18501, NV15622, NV13790, NV11646, NV12753
PF01151.13	0.0275087	GNS1/SUR4 family	8	2465	11	11776	NV17487, NV17494, NV17493, NV17485, NV14986, NV17486, NV16773, NV17492
PF02803.13	0.0275087	Thiolase, C-terminal domain	5	2465	5	11776	NV12952, NV10335, NV14052, NV12039, NV15071
PF03392.8	0.0275087	Insect pheromone-binding family, A10/OS-D	7	2465	9	11776	NV16077, NV16108, NV16078, NV16076, NV16079, NV16080, NV15172
PF00108.18	0.0275087	Thiolase, N-terminal domain	5	2465	5	11776	NV12952, NV10335, NV14052, NV12039, NV15071
PF10584.4	0.0302345	Proteasome subunit A N-terminal signature	6	2465	7	11776	NV10939, NV12758, NV17855, NV12493, NV12063, NV17945
