# Supplementary material for: Identification of Genes Uniquely Expressed in the Germ-Line Tissues of the Jewel Wasp Nasonia vitripennis
Source: G3 (Bethesda). 2015 Oct 9;5(12):2647–53. doi: 10.1534/g3.115.021386 (PMC4683638; doi:10.1534/g3.115.021386)
Supplement: Supporting Information [file supp_g3.115.021386_Ferree_TableS7.xlsx]

## Sheet: Female Carcass.txt
Summary
Of 3365 unique genes:</br>GO annotations successfully retrieved for 2553 genes (812 unannotated genes removed from analysis).</br>PFAM annotations successfully retrieved for 2427 genes (938 unannotated genes removed from analysis).
All overrepresented GO terms
Label	Q-value	Description	# in cluster	Annotated genes in cluster	# in genome	Annotated genes in genome	Gene list
GO:0005737	1.58312e-137	cytoplasm	978	2553	2512	12934	NV15766, NV18001, NV17491, NV16435, NV10699, NV14673, NV18563, NV15220, NV15886, NV12845, NV13168, NV15789, NV19103, NV11025, NV15313, NV19233, NV18235, NV12436, NV14345, NV16502, NV11493, NV18131, NV10901, NV13534, NV10120, NV15635, NV11055, NV15382, NV10913, NV10171, NV16318, NV16942, NV14120, NV10673, NV14793, NV15185, NV18501, NV11147, NV16770, NV13450, NV15126, NV10993, NV14671, NV13526, NV1…
GO:0044444	1.30551e-133	cytoplasmic part	787	2553	1829	12934	NV15766, NV17491, NV10699, NV14673, NV15220, NV15886, NV12845, NV13168, NV19103, NV15313, NV19233, NV18235, NV12436, NV14345, NV16502, NV11493, NV10901, NV13534, NV10120, NV15635, NV11055, NV15382, NV10171, NV16318, NV16942, NV14120, NV10673, NV14793, NV18501, NV13450, NV10993, NV14671, NV13526, NV16999, NV12853, NV16304, NV17655, NV12042, NV14156, NV13570, NV10950, NV17921, NV16609, NV15828, NV1…
GO:0044424	6.38355e-87	intracellular part	1339	2553	4539	12934	NV18001, NV13305, NV11563, NV11054, NV13943, NV16435, NV13156, NV14673, NV15220, NV15886, NV18665, NV12845, NV13168, NV11025, NV15313, NV19233, NV16019, NV12743, NV18912, NV10901, NV13534, NV15332, NV15635, NV11055, NV10913, NV10171, NV16942, NV14793, NV11147, NV16770, NV15126, NV10993, NV14671, NV13526, NV16304, NV13570, NV10950, NV15120, NV11554, NV11106, NV15117, NV16609, NV16133, NV10791, NV1…
GO:0044422	2.73888e-86	organelle part	801	2553	2219	12934	NV10011, NV17491, NV11563, NV13943, NV10699, NV14673, NV15886, NV18665, NV12845, NV13886, NV13168, NV19103, NV11025, NV18235, NV12436, NV14345, NV18912, NV10901, NV12414, NV13534, NV10120, NV15635, NV11055, NV15382, NV10171, NV16318, NV16942, NV14120, NV10673, NV14793, NV11147, NV13450, NV11386, NV15126, NV10993, NV13526, NV16999, NV12853, NV16304, NV12015, NV23142, NV11362, NV12042, NV14156, NV1…
GO:0044446	3.19077e-83	intracellular organelle part	787	2553	2191	12934	NV10011, NV17491, NV11563, NV13943, NV10699, NV14673, NV15886, NV18665, NV12845, NV13886, NV13168, NV19103, NV11025, NV18235, NV12436, NV14345, NV18912, NV10901, NV12414, NV13534, NV10120, NV15635, NV11055, NV15382, NV10171, NV16318, NV16942, NV14120, NV10673, NV14793, NV11147, NV13450, NV11386, NV15126, NV10993, NV13526, NV16999, NV12853, NV16304, NV12015, NV23142, NV11362, NV12042, NV14156, NV1…
GO:0005739	1.52032e-77	mitochondrion	306	2553	553	12934	NV14625, NV12242, NV12614, NV17721, NV15313, NV18235, NV12436, NV16502, NV11033, NV11493, NV10288, NV10901, NV13534, NV15635, NV16318, NV16205, NV24413, NV10673, NV14720, NV13450, NV15164, NV10993, NV13526, NV12853, NV17526, NV11220, NV13353, NV19223, NV17655, NV13507, NV18551, NV16609, NV15828, NV16133, NV12236, NV12494, NV10454, NV16020, NV11235, NV12207, NV17893, NV14383, NV13251, NV10896, NV1…
GO:0005575	1.10761e-76	cellular_component	1901	2553	7544	12934	NV18001, NV13305, NV11563, NV11054, NV13943, NV16435, NV13156, NV12220, NV14673, NV15220, NV15886, NV13533, NV18665, NV12845, NV13168, NV11025, NV12089, NV15313, NV19233, NV16019, NV17611, NV12743, NV18289, NV18912, NV14857, NV10901, NV13534, NV11771, NV15332, NV15635, NV11055, NV10913, NV10171, NV16942, NV14793, NV11147, NV16770, NV15126, NV10993, NV14671, NV13526, NV13487, NV18895, NV16304, NV1…
GO:0043229	2.15755e-74	intracellular organelle	1161	2553	3875	12934	NV11563, NV11054, NV13943, NV16435, NV13156, NV14673, NV15220, NV15886, NV18665, NV12845, NV13168, NV11025, NV15313, NV19233, NV16019, NV12743, NV18912, NV10901, NV13534, NV15332, NV15635, NV11055, NV10171, NV16942, NV14793, NV11147, NV15126, NV10993, NV13526, NV16304, NV13570, NV10950, NV11554, NV11106, NV16609, NV16133, NV10791, NV10638, NV13256, NV12236, NV10398, NV13791, NV13927, NV13458, NV1…
GO:0044429	3.73554e-74	mitochondrial subcomponent	224	2553	345	12934	NV16375, NV17264, NV17377, NV12242, NV12614, NV13434, NV17580, NV10921, NV17721, NV17544, NV12783, NV25187, NV18319, NV18235, NV12436, NV17489, NV11983, NV10164, NV10901, NV13534, NV15635, NV11442, NV17692, NV30924, NV16318, NV16205, NV12876, NV24413, NV10673, NV13450, NV15164, NV10993, NV18090, NV11806, NV13526, NV14712, NV11220, NV16867, NV19223, NV13986, NV31355, NV11586, NV10064, NV14280, NV1…
GO:0043226	1.01952e-73	organelle	1164	2553	3898	12934	NV11563, NV11054, NV13943, NV16435, NV13156, NV14673, NV15220, NV15886, NV18665, NV12845, NV13168, NV11025, NV15313, NV19233, NV16019, NV12743, NV18912, NV10901, NV13534, NV15332, NV15635, NV11055, NV10171, NV16942, NV14793, NV11147, NV15126, NV10993, NV13526, NV16304, NV13570, NV10950, NV11554, NV11106, NV16609, NV16133, NV10791, NV10638, NV13256, NV12236, NV10398, NV13791, NV13927, NV13458, NV1…
GO:0032991	9.44413e-71	macromolecule complex	789	2553	2317	12934	NV10011, NV13305, NV17491, NV11563, NV11054, NV13943, NV16435, NV10699, NV14673, NV12836, NV18665, NV13886, NV13168, NV15789, NV19103, NV11025, NV14345, NV18912, NV10901, NV12414, NV10964, NV13534, NV10120, NV15635, NV11055, NV15382, NV10171, NV16942, NV14120, NV14793, NV11147, NV11386, NV15126, NV14671, NV10400, NV16999, NV16304, NV12015, NV23142, NV11362, NV12042, NV14156, NV12448, NV13570, NV1…
GO:0005622	5.05579e-69	internal to cell	1376	2553	4952	12934	NV18001, NV13305, NV11563, NV11054, NV13943, NV16435, NV13156, NV14673, NV15220, NV15886, NV18665, NV12845, NV13168, NV11025, NV15313, NV19233, NV16019, NV12743, NV18912, NV14857, NV10901, NV13534, NV15332, NV15635, NV11055, NV10913, NV10171, NV16942, NV14793, NV11147, NV16770, NV15126, NV10993, NV14671, NV13526, NV16304, NV13570, NV10950, NV15120, NV11554, NV11106, NV15117, NV16609, NV16133, NV1…
GO:0006412	8.47165e-68	protein biosynthesis	208	2553	323	12934	NV10149, NV15766, NV18001, NV15617, NV14621, NV10086, NV12242, NV14673, NV17580, NV17721, NV14365, NV17593, NV13168, NV13154, NV11446, NV15716, NV12783, NV15313, NV18824, NV14432, NV10836, NV18407, NV18746, NV15635, NV11055, NV15382, NV15947, NV15050, NV13552, NV12876, NV11718, NV15863, NV15203, NV17115, NV15593, NV14742, NV12956, NV15164, NV14671, NV13962, NV23109, NV15355, NV17814, NV16999, NV1…
GO:0044391	2.05474e-66	ribosomal subunit	132	2553	156	12934	NV14621, NV10086, NV12242, NV14673, NV17580, NV17721, NV13168, NV13154, NV11446, NV15716, NV12783, NV18407, NV11055, NV15382, NV15050, NV12876, NV15863, NV15203, NV17115, NV14742, NV12956, NV15164, NV17814, NV16999, NV16304, NV16867, NV13986, NV31355, NV11939, NV12042, NV17921, NV13247, NV18593, NV14954, NV12000, NV10454, NV13008, NV13740, NV10193, NV11374, NV11354, NV13251, NV14472, NV10291, NV1…
GO:0044699	6.14794e-66	single-organism process	1582	2553	6017	12934	NV18001, NV11054, NV13943, NV13156, NV15860, NV13994, NV15886, NV14365, NV12845, NV16016, NV11602, NV15313, NV18554, NV17611, NV12743, NV18289, NV18912, NV10901, NV15332, NV15635, NV10913, NV10171, NV16942, NV14793, NV11147, NV14671, NV16414, NV13526, NV13487, NV18895, NV16728, NV15293, NV18528, NV13570, NV10950, NV15120, NV11554, NV11106, NV16609, NV16133, NV10638, NV16833, NV13256, NV12236, NV1…
GO:0043228	2.21378e-64	non-membrane-bounded organelle	562	2553	1489	12934	NV10011, NV17491, NV11563, NV11054, NV13156, NV14673, NV15886, NV18665, NV13886, NV13168, NV19103, NV12743, NV11493, NV18912, NV10120, NV15635, NV11055, NV15382, NV10171, NV10673, NV11147, NV13450, NV11386, NV15126, NV16999, NV16304, NV12015, NV23142, NV12042, NV14156, NV12448, NV13570, NV17921, NV11106, NV16609, NV16133, NV13256, NV13791, NV10454, NV17391, NV16020, NV13008, NV10111, NV14472, NV1…
GO:0043232	4.52414e-64	intracellular non-membrane-enclosed organelle	561	2553	1488	12934	NV10011, NV17491, NV11563, NV11054, NV13156, NV14673, NV15886, NV18665, NV13886, NV13168, NV19103, NV12743, NV11493, NV18912, NV10120, NV15635, NV11055, NV15382, NV10171, NV10673, NV11147, NV13450, NV11386, NV15126, NV16999, NV16304, NV12015, NV23142, NV12042, NV14156, NV12448, NV13570, NV17921, NV11106, NV16609, NV16133, NV13256, NV13791, NV10454, NV17391, NV16020, NV13008, NV10111, NV14472, NV1…
GO:0005811	1.19791e-63	adiposome	200	2553	315	12934	NV16210, NV17377, NV16579, NV14621, NV10123, NV13434, NV14673, NV10125, NV15886, NV15272, NV14817, NV17544, NV14183, NV11446, NV13598, NV15954, NV12743, NV11983, NV11493, NV10288, NV15184, NV18317, NV18407, NV18746, NV16405, NV10120, NV15635, NV11442, NV11055, NV15382, NV13576, NV14441, NV15050, NV10127, NV10673, NV10469, NV15863, NV15416, NV13450, NV14742, NV12451, NV10572, NV18090, NV11806, NV1…
GO:0003735	1.58588e-62	structural constituent of ribosome	135	2553	168	12934	NV14621, NV10086, NV12242, NV14673, NV17580, NV17721, NV13168, NV13154, NV11446, NV15716, NV12783, NV18407, NV11055, NV15382, NV15050, NV12876, NV15863, NV15203, NV17115, NV14742, NV12956, NV15164, NV17814, NV16999, NV16304, NV16867, NV13986, NV31355, NV11939, NV12042, NV17921, NV10531, NV13247, NV18593, NV14954, NV12000, NV10454, NV13008, NV13740, NV11374, NV10193, NV11354, NV13251, NV14472, NV1…
GO:0005840	1.63087e-61	ribosome	139	2553	178	12934	NV17560, NV14621, NV10086, NV12242, NV14673, NV17580, NV17721, NV13168, NV18499, NV13154, NV11446, NV15716, NV12783, NV18407, NV11055, NV15382, NV15050, NV12876, NV15863, NV15203, NV17115, NV14742, NV12956, NV15164, NV17814, NV16999, NV16304, NV16867, NV13986, NV31355, NV11939, NV12042, NV17921, NV10531, NV13247, NV18593, NV14954, NV12000, NV10454, NV13008, NV13740, NV11374, NV10193, NV11354, NV1…
GO:0005623	1.41957e-60	cell	1459	2553	5484	12934	NV18001, NV13305, NV11563, NV11054, NV13943, NV16435, NV13156, NV14673, NV15220, NV15886, NV18665, NV12845, NV13168, NV11025, NV15313, NV19233, NV16019, NV17611, NV12743, NV18912, NV14857, NV10901, NV13534, NV15332, NV15635, NV11055, NV10913, NV10171, NV16942, NV14793, NV11147, NV16770, NV15126, NV10993, NV14671, NV13526, NV16304, NV13570, NV10950, NV15120, NV11554, NV11106, NV15117, NV16609, NV1…
GO:0044464	1.41957e-60	cellular subcomponent	1459	2553	5484	12934	NV18001, NV13305, NV11563, NV11054, NV13943, NV16435, NV13156, NV14673, NV15220, NV15886, NV18665, NV12845, NV13168, NV11025, NV15313, NV19233, NV16019, NV17611, NV12743, NV18912, NV14857, NV10901, NV13534, NV15332, NV15635, NV11055, NV10913, NV10171, NV16942, NV14793, NV11147, NV16770, NV15126, NV10993, NV14671, NV13526, NV16304, NV13570, NV10950, NV15120, NV11554, NV11106, NV15117, NV16609, NV1…
GO:0044710	1.9278e-59	single-organism metabolic process	815	2553	2547	12934	NV14630, NV18001, NV17491, NV13189, NV10699, NV13156, NV18832, NV13994, NV18563, NV18987, NV16016, NV15789, NV14185, NV15313, NV21463, NV18554, NV17611, NV12743, NV13298, NV13146, NV11493, NV18289, NV15710, NV15332, NV10120, NV15635, NV10913, NV16318, NV16942, NV17183, NV10673, NV14793, NV15253, NV10400, NV11300, NV16414, NV12853, NV16728, NV15293, NV17655, NV18964, NV13570, NV15120, NV15695, NV1…
GO:0030529	4.91692e-59	ribonucleoprotein	259	2553	494	12934	NV10149, NV16210, NV11563, NV11406, NV12242, NV14673, NV17721, NV14817, NV13168, NV11025, NV11837, NV11055, NV15382, NV15050, NV15164, NV14671, NV13962, NV16999, NV16015, NV16304, NV12015, NV11939, NV11362, NV12042, NV11554, NV17921, NV18159, NV13815, NV10965, NV14954, NV13791, NV10454, NV13740, NV13008, NV16343, NV11354, NV13251, NV14472, NV14887, NV18771, NV12490, NV13859, NV10263, NV23065, NV1…
GO:0008150	2.60873e-55	physiological process	2333	2553	10480	12934	NV11563, NV11054, NV16435, NV12220, NV14673, NV15886, NV16016, NV13168, NV11602, NV19233, NV16019, NV18554, NV17611, NV25116, NV12743, NV18912, NV18289, NV14857, NV10901, NV15635, NV10913, NV10171, NV16942, NV14793, NV11147, NV15126, NV16597, NV10993, NV14671, NV18895, NV16304, NV16728, NV15293, NV18528, NV15120, NV11554, NV16850, NV11106, NV17116, NV15117, NV16609, NV10638, NV16833, NV11179, NV1…
GO:0044281	1.40723e-50	small molecule metabolism	449	2553	1184	12934	NV18001, NV14984, NV17491, NV10699, NV13156, NV18378, NV13994, NV17583, NV17593, NV16016, NV14986, NV15789, NV14185, NV11111, NV17611, NV22763, NV13202, NV12743, NV11033, NV11493, NV18289, NV17197, NV10288, NV16405, NV10120, NV15635, NV10913, NV13576, NV10034, NV16318, NV10127, NV13552, NV12514, NV24413, NV25650, NV10585, NV13005, NV10673, NV14793, NV16158, NV15593, NV10438, NV10400, NV11300, NV1…
GO:0055114	5.05387e-50	oxidation-reduction process	350	2553	835	12934	NV14630, NV16210, NV13189, NV17810, NV13156, NV18399, NV18832, NV18378, NV13011, NV11061, NV16016, NV14185, NV16489, NV11730, NV18554, NV11033, NV11493, NV15278, NV10288, NV15332, NV16405, NV10120, NV16942, NV10127, NV24413, NV17183, NV10673, NV14720, NV17215, NV15253, NV19195, NV16750, NV30071, NV16728, NV19223, NV15120, NV15695, NV11277, NV10627, NV18551, NV15805, NV16091, NV13026, NV12236, NV1…
GO:0022626	4.81993e-47	cytosolic ribosome	80	2553	86	12934	NV14541, NV14621, NV10086, NV14128, NV14673, NV11477, NV12227, NV13168, NV13154, NV11446, NV10368, NV21823, NV15716, NV17832, NV15242, NV18407, NV11055, NV15382, NV12087, NV15050, NV15863, NV15203, NV13078, NV11016, NV16503, NV17115, NV18963, NV14742, NV12956, NV11153, NV17814, NV16304, NV16999, NV12066, NV11939, NV31355, NV12042, NV17875, NV15796, NV17921, NV13407, NV16054, NV13579, NV12412, NV1…
GO:0016491	1.03992e-45	redox activity	317	2553	751	12934	NV14630, NV16210, NV13189, NV17810, NV13156, NV18399, NV18832, NV18378, NV13011, NV11061, NV16016, NV14185, NV16489, NV11730, NV18554, NV11033, NV11493, NV15278, NV10288, NV15332, NV16405, NV10120, NV10127, NV24413, NV17183, NV10673, NV14720, NV17215, NV15253, NV19195, NV16750, NV30071, NV16728, NV19223, NV15120, NV15695, NV11277, NV10627, NV18551, NV15805, NV16091, NV13026, NV12236, NV13927, NV1…
GO:0005829	8.06529e-44	cytosol	185	2553	343	12934	NV15766, NV18565, NV14621, NV10086, NV14673, NV10125, NV17593, NV13168, NV13154, NV11446, NV15716, NV15440, NV10288, NV18407, NV18746, NV16405, NV10120, NV11055, NV15382, NV18307, NV15947, NV15050, NV18778, NV10127, NV15863, NV15203, NV15416, NV14720, NV17115, NV14742, NV12956, NV14671, NV13962, NV15355, NV17814, NV16999, NV14712, NV16304, NV13353, NV18949, NV31355, NV11939, NV12042, NV31367, NV1…
GO:0044445	1.05133e-42	cytosol component	97	2553	124	12934	NV14541, NV14621, NV10086, NV14128, NV14673, NV11477, NV12227, NV13168, NV13154, NV11446, NV10368, NV21823, NV15716, NV17832, NV15242, NV18407, NV11055, NV15382, NV12087, NV15050, NV18778, NV15863, NV15203, NV13078, NV14455, NV10040, NV11016, NV16503, NV17115, NV18963, NV14742, NV12956, NV11153, NV18404, NV17814, NV16304, NV14712, NV16999, NV12066, NV14456, NV31355, NV11939, NV31367, NV12042, NV1…
GO:0019752	7.16835e-42	carboxylic acid metabolism	178	2553	331	12934	NV11447, NV18001, NV18378, NV13994, NV17494, NV14986, NV11658, NV17544, NV14183, NV10214, NV14185, NV15720, NV13373, NV17380, NV11111, NV17611, NV22763, NV11033, NV11493, NV14432, NV10836, NV10288, NV18186, NV15635, NV11442, NV10913, NV10467, NV13576, NV16318, NV13552, NV16492, NV13005, NV10673, NV15416, NV14968, NV15593, NV12853, NV11220, NV19223, NV14089, NV18700, NV11525, NV13507, NV15805, NV1…
GO:0031090	1.36666e-41	organelle membrane	203	2553	406	12934	NV14984, NV17491, NV17377, NV10699, NV20768, NV12614, NV13434, NV10921, NV12434, NV13664, NV25187, NV18319, NV18235, NV12436, NV14345, NV17489, NV11983, NV14332, NV10901, NV13534, NV16640, NV15635, NV11642, NV17692, NV30924, NV16942, NV16205, NV24413, NV10673, NV14793, NV13450, NV10993, NV18090, NV11806, NV13526, NV12853, NV14712, NV18949, NV10132, NV10403, NV10064, NV14280, NV12777, NV18551, NV3…
GO:0005759	4.84648e-41	mitochondrial matrix	110	2553	156	12934	NV19148, NV10980, NV17264, NV17377, NV12242, NV17580, NV17721, NV17544, NV15968, NV15285, NV12783, NV30894, NV16708, NV14409, NV17378, NV10164, NV16312, NV17106, NV11442, NV18396, NV12323, NV13767, NV16318, NV10944, NV12876, NV12463, NV10662, NV18073, NV12819, NV11699, NV15164, NV16278, NV11220, NV16867, NV19223, NV13986, NV31355, NV11586, NV13750, NV18493, NV13853, NV12438, NV15140, NV16345, NV1…
GO:0015934	7.04978e-41	large ribosomal subunit	82	2553	97	12934	NV10980, NV14621, NV10086, NV12242, NV17721, NV11477, NV16643, NV11446, NV10368, NV21823, NV15716, NV12783, NV16708, NV14409, NV12087, NV15050, NV12876, NV12463, NV15863, NV16503, NV17115, NV18963, NV12956, NV15164, NV16278, NV16999, NV12066, NV16867, NV13986, NV11939, NV31355, NV12042, NV17875, NV15796, NV18493, NV17921, NV13579, NV12412, NV17099, NV11608, NV13247, NV15706, NV14954, NV11741, NV1…
GO:1901564	3.97948e-39	organonitrogen compound metabolism	381	2553	1031	12934	NV18001, NV14984, NV17491, NV25688, NV10699, NV18378, NV13994, NV17583, NV17593, NV16016, NV15789, NV14185, NV11111, NV17611, NV22763, NV13202, NV12743, NV11033, NV11493, NV18289, NV17197, NV12816, NV15635, NV14896, NV10034, NV16318, NV13552, NV24413, NV25650, NV13005, NV10673, NV14793, NV16158, NV15593, NV10438, NV19195, NV10400, NV12853, NV13353, NV19223, NV15293, NV31367, NV13570, NV13507, NV1…
GO:0006082	4.05289e-39	organic acid metabolic process	178	2553	343	12934	NV11447, NV18001, NV18378, NV13994, NV17494, NV14986, NV11658, NV17544, NV14183, NV10214, NV14185, NV15720, NV13373, NV17380, NV11111, NV17611, NV22763, NV11033, NV11493, NV14432, NV10836, NV10288, NV18186, NV15635, NV11442, NV10913, NV10467, NV13576, NV16318, NV13552, NV16492, NV13005, NV10673, NV15416, NV14968, NV15593, NV12853, NV11220, NV19223, NV14089, NV18700, NV11525, NV13507, NV15805, NV1…
GO:0043436	4.05289e-39	ketoacid metabolism	178	2553	343	12934	NV11447, NV18001, NV18378, NV13994, NV17494, NV14986, NV11658, NV17544, NV14183, NV10214, NV14185, NV15720, NV13373, NV17380, NV11111, NV17611, NV22763, NV11033, NV11493, NV14432, NV10836, NV10288, NV18186, NV15635, NV11442, NV10913, NV10467, NV13576, NV16318, NV13552, NV16492, NV13005, NV10673, NV15416, NV14968, NV15593, NV12853, NV11220, NV19223, NV14089, NV18700, NV11525, NV13507, NV15805, NV1…
GO:0044763	7.20151e-39	single-organism cellular process	1273	2553	4941	12934	NV18001, NV11054, NV13943, NV13156, NV15860, NV13994, NV15886, NV14365, NV12845, NV16016, NV11602, NV15313, NV17611, NV12743, NV18912, NV18289, NV10901, NV15635, NV10913, NV16942, NV14793, NV11147, NV14671, NV16414, NV13526, NV18895, NV15293, NV13570, NV11554, NV16609, NV16133, NV10638, NV16833, NV13256, NV12236, NV10398, NV13791, NV13458, NV17391, NV16343, NV16020, NV13008, NV15643, NV12207, NV3…
GO:0006091	3.43639e-38	generation of precursor metabolites and energy	101	2553	142	12934	NV19148, NV10569, NV13524, NV11058, NV16512, NV17544, NV15968, NV12378, NV10214, NV10906, NV17380, NV11730, NV13906, NV18319, NV17489, NV12734, NV11983, NV10065, NV16211, NV11731, NV10524, NV16202, NV13671, NV15884, NV17106, NV16114, NV17928, NV17692, NV13767, NV16942, NV10944, NV18155, NV16492, NV24413, NV15802, NV11489, NV15416, NV19193, NV13153, NV13603, NV11566, NV11761, NV10148, NV11586, NV1…
GO:0043231	1.64108e-36	intracellular membrane-enclosed organelle	904	2553	3252	12934	NV10011, NV17491, NV11563, NV11054, NV13943, NV16435, NV10699, NV13156, NV15220, NV15886, NV13903, NV12845, NV15789, NV19103, NV11025, NV15313, NV19233, NV16019, NV18235, NV12436, NV14345, NV16502, NV16488, NV11493, NV10901, NV12414, NV10964, NV13534, NV15332, NV15635, NV10171, NV16318, NV16942, NV12815, NV14120, NV17183, NV10673, NV14793, NV18501, NV11147, NV13450, NV15253, NV15126, NV10993, NV1…
GO:0043227	1.71159e-36	membrane-bounded organelle	905	2553	3257	12934	NV10011, NV17491, NV11563, NV11054, NV13943, NV16435, NV10699, NV13156, NV15220, NV15886, NV13903, NV12845, NV15789, NV19103, NV11025, NV15313, NV19233, NV16019, NV18235, NV12436, NV14345, NV16502, NV16488, NV11493, NV10901, NV12414, NV10964, NV13534, NV15332, NV15635, NV10171, NV16318, NV16942, NV12815, NV14120, NV17183, NV10673, NV14793, NV18501, NV11147, NV13450, NV15253, NV15126, NV10993, NV1…
GO:0005198	5.53268e-36	structural molecule activity	185	2553	379	12934	NV13462, NV14621, NV10086, NV12242, NV14673, NV17580, NV17721, NV13168, NV13154, NV11446, NV15716, NV12783, NV12043, NV14345, NV18912, NV18317, NV18407, NV11055, NV15382, NV16253, NV15050, NV13164, NV12876, NV25182, NV15863, NV15203, NV17115, NV14742, NV12956, NV15164, NV17814, NV16999, NV16304, NV16867, NV13986, NV31355, NV23142, NV11939, NV12042, NV13570, NV18941, NV17921, NV11106, NV10531, NV1…
GO:0044455	2.39501e-35	mitochondrial membrane part	81	2553	104	12934	NV10569, NV13434, NV10921, NV11058, NV10906, NV25187, NV13906, NV18319, NV17489, NV11983, NV16211, NV13694, NV16202, NV13671, NV10901, NV13534, NV15635, NV16114, NV17928, NV16064, NV17692, NV13767, NV10812, NV10944, NV24413, NV11489, NV15655, NV19193, NV10279, NV18090, NV13153, NV14712, NV11566, NV11761, NV14622, NV13140, NV14280, NV15864, NV12777, NV18551, NV16133, NV31416, NV13386, NV20310, NV1…
GO:0005740	8.80362e-34	mitochondrial envelope	118	2553	196	12934	NV16375, NV17377, NV10569, NV12614, NV13434, NV10921, NV11058, NV11802, NV15428, NV14295, NV10906, NV25187, NV13906, NV18319, NV18235, NV12436, NV17489, NV11983, NV16211, NV16891, NV13694, NV16202, NV13671, NV10901, NV13534, NV15635, NV10533, NV16114, NV17928, NV16064, NV15636, NV17692, NV30924, NV13767, NV10812, NV10944, NV16205, NV24413, NV11489, NV10673, NV15655, NV13450, NV19193, NV10279, NV1…
GO:0031966	5.03729e-33	mitochondrial membrane	107	2553	170	12934	NV17377, NV10569, NV12614, NV13434, NV10921, NV11058, NV14295, NV10906, NV25187, NV13906, NV18319, NV18235, NV12436, NV17489, NV11983, NV16211, NV16891, NV13694, NV16202, NV13671, NV10901, NV13534, NV15635, NV16114, NV17928, NV16064, NV15636, NV17692, NV30924, NV13767, NV10812, NV10944, NV16205, NV24413, NV11489, NV10673, NV15655, NV13450, NV19193, NV10279, NV10993, NV18090, NV13153, NV11806, NV1…
GO:0044267	1.68514e-32	cellular protein metabolic process	482	2553	1494	12934	NV10149, NV15766, NV18001, NV13305, NV15617, NV17810, NV16435, NV14625, NV16579, NV13156, NV12242, NV14673, NV17721, NV15886, NV18987, NV14365, NV13903, NV17593, NV13168, NV15561, NV15313, NV21463, NV15635, NV11055, NV15382, NV10913, NV18307, NV15947, NV15050, NV13552, NV11147, NV15593, NV15164, NV14671, NV13962, NV16414, NV16999, NV12853, NV16304, NV13353, NV23142, NV11939, NV12042, NV31367, NV1…
GO:0043234	1.35006e-29	protein complex	557	2553	1842	12934	NV10011, NV13305, NV17491, NV11054, NV13943, NV16435, NV10699, NV12836, NV18665, NV13886, NV15789, NV19103, NV14345, NV18912, NV10901, NV12414, NV10964, NV13534, NV10120, NV15635, NV10171, NV16942, NV14120, NV14793, NV11147, NV11386, NV15126, NV10400, NV23142, NV14156, NV12448, NV13570, NV11106, NV15117, NV16609, NV22829, NV16133, NV13256, NV13791, NV13458, NV17391, NV16020, NV12207, NV14976, NV1…
GO:0005743	3.40675e-29	inner mitochondrial membrane	93	2553	146	12934	NV17377, NV10569, NV13434, NV11058, NV14295, NV10906, NV25187, NV13906, NV18319, NV12436, NV17489, NV11983, NV16211, NV16891, NV13694, NV16202, NV13671, NV10901, NV13534, NV15635, NV16114, NV17928, NV16064, NV17692, NV13767, NV10812, NV10944, NV16205, NV24413, NV11489, NV10673, NV15655, NV13450, NV19193, NV10279, NV10993, NV18090, NV13153, NV13526, NV14712, NV11566, NV11761, NV14622, NV14280, NV1…
GO:0015980	3.42314e-29	energy derivation by oxidation of organic compounds	78	2553	110	12934	NV19148, NV10569, NV13524, NV11058, NV16512, NV17544, NV15968, NV12378, NV10214, NV10906, NV13906, NV18319, NV17489, NV12734, NV11983, NV10065, NV16211, NV10524, NV16202, NV13671, NV15884, NV17106, NV16114, NV17928, NV17692, NV16942, NV10944, NV16492, NV18155, NV24413, NV11489, NV19193, NV13153, NV13603, NV11761, NV19166, NV14280, NV11525, NV15864, NV12777, NV14079, NV31416, NV16020, NV12207, NV1…
GO:0019866	4.73302e-28	organelle inner membrane	94	2553	152	12934	NV17377, NV10569, NV13434, NV11058, NV14295, NV10906, NV25187, NV13906, NV18319, NV12436, NV17489, NV11983, NV16211, NV16891, NV13694, NV16202, NV13671, NV10901, NV13534, NV15635, NV16114, NV17928, NV16064, NV17692, NV13767, NV10812, NV10944, NV16205, NV24413, NV11489, NV10673, NV15655, NV13450, NV19193, NV10279, NV10993, NV18090, NV13153, NV13526, NV14712, NV11566, NV11761, NV14622, NV14280, NV1…
GO:0010467	4.93268e-28	gene expression	391	2553	1183	12934	NV10149, NV16210, NV10011, NV15766, NV18001, NV11563, NV11054, NV13943, NV15617, NV11406, NV12242, NV14673, NV17721, NV14365, NV17593, NV13168, NV11025, NV15313, NV16019, NV16488, NV11837, NV15635, NV11055, NV15382, NV15947, NV15050, NV13552, NV12815, NV11147, NV15126, NV15593, NV15164, NV14671, NV13962, NV16999, NV12853, NV16015, NV16304, NV13353, NV12015, NV11939, NV11362, NV12042, NV11554, NV1…
GO:0000022	5.21046e-28	spindle elongation during mitosis	66	2553	86	12934	NV10149, NV15607, NV14621, NV10086, NV14128, NV11477, NV17593, NV12227, NV10368, NV21823, NV15716, NV15382, NV18120, NV15947, NV15050, NV15863, NV13078, NV11016, NV16503, NV17115, NV14671, NV13962, NV17814, NV16999, NV15169, NV11939, NV31355, NV17875, NV16054, NV20651, NV12412, NV11044, NV11608, NV18593, NV13247, NV17249, NV15706, NV13791, NV14954, NV11741, NV13008, NV18764, NV12000, NV17945, NV2…
GO:0005875	5.24651e-28	microtubule associated complex	168	2553	369	12934	NV16210, NV10011, NV17377, NV18217, NV13011, NV10125, NV18665, NV11636, NV16823, NV13886, NV17593, NV14817, NV19103, NV13598, NV15954, NV12734, NV18912, NV10836, NV10288, NV16405, NV10120, NV11442, NV10171, NV17692, NV18120, NV15947, NV18778, NV10127, NV12333, NV11147, NV11052, NV11386, NV15126, NV12451, NV11806, NV14712, NV19223, NV23142, NV31367, NV14156, NV11586, NV18104, NV13507, NV16270, NV1…
GO:0045333	3.56153e-27	cellular respiration	68	2553	92	12934	NV19148, NV10569, NV13524, NV11058, NV16512, NV17544, NV15968, NV10214, NV10906, NV13906, NV18319, NV17489, NV12734, NV11983, NV10065, NV16211, NV16202, NV13671, NV17106, NV16114, NV17928, NV17692, NV10944, NV16492, NV18155, NV24413, NV11489, NV19193, NV13153, NV11761, NV14280, NV11525, NV15864, NV12777, NV14079, NV31416, NV16020, NV12207, NV16031, NV18197, NV10417, NV15537, NV17966, NV13080, NV1…
GO:0051231	5.35545e-27	spindle elongation	66	2553	88	12934	NV10149, NV15607, NV14621, NV10086, NV14128, NV11477, NV17593, NV12227, NV10368, NV21823, NV15716, NV15382, NV18120, NV15947, NV15050, NV15863, NV13078, NV11016, NV16503, NV17115, NV14671, NV13962, NV17814, NV16999, NV15169, NV11939, NV31355, NV17875, NV16054, NV20651, NV12412, NV11044, NV11608, NV18593, NV13247, NV17249, NV15706, NV13791, NV14954, NV11741, NV13008, NV18764, NV12000, NV17945, NV2…
GO:0022625	6.68131e-27	cytosolic large ribosomal subunit	47	2553	51	12934	NV12412, NV11608, NV14621, NV13247, NV10086, NV15706, NV11741, NV14954, NV11477, NV14599, NV12000, NV13008, NV11354, NV11446, NV10368, NV21823, NV15716, NV16277, NV13859, NV10263, NV15854, NV13510, NV13388, NV12087, NV15050, NV15863, NV16503, NV13477, NV17115, NV13562, NV18963, NV12956, NV12796, NV13677, NV11631, NV16999, NV12066, NV11719, NV31355, NV11042, NV11939, NV15384, NV12042, NV15796, NV1…
GO:0008152	8.37305e-27	metabolism	1699	2553	7358	12934	NV18001, NV13305, NV11563, NV11054, NV13943, NV16435, NV13156, NV13994, NV14673, NV15886, NV14365, NV16016, NV13168, NV11025, NV15313, NV16759, NV19233, NV16019, NV18554, NV17611, NV12743, NV18289, NV15332, NV15635, NV11055, NV10913, NV11328, NV16942, NV14793, NV11147, NV15126, NV14671, NV16414, NV16304, NV16728, NV15293, NV18528, NV13570, NV15120, NV11554, NV15117, NV16609, NV17709, NV16133, NV1…
GO:0009056	2.33906e-26	degradation	334	2553	979	12934	NV13305, NV14984, NV17491, NV16435, NV10699, NV18378, NV13994, NV17593, NV16016, NV15789, NV15708, NV13202, NV12436, NV12743, NV11493, NV18289, NV15710, NV16405, NV10120, NV15635, NV10034, NV10127, NV25650, NV10585, NV14793, NV15113, NV11147, NV15253, NV10438, NV11166, NV11417, NV10400, NV12853, NV11220, NV19223, NV18238, NV31367, NV13570, NV18084, NV14758, NV16133, NV11510, NV16833, NV18070, NV1…
GO:0015935	4.91383e-26	small ribosomal subunit	53	2553	63	12934	NV16893, NV14541, NV18593, NV16835, NV17249, NV14128, NV14673, NV17580, NV12983, NV10454, NV13740, NV12227, NV13168, NV10193, NV23718, NV13154, NV13183, NV15285, NV17832, NV15946, NV15242, NV14409, NV10291, NV14404, NV10427, NV18407, NV11055, NV15382, NV18396, NV17727, NV16377, NV17400, NV15299, NV16637, NV10668, NV11296, NV15203, NV13078, NV11016, NV19256, NV14742, NV15738, NV10972, NV11153, NV1…
GO:0032787	1.02874e-25	monocarboxylic acid metabolism	76	2553	114	12934	NV15196, NV10553, NV15198, NV17438, NV13524, NV13940, NV17494, NV14986, NV15720, NV17380, NV22763, NV10288, NV16312, NV18186, NV13995, NV11442, NV10913, NV12323, NV13767, NV16021, NV16550, NV18155, NV15416, NV14455, NV14968, NV11220, NV14456, NV10903, NV10148, NV14089, NV12039, NV14292, NV18700, NV17493, NV11525, NV15694, NV15140, NV12952, NV12494, NV18054, NV18526, NV17893, NV15071, NV14710, NV1…
GO:0005746	8.90101e-25	mitochondrial respiratory chain	51	2553	61	12934	NV10569, NV13386, NV31416, NV11058, NV16020, NV12207, NV16031, NV18197, NV10906, NV13906, NV18319, NV17489, NV11983, NV16211, NV15537, NV16202, NV12588, NV13671, NV17966, NV13080, NV13534, NV16114, NV18489, NV15595, NV17928, NV17692, NV20271, NV10944, NV24413, NV11489, NV14278, NV18303, NV12974, NV19193, NV12395, NV19125, NV14268, NV15141, NV13153, NV12868, NV11566, NV11761, NV10574, NV11136, NV1…
GO:1990204	2.71022e-24	oxidation-reduction complex	57	2553	74	12934	NV19148, NV14079, NV18829, NV10569, NV13386, NV31416, NV13940, NV12207, NV16031, NV18197, NV12512, NV10906, NV18319, NV17489, NV11983, NV16211, NV15537, NV16202, NV12588, NV13671, NV17966, NV13080, NV13534, NV17106, NV16114, NV18489, NV15595, NV17928, NV17692, NV12323, NV20271, NV10944, NV14099, NV24413, NV11489, NV14278, NV11490, NV18303, NV12974, NV19193, NV12395, NV19125, NV14268, NV15141, NV1…
GO:1901575	2.86734e-24	organic molecular entity degradation	311	2553	913	12934	NV13305, NV14984, NV17491, NV16435, NV10699, NV18378, NV13994, NV17593, NV16016, NV15789, NV15708, NV13202, NV12436, NV12743, NV11493, NV18289, NV15710, NV16405, NV10120, NV15635, NV10034, NV10127, NV25650, NV10585, NV14793, NV15113, NV11147, NV10438, NV11166, NV11417, NV10400, NV12853, NV11220, NV19223, NV31367, NV13570, NV14758, NV16133, NV11510, NV16833, NV18070, NV13256, NV13458, NV16343, NV1…
GO:0070469	3.93491e-24	membrane electron transport chain	52	2553	64	12934	NV10569, NV13386, NV31416, NV11058, NV16020, NV12207, NV16031, NV18197, NV10906, NV13906, NV18319, NV17489, NV11983, NV16211, NV15537, NV16202, NV12588, NV13671, NV17966, NV13080, NV13534, NV16114, NV18489, NV15595, NV17928, NV17692, NV20271, NV10944, NV24413, NV11489, NV14278, NV18303, NV12974, NV19193, NV12395, NV19125, NV14268, NV15141, NV13839, NV13153, NV12868, NV11566, NV11761, NV10574, NV1…
GO:0044712	4.81806e-24	single-organism catabolic process	251	2553	688	12934	NV14984, NV17491, NV17377, NV10699, NV18378, NV13994, NV13434, NV10125, NV17593, NV16016, NV18192, NV10747, NV15789, NV13664, NV14183, NV15112, NV15708, NV13373, NV12592, NV17380, NV10430, NV13202, NV25673, NV12743, NV11493, NV18289, NV15710, NV10164, NV16640, NV16405, NV10120, NV15635, NV11442, NV10034, NV18778, NV10127, NV25650, NV10585, NV11718, NV14793, NV31624, NV15416, NV12333, NV15113, NV2…
GO:0031967	2.81708e-23	organelle envelope	133	2553	285	12934	NV16375, NV17377, NV10123, NV12614, NV13434, NV10921, NV25187, NV18319, NV18235, NV12436, NV17489, NV11983, NV10901, NV13534, NV15635, NV17692, NV30924, NV16205, NV24413, NV10673, NV13450, NV10993, NV18090, NV11806, NV13526, NV14712, NV16172, NV10064, NV14280, NV12777, NV18551, NV16133, NV10743, NV31416, NV13386, NV16020, NV11235, NV12207, NV10896, NV11359, NV15077, NV17085, NV10918, NV17966, NV1…
GO:0044430	4.70909e-23	cytoskeletal element	216	2553	569	12934	NV16210, NV10011, NV17491, NV17377, NV18217, NV14353, NV22871, NV13011, NV10125, NV15886, NV18665, NV11636, NV16823, NV13886, NV17593, NV14817, NV19103, NV13598, NV15954, NV12043, NV10929, NV12734, NV18912, NV10836, NV10288, NV18317, NV16405, NV10120, NV11442, NV12583, NV10171, NV17692, NV18120, NV11910, NV15947, NV18778, NV10127, NV12333, NV11147, NV11052, NV11386, NV15126, NV12451, NV10438, NV1…
GO:0022900	5.1567e-23	electron transport chain	53	2553	68	12934	NV14079, NV10569, NV31416, NV11058, NV16020, NV12207, NV16031, NV16512, NV18197, NV10906, NV11730, NV13906, NV18319, NV17489, NV11983, NV16211, NV11731, NV15537, NV16202, NV13671, NV17966, NV13080, NV16114, NV18489, NV15595, NV17928, NV17692, NV13767, NV20271, NV10944, NV18155, NV14099, NV24413, NV11489, NV14278, NV18303, NV12974, NV19193, NV12395, NV19125, NV14268, NV13839, NV13153, NV12868, NV1…
GO:0000313	1.24061e-22	organellar ribosome	55	2553	73	12934	NV16893, NV10980, NV17099, NV10531, NV12242, NV16835, NV17580, NV17721, NV12983, NV10454, NV11374, NV12625, NV10193, NV19276, NV13183, NV12310, NV13251, NV15285, NV12783, NV14472, NV16708, NV14409, NV14404, NV18396, NV16104, NV16377, NV17727, NV12463, NV15299, NV12876, NV16637, NV17818, NV10668, NV14495, NV22272, NV23066, NV10914, NV16537, NV15738, NV15669, NV10972, NV15164, NV16278, NV10723, NV1…
GO:0005761	1.24061e-22	mitochondrial ribosome	55	2553	73	12934	NV16893, NV10980, NV17099, NV10531, NV12242, NV16835, NV17580, NV17721, NV12983, NV10454, NV11374, NV12625, NV10193, NV19276, NV13183, NV12310, NV13251, NV15285, NV12783, NV14472, NV16708, NV14409, NV14404, NV18396, NV16104, NV16377, NV17727, NV12463, NV15299, NV12876, NV16637, NV17818, NV10668, NV14495, NV22272, NV23066, NV10914, NV16537, NV15738, NV15669, NV10972, NV15164, NV16278, NV10723, NV1…
GO:0022904	2.62595e-22	electron transfer	48	2553	59	12934	NV14079, NV10569, NV31416, NV11058, NV16020, NV12207, NV16031, NV16512, NV18197, NV10906, NV13906, NV18319, NV17489, NV11983, NV16211, NV15537, NV16202, NV13671, NV17966, NV13080, NV16114, NV18489, NV15595, NV17928, NV17692, NV20271, NV10944, NV18155, NV14099, NV24413, NV11489, NV14278, NV18303, NV12974, NV19193, NV12395, NV14268, NV13153, NV12868, NV18749, NV11761, NV10574, NV11136, NV15125, NV1…
GO:0006810	4.12887e-22	transport	473	2553	1601	12934	NV14984, NV11139, NV12677, NV10062, NV10699, NV14856, NV13011, NV15886, NV12154, NV18987, NV13886, NV19103, NV15313, NV12043, NV11730, NV17611, NV13202, NV18235, NV15241, NV14345, NV12743, NV30102, NV15278, NV14332, NV18912, NV14857, NV10901, NV16405, NV10120, NV11837, NV15635, NV18307, NV10034, NV15050, NV16942, NV16205, NV10127, NV10779, NV16671, NV14120, NV25650, NV14041, NV14793, NV18501, NV1…
GO:0006119	1.0693e-21	oxidative phosphorylation	47	2553	58	12934	NV10569, NV31416, NV11058, NV16020, NV12207, NV16031, NV16512, NV18197, NV10906, NV13906, NV18319, NV18111, NV17489, NV11983, NV16211, NV15537, NV16202, NV13671, NV17966, NV13080, NV16114, NV18489, NV15595, NV17928, NV17692, NV13767, NV20271, NV10944, NV18155, NV24413, NV11489, NV14278, NV18303, NV12974, NV19193, NV14268, NV13839, NV13153, NV12868, NV11566, NV10574, NV11586, NV11136, NV15125, NV1…
GO:0031975	1.18101e-21	envelope	135	2553	301	12934	NV16375, NV17377, NV10123, NV12614, NV13434, NV10921, NV25187, NV18319, NV18235, NV12436, NV17489, NV11983, NV10901, NV13534, NV15635, NV17692, NV30924, NV16205, NV24413, NV10673, NV13450, NV10993, NV18090, NV11806, NV13526, NV14712, NV16172, NV10064, NV14280, NV12777, NV18551, NV16133, NV10743, NV31416, NV13386, NV16020, NV11235, NV12207, NV10896, NV11359, NV15077, NV17085, NV10918, NV17966, NV1…
GO:0051234	1.33671e-21	establishment of localization	484	2553	1656	12934	NV14984, NV11139, NV12677, NV10062, NV10699, NV14856, NV13011, NV15886, NV12154, NV18987, NV13886, NV19103, NV15313, NV12043, NV11730, NV17611, NV13202, NV18235, NV15241, NV14345, NV12743, NV30102, NV15278, NV14332, NV18912, NV14857, NV10901, NV16405, NV10120, NV11837, NV15635, NV18307, NV10034, NV15050, NV16942, NV16205, NV10127, NV10779, NV16671, NV14120, NV25650, NV14041, NV14793, NV18501, NV1…
GO:0019637	2.05306e-21	organophosphate metabolic process	275	2553	806	12934	NV14984, NV17491, NV10699, NV12614, NV18378, NV18987, NV17593, NV16016, NV15789, NV13202, NV12743, NV18289, NV17197, NV12816, NV15635, NV10034, NV12514, NV24413, NV25650, NV10585, NV14793, NV16158, NV10438, NV11417, NV10400, NV12853, NV17526, NV31367, NV16172, NV13570, NV16133, NV11510, NV16833, NV13256, NV18324, NV13458, NV16020, NV16343, NV12261, NV11235, NV15643, NV12207, NV10896, NV14887, NV1…
GO:0022627	1.09584e-20	cytosolic small ribosomal subunit	33	2553	34	12934	NV14541, NV18593, NV17249, NV14128, NV14673, NV13740, NV12227, NV13168, NV23718, NV13154, NV17832, NV15946, NV15242, NV10291, NV10427, NV18407, NV15382, NV11055, NV16377, NV17400, NV11296, NV13078, NV15203, NV11016, NV14742, NV19256, NV11153, NV16304, NV17814, NV11392, NV10499, NV16054, NV13407
GO:0015630	2.47331e-20	microtubule cytoskeleton	193	2553	510	12934	NV16210, NV10011, NV17491, NV17377, NV18217, NV14353, NV22871, NV13011, NV10125, NV18665, NV11636, NV16823, NV13886, NV17593, NV14817, NV19103, NV13598, NV15954, NV12734, NV18912, NV10836, NV10288, NV16405, NV10120, NV11442, NV10171, NV17692, NV18120, NV15947, NV18778, NV10127, NV12333, NV11147, NV11052, NV11386, NV15126, NV12451, NV10438, NV11806, NV14712, NV13353, NV19223, NV18949, NV23142, NV3…
GO:0009117	2.91197e-20	nucleotide metabolic process	234	2553	662	12934	NV14984, NV17491, NV17377, NV10699, NV18378, NV13434, NV17593, NV16016, NV18192, NV10747, NV15789, NV13664, NV14183, NV13373, NV12592, NV17380, NV10430, NV18319, NV13202, NV17489, NV12743, NV10605, NV11983, NV18289, NV16640, NV15635, NV17692, NV10034, NV18778, NV12514, NV24413, NV25650, NV10585, NV11718, NV14793, NV31624, NV12333, NV16158, NV12451, NV10438, NV10400, NV18090, NV13687, NV12853, NV1…
GO:0005856	3.43439e-20	cytoskeleton	225	2553	629	12934	NV16210, NV10011, NV11139, NV17491, NV17377, NV18217, NV14353, NV22871, NV13011, NV10125, NV15886, NV18665, NV11636, NV16823, NV13886, NV17593, NV14817, NV19103, NV13598, NV15954, NV12043, NV10929, NV12734, NV18912, NV10836, NV10288, NV18317, NV16405, NV10120, NV11442, NV12583, NV10171, NV17692, NV18120, NV11910, NV15947, NV18778, NV10127, NV12333, NV11147, NV11052, NV11386, NV15126, NV12451, NV1…
GO:0006457	3.68018e-20	protein folding	74	2553	126	12934	NV13435, NV15532, NV17377, NV14625, NV16579, NV13156, NV16868, NV10123, NV20551, NV13903, NV14682, NV18527, NV15561, NV16708, NV17378, NV18307, NV18778, NV10003, NV15535, NV12159, NV18519, NV12476, NV10040, NV15676, NV11936, NV14712, NV21876, NV31367, NV11938, NV11306, NV10504, NV22829, NV14924, NV10537, NV11933, NV15870, NV19007, NV16598, NV12361, NV15549, NV15618, NV12082, NV12940, NV22506, NV1…
GO:0000502	6.34066e-20	proteasome complex	45	2553	57	12934	NV13305, NV11044, NV15607, NV14829, NV16435, NV12180, NV10893, NV14908, NV14096, NV12836, NV18121, NV13980, NV12063, NV17945, NV15789, NV10063, NV14140, NV18836, NV11103, NV13405, NV10361, NV12493, NV10964, NV15940, NV16539, NV25915, NV10748, NV12476, NV12333, NV18950, NV17855, NV12758, NV17501, NV11430, NV15169, NV10900, NV16391, NV24446, NV14989, NV18955, NV14919, NV10939, NV20651, NV15117, NV1…
GO:0042775	6.8861e-20	mitochondrial ATP synthesis coupled electron transport	42	2553	51	12934	NV10569, NV31416, NV11058, NV16020, NV12207, NV16031, NV16512, NV18197, NV10906, NV13906, NV18319, NV17489, NV11983, NV16211, NV15537, NV16202, NV13671, NV17966, NV13080, NV16114, NV18489, NV15595, NV17928, NV17692, NV20271, NV10944, NV18155, NV24413, NV11489, NV14278, NV18303, NV12974, NV19193, NV14268, NV13153, NV12868, NV10574, NV11136, NV15125, NV15864, NV14280, NV12777
GO:0072521	1.64376e-19	purine-containing compound metabolism	217	2553	606	12934	NV14984, NV17491, NV17377, NV10699, NV18378, NV13434, NV12841, NV17593, NV18192, NV15789, NV13664, NV14183, NV13373, NV12592, NV10430, NV18319, NV13202, NV17489, NV12743, NV11983, NV18289, NV16640, NV15635, NV17692, NV10034, NV18778, NV16492, NV24413, NV25650, NV11718, NV14793, NV31624, NV12333, NV12451, NV10438, NV10400, NV18090, NV13687, NV12853, NV14712, NV11181, NV14357, NV15293, NV31367, NV1…
GO:0019538	2.41953e-19	protein metabolism	613	2553	2260	12934	NV15766, NV18001, NV13305, NV16435, NV13156, NV14673, NV15886, NV18987, NV14365, NV13903, NV13168, NV15789, NV15313, NV21463, NV15635, NV11055, NV15382, NV10913, NV11147, NV18208, NV14671, NV16414, NV16999, NV12853, NV16304, NV23142, NV12042, NV18528, NV17921, NV18084, NV15117, NV22829, NV11179, NV13000, NV13791, NV10454, NV13008, NV15989, NV14472, NV17876, NV18771, NV13859, NV10344, NV13405, NV1…
GO:0007052	2.78987e-19	spindle organization and biogenesis during mitosis	107	2553	226	12934	NV10149, NV17490, NV15707, NV15607, NV14621, NV10086, NV22871, NV14128, NV13330, NV10157, NV11477, NV17593, NV12227, NV17175, NV10368, NV21823, NV15716, NV12734, NV15382, NV18120, NV18572, NV15947, NV18778, NV15050, NV17768, NV18077, NV15863, NV13078, NV10040, NV11016, NV16503, NV17115, NV14671, NV13962, NV13603, NV17814, NV15169, NV14712, NV16999, NV11936, NV13353, NV11939, NV31355, NV11362, NV3…
GO:0042773	2.78987e-19	ATP synthesis coupled electron transport	42	2553	52	12934	NV10569, NV31416, NV11058, NV16020, NV12207, NV16031, NV16512, NV18197, NV10906, NV13906, NV18319, NV17489, NV11983, NV16211, NV15537, NV16202, NV13671, NV17966, NV13080, NV16114, NV18489, NV15595, NV17928, NV17692, NV20271, NV10944, NV18155, NV24413, NV11489, NV14278, NV18303, NV12974, NV19193, NV14268, NV13153, NV12868, NV10574, NV11136, NV15125, NV15864, NV14280, NV12777
GO:0055086	3.36956e-19	nucleobase, nucleoside and nucleotide metabolism	248	2553	727	12934	NV14984, NV17491, NV17377, NV10699, NV18378, NV13994, NV13434, NV12841, NV17593, NV16016, NV18192, NV10747, NV15789, NV13664, NV14183, NV13373, NV12592, NV17380, NV10430, NV18319, NV13202, NV17489, NV12743, NV10605, NV11983, NV18289, NV16640, NV15635, NV17692, NV10034, NV18778, NV16492, NV12514, NV24413, NV25650, NV10585, NV11718, NV14793, NV31624, NV12333, NV16158, NV12451, NV10438, NV10400, NV1…
GO:1901657	3.66239e-19	glycosyl compound metabolic process	212	2553	591	12934	NV14984, NV17491, NV17377, NV10699, NV18378, NV13434, NV17593, NV18192, NV15789, NV13664, NV14183, NV13373, NV12592, NV10430, NV18319, NV13202, NV17489, NV12743, NV11983, NV18289, NV16640, NV15635, NV17692, NV10034, NV18778, NV16492, NV24413, NV25650, NV11718, NV14793, NV31624, NV12333, NV12451, NV10438, NV10400, NV18090, NV13687, NV12853, NV14712, NV11181, NV14357, NV31367, NV11586, NV13570, NV1…
GO:0009116	4.29877e-19	nucleoside metabolic process	211	2553	588	12934	NV14984, NV17491, NV17377, NV10699, NV18378, NV13434, NV17593, NV18192, NV15789, NV13664, NV14183, NV13373, NV12592, NV10430, NV18319, NV13202, NV17489, NV12743, NV11983, NV18289, NV16640, NV15635, NV17692, NV10034, NV18778, NV16492, NV24413, NV25650, NV11718, NV14793, NV31624, NV12333, NV12451, NV10438, NV10400, NV18090, NV13687, NV12853, NV14712, NV11181, NV14357, NV31367, NV11586, NV13570, NV1…
GO:0006793	6.26746e-19	phosphorus metabolism	408	2553	1378	12934	NV14984, NV17491, NV10699, NV12614, NV18378, NV14633, NV18563, NV15095, NV15886, NV18987, NV17593, NV16016, NV15789, NV10330, NV30917, NV13202, NV12743, NV18289, NV17197, NV10288, NV12816, NV15635, NV13576, NV10034, NV14740, NV12585, NV12514, NV14120, NV24413, NV25650, NV10585, NV10673, NV14793, NV16158, NV10438, NV11417, NV10400, NV12853, NV17526, NV13353, NV23142, NV17655, NV31367, NV16172, NV1…
GO:0006163	1.27186e-18	purine nucleotide metabolism	210	2553	589	12934	NV14984, NV17491, NV17377, NV10699, NV18378, NV13434, NV17593, NV18192, NV15789, NV13664, NV14183, NV13373, NV12592, NV10430, NV18319, NV13202, NV17489, NV12743, NV11983, NV18289, NV16640, NV15635, NV17692, NV10034, NV18778, NV24413, NV25650, NV11718, NV14793, NV31624, NV12333, NV12451, NV10438, NV10400, NV18090, NV13687, NV12853, NV14712, NV11181, NV14357, NV31367, NV11586, NV13570, NV10403, NV1…
GO:0019693	1.32147e-18	ribose phosphate metabolic process	211	2553	593	12934	NV14984, NV17491, NV17377, NV10699, NV18378, NV13434, NV17593, NV18192, NV15789, NV13664, NV14183, NV13373, NV12592, NV10430, NV18319, NV13202, NV17489, NV12743, NV11983, NV18289, NV16640, NV15635, NV17692, NV10034, NV18778, NV24413, NV25650, NV11718, NV14793, NV31624, NV12333, NV12451, NV10438, NV10400, NV18090, NV13687, NV12853, NV14712, NV11181, NV14357, NV31367, NV11586, NV13570, NV10403, NV1…
GO:0009259	1.32147e-18	ribonucleotide metabolism	211	2553	593	12934	NV14984, NV17491, NV17377, NV10699, NV18378, NV13434, NV17593, NV18192, NV15789, NV13664, NV14183, NV13373, NV12592, NV10430, NV18319, NV13202, NV17489, NV12743, NV11983, NV18289, NV16640, NV15635, NV17692, NV10034, NV18778, NV24413, NV25650, NV11718, NV14793, NV31624, NV12333, NV12451, NV10438, NV10400, NV18090, NV13687, NV12853, NV14712, NV11181, NV14357, NV31367, NV11586, NV13570, NV10403, NV1…
GO:0009141	1.68994e-18	nucleoside triphosphate metabolic process	197	2553	542	12934	NV14984, NV17491, NV17377, NV10699, NV18378, NV13434, NV17593, NV18192, NV10747, NV15789, NV13664, NV14183, NV13373, NV12592, NV10430, NV18319, NV13202, NV17489, NV12743, NV11983, NV18289, NV16640, NV15635, NV17692, NV10034, NV18778, NV24413, NV25650, NV11718, NV14793, NV31624, NV12333, NV12451, NV10438, NV10400, NV18090, NV13687, NV12853, NV14712, NV14357, NV31367, NV11586, NV13570, NV10403, NV1…
GO:0009119	2.27524e-18	ribonucleoside metabolism	205	2553	573	12934	NV14984, NV17491, NV17377, NV10699, NV18378, NV13434, NV17593, NV18192, NV15789, NV13664, NV14183, NV13373, NV12592, NV10430, NV18319, NV13202, NV17489, NV12743, NV11983, NV18289, NV16640, NV15635, NV17692, NV10034, NV18778, NV16492, NV24413, NV25650, NV11718, NV14793, NV31624, NV12333, NV12451, NV10438, NV10400, NV18090, NV13687, NV12853, NV14712, NV14357, NV31367, NV11586, NV13570, NV10403, NV1…
GO:0009199	3.75892e-18	ribonucleoside triphosphate metabolism	195	2553	538	12934	NV14984, NV17491, NV17377, NV10699, NV18378, NV13434, NV17593, NV18192, NV15789, NV13664, NV14183, NV13373, NV12592, NV10430, NV18319, NV13202, NV17489, NV12743, NV11983, NV18289, NV16640, NV15635, NV17692, NV10034, NV18778, NV24413, NV25650, NV11718, NV14793, NV31624, NV12333, NV12451, NV10438, NV10400, NV18090, NV13687, NV12853, NV14712, NV14357, NV31367, NV11586, NV13570, NV10403, NV14280, NV1…
GO:0009150	4.23035e-18	purine ribonucleotide metabolism	208	2553	587	12934	NV14984, NV17491, NV17377, NV10699, NV18378, NV13434, NV17593, NV18192, NV15789, NV13664, NV14183, NV13373, NV12592, NV10430, NV18319, NV13202, NV17489, NV12743, NV11983, NV18289, NV16640, NV15635, NV17692, NV10034, NV18778, NV24413, NV25650, NV11718, NV14793, NV31624, NV12333, NV12451, NV10438, NV10400, NV18090, NV13687, NV12853, NV14712, NV11181, NV14357, NV31367, NV11586, NV13570, NV10403, NV1…
GO:0042278	4.60642e-18	purine nucleoside metabolic process	202	2553	565	12934	NV14984, NV17491, NV17377, NV10699, NV18378, NV13434, NV17593, NV18192, NV15789, NV13664, NV14183, NV13373, NV12592, NV10430, NV18319, NV13202, NV17489, NV12743, NV11983, NV18289, NV16640, NV15635, NV17692, NV10034, NV18778, NV16492, NV24413, NV25650, NV11718, NV14793, NV31624, NV12333, NV12451, NV10438, NV10400, NV18090, NV13687, NV12853, NV14712, NV14357, NV31367, NV11586, NV13570, NV10403, NV1…
GO:0046128	4.60642e-18	purine ribonucleoside metabolism	202	2553	565	12934	NV14984, NV17491, NV17377, NV10699, NV18378, NV13434, NV17593, NV18192, NV15789, NV13664, NV14183, NV13373, NV12592, NV10430, NV18319, NV13202, NV17489, NV12743, NV11983, NV18289, NV16640, NV15635, NV17692, NV10034, NV18778, NV16492, NV24413, NV25650, NV11718, NV14793, NV31624, NV12333, NV12451, NV10438, NV10400, NV18090, NV13687, NV12853, NV14712, NV14357, NV31367, NV11586, NV13570, NV10403, NV1…
GO:0005747	5.32057e-18	mitochondrial respiratory chain complex I	32	2553	35	12934	NV10569, NV13386, NV31416, NV12207, NV18197, NV18319, NV17489, NV16202, NV12588, NV13671, NV17966, NV13080, NV13534, NV16114, NV18489, NV20271, NV24413, NV11489, NV14278, NV18303, NV12974, NV19193, NV19125, NV15141, NV14268, NV12868, NV11566, NV11761, NV15125, NV14622, NV14280, NV15864
GO:0045271	5.32057e-18	respiratory chain complex I	32	2553	35	12934	NV10569, NV13386, NV31416, NV12207, NV18197, NV18319, NV17489, NV16202, NV12588, NV13671, NV17966, NV13080, NV13534, NV16114, NV18489, NV20271, NV24413, NV11489, NV14278, NV18303, NV12974, NV19193, NV19125, NV15141, NV14268, NV12868, NV11566, NV11761, NV15125, NV14622, NV14280, NV15864
GO:0030964	5.32057e-18	Complex I	32	2553	35	12934	NV10569, NV13386, NV31416, NV12207, NV18197, NV18319, NV17489, NV16202, NV12588, NV13671, NV17966, NV13080, NV13534, NV16114, NV18489, NV20271, NV24413, NV11489, NV14278, NV18303, NV12974, NV19193, NV19125, NV15141, NV14268, NV12868, NV11566, NV11761, NV15125, NV14622, NV14280, NV15864
GO:0009144	6.64467e-18	purine nucleoside triphosphate metabolic process	194	2553	537	12934	NV14984, NV17491, NV17377, NV10699, NV18378, NV13434, NV17593, NV18192, NV15789, NV13664, NV14183, NV13373, NV12592, NV10430, NV18319, NV13202, NV17489, NV12743, NV11983, NV18289, NV16640, NV15635, NV17692, NV10034, NV18778, NV24413, NV25650, NV11718, NV14793, NV31624, NV12333, NV12451, NV10438, NV10400, NV18090, NV13687, NV12853, NV14712, NV14357, NV31367, NV11586, NV13570, NV10403, NV14280, NV1…
GO:0009205	6.64467e-18	purine ribonucleoside triphosphate metabolic process	194	2553	537	12934	NV14984, NV17491, NV17377, NV10699, NV18378, NV13434, NV17593, NV18192, NV15789, NV13664, NV14183, NV13373, NV12592, NV10430, NV18319, NV13202, NV17489, NV12743, NV11983, NV18289, NV16640, NV15635, NV17692, NV10034, NV18778, NV24413, NV25650, NV11718, NV14793, NV31624, NV12333, NV12451, NV10438, NV10400, NV18090, NV13687, NV12853, NV14712, NV14357, NV31367, NV11586, NV13570, NV10403, NV14280, NV1…
GO:0051179	8.76499e-18	localisation	536	2553	1951	12934	NV10699, NV14856, NV15886, NV12154, NV18987, NV13886, NV19103, NV15313, NV17611, NV18235, NV12436, NV14345, NV12743, NV30102, NV18912, NV14857, NV10901, NV10120, NV15635, NV10171, NV16942, NV14120, NV14041, NV14793, NV18501, NV13450, NV11386, NV16900, NV14671, NV10400, NV13526, NV13487, NV18895, NV15293, NV14156, NV18084, NV17042, NV16133, NV16833, NV13256, NV13349, NV10398, NV13458, NV16343, NV1…
GO:1901135	9.69807e-18	carbohydrate derivative metabolic process	269	2553	827	12934	NV14984, NV17491, NV25688, NV10699, NV18378, NV18987, NV17593, NV15789, NV13202, NV12743, NV18289, NV15635, NV10034, NV24413, NV25650, NV14793, NV10438, NV10400, NV12853, NV31367, NV13109, NV13570, NV16133, NV16833, NV13256, NV18324, NV13458, NV16020, NV16343, NV12261, NV11235, NV15643, NV12207, NV10896, NV14887, NV10556, NV19173, NV10344, NV13405, NV13709, NV14845, NV17966, NV15595, NV18541, NV1…
GO:0006520	1.06896e-17	cellular amino acid metabolic process	98	2553	207	12934	NV11447, NV18001, NV15080, NV18378, NV13994, NV17561, NV13524, NV10765, NV17830, NV10357, NV11833, NV11658, NV14183, NV14185, NV13373, NV11111, NV17611, NV22763, NV30894, NV15415, NV13466, NV15849, NV16908, NV10065, NV14196, NV11033, NV11493, NV14432, NV10836, NV13995, NV17106, NV15635, NV16064, NV10221, NV16318, NV13552, NV24817, NV16492, NV13005, NV10673, NV10662, NV18379, NV15593, NV12819, NV1…
GO:0006753	2.06909e-17	nucleoside phosphate metabolic process	234	2553	694	12934	NV14984, NV17491, NV17377, NV10699, NV18378, NV13434, NV17593, NV16016, NV18192, NV10747, NV15789, NV13664, NV14183, NV13373, NV12592, NV17380, NV10430, NV18319, NV13202, NV17489, NV12743, NV10605, NV11983, NV18289, NV16640, NV15635, NV17692, NV10034, NV18778, NV12514, NV24413, NV25650, NV10585, NV11718, NV14793, NV31624, NV12333, NV16158, NV12451, NV10438, NV10400, NV18090, NV13687, NV12853, NV1…
GO:0044248	2.89135e-17	cellular degradation	273	2553	849	12934	NV13305, NV14984, NV17491, NV16435, NV10699, NV18378, NV13994, NV17593, NV15789, NV13202, NV12436, NV12743, NV11493, NV18289, NV15635, NV10034, NV25650, NV10585, NV14793, NV11147, NV15253, NV10438, NV11166, NV10400, NV12853, NV11220, NV19223, NV18238, NV31367, NV13570, NV18084, NV14758, NV16133, NV16833, NV18070, NV13256, NV13458, NV16343, NV12261, NV18121, NV11235, NV17893, NV10407, NV14100, NV1…
GO:0007051	4.21865e-17	spindle organization	111	2553	252	12934	NV10149, NV17490, NV15707, NV15607, NV14621, NV10086, NV22871, NV14128, NV13330, NV10157, NV11477, NV17593, NV12227, NV17175, NV10368, NV21823, NV15716, NV12734, NV15382, NV18120, NV18572, NV15947, NV15050, NV18778, NV17768, NV18077, NV15863, NV13078, NV10040, NV11016, NV16503, NV17115, NV14671, NV13962, NV13603, NV17814, NV15169, NV14712, NV16999, NV11936, NV13353, NV12055, NV11939, NV31355, NV1…
GO:0006796	4.58949e-17	phosphate-containing compound metabolic process	397	2553	1363	12934	NV14984, NV17491, NV10699, NV12614, NV18378, NV14633, NV18563, NV15095, NV15886, NV18987, NV17593, NV16016, NV15789, NV10330, NV30917, NV13202, NV12743, NV18289, NV17197, NV12816, NV15635, NV10034, NV14740, NV12585, NV12514, NV14120, NV24413, NV25650, NV10585, NV10673, NV14793, NV16158, NV10438, NV11417, NV10400, NV12853, NV17526, NV13353, NV23142, NV17655, NV31367, NV16172, NV18528, NV13570, NV1…
GO:0007010	7.86415e-17	cytoskeleton organization	207	2553	597	12934	NV10149, NV10222, NV11139, NV15707, NV14621, NV18217, NV10086, NV22871, NV15886, NV17593, NV18192, NV15716, NV12043, NV10430, NV11947, NV12743, NV12734, NV18912, NV18317, NV11837, NV15382, NV16962, NV18120, NV11910, NV15947, NV15050, NV18778, NV15863, NV31624, NV11052, NV17115, NV11386, NV12451, NV14671, NV10400, NV13962, NV17814, NV16999, NV14712, NV12439, NV13353, NV18949, NV31355, NV14594, NV1…
GO:0044255	8.41628e-17	cellular lipid metabolism	103	2553	228	12934	NV15196, NV10553, NV17438, NV13333, NV12614, NV10125, NV15257, NV18987, NV17494, NV14986, NV15205, NV13535, NV17828, NV22763, NV11656, NV11861, NV17197, NV10288, NV14752, NV10164, NV18186, NV10287, NV16405, NV10120, NV11442, NV10913, NV13767, NV16021, NV16550, NV10127, NV24817, NV18155, NV14455, NV22428, NV12428, NV14968, NV15251, NV11417, NV16896, NV18404, NV15195, NV17526, NV15223, NV13353, NV1…
GO:0051082	2.97567e-16	unfolded protein binding	48	2553	72	12934	NV22829, NV10537, NV17377, NV14625, NV16579, NV11933, NV16868, NV20551, NV15870, NV11867, NV13903, NV14682, NV19007, NV16598, NV15549, NV15618, NV12940, NV15561, NV10556, NV16710, NV17378, NV11212, NV18307, NV18778, NV11955, NV10003, NV15535, NV12159, NV10513, NV15102, NV18519, NV10040, NV10477, NV17844, NV12894, NV15588, NV14823, NV13479, NV11936, NV14712, NV15676, NV21876, NV31367, NV11938, NV1…
GO:1903047	3.53089e-16	mitotic cell cycle process	162	2553	436	12934	NV10149, NV17491, NV15707, NV13943, NV14621, NV18217, NV10086, NV22871, NV17593, NV15716, NV12734, NV15531, NV18912, NV18289, NV12414, NV10964, NV15382, NV18120, NV15947, NV15050, NV18778, NV15863, NV24057, NV11147, NV17115, NV14671, NV13962, NV17814, NV16999, NV14712, NV13353, NV31355, NV11939, NV17682, NV11362, NV31367, NV13570, NV14758, NV13247, NV18593, NV13256, NV14954, NV13791, NV12000, NV1…
GO:0044765	9.4671e-16	single-organism transport	391	2553	1360	12934	NV14984, NV11139, NV10062, NV10699, NV13011, NV15886, NV12154, NV18987, NV13886, NV19103, NV15313, NV12043, NV11730, NV17611, NV13202, NV18235, NV15241, NV14345, NV12743, NV30102, NV15278, NV14332, NV18912, NV10901, NV16405, NV10120, NV15635, NV18307, NV10034, NV15050, NV16942, NV10127, NV10779, NV16671, NV14120, NV25650, NV14793, NV18501, NV14318, NV13450, NV16900, NV10438, NV14671, NV14412, NV1…
GO:0071840	2.57188e-15	cellular component organisation or biogenesis at cellular level	586	2553	2226	12934	NV10011, NV15766, NV17491, NV10699, NV13156, NV15886, NV18987, NV14365, NV15313, NV17611, NV12436, NV14345, NV12743, NV16502, NV16488, NV11493, NV18912, NV18289, NV10901, NV10120, NV15382, NV16942, NV14120, NV15185, NV11386, NV10993, NV14671, NV10400, NV13526, NV16999, NV12853, NV12015, NV11362, NV14156, NV12448, NV13570, NV16833, NV13256, NV10398, NV13791, NV17391, NV16343, NV13008, NV14976, NV1…
GO:0098588	3.79306e-15	bounding membrane of organelle	98	2553	222	12934	NV14984, NV10553, NV17491, NV10699, NV13333, NV20768, NV12614, NV11866, NV10921, NV16578, NV13431, NV14207, NV17596, NV11646, NV12434, NV13664, NV18747, NV18456, NV11587, NV14345, NV14332, NV16640, NV15132, NV11642, NV15636, NV15365, NV16021, NV16942, NV17706, NV14793, NV18652, NV13076, NV11806, NV12853, NV18498, NV18949, NV10523, NV10132, NV10403, NV13140, NV15040, NV10082, NV16729, NV31867, NV1…
GO:1902578	4.54078e-15	single-organism localization	414	2553	1471	12934	NV14984, NV11139, NV10062, NV10699, NV13011, NV15886, NV12154, NV18987, NV13886, NV14817, NV19103, NV15313, NV12043, NV11730, NV17611, NV13202, NV18235, NV12436, NV15241, NV14345, NV12743, NV30102, NV15278, NV14332, NV18912, NV10901, NV16405, NV10120, NV11837, NV15635, NV18307, NV10034, NV15050, NV16942, NV16205, NV10127, NV10779, NV16671, NV14120, NV25650, NV14793, NV18501, NV14318, NV13450, NV1…
GO:0005975	7.88553e-15	carbohydrate metabolic process	115	2553	281	12934	NV14632, NV13524, NV10893, NV18563, NV12204, NV15257, NV15428, NV15615, NV16016, NV17596, NV11497, NV17544, NV12378, NV14676, NV17380, NV19233, NV12203, NV13298, NV11033, NV10524, NV10849, NV15884, NV15365, NV13576, NV11328, NV12585, NV23481, NV16524, NV15802, NV12198, NV10662, NV18652, NV15416, NV15022, NV15744, NV17289, NV13687, NV13603, NV15418, NV10148, NV17655, NV18964, NV19166, NV13109, NV1…
GO:0009123	8.37784e-15	nucleoside monophosphate metabolic process	153	2553	416	12934	NV14984, NV17377, NV10699, NV13434, NV17593, NV15789, NV12592, NV18319, NV13202, NV17489, NV11983, NV15635, NV17692, NV10034, NV18778, NV24413, NV25650, NV14793, NV12333, NV12451, NV10438, NV18090, NV14712, NV11181, NV31367, NV11586, NV10403, NV14280, NV12777, NV16133, NV16833, NV13256, NV31416, NV11040, NV13458, NV16020, NV12261, NV11235, NV15643, NV12207, NV13980, NV12940, NV10896, NV14887, NV1…
GO:0000278	9.05578e-15	mitotic cell cycle	171	2553	483	12934	NV10149, NV17491, NV15707, NV13943, NV14621, NV18217, NV10086, NV22871, NV17593, NV15716, NV12734, NV15531, NV18912, NV18289, NV12414, NV10964, NV15382, NV18120, NV15947, NV15050, NV18778, NV15863, NV24057, NV11147, NV17115, NV14671, NV13962, NV17814, NV16999, NV14712, NV13353, NV31355, NV11939, NV14357, NV17682, NV11362, NV31367, NV13570, NV14758, NV13328, NV13247, NV18593, NV13256, NV14954, NV1…
GO:0000315	1.22935e-14	organellar large ribosomal subunit	35	2553	46	12934	NV10980, NV17099, NV12242, NV17721, NV11374, NV12625, NV19276, NV13251, NV12783, NV14472, NV16708, NV14409, NV16104, NV17727, NV12463, NV12876, NV17818, NV22272, NV10914, NV23066, NV16537, NV15669, NV10972, NV15164, NV10723, NV16278, NV16867, NV31355, NV13986, NV18072, NV14311, NV18493, NV10826, NV13921, NV11683
GO:0005762	1.22935e-14	mitochondrial large ribosomal subunit	35	2553	46	12934	NV10980, NV17099, NV12242, NV17721, NV11374, NV12625, NV19276, NV13251, NV12783, NV14472, NV16708, NV14409, NV16104, NV17727, NV12463, NV12876, NV17818, NV22272, NV10914, NV23066, NV16537, NV15669, NV10972, NV15164, NV10723, NV16278, NV16867, NV31355, NV13986, NV18072, NV14311, NV18493, NV10826, NV13921, NV11683
GO:0009161	1.22935e-14	ribonucleoside monophosphate metabolism	152	2553	414	12934	NV14984, NV17377, NV10699, NV13434, NV17593, NV15789, NV12592, NV18319, NV13202, NV17489, NV11983, NV15635, NV17692, NV10034, NV18778, NV24413, NV25650, NV14793, NV12333, NV12451, NV10438, NV18090, NV14712, NV11181, NV31367, NV11586, NV10403, NV14280, NV12777, NV16133, NV16833, NV13256, NV31416, NV11040, NV13458, NV16020, NV12261, NV11235, NV15643, NV12207, NV13980, NV12940, NV10896, NV14887, NV1…
GO:0003954	1.32046e-14	reduced diphosphopyridine nucleotide diaphorase activity	28	2553	32	12934	NV20271, NV10569, NV24413, NV11489, NV13386, NV31416, NV14278, NV12974, NV18303, NV19193, NV12207, NV19125, NV14268, NV18197, NV12868, NV18319, NV17489, NV15125, NV14622, NV16202, NV15864, NV14280, NV13671, NV17966, NV13080, NV16114, NV18489, NV18010
GO:0015078	2.32583e-14	hydrogen ion transmembrane transporter activity	47	2553	75	12934	NV16133, NV14984, NV10699, NV13434, NV11058, NV13431, NV13458, NV16020, NV12316, NV13669, NV10906, NV11730, NV13906, NV20037, NV11983, NV10918, NV16211, NV16891, NV11731, NV15537, NV13694, NV15635, NV15595, NV16064, NV12522, NV10944, NV23750, NV18130, NV17706, NV14793, NV16081, NV15655, NV14491, NV10516, NV13153, NV18090, NV14086, NV14712, NV10574, NV11136, NV13258, NV10403, NV12777, NV16729, NV1…
GO:1902600	2.32583e-14	hydrogen ion transmembrane transport	47	2553	75	12934	NV16133, NV14984, NV10699, NV13434, NV11058, NV13431, NV13458, NV16020, NV12316, NV13669, NV10906, NV11730, NV13906, NV20037, NV11983, NV10918, NV16211, NV16891, NV11731, NV15537, NV13694, NV15635, NV15595, NV16064, NV12522, NV10944, NV23750, NV18130, NV17706, NV14793, NV16081, NV15655, NV14491, NV10516, NV13153, NV18090, NV14086, NV14712, NV10574, NV11136, NV13258, NV10403, NV12777, NV16729, NV1…
GO:0006120	2.5545e-14	oxidative phosphorylation, NADH to ubiquinone	25	2553	27	12934	NV20271, NV18155, NV10569, NV24413, NV11489, NV31416, NV14278, NV12974, NV18303, NV19193, NV12207, NV14268, NV18197, NV12868, NV18319, NV17489, NV15125, NV16202, NV15864, NV14280, NV13671, NV17966, NV13080, NV16114, NV18489
GO:1901565	2.99086e-14	organonitrogen compound catabolism	190	2553	561	12934	NV14984, NV17491, NV17377, NV10699, NV18378, NV13994, NV13434, NV17593, NV18192, NV15789, NV13664, NV14183, NV13373, NV12592, NV10430, NV13202, NV12743, NV11493, NV18289, NV16640, NV15635, NV10034, NV18778, NV25650, NV16524, NV11718, NV14793, NV31624, NV12333, NV22428, NV12451, NV10438, NV10400, NV18090, NV13687, NV12853, NV14712, NV19223, NV14357, NV31367, NV13570, NV10403, NV16270, NV14079, NV1…
GO:0071822	3.01923e-14	protein complex subunit organisation	207	2553	627	12934	NV10149, NV10222, NV11139, NV13435, NV15707, NV15617, NV14621, NV10086, NV22871, NV15886, NV14365, NV17593, NV18192, NV15716, NV12043, NV10430, NV12743, NV12734, NV18746, NV15382, NV18120, NV15947, NV15050, NV16942, NV18778, NV16205, NV14120, NV15863, NV11052, NV17115, NV11386, NV14671, NV10993, NV10400, NV13962, NV14154, NV17814, NV16999, NV14712, NV12439, NV13353, NV31355, NV14594, NV11939, NV1…
GO:0006818	3.48966e-14	hydrogen transport	51	2553	86	12934	NV16133, NV14984, NV10699, NV13434, NV11058, NV13431, NV13458, NV16020, NV12316, NV13669, NV10906, NV11730, NV13906, NV20037, NV11983, NV10918, NV16211, NV16891, NV11731, NV13591, NV15537, NV12343, NV13694, NV16821, NV15635, NV15595, NV16064, NV12522, NV10944, NV23750, NV18130, NV17706, NV14793, NV16081, NV15655, NV14491, NV10516, NV18090, NV13153, NV14086, NV14712, NV10574, NV11136, NV13258, NV1…
GO:0015992	3.48966e-14	proton transport	51	2553	86	12934	NV16133, NV14984, NV10699, NV13434, NV11058, NV13431, NV13458, NV16020, NV12316, NV13669, NV10906, NV11730, NV13906, NV20037, NV11983, NV10918, NV16211, NV16891, NV11731, NV13591, NV15537, NV12343, NV13694, NV16821, NV15635, NV15595, NV16064, NV12522, NV10944, NV23750, NV18130, NV17706, NV14793, NV16081, NV15655, NV14491, NV10516, NV18090, NV13153, NV14086, NV14712, NV10574, NV11136, NV13258, NV1…
GO:0009167	5.78766e-14	purine ribonucleoside monophosphate metabolic process	148	2553	406	12934	NV14984, NV17377, NV10699, NV13434, NV17593, NV15789, NV12592, NV18319, NV13202, NV17489, NV11983, NV15635, NV17692, NV10034, NV18778, NV24413, NV25650, NV14793, NV12333, NV12451, NV10438, NV18090, NV14712, NV11181, NV31367, NV11586, NV10403, NV14280, NV12777, NV16133, NV16833, NV13256, NV31416, NV11040, NV13458, NV16020, NV12261, NV11235, NV15643, NV12207, NV13980, NV12940, NV10896, NV14887, NV1…
GO:0009126	5.78766e-14	purine nucleoside monophosphate metabolic process	148	2553	406	12934	NV14984, NV17377, NV10699, NV13434, NV17593, NV15789, NV12592, NV18319, NV13202, NV17489, NV11983, NV15635, NV17692, NV10034, NV18778, NV24413, NV25650, NV14793, NV12333, NV12451, NV10438, NV18090, NV14712, NV11181, NV31367, NV11586, NV10403, NV14280, NV12777, NV16133, NV16833, NV13256, NV31416, NV11040, NV13458, NV16020, NV12261, NV11235, NV15643, NV12207, NV13980, NV12940, NV10896, NV14887, NV1…
GO:0000226	1.40732e-13	microtubule cytoskeleton organization	144	2553	395	12934	NV10149, NV15707, NV14621, NV18217, NV10086, NV22871, NV17593, NV15716, NV10430, NV11947, NV12734, NV11837, NV15382, NV16962, NV18120, NV15947, NV15050, NV18778, NV15863, NV17115, NV12451, NV14671, NV13962, NV17814, NV14712, NV16999, NV13353, NV18949, NV31355, NV11939, NV11362, NV31367, NV14156, NV11436, NV13570, NV13328, NV13247, NV18593, NV13256, NV14954, NV13791, NV12000, NV13008, NV13740, NV1…
GO:0006629	1.42589e-13	lipid metabolism	133	2553	355	12934	NV12614, NV10125, NV15257, NV18987, NV17494, NV14986, NV14981, NV13598, NV15112, NV15708, NV17828, NV22763, NV11656, NV15278, NV17197, NV10288, NV15710, NV10164, NV18186, NV16405, NV10120, NV11442, NV10913, NV14740, NV10127, NV15113, NV22428, NV14968, NV11417, NV16896, NV15195, NV17526, NV13353, NV10424, NV24446, NV14089, NV16172, NV17794, NV18084, NV14079, NV11510, NV18324, NV12494, NV17893, NV1…
GO:0006631	1.61229e-13	fatty acid metabolism	42	2553	65	12934	NV15196, NV10553, NV12952, NV17438, NV18054, NV12494, NV17494, NV14986, NV17893, NV15071, NV15124, NV18075, NV11780, NV22763, NV10319, NV10288, NV10237, NV18186, NV11442, NV18937, NV10913, NV14293, NV13767, NV16021, NV16550, NV18155, NV14455, NV14220, NV14968, NV17486, NV13151, NV14456, NV10903, NV14089, NV14662, NV12039, NV13246, NV16940, NV14292, NV12918, NV10981, NV17493
GO:0016043	2.55566e-13	cellular component organisation at cellular level	564	2553	2174	12934	NV15766, NV17491, NV10699, NV13156, NV15886, NV18987, NV14365, NV15313, NV17611, NV12436, NV14345, NV12743, NV16502, NV16488, NV11493, NV18912, NV18289, NV10901, NV10120, NV15382, NV16942, NV14120, NV15185, NV11386, NV10993, NV14671, NV10400, NV13526, NV16999, NV12853, NV11362, NV14156, NV12448, NV13570, NV16833, NV13256, NV10398, NV13791, NV17391, NV16343, NV13008, NV14976, NV17876, NV14887, NV1…
GO:0044282	6.97084e-13	small molecule catabolism	44	2553	72	12934	NV14079, NV11510, NV12952, NV18829, NV18054, NV18666, NV17830, NV10125, NV18526, NV17893, NV15071, NV15205, NV12512, NV30894, NV10128, NV11493, NV10164, NV11175, NV23721, NV10120, NV17106, NV16405, NV11442, NV18937, NV22429, NV13767, NV16021, NV16550, NV10127, NV10662, NV22428, NV12819, NV18416, NV13151, NV10602, NV11220, NV19223, NV16940, NV12918, NV14562, NV14944, NV11893, NV13212, NV14561
GO:0016651	1.07821e-12	oxidoreductase activity, acting on NAD(P)H	34	2553	48	12934	NV10569, NV16308, NV13386, NV31416, NV12207, NV18197, NV18319, NV17489, NV16202, NV13756, NV13671, NV17966, NV13080, NV17106, NV16114, NV18489, NV20271, NV24413, NV11489, NV14278, NV18303, NV12974, NV19193, NV19125, NV14268, NV12868, NV15548, NV19212, NV15125, NV14622, NV11277, NV15864, NV14280, NV18010
GO:0009055	1.11696e-12	electron carrier activity	73	2553	157	12934	NV13156, NV10569, NV12368, NV10123, NV12705, NV11058, NV18034, NV18050, NV10906, NV13219, NV11730, NV13906, NV16242, NV18319, NV16891, NV11731, NV15896, NV10614, NV10996, NV13671, NV15332, NV13020, NV17692, NV11233, NV13767, NV15591, NV18130, NV17183, NV10995, NV17215, NV15625, NV10520, NV15253, NV16750, NV13153, NV16224, NV30071, NV13058, NV11037, NV11586, NV12045, NV15592, NV18411, NV18292, NV1…
GO:0005783	1.94036e-12	endoplasmic reticulum	98	2553	241	12934	NV10553, NV10468, NV13333, NV10123, NV20768, NV11866, NV16725, NV15220, NV16578, NV14207, NV12350, NV12845, NV14986, NV24478, NV14817, NV13664, NV18747, NV14183, NV11445, NV15679, NV13587, NV18456, NV11587, NV15278, NV15896, NV10849, NV15513, NV16640, NV12583, NV15365, NV15517, NV17245, NV12451, NV15279, NV12853, NV17381, NV16172, NV10950, NV10132, NV15087, NV31867, NV30874, NV13022, NV12849, NV1…
GO:0033036	2.5164e-12	macromolecule localisation	201	2553	628	12934	NV14984, NV11139, NV10772, NV18565, NV17377, NV20768, NV22871, NV16725, NV10921, NV15272, NV13886, NV14817, NV12434, NV19103, NV13664, NV13598, NV12043, NV10430, NV25187, NV18497, NV14345, NV12743, NV14332, NV10901, NV16149, NV16640, NV11837, NV16962, NV12583, NV10171, NV15517, NV14441, NV16942, NV16086, NV16205, NV14120, NV14041, NV10943, NV10469, NV11386, NV12934, NV10572, NV10400, NV10132, NV1…
GO:0048037	2.83906e-12	cofactor binding	95	2553	232	12934	NV19148, NV13401, NV17539, NV15060, NV13994, NV16016, NV11658, NV15968, NV13474, NV11445, NV11111, NV18554, NV22763, NV30894, NV15415, NV11983, NV11033, NV15014, NV10932, NV12987, NV13756, NV13995, NV17106, NV11442, NV10467, NV17692, NV13576, NV15683, NV13767, NV16318, NV18155, NV11489, NV17403, NV10662, NV19193, NV12819, NV18732, NV13520, NV11220, NV18311, NV19223, NV14113, NV11525, NV13507, NV1…
GO:1901566	3.64465e-12	organonitrogen compound formation	93	2553	226	12934	NV11447, NV14984, NV16138, NV15080, NV18378, NV13994, NV13434, NV13524, NV12841, NV11833, NV16234, NV15921, NV15660, NV11658, NV14183, NV13373, NV22763, NV13202, NV15415, NV10605, NV14147, NV11033, NV11493, NV17197, NV13694, NV12987, NV11125, NV13995, NV12816, NV15635, NV16064, NV14896, NV24817, NV16492, NV13005, NV10673, NV18379, NV15655, NV16158, NV11181, NV11180, NV13507, NV18780, NV13853, NV1…
GO:0044711	3.64465e-12	single-organism biosynthetic process	160	2553	470	12934	NV11447, NV14984, NV18217, NV12614, NV13994, NV13434, NV18987, NV17494, NV14986, NV11658, NV14183, NV17425, NV13373, NV17380, NV22763, NV11656, NV13202, NV10605, NV13146, NV11033, NV11493, NV10524, NV17197, NV18186, NV12816, NV15635, NV10913, NV16492, NV13005, NV10673, NV16158, NV17526, NV11181, NV24446, NV17655, NV14089, NV16172, NV13109, NV16395, NV13507, NV16609, NV15828, NV16133, NV11109, NV1…
GO:0008553	4.60718e-12	proton-translocating P-type ATPase activity	27	2553	34	12934	NV16133, NV12522, NV14984, NV23750, NV10699, NV17706, NV13434, NV16081, NV14793, NV15655, NV13431, NV13458, NV14491, NV10516, NV18090, NV12316, NV14086, NV13669, NV14712, NV13258, NV10918, NV10403, NV13694, NV16729, NV12615, NV15635, NV16064
GO:0046034	6.78886e-12	ATP metabolism	137	2553	386	12934	NV14984, NV17377, NV10699, NV13434, NV17593, NV15789, NV12592, NV18319, NV13202, NV17489, NV11983, NV15635, NV17692, NV10034, NV18778, NV24413, NV25650, NV14793, NV12333, NV12451, NV10438, NV18090, NV14712, NV31367, NV11586, NV10403, NV14280, NV12777, NV16133, NV16833, NV13256, NV31416, NV13458, NV16020, NV12261, NV11235, NV12207, NV13980, NV12940, NV14887, NV10556, NV16710, NV10033, NV19173, NV1…
GO:0003674	7.1753e-12	molecular function	2354	2553	11407	12934	NV11054, NV16435, NV12220, NV14673, NV15886, NV18665, NV16016, NV13168, NV11602, NV19233, NV16019, NV18554, NV17611, NV25116, NV12743, NV18912, NV18289, NV14857, NV10901, NV15635, NV10913, NV10171, NV16942, NV14793, NV11147, NV15126, NV16597, NV10993, NV14671, NV18895, NV16304, NV16728, NV15293, NV18528, NV15120, NV16850, NV11106, NV17116, NV15117, NV16609, NV10638, NV16833, NV11179, NV13349, NV1…
GO:0032502	7.38669e-12	developmental process	663	2553	2667	12934	NV15766, NV18001, NV11054, NV10699, NV13156, NV15860, NV13994, NV15886, NV11602, NV15313, NV21463, NV12436, NV14345, NV12743, NV16502, NV16488, NV13298, NV11493, NV18289, NV12414, NV15332, NV15382, NV10171, NV16318, NV16942, NV11504, NV14120, NV17183, NV18501, NV11147, NV11386, NV10400, NV13487, NV16999, NV18895, NV14156, NV18528, NV10950, NV11554, NV11106, NV11109, NV13256, NV12236, NV13791, NV1…
GO:0008135	8.69723e-12	translation factor activity, RNA binding	53	2553	101	12934	NV14231, NV10149, NV15766, NV16829, NV17769, NV12825, NV15617, NV18467, NV10955, NV18147, NV13791, NV11568, NV16439, NV12835, NV18764, NV14365, NV17593, NV16857, NV14848, NV14295, NV18824, NV10344, NV16538, NV18875, NV18746, NV11428, NV15947, NV13589, NV17558, NV11895, NV14982, NV16035, NV11718, NV17317, NV16537, NV10150, NV14296, NV16237, NV14671, NV16557, NV13962, NV23109, NV15355, NV12842, NV1…
GO:0031974	9.97619e-12	membrane-enclosed lumen	243	2553	807	12934	NV16852, NV10011, NV17560, NV11563, NV17264, NV13943, NV17377, NV10123, NV12242, NV17580, NV17721, NV17544, NV12783, NV12238, NV15698, NV18319, NV11947, NV15531, NV10164, NV10429, NV10901, NV12414, NV11442, NV16318, NV12876, NV11147, NV15126, NV12934, NV15684, NV15164, NV14154, NV11220, NV16867, NV19223, NV12015, NV13986, NV31355, NV11586, NV14919, NV15999, NV14957, NV16609, NV14758, NV14079, NV1…
GO:0036442	1.3178e-11	hydrogen-exporting ATPase activity	28	2553	37	12934	NV16133, NV12522, NV14984, NV23750, NV10699, NV17706, NV13434, NV16081, NV14793, NV15655, NV13431, NV13458, NV14491, NV10516, NV18090, NV12316, NV14086, NV13669, NV14712, NV20037, NV13258, NV10918, NV10403, NV13694, NV16729, NV12615, NV15635, NV16064
GO:0022613	1.44473e-11	RNA-protein complex biogenesis	62	2553	129	12934	NV10149, NV10011, NV17560, NV10642, NV12825, NV12314, NV15922, NV18467, NV18202, NV14128, NV14599, NV16439, NV10847, NV16857, NV11800, NV11446, NV11267, NV14887, NV11621, NV12490, NV11947, NV15242, NV31504, NV13103, NV18289, NV16342, NV18875, NV16315, NV17707, NV14691, NV15947, NV19058, NV22790, NV12087, NV17558, NV12876, NV11895, NV13108, NV17245, NV17317, NV10150, NV18963, NV15684, NV16237, NV1…
GO:0044723	1.56994e-11	single-organism carbohydrate metabolic process	77	2553	177	12934	NV13524, NV18563, NV12204, NV15257, NV15428, NV15615, NV16016, NV17596, NV12378, NV14676, NV17380, NV12203, NV13298, NV10524, NV15884, NV15365, NV12198, NV10662, NV18652, NV15416, NV13687, NV13603, NV10148, NV17655, NV13109, NV19166, NV18964, NV16395, NV18700, NV16608, NV17556, NV11525, NV15694, NV30874, NV11510, NV14079, NV18560, NV16846, NV17196, NV13531, NV18324, NV16404, NV14382, NV13308, NV1…
GO:0008137	1.79041e-11	ubiquinone reductase activity	23	2553	27	12934	NV10569, NV24413, NV11489, NV13386, NV31416, NV14278, NV12974, NV18303, NV19193, NV12207, NV19125, NV14268, NV18197, NV12868, NV18319, NV17489, NV15125, NV14622, NV15864, NV13671, NV17966, NV18489, NV18010
GO:0050136	1.79041e-11	NADH dehydrogenase (quinone) activity	23	2553	27	12934	NV10569, NV24413, NV11489, NV13386, NV31416, NV14278, NV12974, NV18303, NV19193, NV12207, NV19125, NV14268, NV18197, NV12868, NV18319, NV17489, NV15125, NV14622, NV15864, NV13671, NV17966, NV18489, NV18010
GO:0022402	1.79041e-11	cell cycle process	196	2553	620	12934	NV10149, NV16210, NV11139, NV17491, NV15707, NV13943, NV14621, NV18217, NV10086, NV22871, NV17593, NV15716, NV12043, NV12734, NV15531, NV18912, NV18289, NV12414, NV10964, NV11642, NV15382, NV18120, NV15947, NV15050, NV18778, NV15863, NV24057, NV11147, NV11052, NV17115, NV12451, NV10438, NV14671, NV13962, NV17814, NV16999, NV14712, NV13353, NV31355, NV11939, NV17682, NV11362, NV31367, NV13570, NV1…
GO:0006090	1.91203e-11	pyruvate metabolic process	24	2553	29	12934	NV12323, NV15416, NV13940, NV18866, NV16157, NV16284, NV14710, NV17380, NV16834, NV10148, NV11359, NV12039, NV10713, NV12083, NV19134, NV18700, NV11461, NV16312, NV13505, NV15694, NV18136, NV16370, NV15140, NV12651
GO:0019318	2.21448e-11	hexose metabolism	33	2553	49	12934	NV16846, NV14079, NV17196, NV13531, NV16404, NV18563, NV12204, NV16016, NV15615, NV13308, NV17380, NV17554, NV12203, NV13505, NV11358, NV12241, NV10662, NV12198, NV15567, NV18866, NV16157, NV13603, NV17655, NV16426, NV16395, NV16403, NV11134, NV17556, NV16608, NV18136, NV30874, NV15743, NV15822
GO:0043292	3.12624e-11	contractile fiber	32	2553	47	12934	NV11910, NV12521, NV14079, NV14099, NV14131, NV13872, NV11782, NV15713, NV16678, NV17391, NV11018, NV16284, NV12065, NV17131, NV10917, NV17380, NV14594, NV15545, NV10148, NV10929, NV12582, NV10694, NV12820, NV17149, NV17181, NV12834, NV11212, NV13505, NV14101, NV19262, NV12583, NV12651
GO:0007049	3.36062e-11	cell-division cycle	219	2553	717	12934	NV10149, NV16210, NV10545, NV11139, NV17491, NV15707, NV13943, NV14621, NV13156, NV18217, NV10086, NV22871, NV17593, NV15716, NV12043, NV12734, NV15531, NV18912, NV18289, NV12414, NV10964, NV11642, NV15382, NV18120, NV15947, NV15050, NV18778, NV15863, NV24057, NV11147, NV11052, NV17115, NV16158, NV12451, NV10438, NV19108, NV15556, NV14671, NV13962, NV14154, NV17814, NV16999, NV14712, NV13353, NV3…
GO:0071702	3.37316e-11	organic substance transport	185	2553	580	12934	NV14984, NV16375, NV10821, NV10772, NV18565, NV15895, NV17377, NV20768, NV16725, NV10921, NV13886, NV12434, NV19103, NV13664, NV12043, NV25187, NV17611, NV14345, NV12743, NV14332, NV12343, NV10901, NV16149, NV16640, NV11837, NV15517, NV16942, NV16086, NV16205, NV14120, NV14041, NV10943, NV13867, NV13450, NV12934, NV16900, NV15744, NV13526, NV16853, NV10132, NV12849, NV16833, NV11962, NV10398, NV1…
GO:0070013	6.11278e-11	intracellular organelle lumen	236	2553	791	12934	NV16852, NV10011, NV17560, NV11563, NV17264, NV13943, NV17377, NV10123, NV12242, NV17580, NV17721, NV17544, NV12783, NV12238, NV15698, NV11947, NV15531, NV10164, NV10429, NV12414, NV11442, NV16318, NV12876, NV11147, NV15126, NV12934, NV15684, NV15164, NV14154, NV11220, NV16867, NV19223, NV12015, NV13986, NV31355, NV11586, NV14919, NV15999, NV14957, NV16609, NV14758, NV14079, NV16800, NV10531, NV1…
GO:0043233	6.11278e-11	organelle lumen	236	2553	791	12934	NV16852, NV10011, NV17560, NV11563, NV17264, NV13943, NV17377, NV10123, NV12242, NV17580, NV17721, NV17544, NV12783, NV12238, NV15698, NV11947, NV15531, NV10164, NV10429, NV12414, NV11442, NV16318, NV12876, NV11147, NV15126, NV12934, NV15684, NV15164, NV14154, NV11220, NV16867, NV19223, NV12015, NV13986, NV31355, NV11586, NV14919, NV15999, NV14957, NV16609, NV14758, NV14079, NV16800, NV10531, NV1…
GO:0012505	6.27219e-11	endomembrane system	175	2553	544	12934	NV14847, NV17491, NV31349, NV10123, NV20768, NV16725, NV13011, NV15220, NV15886, NV12350, NV12845, NV14986, NV14817, NV12434, NV13664, NV14183, NV19233, NV15679, NV14345, NV15531, NV15278, NV14332, NV16640, NV12583, NV15517, NV16942, NV14120, NV18501, NV12451, NV12853, NV18949, NV16172, NV13109, NV10950, NV10132, NV31867, NV12849, NV14141, NV14957, NV14758, NV10965, NV18324, NV10398, NV15870, NV1…
GO:0005838	6.27219e-11	proteasome regulatory particle	21	2553	24	12934	NV15607, NV14829, NV12180, NV10748, NV12476, NV12333, NV14908, NV14096, NV17501, NV15789, NV10063, NV15169, NV10900, NV16391, NV11103, NV13405, NV10361, NV14919, NV15117, NV16539, NV15940
GO:0044767	6.65455e-11	single-organism developmental process	652	2553	2644	12934	NV15766, NV18001, NV11054, NV10699, NV13156, NV15860, NV13994, NV15886, NV11602, NV15313, NV21463, NV12436, NV14345, NV12743, NV16502, NV16488, NV13298, NV11493, NV18289, NV12414, NV15332, NV15382, NV10171, NV16318, NV16942, NV14120, NV17183, NV18501, NV11147, NV11386, NV10400, NV13487, NV16999, NV18895, NV14156, NV18528, NV10950, NV11554, NV11106, NV11109, NV13256, NV12236, NV13791, NV13927, NV1…
GO:1901605	9.50496e-11	alpha-amino acid metabolic process	52	2553	103	12934	NV14079, NV18829, NV11109, NV15080, NV18666, NV17561, NV30263, NV13524, NV17830, NV10357, NV11833, NV11658, NV18346, NV14183, NV12512, NV12082, NV17611, NV22763, NV30894, NV15415, NV15849, NV13117, NV11033, NV11493, NV17542, NV11175, NV13995, NV17106, NV23721, NV16064, NV16318, NV16697, NV10673, NV10662, NV17609, NV12819, NV11699, NV18416, NV18732, NV10462, NV15933, NV10602, NV19223, NV15114, NV1…
GO:0016469	1.05429e-10	hydrogen-transporting two-sector ATPase complex	28	2553	39	12934	NV16133, NV12522, NV14984, NV23750, NV10699, NV17706, NV13434, NV16081, NV14793, NV15655, NV13431, NV13458, NV14491, NV10516, NV18090, NV12316, NV14086, NV13669, NV14712, NV20037, NV13258, NV10918, NV10403, NV13694, NV16729, NV12615, NV15635, NV16064
GO:0005996	1.13669e-10	monosaccharide metabolism	33	2553	51	12934	NV16846, NV14079, NV17196, NV13531, NV16404, NV18563, NV12204, NV16016, NV15615, NV13308, NV17380, NV17554, NV12203, NV13505, NV11358, NV12241, NV10662, NV12198, NV15567, NV18866, NV16157, NV13603, NV17655, NV16426, NV16395, NV16403, NV11134, NV17556, NV16608, NV18136, NV30874, NV15743, NV15822
GO:0061024	1.25969e-10	membrane organisation	114	2553	314	12934	NV10553, NV10772, NV12143, NV20768, NV12614, NV11577, NV10125, NV15886, NV16578, NV18987, NV18192, NV18660, NV13664, NV18747, NV18527, NV15313, NV10430, NV14368, NV17514, NV15241, NV14345, NV25673, NV15278, NV14332, NV16613, NV10364, NV17949, NV16186, NV10901, NV17683, NV16640, NV16405, NV10120, NV15636, NV18645, NV18307, NV15050, NV16942, NV16205, NV10127, NV16671, NV18413, NV10279, NV14671, NV1…
GO:1901136	1.37238e-10	carbohydrate derivative degradation	167	2553	517	12934	NV14984, NV17491, NV17377, NV10699, NV18378, NV13434, NV17593, NV18192, NV15789, NV13664, NV14183, NV13373, NV12592, NV10430, NV13202, NV12743, NV18289, NV16640, NV15635, NV10034, NV18778, NV25650, NV16524, NV11718, NV14793, NV31624, NV12333, NV12451, NV10438, NV10400, NV18090, NV13687, NV12853, NV14712, NV14357, NV31367, NV13570, NV10403, NV16270, NV14079, NV16133, NV16833, NV17933, NV13256, NV1…
GO:0044449	1.4369e-10	contractile fibre component	30	2553	44	12934	NV11910, NV12521, NV14079, NV14099, NV14131, NV13872, NV11782, NV16678, NV17391, NV11018, NV16284, NV12065, NV17131, NV10917, NV17380, NV14594, NV15545, NV10148, NV10929, NV12582, NV10694, NV12820, NV17149, NV17181, NV12834, NV11212, NV13505, NV14101, NV12651, NV12583
GO:0015662	1.62902e-10	P-type ATPase activity	32	2553	49	12934	NV16133, NV12522, NV14984, NV23750, NV10699, NV17706, NV13434, NV11069, NV16081, NV14793, NV15655, NV13431, NV13458, NV10587, NV14491, NV10516, NV18090, NV12316, NV14086, NV13669, NV14712, NV20037, NV13202, NV13258, NV10918, NV10403, NV10875, NV13694, NV16729, NV12615, NV15635, NV16064
GO:0043933	1.62902e-10	macromolecular complex organization	261	2553	903	12934	NV10149, NV11139, NV15617, NV15886, NV14365, NV17593, NV12043, NV12743, NV15382, NV15947, NV15050, NV16942, NV16205, NV14120, NV11386, NV14671, NV10993, NV10400, NV13962, NV16999, NV13353, NV11939, NV11362, NV31367, NV12448, NV13570, NV18159, NV13256, NV14954, NV13791, NV13008, NV16343, NV10220, NV11354, NV17876, NV14887, NV10556, NV17554, NV12490, NV15077, NV17824, NV10344, NV10072, NV13510, NV1…
GO:0016616	2.34797e-10	oxidoreductase activity, acting on the CH-OH group of donors, NAD or NADP as acceptor	50	2553	99	12934	NV14630, NV19148, NV14079, NV16430, NV16308, NV10125, NV16016, NV17544, NV15071, NV15968, NV12997, NV10111, NV17554, NV10128, NV11796, NV11033, NV10057, NV15278, NV12987, NV10288, NV17542, NV16405, NV10120, NV11442, NV21652, NV12996, NV10467, NV10127, NV14099, NV18927, NV10662, NV16157, NV15279, NV18311, NV10824, NV13786, NV15099, NV15214, NV16426, NV13246, NV16898, NV14165, NV17556, NV15997, NV1…
GO:0007275	2.50142e-10	multicellular organismal development	585	2553	2350	12934	NV15766, NV18001, NV11054, NV10699, NV13156, NV15860, NV15886, NV11602, NV15313, NV21463, NV14345, NV12743, NV16502, NV16488, NV13298, NV11493, NV18289, NV12414, NV15332, NV10171, NV16318, NV16942, NV17183, NV18501, NV11147, NV11386, NV10400, NV13487, NV16999, NV18895, NV14156, NV18528, NV10950, NV11554, NV11106, NV11109, NV13256, NV12236, NV13791, NV13927, NV13458, NV12207, NV14976, NV17876, NV1…
GO:0044425	2.67594e-10	membrane part	451	2553	1739	12934	NV14984, NV25457, NV10699, NV15220, NV15886, NV18987, NV13533, NV14986, NV14817, NV11730, NV17611, NV13202, NV18235, NV14345, NV14332, NV17749, NV10901, NV13534, NV15635, NV11089, NV10034, NV16942, NV16205, NV10779, NV24413, NV25650, NV14793, NV11917, NV18501, NV14318, NV12272, NV13450, NV12117, NV16900, NV10438, NV10400, NV14412, NV13526, NV12853, NV18895, NV18238, NV14189, NV13558, NV16172, NV1…
GO:0015405	2.93042e-10	P-P-bond-hydrolysis-driven transporters	58	2553	124	12934	NV16133, NV14984, NV10699, NV13434, NV11069, NV10921, NV16578, NV13431, NV13458, NV12261, NV10587, NV18185, NV12316, NV13669, NV12592, NV20037, NV13202, NV10033, NV10139, NV14844, NV10918, NV10875, NV13694, NV14845, NV10901, NV15635, NV16064, NV10034, NV12522, NV30255, NV13088, NV23750, NV11610, NV12659, NV25650, NV17706, NV14793, NV15150, NV16081, NV15655, NV23066, NV10520, NV10279, NV14491, NV1…
GO:0022624	2.93042e-10	proteasome accessory complex	21	2553	25	12934	NV15607, NV14829, NV12180, NV10748, NV12476, NV12333, NV14908, NV14096, NV17501, NV15789, NV10063, NV15169, NV10900, NV16391, NV11103, NV13405, NV10361, NV14919, NV15117, NV16539, NV15940
GO:0015399	2.93042e-10	primary active transmembrane transporter activity	58	2553	124	12934	NV16133, NV14984, NV10699, NV13434, NV11069, NV10921, NV16578, NV13431, NV13458, NV12261, NV10587, NV18185, NV12316, NV13669, NV12592, NV20037, NV13202, NV10033, NV10139, NV14844, NV10918, NV10875, NV13694, NV14845, NV10901, NV15635, NV16064, NV10034, NV12522, NV30255, NV13088, NV23750, NV11610, NV12659, NV25650, NV17706, NV14793, NV15150, NV16081, NV15655, NV23066, NV10520, NV10279, NV14491, NV1…
GO:0007017	4.14502e-10	microtubule-based process	158	2553	488	12934	NV10149, NV15707, NV14621, NV18217, NV10086, NV22871, NV17593, NV13598, NV15716, NV10430, NV11947, NV12734, NV18912, NV11837, NV15382, NV16962, NV18120, NV15947, NV15050, NV18778, NV15863, NV17115, NV12451, NV14671, NV13962, NV17814, NV16999, NV14712, NV13353, NV18949, NV31355, NV11939, NV11362, NV31367, NV14156, NV11436, NV13570, NV13328, NV13247, NV18593, NV13256, NV14954, NV13791, NV12000, NV1…
GO:0019725	5.13042e-10	cellular homeostasis	55	2553	116	12934	NV15620, NV12141, NV10699, NV13156, NV15198, NV10123, NV18832, NV12705, NV11069, NV13011, NV11698, NV13431, NV12311, NV25673, NV11701, NV11963, NV16891, NV13756, NV10164, NV15753, NV12126, NV12427, NV16640, NV17106, NV11233, NV18253, NV11910, NV17633, NV15619, NV16188, NV16401, NV17911, NV13348, NV13010, NV14720, NV17215, NV13899, NV13414, NV17413, NV14283, NV13603, NV14086, NV13734, NV13058, NV1…
GO:0046395	5.17079e-10	carboxylic acid breakdown	31	2553	48	12934	NV13767, NV14079, NV16021, NV16550, NV12952, NV18829, NV18054, NV18666, NV10662, NV17830, NV18526, NV12819, NV18416, NV17893, NV15071, NV13151, NV12512, NV10602, NV11220, NV19223, NV30894, NV16940, NV11493, NV12918, NV11175, NV14944, NV17106, NV23721, NV11442, NV18937, NV13212
GO:0016054	5.17079e-10	organic acid catabolism	31	2553	48	12934	NV13767, NV14079, NV16021, NV16550, NV12952, NV18829, NV18054, NV18666, NV10662, NV17830, NV18526, NV12819, NV18416, NV17893, NV15071, NV13151, NV12512, NV10602, NV11220, NV19223, NV30894, NV16940, NV11493, NV12918, NV11175, NV14944, NV17106, NV23721, NV11442, NV18937, NV13212
GO:0006413	5.94025e-10	translation initiation	40	2553	72	12934	NV14231, NV10149, NV15766, NV16829, NV12825, NV18467, NV10955, NV18147, NV13791, NV11568, NV16439, NV12835, NV18764, NV17593, NV16857, NV18824, NV10344, NV18875, NV15947, NV11120, NV17558, NV17400, NV11895, NV14982, NV17317, NV16537, NV10520, NV10150, NV14671, NV16237, NV14296, NV16557, NV13962, NV15355, NV23109, NV12842, NV18104, NV13034, NV20614, NV13467
GO:0000398	8.68405e-10	nuclear mRNA splicing, via spliceosome	82	2553	207	12934	NV16852, NV17490, NV16210, NV17228, NV17560, NV10642, NV15707, NV11563, NV11406, NV13106, NV13330, NV10157, NV14522, NV11568, NV11800, NV11025, NV17175, NV18527, NV12238, NV15698, NV17269, NV31504, NV16342, NV16621, NV20179, NV11837, NV18572, NV17768, NV15397, NV13607, NV18413, NV14184, NV12934, NV16015, NV18530, NV11362, NV11554, NV18159, NV14708, NV19170, NV13815, NV17977, NV12328, NV16475, NV1…
GO:0071011	8.68405e-10	precatalytic spliceosome	67	2553	156	12934	NV17490, NV16210, NV17228, NV17560, NV10642, NV15707, NV11563, NV11406, NV13106, NV13330, NV10157, NV14522, NV11568, NV11800, NV11025, NV17175, NV18527, NV12238, NV17269, NV16342, NV16621, NV20179, NV11837, NV18572, NV17768, NV13607, NV18413, NV14184, NV12934, NV16015, NV18530, NV11362, NV11554, NV18159, NV14708, NV19170, NV17977, NV12328, NV16475, NV17043, NV15801, NV12361, NV11926, NV16388, NV1…
GO:0000377	8.68405e-10	RNA splicing, via transesterification reactions with bulged adenosine as nucleophile	82	2553	207	12934	NV16852, NV17490, NV16210, NV17228, NV17560, NV10642, NV15707, NV11563, NV11406, NV13106, NV13330, NV10157, NV14522, NV11568, NV11800, NV11025, NV17175, NV18527, NV12238, NV15698, NV17269, NV31504, NV16342, NV16621, NV20179, NV11837, NV18572, NV17768, NV15397, NV13607, NV18413, NV14184, NV12934, NV16015, NV18530, NV11362, NV11554, NV18159, NV14708, NV19170, NV13815, NV17977, NV12328, NV16475, NV1…
GO:0016020	8.68405e-10	membrane	591	2553	2394	12934	NV17491, NV10699, NV15220, NV15886, NV18987, NV13533, NV17611, NV18235, NV12436, NV14345, NV30102, NV18289, NV10901, NV13534, NV15332, NV15635, NV16942, NV17183, NV10673, NV14793, NV11917, NV18501, NV12272, NV13450, NV11386, NV15253, NV16900, NV10993, NV10400, NV13526, NV12853, NV18895, NV15012, NV18964, NV17042, NV17116, NV16133, NV13927, NV13458, NV16692, NV16020, NV12207, NV14882, NV10407, NV1…
GO:0046394	8.90038e-10	carboxylic acid anabolism	50	2553	102	12934	NV11447, NV15828, NV10553, NV17438, NV15080, NV13994, NV12494, NV13524, NV17494, NV11833, NV14986, NV11658, NV18075, NV13373, NV11780, NV22763, NV15415, NV13117, NV17824, NV11033, NV11493, NV10237, NV17542, NV18186, NV13995, NV10913, NV16064, NV14293, NV24817, NV16492, NV18155, NV13005, NV10673, NV14455, NV14220, NV17486, NV15933, NV14456, NV15114, NV17838, NV14089, NV12039, NV14292, NV13507, NV1…
GO:0016053	8.90038e-10	organic acid biosynthetic process	50	2553	102	12934	NV11447, NV15828, NV10553, NV17438, NV15080, NV13994, NV12494, NV13524, NV17494, NV11833, NV14986, NV11658, NV18075, NV13373, NV11780, NV22763, NV15415, NV13117, NV17824, NV11033, NV11493, NV10237, NV17542, NV18186, NV13995, NV10913, NV16064, NV14293, NV24817, NV16492, NV18155, NV13005, NV10673, NV14455, NV14220, NV17486, NV15933, NV14456, NV15114, NV17838, NV14089, NV12039, NV14292, NV13507, NV1…
GO:0016655	9.0976e-10	oxidoreductase activity, acting on NAD(P)H, quinone or similar compound as acceptor	23	2553	30	12934	NV10569, NV24413, NV11489, NV13386, NV31416, NV14278, NV12974, NV18303, NV19193, NV12207, NV19125, NV14268, NV18197, NV12868, NV18319, NV17489, NV15125, NV14622, NV15864, NV13671, NV17966, NV18489, NV18010
GO:0042625	1.03473e-09	ATPase activity, coupled to transmembrane movement of ions	36	2553	62	12934	NV16133, NV14984, NV10699, NV13434, NV11069, NV13431, NV13458, NV12261, NV10587, NV12316, NV13669, NV20037, NV13202, NV14844, NV10918, NV10875, NV13694, NV15635, NV16064, NV12522, NV23750, NV17706, NV14793, NV16081, NV15655, NV10520, NV14491, NV10516, NV18090, NV14086, NV14712, NV13258, NV10403, NV10229, NV16729, NV12615
GO:0048856	1.14124e-09	anatomical structure development	588	2553	2384	12934	NV15766, NV18001, NV11054, NV10699, NV13156, NV15860, NV15886, NV11602, NV15313, NV12436, NV14345, NV12743, NV16502, NV16488, NV13298, NV11493, NV18289, NV12414, NV15332, NV15382, NV16318, NV16942, NV11504, NV14120, NV17183, NV18501, NV11147, NV11386, NV10400, NV16999, NV18895, NV14156, NV18528, NV10950, NV11554, NV11106, NV11109, NV13256, NV13791, NV13927, NV17391, NV14976, NV17876, NV12490, NV1…
GO:0005681	1.24579e-09	spliceosomal complex	77	2553	191	12934	NV17490, NV16210, NV17228, NV17560, NV10642, NV15707, NV11563, NV11406, NV13106, NV13330, NV10157, NV14522, NV11568, NV11800, NV11025, NV17175, NV18527, NV12238, NV15698, NV17269, NV16342, NV16621, NV20179, NV11837, NV18572, NV17768, NV13607, NV18413, NV14184, NV12934, NV16015, NV18530, NV11362, NV11554, NV18159, NV14708, NV19170, NV13815, NV17977, NV12328, NV16475, NV17043, NV15801, NV12361, NV1…
GO:0000375	1.49198e-09	RNA splicing, via transesterification reactions	82	2553	209	12934	NV16852, NV17490, NV16210, NV17228, NV17560, NV10642, NV15707, NV11563, NV11406, NV13106, NV13330, NV10157, NV14522, NV11568, NV11800, NV11025, NV17175, NV18527, NV12238, NV15698, NV17269, NV31504, NV16342, NV16621, NV20179, NV11837, NV18572, NV17768, NV15397, NV13607, NV18413, NV14184, NV12934, NV16015, NV18530, NV11362, NV11554, NV18159, NV14708, NV19170, NV13815, NV17977, NV12328, NV16475, NV1…
GO:0006950	2.0229e-09	response to stress	258	2553	911	12934	NV30429, NV13943, NV17810, NV16435, NV16579, NV10699, NV13156, NV18378, NV17593, NV15789, NV14185, NV15561, NV15313, NV21463, NV18235, NV16502, NV18289, NV12414, NV13005, NV11147, NV14720, NV15126, NV10438, NV13487, NV16015, NV12745, NV18238, NV15120, NV18084, NV15805, NV15117, NV14758, NV12521, NV11109, NV12236, NV13066, NV18121, NV12207, NV16201, NV11096, NV14100, NV14976, NV17876, NV11366, NV1…
GO:0030017	2.17819e-09	sarcomere	27	2553	40	12934	NV11910, NV12521, NV14079, NV14099, NV14131, NV11782, NV16678, NV17391, NV11018, NV16284, NV12065, NV17131, NV10917, NV17380, NV14594, NV15545, NV10148, NV12582, NV10694, NV12820, NV17149, NV12834, NV11212, NV13505, NV14101, NV12651, NV12583
GO:0071013	3.78665e-09	catalytic step 2 spliceosome	59	2553	134	12934	NV12328, NV17490, NV16210, NV17228, NV10642, NV15707, NV11563, NV16475, NV13106, NV13330, NV14522, NV11568, NV17043, NV15801, NV11800, NV12361, NV17175, NV16388, NV18527, NV12238, NV15698, NV12322, NV17269, NV12490, NV12062, NV16342, NV11212, NV16621, NV13254, NV20179, NV23065, NV11837, NV15855, NV19078, NV18572, NV13087, NV18831, NV17768, NV13607, NV18413, NV10354, NV11247, NV14184, NV12934, NV1…
GO:0045184	3.93834e-09	protein positioning	114	2553	330	12934	NV11200, NV10468, NV10772, NV18565, NV17377, NV20768, NV16725, NV10921, NV16578, NV11487, NV12434, NV18660, NV19103, NV13664, NV18747, NV12043, NV13796, NV13587, NV11587, NV25187, NV14345, NV12743, NV14332, NV10901, NV15221, NV16640, NV10778, NV18645, NV15517, NV16021, NV16942, NV16086, NV16205, NV14120, NV14041, NV10943, NV18857, NV12934, NV10279, NV18498, NV10523, NV18770, NV10132, NV13140, NV1…
GO:0003824	4.14702e-09	catalytic activity	1272	2553	5720	12934	NV18001, NV13305, NV13943, NV16435, NV13156, NV13994, NV15886, NV16016, NV15313, NV16759, NV19233, NV18554, NV12743, NV18289, NV15332, NV15635, NV10913, NV11328, NV14793, NV11147, NV15126, NV16414, NV16728, NV15293, NV18528, NV13570, NV15120, NV16609, NV17709, NV16133, NV10791, NV16833, NV13256, NV11179, NV13000, NV12236, NV13927, NV13458, NV17391, NV16343, NV16020, NV15643, NV12207, NV15989, NV1…
GO:0009124	4.60502e-09	nucleoside monophosphate biosynthesis	31	2553	51	12934	NV16133, NV14984, NV12158, NV18927, NV13434, NV11069, NV11418, NV16081, NV11040, NV15655, NV15643, NV11582, NV14491, NV15660, NV15215, NV13669, NV10896, NV11181, NV13202, NV14147, NV15300, NV11180, NV13258, NV10918, NV13694, NV13709, NV17895, NV16713, NV15552, NV15635, NV16064
GO:0046434	4.92278e-09	organophosphate degradation	156	2553	495	12934	NV14984, NV17491, NV17377, NV10699, NV18378, NV13434, NV17593, NV18192, NV10747, NV15789, NV13664, NV14183, NV13373, NV12592, NV10430, NV13202, NV12743, NV18289, NV16640, NV15635, NV10034, NV18778, NV25650, NV10585, NV11718, NV14793, NV31624, NV12333, NV22428, NV12451, NV10438, NV10400, NV18090, NV13687, NV12853, NV14712, NV14357, NV31367, NV13570, NV10403, NV16270, NV14079, NV16133, NV11510, NV1…
GO:0036094	4.92278e-09	small molecule binding	425	2553	1655	12934	NV14630, NV10149, NV16210, NV18001, NV17491, NV11054, NV13189, NV14625, NV16579, NV10699, NV11406, NV18378, NV14673, NV18563, NV18665, NV17593, NV16016, NV15789, NV15313, NV21463, NV16019, NV16489, NV18554, NV12743, NV11033, NV11493, NV15278, NV18912, NV18289, NV10288, NV16405, NV10120, NV15635, NV15947, NV13576, NV10034, NV10127, NV13552, NV12514, NV24413, NV25650, NV10585, NV17403, NV15323, NV1…
GO:0030016	5.00647e-09	myofibril	27	2553	41	12934	NV11910, NV12521, NV14079, NV14099, NV14131, NV11782, NV16678, NV17391, NV11018, NV16284, NV12065, NV17131, NV10917, NV17380, NV14594, NV15545, NV10148, NV12582, NV10694, NV12820, NV17149, NV12834, NV11212, NV13505, NV14101, NV12651, NV12583
GO:0008380	6.16043e-09	RNA splicing	85	2553	225	12934	NV16852, NV17490, NV16210, NV17228, NV17560, NV10642, NV15707, NV11563, NV11406, NV13106, NV13330, NV10157, NV14522, NV11568, NV11800, NV11025, NV17175, NV18527, NV12238, NV15698, NV17269, NV31504, NV16342, NV16621, NV20179, NV11837, NV18572, NV17768, NV15397, NV13607, NV18413, NV14184, NV12934, NV16015, NV18530, NV13353, NV11362, NV11554, NV18159, NV14708, NV19170, NV13815, NV17977, NV12328, NV1…
GO:0003743	6.87517e-09	translation initiation factor activity	37	2553	68	12934	NV14231, NV10149, NV15766, NV16829, NV12825, NV18467, NV10955, NV18147, NV13791, NV11568, NV16439, NV12835, NV18764, NV17593, NV16857, NV18824, NV10344, NV18875, NV15947, NV17558, NV11895, NV14982, NV17317, NV16537, NV10150, NV14671, NV16237, NV14296, NV16557, NV13962, NV15355, NV23109, NV12842, NV18104, NV13034, NV20614, NV13467
GO:0009156	6.88603e-09	ribonucleoside monophosphate biosynthesis	30	2553	49	12934	NV16133, NV14984, NV12158, NV18927, NV13434, NV11069, NV11418, NV16081, NV11040, NV15655, NV15643, NV11582, NV14491, NV15660, NV15215, NV13669, NV10896, NV11181, NV13202, NV14147, NV15300, NV11180, NV13258, NV10918, NV13694, NV13709, NV17895, NV16713, NV15635, NV16064
GO:0019829	7.09095e-09	cation-transporting ATPase activity	33	2553	57	12934	NV16133, NV14984, NV10699, NV13434, NV11069, NV13431, NV13458, NV10587, NV12316, NV13669, NV20037, NV13202, NV10918, NV10875, NV13694, NV15635, NV16064, NV12522, NV23750, NV17706, NV14793, NV16081, NV15655, NV14491, NV18090, NV10516, NV14086, NV14712, NV13258, NV10403, NV10229, NV16729, NV12615
GO:0006996	1.13052e-08	organelle organization	365	2553	1395	12934	NV10149, NV16210, NV11139, NV17491, NV10699, NV13156, NV15886, NV17593, NV15313, NV12043, NV17611, NV12436, NV12743, NV11493, NV15278, NV14332, NV18912, NV10901, NV11837, NV15382, NV15947, NV15050, NV14120, NV11386, NV14671, NV10400, NV13962, NV16999, NV12853, NV17526, NV13353, NV18238, NV11939, NV11362, NV31367, NV14156, NV12448, NV13570, NV14758, NV13328, NV16833, NV13256, NV10398, NV14954, NV1…
GO:0032561	1.80024e-08	guanyl ribonucleotide binding	70	2553	176	12934	NV17491, NV11054, NV18378, NV15428, NV11487, NV18192, NV13664, NV14183, NV14295, NV17161, NV10430, NV13587, NV13357, NV12743, NV18289, NV19094, NV15221, NV16640, NV10778, NV15636, NV15947, NV13589, NV16035, NV11718, NV18857, NV31624, NV18379, NV15323, NV19237, NV16369, NV15684, NV13687, NV12853, NV14357, NV17655, NV16828, NV13750, NV13570, NV16270, NV12244, NV18623, NV16425, NV17933, NV12180, NV1…
GO:0048731	2.04752e-08	system development	497	2553	2001	12934	NV16210, NV15766, NV18001, NV14984, NV11139, NV30429, NV11054, NV16579, NV10699, NV15860, NV18378, NV15886, NV11867, NV13231, NV17593, NV11602, NV15313, NV12043, NV13202, NV15241, NV14345, NV12743, NV16502, NV16488, NV13298, NV11493, NV18289, NV12414, NV15332, NV11089, NV15050, NV16318, NV16942, NV14241, NV12455, NV17183, NV10469, NV18501, NV15113, NV11147, NV11386, NV10572, NV10438, NV15164, NV1…
GO:0044283	2.06331e-08	small molecule biosynthetic process	59	2553	139	12934	NV11447, NV15828, NV10553, NV16179, NV10133, NV17438, NV15080, NV13994, NV12494, NV13524, NV17494, NV11833, NV14986, NV20527, NV15921, NV11658, NV18075, NV13373, NV11780, NV22763, NV15415, NV13117, NV17824, NV11033, NV11493, NV17197, NV10237, NV17542, NV18186, NV13995, NV10913, NV16064, NV14293, NV24817, NV16492, NV18155, NV13005, NV10673, NV14455, NV12168, NV14220, NV16945, NV17486, NV15933, NV1…
GO:0032501	2.09625e-08	organismal physiological process	707	2553	2985	12934	NV15766, NV18001, NV11054, NV10699, NV13156, NV15860, NV13994, NV15886, NV12845, NV11602, NV15313, NV21463, NV19233, NV12436, NV14345, NV12743, NV16502, NV16488, NV13298, NV13146, NV11493, NV18289, NV12414, NV15332, NV10120, NV15382, NV10171, NV16318, NV16942, NV14120, NV17183, NV10976, NV18501, NV11147, NV11386, NV10400, NV13487, NV16999, NV18895, NV14156, NV18528, NV10950, NV11554, NV11106, NV1…
GO:0019001	2.36708e-08	guanyl nucleotide binding	70	2553	177	12934	NV17491, NV11054, NV18378, NV15428, NV11487, NV18192, NV13664, NV14183, NV14295, NV17161, NV10430, NV13587, NV13357, NV12743, NV18289, NV19094, NV15221, NV16640, NV10778, NV15636, NV15947, NV13589, NV16035, NV11718, NV18857, NV31624, NV18379, NV15323, NV19237, NV16369, NV15684, NV13687, NV12853, NV14357, NV17655, NV16828, NV13750, NV13570, NV16270, NV12244, NV18623, NV16425, NV17933, NV12180, NV1…
GO:0044822	2.64462e-08	poly(A)-RNA binding	67	2553	167	12934	NV14231, NV10149, NV17490, NV16210, NV17560, NV10642, NV11406, NV14522, NV15183, NV14665, NV18665, NV17593, NV11800, NV18527, NV15698, NV11947, NV15184, NV20179, NV17707, NV15397, NV13354, NV17768, NV13607, NV15536, NV18413, NV12161, NV14184, NV12934, NV15355, NV11362, NV18104, NV15233, NV14708, NV19170, NV17977, NV18766, NV16475, NV14954, NV15801, NV10220, NV13794, NV12361, NV11926, NV11344, NV1…
GO:0003729	2.64462e-08	mRNA binding	67	2553	167	12934	NV14231, NV10149, NV17490, NV16210, NV17560, NV10642, NV11406, NV14522, NV15183, NV14665, NV18665, NV17593, NV11800, NV18527, NV15698, NV11947, NV15184, NV20179, NV17707, NV15397, NV13354, NV17768, NV13607, NV15536, NV18413, NV12161, NV14184, NV12934, NV15355, NV11362, NV18104, NV15233, NV14708, NV19170, NV17977, NV18766, NV16475, NV14954, NV15801, NV10220, NV13794, NV12361, NV11926, NV11344, NV1…
GO:0005525	2.68642e-08	GTP binding	69	2553	174	12934	NV17491, NV11054, NV18378, NV15428, NV11487, NV18192, NV13664, NV14183, NV14295, NV17161, NV10430, NV13587, NV13357, NV12743, NV18289, NV19094, NV15221, NV16640, NV10778, NV15636, NV15947, NV13589, NV16035, NV11718, NV18857, NV31624, NV18379, NV15323, NV19237, NV16369, NV15684, NV13687, NV12853, NV14357, NV17655, NV16828, NV13750, NV13570, NV16270, NV12244, NV18623, NV16425, NV17933, NV11218, NV1…
GO:1901658	4.5835e-08	glycosyl compound breakdown	149	2553	481	12934	NV14984, NV17491, NV17377, NV10699, NV18378, NV13434, NV17593, NV18192, NV15789, NV13664, NV14183, NV13373, NV12592, NV10430, NV13202, NV12743, NV18289, NV16640, NV15635, NV10034, NV18778, NV25650, NV11718, NV14793, NV31624, NV12333, NV12451, NV10438, NV10400, NV18090, NV13687, NV12853, NV14712, NV14357, NV31367, NV13570, NV10403, NV16270, NV16133, NV16833, NV17933, NV13256, NV13458, NV16343, NV1…
GO:0016282	4.7064e-08	eukaryotic 43S preinitiation complex	14	2553	15	12934	NV10149, NV17558, NV11895, NV18467, NV16439, NV17317, NV10150, NV13034, NV16857, NV13467, NV16237, NV14671, NV13962, NV15355
GO:0005839	4.7064e-08	macropain	14	2553	15	12934	NV18836, NV11430, NV13305, NV11044, NV16435, NV18950, NV17855, NV12758, NV10939, NV18121, NV12493, NV12063, NV17945, NV20651
GO:0070993	4.7064e-08	translation preinitiation complex	14	2553	15	12934	NV10149, NV17558, NV11895, NV18467, NV16439, NV17317, NV10150, NV13034, NV16857, NV13467, NV16237, NV14671, NV13962, NV15355
GO:0015031	4.80917e-08	protein transport	107	2553	316	12934	NV11200, NV10468, NV10772, NV18565, NV17377, NV20768, NV16725, NV10921, NV16578, NV11487, NV12434, NV18660, NV19103, NV13664, NV18747, NV12043, NV13796, NV13587, NV11587, NV25187, NV14345, NV12743, NV14332, NV10901, NV15221, NV16640, NV10778, NV18645, NV15517, NV16021, NV16942, NV16086, NV16205, NV14120, NV14041, NV10943, NV18857, NV12934, NV10279, NV18498, NV10523, NV18770, NV10132, NV13140, NV1…
GO:0016874	4.88453e-08	synthetase activity	81	2553	219	12934	NV11447, NV15196, NV10545, NV18001, NV11225, NV11406, NV18217, NV10449, NV13524, NV10765, NV19036, NV14183, NV15313, NV21463, NV13373, NV22763, NV18497, NV12734, NV13466, NV16908, NV10065, NV11493, NV14432, NV10836, NV16861, NV11115, NV15635, NV12829, NV13576, NV10221, NV13552, NV18818, NV14968, NV15593, NV12853, NV10903, NV14089, NV17688, NV11180, NV17515, NV17219, NV14758, NV11158, NV12494, NV1…
GO:0009164	5.26093e-08	nucleoside degradation	148	2553	478	12934	NV14984, NV17491, NV17377, NV10699, NV18378, NV13434, NV17593, NV18192, NV15789, NV13664, NV14183, NV13373, NV12592, NV10430, NV13202, NV12743, NV18289, NV16640, NV15635, NV10034, NV18778, NV25650, NV11718, NV14793, NV31624, NV12333, NV12451, NV10438, NV10400, NV18090, NV13687, NV12853, NV14712, NV14357, NV31367, NV13570, NV10403, NV16270, NV16133, NV16833, NV17933, NV13256, NV13458, NV16343, NV1…
GO:0009143	5.26451e-08	nucleoside triphosphate breakdown	147	2553	474	12934	NV14984, NV17491, NV17377, NV10699, NV18378, NV13434, NV17593, NV18192, NV10747, NV15789, NV13664, NV14183, NV13373, NV12592, NV10430, NV13202, NV12743, NV18289, NV16640, NV15635, NV10034, NV18778, NV25650, NV11718, NV14793, NV31624, NV12333, NV12451, NV10438, NV10400, NV18090, NV13687, NV12853, NV14712, NV14357, NV31367, NV13570, NV10403, NV16270, NV16133, NV16833, NV17933, NV13256, NV13458, NV1…
GO:1901265	7.78239e-08	nucleoside phosphate binding	404	2553	1593	12934	NV14630, NV10149, NV16210, NV18001, NV17491, NV11054, NV13189, NV14625, NV16579, NV10699, NV11406, NV18378, NV14673, NV18563, NV18665, NV17593, NV16016, NV15789, NV15313, NV21463, NV16019, NV16489, NV18554, NV12743, NV11033, NV11493, NV15278, NV18912, NV18289, NV10288, NV16405, NV10120, NV15635, NV15947, NV13576, NV10034, NV10127, NV13552, NV12514, NV24413, NV25650, NV10585, NV17403, NV15323, NV1…
GO:0000166	7.78239e-08	nucleotide binding	404	2553	1593	12934	NV14630, NV10149, NV16210, NV18001, NV17491, NV11054, NV13189, NV14625, NV16579, NV10699, NV11406, NV18378, NV14673, NV18563, NV18665, NV17593, NV16016, NV15789, NV15313, NV21463, NV16019, NV16489, NV18554, NV12743, NV11033, NV11493, NV15278, NV18912, NV18289, NV10288, NV16405, NV10120, NV15635, NV15947, NV13576, NV10034, NV10127, NV13552, NV12514, NV24413, NV25650, NV10585, NV17403, NV15323, NV1…
GO:0006979	8.0678e-08	response to oxidative stress	42	2553	88	12934	NV17810, NV13156, NV15198, NV16124, NV14321, NV15060, NV12236, NV16902, NV13066, NV12207, NV16031, NV15081, NV14100, NV12105, NV14185, NV13105, NV13149, NV15155, NV25673, NV15531, NV14196, NV16211, NV12127, NV12126, NV16962, NV11120, NV13767, NV13914, NV23861, NV11558, NV13348, NV14720, NV19193, NV17413, NV11536, NV11841, NV13487, NV13258, NV13327, NV14137, NV11537, NV15805
GO:1901292	8.19604e-08	nucleoside phosphate breakdown	149	2553	485	12934	NV14984, NV17491, NV17377, NV10699, NV18378, NV13434, NV17593, NV18192, NV10747, NV15789, NV13664, NV14183, NV13373, NV12592, NV10430, NV13202, NV12743, NV18289, NV16640, NV15635, NV10034, NV18778, NV25650, NV10585, NV11718, NV14793, NV31624, NV12333, NV12451, NV10438, NV10400, NV18090, NV13687, NV12853, NV14712, NV14357, NV31367, NV13570, NV10403, NV16270, NV16133, NV16833, NV17933, NV13256, NV1…
GO:0009203	8.26727e-08	ribonucleoside triphosphate breakdown	146	2553	473	12934	NV14984, NV17491, NV17377, NV10699, NV18378, NV13434, NV17593, NV18192, NV15789, NV13664, NV14183, NV13373, NV12592, NV10430, NV13202, NV12743, NV18289, NV16640, NV15635, NV10034, NV18778, NV25650, NV11718, NV14793, NV31624, NV12333, NV12451, NV10438, NV10400, NV18090, NV13687, NV12853, NV14712, NV14357, NV31367, NV13570, NV10403, NV16270, NV16133, NV16833, NV17933, NV13256, NV13458, NV16343, NV1…
GO:0009146	8.26727e-08	purine nucleoside triphosphate breakdown	146	2553	473	12934	NV14984, NV17491, NV17377, NV10699, NV18378, NV13434, NV17593, NV18192, NV15789, NV13664, NV14183, NV13373, NV12592, NV10430, NV13202, NV12743, NV18289, NV16640, NV15635, NV10034, NV18778, NV25650, NV11718, NV14793, NV31624, NV12333, NV12451, NV10438, NV10400, NV18090, NV13687, NV12853, NV14712, NV14357, NV31367, NV13570, NV10403, NV16270, NV16133, NV16833, NV17933, NV13256, NV13458, NV16343, NV1…
GO:0009207	8.26727e-08	purine ribonucleoside triphosphate degradation	146	2553	473	12934	NV14984, NV17491, NV17377, NV10699, NV18378, NV13434, NV17593, NV18192, NV15789, NV13664, NV14183, NV13373, NV12592, NV10430, NV13202, NV12743, NV18289, NV16640, NV15635, NV10034, NV18778, NV25650, NV11718, NV14793, NV31624, NV12333, NV12451, NV10438, NV10400, NV18090, NV13687, NV12853, NV14712, NV14357, NV31367, NV13570, NV10403, NV16270, NV16133, NV16833, NV17933, NV13256, NV13458, NV16343, NV1…
GO:0008104	8.32694e-08	protein localisation	144	2553	465	12934	NV11139, NV10772, NV18565, NV17377, NV20768, NV22871, NV16725, NV10921, NV15272, NV14817, NV12434, NV19103, NV13664, NV12043, NV10430, NV25187, NV14345, NV12743, NV14332, NV10901, NV16640, NV11837, NV15517, NV16942, NV16086, NV16205, NV14120, NV14041, NV10943, NV11386, NV12934, NV10400, NV10132, NV12849, NV10965, NV16833, NV13256, NV10398, NV15870, NV18364, NV16343, NV13980, NV11366, NV23065, NV1…
GO:0044432	8.84322e-08	endoplasmic reticulum part	51	2553	117	12934	NV13334, NV10553, NV10965, NV13333, NV10123, NV20768, NV18324, NV11866, NV15511, NV11069, NV15870, NV16578, NV14207, NV12845, NV10253, NV19007, NV13664, NV18747, NV10407, NV14183, NV11445, NV17208, NV18456, NV14628, NV10452, NV11336, NV18354, NV10849, NV14964, NV16640, NV12354, NV15365, NV10513, NV16119, NV18797, NV11841, NV12905, NV12853, NV11144, NV15282, NV13593, NV18078, NV15224, NV18909, NV1…
GO:0006006	9.04906e-08	glucose metabolism	21	2553	30	12934	NV12241, NV14079, NV16404, NV10662, NV12204, NV16016, NV18866, NV16157, NV13603, NV17380, NV17554, NV17655, NV12203, NV16426, NV16403, NV11134, NV17556, NV13505, NV18136, NV15743, NV15822
GO:0006152	9.47376e-08	purine nucleoside breakdown	146	2553	474	12934	NV14984, NV17491, NV17377, NV10699, NV18378, NV13434, NV17593, NV18192, NV15789, NV13664, NV14183, NV13373, NV12592, NV10430, NV13202, NV12743, NV18289, NV16640, NV15635, NV10034, NV18778, NV25650, NV11718, NV14793, NV31624, NV12333, NV12451, NV10438, NV10400, NV18090, NV13687, NV12853, NV14712, NV14357, NV31367, NV13570, NV10403, NV16270, NV16133, NV16833, NV17933, NV13256, NV13458, NV16343, NV1…
GO:0046130	9.47376e-08	purine ribonucleoside degradation	146	2553	474	12934	NV14984, NV17491, NV17377, NV10699, NV18378, NV13434, NV17593, NV18192, NV15789, NV13664, NV14183, NV13373, NV12592, NV10430, NV13202, NV12743, NV18289, NV16640, NV15635, NV10034, NV18778, NV25650, NV11718, NV14793, NV31624, NV12333, NV12451, NV10438, NV10400, NV18090, NV13687, NV12853, NV14712, NV14357, NV31367, NV13570, NV10403, NV16270, NV16133, NV16833, NV17933, NV13256, NV13458, NV16343, NV1…
GO:0009127	1.04675e-07	purine nucleoside monophosphate anabolism	25	2553	40	12934	NV16133, NV14984, NV12158, NV18927, NV13434, NV11069, NV16081, NV11040, NV15655, NV15643, NV11582, NV14491, NV15215, NV13669, NV10896, NV11181, NV13202, NV15300, NV11180, NV10918, NV13258, NV13694, NV16713, NV15635, NV16064
GO:0009168	1.04675e-07	purine ribonucleoside monophosphate anabolism	25	2553	40	12934	NV16133, NV14984, NV12158, NV18927, NV13434, NV11069, NV16081, NV11040, NV15655, NV15643, NV11582, NV14491, NV15215, NV13669, NV10896, NV11181, NV13202, NV15300, NV11180, NV10918, NV13258, NV13694, NV16713, NV15635, NV16064
GO:0072523	1.08525e-07	purine and derivative catabolic process	147	2553	479	12934	NV14984, NV17491, NV17377, NV10699, NV18378, NV13434, NV17593, NV18192, NV15789, NV13664, NV14183, NV13373, NV12592, NV10430, NV13202, NV12743, NV18289, NV16640, NV15635, NV10034, NV18778, NV25650, NV11718, NV14793, NV31624, NV12333, NV12451, NV10438, NV10400, NV18090, NV13687, NV12853, NV14712, NV14357, NV31367, NV13570, NV10403, NV16270, NV16133, NV16833, NV17933, NV13256, NV13458, NV16343, NV1…
GO:0042454	1.08946e-07	ribonucleoside breakdown	146	2553	475	12934	NV14984, NV17491, NV17377, NV10699, NV18378, NV13434, NV17593, NV18192, NV15789, NV13664, NV14183, NV13373, NV12592, NV10430, NV13202, NV12743, NV18289, NV16640, NV15635, NV10034, NV18778, NV25650, NV11718, NV14793, NV31624, NV12333, NV12451, NV10438, NV10400, NV18090, NV13687, NV12853, NV14712, NV14357, NV31367, NV13570, NV10403, NV16270, NV16133, NV16833, NV17933, NV13256, NV13458, NV16343, NV1…
GO:0000314	1.1971e-07	organellar small ribosomal subunit	20	2553	28	12934	NV16377, NV17727, NV16893, NV15299, NV16637, NV16835, NV10668, NV17580, NV12983, NV10454, NV15738, NV10972, NV10193, NV13183, NV15285, NV11399, NV14409, NV14404, NV12064, NV18396
GO:0005763	1.1971e-07	mitochondrial ribosomal small subunit complex	20	2553	28	12934	NV16377, NV17727, NV16893, NV15299, NV16637, NV16835, NV10668, NV17580, NV12983, NV10454, NV15738, NV10972, NV10193, NV13183, NV15285, NV11399, NV14409, NV14404, NV12064, NV18396
GO:0009166	1.23491e-07	nucleotide catabolism	148	2553	484	12934	NV14984, NV17491, NV17377, NV10699, NV18378, NV13434, NV17593, NV18192, NV15789, NV13664, NV14183, NV13373, NV12592, NV10430, NV13202, NV12743, NV18289, NV16640, NV15635, NV10034, NV18778, NV25650, NV10585, NV11718, NV14793, NV31624, NV12333, NV12451, NV10438, NV10400, NV18090, NV13687, NV12853, NV14712, NV14357, NV31367, NV13570, NV10403, NV16270, NV16133, NV16833, NV17933, NV13256, NV13458, NV1…
GO:0009261	1.24211e-07	ribonucleotide catabolism	146	2553	476	12934	NV14984, NV17491, NV17377, NV10699, NV18378, NV13434, NV17593, NV18192, NV15789, NV13664, NV14183, NV13373, NV12592, NV10430, NV13202, NV12743, NV18289, NV16640, NV15635, NV10034, NV18778, NV25650, NV11718, NV14793, NV31624, NV12333, NV12451, NV10438, NV10400, NV18090, NV13687, NV12853, NV14712, NV14357, NV31367, NV13570, NV10403, NV16270, NV16133, NV16833, NV17933, NV13256, NV13458, NV16343, NV1…
GO:0009154	1.24211e-07	purine ribonucleotide catabolism	146	2553	476	12934	NV14984, NV17491, NV17377, NV10699, NV18378, NV13434, NV17593, NV18192, NV15789, NV13664, NV14183, NV13373, NV12592, NV10430, NV13202, NV12743, NV18289, NV16640, NV15635, NV10034, NV18778, NV25650, NV11718, NV14793, NV31624, NV12333, NV12451, NV10438, NV10400, NV18090, NV13687, NV12853, NV14712, NV14357, NV31367, NV13570, NV10403, NV16270, NV16133, NV16833, NV17933, NV13256, NV13458, NV16343, NV1…
GO:0006195	1.24211e-07	purine nucleotide catabolic process	146	2553	476	12934	NV14984, NV17491, NV17377, NV10699, NV18378, NV13434, NV17593, NV18192, NV15789, NV13664, NV14183, NV13373, NV12592, NV10430, NV13202, NV12743, NV18289, NV16640, NV15635, NV10034, NV18778, NV25650, NV11718, NV14793, NV31624, NV12333, NV12451, NV10438, NV10400, NV18090, NV13687, NV12853, NV14712, NV14357, NV31367, NV13570, NV10403, NV16270, NV16133, NV16833, NV17933, NV13256, NV13458, NV16343, NV1…
GO:0005215	1.27058e-07	transporter activity	216	2553	768	12934	NV14984, NV16375, NV10821, NV10062, NV15895, NV10699, NV20768, NV13434, NV14856, NV10921, NV13886, NV12592, NV11730, NV17611, NV13202, NV18235, NV14144, NV11983, NV30102, NV14332, NV12343, NV14857, NV10901, NV15635, NV30924, NV10034, NV10711, NV16205, NV16993, NV10779, NV25650, NV14793, NV18501, NV14318, NV13867, NV13450, NV16900, NV18090, NV11806, NV14412, NV13526, NV13487, NV14712, NV18895, NV1…
GO:0051540	1.30297e-07	metal cluster binding	29	2553	51	12934	NV17692, NV13767, NV12432, NV10397, NV16619, NV12494, NV11489, NV11418, NV13710, NV19193, NV10520, NV18601, NV11658, NV12868, NV10417, NV11181, NV14191, NV10991, NV18319, NV21568, NV12311, NV11136, NV19212, NV16049, NV18321, NV13671, NV14603, NV15495, NV10530
GO:0051536	1.30297e-07	iron sulphur cluster binding	29	2553	51	12934	NV17692, NV13767, NV12432, NV10397, NV16619, NV12494, NV11489, NV11418, NV13710, NV19193, NV10520, NV18601, NV11658, NV12868, NV10417, NV11181, NV14191, NV10991, NV18319, NV21568, NV12311, NV11136, NV19212, NV16049, NV18321, NV13671, NV14603, NV15495, NV10530
GO:0090150	1.48258e-07	establishment of protein localization to membrane	22	2553	33	12934	NV18447, NV16205, NV14082, NV20768, NV15870, NV16578, NV16343, NV11513, NV10207, NV10279, NV21471, NV13794, NV13664, NV18747, NV18078, NV14103, NV16442, NV10132, NV13708, NV10229, NV10901, NV15311
GO:1901361	1.80948e-07	organic cyclic compound degradation	175	2553	598	12934	NV14984, NV17491, NV17377, NV10699, NV18378, NV13994, NV13434, NV17593, NV18192, NV10747, NV15789, NV13664, NV14183, NV11446, NV13373, NV12592, NV10430, NV13202, NV12436, NV12743, NV18289, NV16640, NV15635, NV10034, NV18778, NV25650, NV10585, NV11718, NV14793, NV31624, NV12333, NV12451, NV10438, NV11166, NV10400, NV18090, NV13687, NV12853, NV14712, NV14357, NV17682, NV31367, NV15209, NV13570, NV1…
GO:0033290	1.95302e-07	eukaryotic 48S preinitiation complex	13	2553	14	12934	NV10149, NV17558, NV11895, NV18467, NV17317, NV16439, NV10150, NV13034, NV16857, NV13467, NV16237, NV13962, NV15355
GO:0001731	1.95302e-07	translation preinitiation complex assembly	13	2553	14	12934	NV10149, NV17558, NV11895, NV18467, NV17317, NV16439, NV10150, NV13034, NV16857, NV13467, NV16237, NV13962, NV15355
GO:0006909	1.98535e-07	phagocytosis	79	2553	218	12934	NV10553, NV10772, NV12143, NV11577, NV10125, NV18987, NV18192, NV18527, NV12105, NV15313, NV10430, NV14368, NV17514, NV15241, NV14345, NV25673, NV15278, NV16613, NV10364, NV17949, NV17683, NV16640, NV16405, NV10120, NV12213, NV18645, NV18307, NV15050, NV10127, NV16671, NV18413, NV14671, NV15279, NV13603, NV13526, NV14712, NV12439, NV13353, NV18498, NV26016, NV11053, NV10523, NV13422, NV14949, NV1…
GO:0022618	2.0122e-07	RNP complex assembly	35	2553	69	12934	NV10149, NV10642, NV12825, NV18467, NV14128, NV16439, NV16857, NV11800, NV14887, NV12490, NV31504, NV16342, NV18875, NV16315, NV15947, NV22790, NV17558, NV11895, NV13108, NV17317, NV10150, NV16237, NV16557, NV13962, NV15355, NV15051, NV13750, NV16442, NV13034, NV18159, NV17781, NV13467, NV11099, NV18113, NV17977
GO:0043492	2.43116e-07	ATPase activity, coupled to movement of substances	47	2553	107	12934	NV16133, NV14984, NV10699, NV13434, NV11069, NV13431, NV13458, NV12261, NV10587, NV18185, NV12316, NV13669, NV12592, NV20037, NV13202, NV10033, NV10139, NV14844, NV10918, NV10875, NV13694, NV14845, NV15635, NV16064, NV10034, NV12522, NV11610, NV23750, NV12659, NV17706, NV25650, NV14793, NV16081, NV15655, NV10520, NV14491, NV10630, NV10516, NV18090, NV14086, NV14712, NV16903, NV13258, NV10403, NV1…
GO:0046907	2.43116e-07	intracellular transport	127	2553	404	12934	NV17377, NV20768, NV14522, NV10921, NV16578, NV12154, NV15428, NV11487, NV12434, NV18660, NV13664, NV18747, NV13598, NV12043, NV13796, NV13587, NV11587, NV25187, NV18235, NV14345, NV12743, NV14332, NV18912, NV10901, NV17707, NV15513, NV16640, NV11837, NV18645, NV30924, NV15517, NV16895, NV16021, NV16942, NV11545, NV14120, NV18501, NV13450, NV14184, NV12934, NV10279, NV11806, NV17861, NV13526, NV1…
GO:0042626	2.43116e-07	ATPase activity, coupled to transmembrane movement of substances	47	2553	107	12934	NV16133, NV14984, NV10699, NV13434, NV11069, NV13431, NV13458, NV12261, NV10587, NV18185, NV12316, NV13669, NV12592, NV20037, NV13202, NV10033, NV10139, NV14844, NV10918, NV10875, NV13694, NV14845, NV15635, NV16064, NV10034, NV12522, NV11610, NV23750, NV12659, NV17706, NV25650, NV14793, NV16081, NV15655, NV10520, NV14491, NV10630, NV10516, NV18090, NV14086, NV14712, NV16903, NV13258, NV10403, NV1…
GO:0016820	2.43116e-07	hydrolase activity, acting on acid anhydrides, catalyzing transmembrane movement of substances	47	2553	107	12934	NV16133, NV14984, NV10699, NV13434, NV11069, NV13431, NV13458, NV12261, NV10587, NV18185, NV12316, NV13669, NV12592, NV20037, NV13202, NV10033, NV10139, NV14844, NV10918, NV10875, NV13694, NV14845, NV15635, NV16064, NV10034, NV12522, NV11610, NV23750, NV12659, NV17706, NV25650, NV14793, NV16081, NV15655, NV10520, NV14491, NV10630, NV10516, NV18090, NV14086, NV14712, NV16903, NV13258, NV10403, NV1…
GO:0004298	2.60472e-07	threonine-type endopeptidase activity	14	2553	16	12934	NV18836, NV11430, NV13305, NV11044, NV16435, NV18950, NV17855, NV12758, NV10939, NV18121, NV12493, NV12063, NV17945, NV20651
GO:0070003	2.60472e-07	threonine-type peptidase activity	14	2553	16	12934	NV18836, NV11430, NV13305, NV11044, NV16435, NV18950, NV17855, NV12758, NV10939, NV18121, NV12493, NV12063, NV17945, NV20651
GO:0044707	2.65885e-07	single-multicellular organism process	660	2553	2804	12934	NV15766, NV18001, NV11054, NV10699, NV13156, NV15860, NV13994, NV15886, NV12845, NV11602, NV15313, NV21463, NV14345, NV12743, NV16502, NV16488, NV13298, NV11493, NV18289, NV12414, NV15332, NV10120, NV10171, NV16318, NV16942, NV14120, NV17183, NV18501, NV11147, NV11386, NV10400, NV13487, NV16999, NV18895, NV14156, NV18528, NV10950, NV11554, NV11106, NV11109, NV13256, NV12236, NV13791, NV13927, NV1…
GO:0006732	2.75861e-07	coenzyme metabolic process	40	2553	85	12934	NV15196, NV14079, NV15235, NV17264, NV16619, NV10460, NV15234, NV12494, NV13940, NV16016, NV20527, NV17380, NV21661, NV10605, NV11033, NV10057, NV12987, NV10288, NV12816, NV21652, NV16064, NV12060, NV13576, NV12241, NV12323, NV16492, NV10662, NV11490, NV12168, NV30684, NV12775, NV12616, NV15114, NV14089, NV11853, NV16426, NV16940, NV12918, NV11145, NV15822
GO:0033178	2.80397e-07	proton-transporting two-sector ATPase complex, catalytic domain	15	2553	18	12934	NV16133, NV23750, NV10699, NV20037, NV17706, NV13258, NV16081, NV14793, NV10403, NV13458, NV14491, NV16729, NV12615, NV15635, NV16064
GO:0044270	3.58835e-07	cellular nitrogen compound catabolic process	172	2553	591	12934	NV14984, NV17491, NV17377, NV10699, NV18378, NV13994, NV13434, NV17593, NV18192, NV10747, NV15789, NV13664, NV14183, NV11446, NV13373, NV12592, NV10430, NV13202, NV12436, NV12743, NV18289, NV16640, NV15635, NV10034, NV18778, NV25650, NV10585, NV11718, NV14793, NV31624, NV12333, NV12451, NV10438, NV11166, NV10400, NV18090, NV13687, NV12853, NV14712, NV14357, NV17682, NV31367, NV15209, NV13570, NV1…
GO:0016877	3.97771e-07	ligase activity, forming carbon-sulfur bonds	19	2553	27	12934	NV13576, NV15196, NV18818, NV10449, NV14968, NV30684, NV12395, NV13707, NV17329, NV17262, NV15124, NV10903, NV18497, NV10319, NV14662, NV12734, NV12918, NV12733, NV13102
GO:0070972	3.97771e-07	protein localization to endoplasmic reticulum	19	2553	27	12934	NV15517, NV10965, NV20768, NV15870, NV16578, NV16343, NV11513, NV10207, NV14817, NV13794, NV15512, NV13664, NV18747, NV18078, NV14103, NV16442, NV10132, NV13708, NV15513
GO:0008540	4.17124e-07	proteasome regulatory particle, base subcomplex	11	2553	11	12934	NV15169, NV10900, NV15607, NV14829, NV16391, NV12180, NV13405, NV12333, NV12476, NV15789, NV15940
GO:0046700	4.60342e-07	heterocycle degradation	172	2553	593	12934	NV14984, NV17491, NV17377, NV10699, NV18378, NV13994, NV13434, NV17593, NV18192, NV10747, NV15789, NV13664, NV14183, NV11446, NV13373, NV12592, NV10430, NV13202, NV12436, NV12743, NV18289, NV16640, NV15635, NV10034, NV18778, NV25650, NV10585, NV11718, NV14793, NV31624, NV12333, NV12451, NV10438, NV11166, NV10400, NV18090, NV13687, NV12853, NV14712, NV14357, NV17682, NV31367, NV15209, NV13570, NV1…
GO:0019439	4.68315e-07	aromatic compound catabolic process	171	2553	589	12934	NV14984, NV17491, NV17377, NV10699, NV18378, NV13434, NV17593, NV18192, NV10747, NV15789, NV13664, NV14183, NV11446, NV13373, NV12592, NV10430, NV13202, NV12436, NV12743, NV18289, NV16640, NV15635, NV10034, NV18778, NV25650, NV10585, NV11718, NV14793, NV31624, NV12333, NV12451, NV10438, NV11166, NV10400, NV18090, NV13687, NV12853, NV14712, NV14357, NV17682, NV31367, NV15209, NV13570, NV10403, NV1…
GO:0044724	4.68315e-07	single-organism carbohydrate catabolic process	21	2553	32	12934	NV12241, NV11337, NV10662, NV15416, NV16016, NV16157, NV16284, NV13603, NV17380, NV10148, NV10713, NV16426, NV12083, NV19134, NV18700, NV13505, NV15694, NV18136, NV11893, NV12651, NV15822
GO:0003924	5.74049e-07	GTPase activity	58	2553	147	12934	NV16425, NV17491, NV17933, NV18378, NV13665, NV16343, NV15428, NV11487, NV18192, NV15932, NV14848, NV13664, NV14183, NV14295, NV17161, NV17118, NV13373, NV10430, NV13587, NV15908, NV12743, NV13997, NV12245, NV10344, NV18289, NV14845, NV14356, NV15221, NV16640, NV18567, NV10778, NV15815, NV15636, NV13589, NV16035, NV18927, NV11718, NV18857, NV31624, NV18379, NV19237, NV16369, NV18390, NV10400, NV1…
GO:0010324	6.09557e-07	membrane invagination	73	2553	201	12934	NV10553, NV10772, NV12143, NV11577, NV10125, NV18987, NV18192, NV18527, NV15313, NV10430, NV14368, NV17514, NV15241, NV14345, NV25673, NV15278, NV16613, NV10364, NV17949, NV17683, NV16640, NV16405, NV10120, NV18645, NV18307, NV15050, NV10127, NV16671, NV18413, NV14671, NV15279, NV13526, NV14712, NV12439, NV13353, NV18498, NV26016, NV11053, NV10523, NV13422, NV14949, NV16833, NV13359, NV23060, NV1…
GO:0006911	6.09557e-07	phagocytosis, engulfment	73	2553	201	12934	NV10553, NV10772, NV12143, NV11577, NV10125, NV18987, NV18192, NV18527, NV15313, NV10430, NV14368, NV17514, NV15241, NV14345, NV25673, NV15278, NV16613, NV10364, NV17949, NV17683, NV16640, NV16405, NV10120, NV18645, NV18307, NV15050, NV10127, NV16671, NV18413, NV14671, NV15279, NV13526, NV14712, NV12439, NV13353, NV18498, NV26016, NV11053, NV10523, NV13422, NV14949, NV16833, NV13359, NV23060, NV1…
GO:0009987	6.67115e-07	cellular process	1650	2553	7750	12934	NV18001, NV13305, NV11563, NV11054, NV13943, NV16435, NV13156, NV15860, NV13994, NV14673, NV15886, NV14365, NV12845, NV16016, NV13168, NV11025, NV11602, NV15313, NV16759, NV16019, NV17611, NV12743, NV18289, NV18912, NV10901, NV15635, NV11055, NV10913, NV16942, NV14793, NV11147, NV15126, NV14671, NV16414, NV13526, NV18895, NV16304, NV15293, NV18528, NV13570, NV11554, NV15117, NV16609, NV16133, NV1…
GO:0022892	7.92362e-07	substrate-specific transporter activity	175	2553	610	12934	NV14984, NV16375, NV10821, NV10062, NV15895, NV10699, NV20768, NV13434, NV10921, NV13886, NV11730, NV17611, NV13202, NV18235, NV14144, NV11983, NV30102, NV14332, NV12343, NV10901, NV15635, NV30924, NV10711, NV16205, NV16993, NV10779, NV14793, NV14318, NV13867, NV13450, NV16900, NV18090, NV11806, NV14412, NV13526, NV14712, NV18895, NV16853, NV10132, NV10403, NV12777, NV17042, NV18551, NV11787, NV1…
GO:0015986	8.42401e-07	ATP synthesis coupled proton transport	12	2553	13	12934	NV13669, NV16133, NV14984, NV13434, NV13258, NV10918, NV16081, NV15655, NV13694, NV14491, NV15635, NV16064
GO:0015985	8.42401e-07	energy coupled proton transport, down electrochemical gradient	12	2553	13	12934	NV13669, NV16133, NV14984, NV13434, NV13258, NV10918, NV16081, NV15655, NV13694, NV14491, NV15635, NV16064
GO:0009060	9.08326e-07	aerobic respiration	23	2553	38	12934	NV17692, NV17372, NV19148, NV14079, NV13524, NV11490, NV12395, NV16031, NV13707, NV17544, NV15968, NV10214, NV10417, NV10824, NV12734, NV12546, NV15170, NV16898, NV11525, NV15997, NV12733, NV17106, NV17928
GO:0005789	9.43685e-07	ER membrane	39	2553	85	12934	NV13334, NV10553, NV10965, NV13333, NV20768, NV18324, NV11866, NV15511, NV11069, NV15870, NV16578, NV14207, NV13664, NV18747, NV10407, NV17208, NV18456, NV10452, NV18354, NV14964, NV16640, NV12354, NV15365, NV10513, NV16119, NV18797, NV11841, NV12853, NV11144, NV18078, NV13593, NV15224, NV17298, NV10132, NV13790, NV15495, NV31867, NV15311, NV12849
GO:0006184	9.81212e-07	GTP catabolism	58	2553	149	12934	NV16425, NV17491, NV17933, NV18378, NV13665, NV16343, NV15428, NV11487, NV18192, NV15932, NV14848, NV13664, NV14183, NV14295, NV17161, NV17118, NV13373, NV10430, NV13587, NV15908, NV12743, NV13997, NV12245, NV10344, NV18289, NV14845, NV14356, NV15221, NV16640, NV18567, NV10778, NV15815, NV15636, NV13589, NV16035, NV18927, NV11718, NV18857, NV31624, NV18379, NV19237, NV16369, NV18390, NV10400, NV1…
GO:0016192	9.81212e-07	vesicle transport	147	2553	495	12934	NV10222, NV12677, NV10772, NV12143, NV18658, NV10125, NV12154, NV18987, NV18192, NV12434, NV19103, NV15313, NV10430, NV15241, NV14345, NV18570, NV25673, NV12743, NV15278, NV14332, NV10364, NV12545, NV16640, NV16405, NV10120, NV18307, NV15517, NV15050, NV16942, NV10127, NV16671, NV14120, NV18501, NV14671, NV13526, NV14712, NV12439, NV13353, NV13387, NV16833, NV17933, NV13349, NV18364, NV11267, NV1…
GO:0051186	1.07342e-06	cofactor metabolic process	42	2553	95	12934	NV15196, NV11097, NV14079, NV15235, NV17264, NV16619, NV10460, NV15234, NV12494, NV13940, NV16016, NV20527, NV17380, NV21661, NV10605, NV11033, NV10057, NV12987, NV10288, NV12816, NV21652, NV16064, NV12060, NV13576, NV12241, NV12323, NV16492, NV10662, NV11490, NV12168, NV30684, NV12775, NV12616, NV11764, NV15114, NV14089, NV11853, NV16426, NV16940, NV12918, NV11145, NV15822
GO:0072599	1.09173e-06	establishment of protein localisation to ER	14	2553	17	12934	NV18078, NV14103, NV20768, NV16442, NV15870, NV10132, NV16578, NV13708, NV16343, NV11513, NV10207, NV13794, NV13664, NV18747
GO:0072329	1.09173e-06	monocarboxylic acid catabolic process	14	2553	17	12934	NV13767, NV11220, NV16021, NV16550, NV12952, NV18054, NV16940, NV12918, NV18526, NV17893, NV11442, NV18937, NV15071, NV13151
GO:0045047	1.09173e-06	protein-ER targeting	14	2553	17	12934	NV18078, NV14103, NV20768, NV16442, NV15870, NV10132, NV16578, NV13708, NV16343, NV11513, NV10207, NV13794, NV13664, NV18747
GO:0005852	1.09173e-06	eIF-3	14	2553	17	12934	NV10149, NV17558, NV11895, NV18467, NV16439, NV17317, NV10520, NV10150, NV13034, NV16857, NV13467, NV16237, NV13962, NV15355
GO:0006613	1.09173e-06	cotranslational protein-membrane targeting	14	2553	17	12934	NV18078, NV14103, NV20768, NV16442, NV10132, NV16578, NV13708, NV16343, NV11513, NV10207, NV13794, NV13664, NV15311, NV18747
GO:0045259	1.09173e-06	hydrogen-transporting ATP synthase complex	14	2553	17	12934	NV14712, NV13669, NV16133, NV14984, NV13434, NV13258, NV10918, NV16081, NV15655, NV13694, NV14491, NV15635, NV18090, NV16064
GO:0045454	1.1035e-06	cell redox homeostasis	24	2553	41	12934	NV11233, NV17633, NV16188, NV16401, NV13156, NV10123, NV18832, NV12705, NV14720, NV17215, NV13899, NV17413, NV14283, NV13058, NV11037, NV12311, NV12528, NV25673, NV11701, NV11963, NV13756, NV15753, NV11032, NV17106
GO:0030170	1.10998e-06	pyridoxal phosphate binding	29	2553	55	12934	NV30778, NV11097, NV15683, NV13401, NV16318, NV11109, NV11337, NV13994, NV12971, NV14138, NV10407, NV15933, NV11445, NV11220, NV13252, NV11111, NV14113, NV19268, NV15415, NV12367, NV14428, NV12919, NV10932, NV13507, NV13995, NV14944, NV13853, NV16345, NV12218
GO:0034655	1.1928e-06	nucleobase, nucleoside, nucleotide and nucleic acid degradation	167	2553	580	12934	NV14984, NV17491, NV17377, NV10699, NV18378, NV13434, NV17593, NV18192, NV10747, NV15789, NV13664, NV14183, NV11446, NV13373, NV12592, NV10430, NV13202, NV12436, NV12743, NV18289, NV16640, NV15635, NV10034, NV18778, NV25650, NV10585, NV11718, NV14793, NV31624, NV12333, NV12451, NV10438, NV11166, NV10400, NV18090, NV13687, NV12853, NV14712, NV14357, NV17682, NV31367, NV15209, NV13570, NV10403, NV1…
GO:1901069	1.2454e-06	guanosine-containing compound breakdown	58	2553	150	12934	NV16425, NV17491, NV17933, NV18378, NV13665, NV16343, NV15428, NV11487, NV18192, NV15932, NV14848, NV13664, NV14183, NV14295, NV17161, NV17118, NV13373, NV10430, NV13587, NV15908, NV12743, NV13997, NV12245, NV10344, NV18289, NV14845, NV14356, NV15221, NV16640, NV18567, NV10778, NV15815, NV15636, NV13589, NV16035, NV18927, NV11718, NV18857, NV31624, NV18379, NV19237, NV16369, NV18390, NV10400, NV1…
GO:0042175	1.33198e-06	nuclear outer membrane-endoplasmic reticulum membrane network	39	2553	86	12934	NV13334, NV10553, NV10965, NV13333, NV20768, NV18324, NV11866, NV15511, NV11069, NV15870, NV16578, NV14207, NV13664, NV18747, NV10407, NV17208, NV18456, NV10452, NV18354, NV14964, NV16640, NV12354, NV15365, NV10513, NV16119, NV18797, NV11841, NV12853, NV11144, NV18078, NV13593, NV15224, NV17298, NV10132, NV13790, NV15495, NV31867, NV15311, NV12849
GO:0006099	1.33198e-06	TCA cycle	22	2553	36	12934	NV17692, NV17372, NV19148, NV13524, NV11490, NV12395, NV16031, NV13707, NV17544, NV15968, NV10214, NV10417, NV10824, NV12734, NV12546, NV15170, NV16898, NV11525, NV15997, NV12733, NV17106, NV17928
GO:0005615	1.34197e-06	extracellular space	66	2553	179	12934	NV12808, NV12602, NV16579, NV15060, NV10123, NV13886, NV16586, NV10387, NV17425, NV19233, NV10975, NV13146, NV10974, NV13613, NV12809, NV10976, NV16524, NV23861, NV18294, NV11386, NV12451, NV16041, NV19195, NV10067, NV13487, NV18498, NV17794, NV13147, NV12811, NV15827, NV18293, NV17903, NV22776, NV18070, NV15989, NV17788, NV10417, NV10678, NV17856, NV15988, NV18297, NV10570, NV12126, NV16181, NV1…
GO:0042455	1.46587e-06	ribonucleoside formation	26	2553	47	12934	NV16133, NV14984, NV16492, NV18927, NV13434, NV11069, NV11418, NV16081, NV11040, NV15655, NV14491, NV15660, NV15215, NV13669, NV10896, NV13202, NV11853, NV14147, NV15300, NV13258, NV10918, NV13694, NV13709, NV16713, NV15635, NV16064
GO:1901659	1.46587e-06	glycosyl compound formation	26	2553	47	12934	NV16133, NV14984, NV16492, NV18927, NV13434, NV11069, NV11418, NV16081, NV11040, NV15655, NV14491, NV15660, NV15215, NV13669, NV10896, NV13202, NV11853, NV14147, NV15300, NV13258, NV10918, NV13694, NV13709, NV16713, NV15635, NV16064
GO:0009163	1.46587e-06	nucleoside biosynthesis	26	2553	47	12934	NV16133, NV14984, NV16492, NV18927, NV13434, NV11069, NV11418, NV16081, NV11040, NV15655, NV14491, NV15660, NV15215, NV13669, NV10896, NV13202, NV11853, NV14147, NV15300, NV13258, NV10918, NV13694, NV13709, NV16713, NV15635, NV16064
GO:0006897	1.46959e-06	vesicle endocytosis	107	2553	336	12934	NV17815, NV15079, NV10222, NV10553, NV12677, NV10772, NV12143, NV11577, NV10125, NV18987, NV15428, NV11487, NV18192, NV21547, NV18527, NV12105, NV15313, NV10430, NV14368, NV17514, NV15241, NV14345, NV18570, NV25673, NV15278, NV14332, NV16613, NV10364, NV17949, NV17683, NV16640, NV16405, NV10120, NV12213, NV18645, NV18307, NV15050, NV10127, NV15646, NV16671, NV14120, NV18413, NV14671, NV15279, NV1…
GO:0016853	1.60386e-06	isomerase activity	41	2553	93	12934	NV17196, NV14924, NV13531, NV15532, NV10123, NV12372, NV12361, NV18527, NV15720, NV16793, NV17380, NV16708, NV12018, NV11963, NV10524, NV23721, NV11358, NV16676, NV12241, NV10155, NV17633, NV16188, NV11328, NV15802, NV10477, NV17215, NV16945, NV14283, NV16157, NV15718, NV12905, NV15223, NV17838, NV22490, NV10750, NV12528, NV11180, NV18182, NV17395, NV16395, NV12651
GO:0071826	1.67748e-06	protein-RNA complex subunit organization	35	2553	74	12934	NV10149, NV10642, NV12825, NV18467, NV14128, NV16439, NV16857, NV11800, NV14887, NV12490, NV31504, NV16342, NV18875, NV16315, NV15947, NV22790, NV17558, NV11895, NV13108, NV17317, NV10150, NV16237, NV16557, NV13962, NV15355, NV15051, NV13750, NV16442, NV13034, NV18159, NV17781, NV13467, NV11099, NV18113, NV17977
GO:0072657	2.60415e-06	protein localization to membrane	22	2553	37	12934	NV18447, NV16205, NV14082, NV20768, NV15870, NV16578, NV16343, NV11513, NV10207, NV10279, NV21471, NV13794, NV13664, NV18747, NV18078, NV14103, NV16442, NV10132, NV13708, NV10229, NV10901, NV15311
GO:0046039	2.69981e-06	GTP metabolism	58	2553	153	12934	NV16425, NV17491, NV17933, NV18378, NV13665, NV16343, NV15428, NV11487, NV18192, NV15932, NV14848, NV13664, NV14183, NV14295, NV17161, NV17118, NV13373, NV10430, NV13587, NV15908, NV12743, NV13997, NV12245, NV10344, NV18289, NV14845, NV14356, NV15221, NV16640, NV18567, NV10778, NV15815, NV15636, NV13589, NV16035, NV18927, NV11718, NV18857, NV31624, NV18379, NV19237, NV16369, NV18390, NV10400, NV1…
GO:0009108	2.97456e-06	coenzyme formation	30	2553	60	12934	NV12323, NV13576, NV12060, NV15196, NV15235, NV17264, NV16619, NV16492, NV10460, NV15234, NV12494, NV11490, NV12168, NV13940, NV30684, NV20527, NV12775, NV15114, NV21661, NV14089, NV11853, NV10605, NV11033, NV10057, NV12918, NV12987, NV12816, NV11145, NV21652, NV16064
GO:0016310	3.00877e-06	phosphorylation	159	2553	554	12934	NV16852, NV10222, NV16010, NV18217, NV22871, NV12122, NV18563, NV15615, NV18192, NV17828, NV30917, NV10430, NV18319, NV17489, NV10605, NV11983, NV17197, NV12816, NV15884, NV30286, NV17692, NV12585, NV12514, NV14120, NV24413, NV12198, NV10673, NV15416, NV15195, NV15172, NV23142, NV17655, NV11586, NV18528, NV14280, NV12777, NV10546, NV18084, NV14141, NV16073, NV12521, NV11510, NV13328, NV12180, NV1…
GO:0051641	3.18047e-06	cellular localisation	189	2553	682	12934	NV10222, NV11139, NV18565, NV17377, NV20768, NV22871, NV16725, NV18658, NV10921, NV12154, NV14817, NV12434, NV19103, NV13664, NV13598, NV12043, NV10430, NV25187, NV18235, NV12436, NV14345, NV12743, NV14332, NV18912, NV17707, NV10901, NV12545, NV16640, NV11837, NV16962, NV12583, NV10171, NV18120, NV30924, NV15517, NV16942, NV16086, NV16205, NV14120, NV18501, NV13450, NV12934, NV10438, NV11806, NV1…
GO:0005777	3.62104e-06	peroxisome	24	2553	43	12934	NV16021, NV16550, NV14988, NV16124, NV12841, NV14720, NV15227, NV13076, NV13151, NV15632, NV15229, NV18311, NV11220, NV16903, NV18453, NV17838, NV12474, NV10147, NV10335, NV12126, NV15132, NV11642, NV18937, NV12365
GO:0042579	3.62104e-06	microbody	24	2553	43	12934	NV16021, NV16550, NV14988, NV16124, NV12841, NV14720, NV15227, NV13076, NV13151, NV15632, NV15229, NV18311, NV11220, NV16903, NV18453, NV17838, NV12474, NV10147, NV10335, NV12126, NV15132, NV11642, NV18937, NV12365
GO:0008340	3.69947e-06	determination of adult lifespan	50	2553	126	12934	NV14758, NV13156, NV16124, NV12236, NV10470, NV13458, NV17162, NV12207, NV16031, NV17596, NV14153, NV17167, NV15071, NV17545, NV13105, NV11344, NV17380, NV13906, NV25673, NV17138, NV15531, NV16211, NV13756, NV11442, NV16962, NV11120, NV13706, NV14441, NV13914, NV12182, NV17164, NV10469, NV13348, NV14720, NV19193, NV10572, NV13153, NV14154, NV10917, NV13487, NV11181, NV13082, NV13289, NV13258, NV1…
GO:0010259	3.69947e-06	multicellular organismal aging	50	2553	126	12934	NV14758, NV13156, NV16124, NV12236, NV10470, NV13458, NV17162, NV12207, NV16031, NV17596, NV14153, NV17167, NV15071, NV17545, NV13105, NV11344, NV17380, NV13906, NV25673, NV17138, NV15531, NV16211, NV13756, NV11442, NV16962, NV11120, NV13706, NV14441, NV13914, NV12182, NV17164, NV10469, NV13348, NV14720, NV19193, NV10572, NV13153, NV14154, NV10917, NV13487, NV11181, NV13082, NV13289, NV13258, NV1…
GO:0016052	3.95589e-06	catabolic carbohydrate metabolic process	21	2553	35	12934	NV12241, NV11337, NV10662, NV15416, NV16016, NV16157, NV16284, NV13603, NV17380, NV10148, NV10713, NV16426, NV12083, NV19134, NV18700, NV13505, NV15694, NV18136, NV11893, NV12651, NV15822
GO:0005753	4.23142e-06	mitochondrial respiratory chain complex V	13	2553	16	12934	NV14712, NV13669, NV16133, NV13434, NV13258, NV10918, NV16081, NV15655, NV13694, NV14491, NV15635, NV18090, NV16064
GO:0006614	4.23142e-06	SRP-dependent cotranslational protein targeting to membrane	13	2553	16	12934	NV18078, NV14103, NV20768, NV16442, NV10132, NV16578, NV13708, NV16343, NV11513, NV10207, NV13794, NV13664, NV18747
GO:1902589	4.24176e-06	single organism organelle organization	259	2553	991	12934	NV10149, NV16210, NV11139, NV17491, NV15886, NV17593, NV15313, NV12043, NV12436, NV12743, NV18912, NV10901, NV11837, NV15382, NV15947, NV15050, NV11386, NV14671, NV10400, NV13962, NV16999, NV12853, NV17526, NV13353, NV11939, NV11362, NV31367, NV14156, NV13570, NV14758, NV13328, NV16833, NV13256, NV14954, NV13791, NV13740, NV13008, NV17391, NV11354, NV17876, NV14887, NV10556, NV17824, NV10344, NV1…
GO:0072330	4.25046e-06	monocarboxylic acid biosynthetic process	26	2553	49	12934	NV14293, NV10553, NV17438, NV18155, NV12494, NV14455, NV14220, NV17494, NV14986, NV17486, NV15933, NV18075, NV14456, NV11780, NV22763, NV17838, NV14089, NV12039, NV17824, NV14292, NV10237, NV10981, NV17493, NV18186, NV13995, NV10913
GO:0009062	4.25046e-06	fatty acid breakdown	12	2553	14	12934	NV13767, NV16021, NV16550, NV12952, NV18054, NV16940, NV12918, NV17893, NV11442, NV18937, NV15071, NV13151
GO:0030018	4.27113e-06	Z disc	17	2553	25	12934	NV12521, NV14079, NV14099, NV14131, NV11782, NV16678, NV11018, NV16284, NV17131, NV17380, NV10148, NV12820, NV12834, NV11212, NV13505, NV14101, NV12651
GO:0031674	4.27113e-06	I band	17	2553	25	12934	NV12521, NV14079, NV14099, NV14131, NV11782, NV16678, NV11018, NV16284, NV17131, NV17380, NV10148, NV12820, NV12834, NV11212, NV13505, NV14101, NV12651
GO:0009165	4.89266e-06	nucleotide formation	40	2553	93	12934	NV16133, NV14984, NV13434, NV11069, NV11040, NV10463, NV15643, NV15660, NV18197, NV13669, NV10896, NV13202, NV21661, NV10605, NV14147, NV10918, NV13694, NV13709, NV17895, NV15635, NV16064, NV12158, NV10419, NV18927, NV16081, NV11418, NV15655, NV16158, NV14491, NV11582, NV14042, NV15215, NV11181, NV11853, NV11180, NV15300, NV13258, NV16395, NV16713, NV15552
GO:1902582	5.021e-06	single organism intracellular transport	96	2553	300	12934	NV17377, NV20768, NV10921, NV16578, NV12154, NV15428, NV11487, NV12434, NV18660, NV13664, NV18747, NV13598, NV12043, NV13796, NV11587, NV25187, NV18235, NV14345, NV12743, NV18912, NV10901, NV17707, NV15513, NV18645, NV30924, NV15517, NV16895, NV16021, NV16942, NV14120, NV11545, NV18501, NV13450, NV12934, NV10279, NV11806, NV17861, NV13526, NV18498, NV18949, NV14156, NV10523, NV10132, NV13140, NV1…
GO:0007568	5.50056e-06	aging	51	2553	131	12934	NV14758, NV13156, NV16124, NV12236, NV10470, NV13458, NV17162, NV12207, NV16031, NV17596, NV14153, NV17167, NV15071, NV17545, NV13105, NV11344, NV17380, NV13906, NV25673, NV17138, NV15531, NV16211, NV13756, NV12126, NV11442, NV16962, NV11120, NV13706, NV14441, NV13914, NV12182, NV17164, NV10469, NV13348, NV14720, NV19193, NV10572, NV13153, NV14154, NV10917, NV13487, NV11181, NV13082, NV13289, NV1…
GO:0016705	5.63166e-06	oxidoreductase activity, acting on paired donors, with incorporation or reduction of molecular oxygen	61	2553	167	12934	NV13334, NV10613, NV17463, NV17438, NV13333, NV12368, NV18378, NV13927, NV18034, NV18050, NV15951, NV20527, NV17483, NV13474, NV14981, NV18706, NV18075, NV13219, NV11780, NV18554, NV16242, NV10614, NV10996, NV18186, NV15332, NV13020, NV14293, NV13220, NV13559, NV15591, NV15757, NV16697, NV17183, NV17706, NV11283, NV10995, NV18379, NV14220, NV15253, NV18797, NV18416, NV19195, NV16750, NV13151, NV1…
GO:0090407	5.63166e-06	organophosphate biosynthetic process	61	2553	167	12934	NV16133, NV14984, NV13334, NV16619, NV13333, NV10460, NV18324, NV12614, NV13434, NV11069, NV11040, NV10463, NV18987, NV15643, NV15660, NV18197, NV13535, NV13669, NV10896, NV13202, NV21661, NV10605, NV14147, NV10918, NV17197, NV13694, NV13709, NV12987, NV17895, NV12816, NV10287, NV15635, NV16064, NV12158, NV24817, NV10419, NV18927, NV16081, NV11418, NV15655, NV12554, NV16158, NV15251, NV14491, NV1…
GO:0009112	6.58013e-06	nucleobase metabolic process	18	2553	28	12934	NV16235, NV12158, NV10436, NV14988, NV13994, NV30263, NV11418, NV12841, NV16158, NV16234, NV11582, NV18732, NV14183, NV11181, NV15293, NV13709, NV16233, NV22925
GO:0044242	6.58013e-06	cellular lipid degradation	18	2553	28	12934	NV13767, NV22429, NV16021, NV16550, NV12952, NV18054, NV22428, NV17893, NV15071, NV10407, NV13151, NV15205, NV13267, NV17838, NV16940, NV12918, NV18937, NV11442
GO:0044237	6.63135e-06	cellular metabolic process	1211	2553	5567	12934	NV18001, NV13305, NV11563, NV11054, NV13943, NV16435, NV13156, NV13994, NV14673, NV15886, NV14365, NV16016, NV13168, NV11025, NV15313, NV16759, NV16019, NV17611, NV12743, NV18289, NV15635, NV11055, NV10913, NV16942, NV14793, NV11147, NV15126, NV14671, NV16414, NV16304, NV15293, NV18528, NV13570, NV11554, NV16609, NV16133, NV16833, NV13256, NV13000, NV12236, NV13791, NV13458, NV10454, NV16343, NV1…
GO:0051298	7.10571e-06	centrosome duplication	36	2553	81	12934	NV11608, NV13247, NV18217, NV10086, NV15706, NV11741, NV14954, NV11477, NV12000, NV13740, NV13008, NV15549, NV10368, NV21823, NV10503, NV16710, NV11113, NV20255, NV10263, NV13510, NV15854, NV15050, NV16503, NV11016, NV13477, NV12451, NV19237, NV11631, NV13603, NV16999, NV17814, NV13353, NV11719, NV12066, NV11939, NV13579
GO:0016042	7.11472e-06	lipolysis	29	2553	59	12934	NV13767, NV22429, NV16021, NV16550, NV12952, NV18054, NV13363, NV15113, NV22428, NV12428, NV11417, NV17893, NV15071, NV10407, NV13151, NV15205, NV15112, NV15708, NV10424, NV13267, NV17838, NV10423, NV11861, NV17794, NV16940, NV12918, NV15710, NV11442, NV18937
GO:0031072	7.2943e-06	heat shock protein binding	21	2553	36	12934	NV11955, NV12159, NV15198, NV15535, NV15102, NV14131, NV25428, NV15870, NV13903, NV15317, NV12894, NV14682, NV17844, NV14823, NV15618, NV13479, NV11602, NV15676, NV22506, NV11306, NV12329
GO:0016209	7.2943e-06	antioxidant activity	21	2553	36	12934	NV16124, NV14321, NV12236, NV23861, NV14720, NV11536, NV17413, NV15081, NV14100, NV12105, NV14185, NV31168, NV15155, NV25673, NV14196, NV12127, NV13756, NV14137, NV11537, NV12126, NV15805
GO:0043623	7.33933e-06	cellular protein complex assembly	42	2553	101	12934	NV17903, NV11139, NV13435, NV22871, NV20310, NV13665, NV16343, NV15428, NV18192, NV21471, NV17161, NV12043, NV11621, NV10694, NV15077, NV17149, NV13997, NV16211, NV16891, NV18645, NV16001, NV25915, NV16205, NV14120, NV21619, NV11782, NV11052, NV19193, NV19237, NV10993, NV10607, NV10917, NV11566, NV11764, NV14594, NV11375, NV17688, NV18955, NV18599, NV16912, NV16442, NV13570
GO:0043168	7.44969e-06	anion binding	329	2553	1313	12934	NV18001, NV13401, NV11139, NV17491, NV11054, NV14625, NV16579, NV10699, NV11406, NV18378, NV13994, NV18563, NV17593, NV15789, NV21463, NV11111, NV18554, NV12743, NV11493, NV18912, NV18289, NV15947, NV13576, NV15683, NV10034, NV16318, NV16942, NV13552, NV14241, NV12514, NV25650, NV10976, NV15323, NV15593, NV15684, NV12853, NV11220, NV19223, NV23142, NV17655, NV31367, NV14156, NV18528, NV17515, NV1…
GO:0006612	8.06483e-06	protein targeting to membrane	15	2553	21	12934	NV18078, NV14103, NV20768, NV16442, NV15870, NV10132, NV16578, NV13708, NV16343, NV11513, NV10207, NV13794, NV13664, NV15311, NV18747
GO:0071704	8.23967e-06	organic substance metabolic process	1322	2553	6131	12934	NV18001, NV13305, NV11563, NV11054, NV13943, NV16435, NV13156, NV13994, NV14673, NV15886, NV14365, NV16016, NV13168, NV11025, NV15313, NV16759, NV19233, NV16019, NV17611, NV12743, NV18289, NV15635, NV11055, NV10913, NV11328, NV14793, NV11147, NV15126, NV14671, NV16414, NV16304, NV15293, NV18528, NV13570, NV11554, NV15117, NV16609, NV16133, NV16833, NV13256, NV11179, NV13000, NV13791, NV13458, NV1…
GO:0005200	8.44235e-06	structural constituent of cytoskeleton	22	2553	39	12934	NV10378, NV12348, NV11840, NV23060, NV13665, NV19237, NV14234, NV17161, NV12043, NV23142, NV17514, NV18785, NV11375, NV17133, NV17149, NV13997, NV17824, NV18912, NV13570, NV16613, NV18317, NV14672
GO:0042451	8.44235e-06	purine nucleoside biosynthesis	22	2553	39	12934	NV16133, NV14984, NV16492, NV18927, NV13434, NV11069, NV16081, NV11040, NV15655, NV14491, NV15215, NV13669, NV10896, NV13202, NV11853, NV15300, NV10918, NV13258, NV13694, NV16713, NV15635, NV16064
GO:0046129	8.44235e-06	purine ribonucleoside formation	22	2553	39	12934	NV16133, NV14984, NV16492, NV18927, NV13434, NV11069, NV16081, NV11040, NV15655, NV14491, NV15215, NV13669, NV10896, NV13202, NV11853, NV15300, NV10918, NV13258, NV13694, NV16713, NV15635, NV16064
GO:0051649	8.77986e-06	establishment of localization in cell	161	2553	572	12934	NV10222, NV18565, NV17377, NV20768, NV22871, NV16725, NV18658, NV10921, NV12154, NV12434, NV19103, NV13664, NV13598, NV12043, NV25187, NV18235, NV14345, NV12743, NV14332, NV18912, NV17707, NV10901, NV12545, NV16640, NV11837, NV18120, NV30924, NV15517, NV16942, NV16086, NV14120, NV18501, NV13450, NV12934, NV10438, NV11806, NV13526, NV18949, NV14156, NV10132, NV14957, NV14079, NV13387, NV16833, NV1…
GO:0016829	9.05297e-06	lyase activity	51	2553	133	12934	NV19210, NV13667, NV16138, NV15235, NV11109, NV10392, NV15234, NV18054, NV13994, NV10463, NV12372, NV14138, NV10407, NV11446, NV10214, NV10417, NV10111, NV11111, NV17832, NV15077, NV18321, NV13709, NV15184, NV11125, NV13995, NV10287, NV11442, NV14896, NV30778, NV16550, NV14988, NV10419, NV16396, NV14455, NV12428, NV12397, NV11699, NV12288, NV16284, NV11300, NV15933, NV13252, NV17655, NV11853, NV1…
GO:1901068	9.36449e-06	guanosines metabolic process	59	2553	162	12934	NV16425, NV17491, NV17933, NV18378, NV13665, NV16343, NV15428, NV11487, NV18192, NV15932, NV14848, NV13664, NV14183, NV14295, NV17161, NV17118, NV13373, NV10430, NV13587, NV15908, NV12743, NV13997, NV12245, NV10344, NV18289, NV14845, NV14356, NV15221, NV16640, NV18567, NV10778, NV15815, NV15636, NV13589, NV16035, NV18927, NV11718, NV18857, NV31624, NV18379, NV19237, NV16369, NV18390, NV10400, NV1…
GO:0070069	1.05438e-05	cytochrome complex	14	2553	19	12934	NV10906, NV10944, NV13906, NV10574, NV11983, NV11136, NV16211, NV15537, NV11058, NV16020, NV12777, NV13905, NV13153, NV15595
GO:0051539	1.05438e-05	tetrairon tetrasulfide cluster binding	14	2553	19	12934	NV17692, NV10417, NV13767, NV10991, NV16619, NV18319, NV12494, NV11489, NV18321, NV11418, NV13710, NV19193, NV13671, NV18601
GO:0044262	1.07085e-05	cellular carbohydrate metabolic process	29	2553	60	12934	NV13576, NV11510, NV11337, NV12585, NV12198, NV13524, NV18563, NV30684, NV15615, NV17544, NV12378, NV13603, NV15603, NV13888, NV18749, NV13308, NV13394, NV10713, NV12083, NV19166, NV12546, NV10524, NV16898, NV18086, NV11525, NV17874, NV15884, NV11893, NV13882
GO:0006397	1.07996e-05	mRNA processing	93	2553	293	12934	NV16852, NV17490, NV16210, NV17228, NV17560, NV10642, NV15707, NV11563, NV11406, NV13106, NV13330, NV10157, NV14522, NV11568, NV11800, NV11025, NV17175, NV18527, NV12238, NV15698, NV16019, NV17269, NV31504, NV16342, NV16621, NV20179, NV11837, NV18572, NV17768, NV15397, NV13607, NV12815, NV18413, NV14184, NV12934, NV16015, NV18530, NV17682, NV11362, NV11554, NV18159, NV14708, NV19170, NV13815, NV1…
GO:0032268	1.086e-05	regulation of cellular protein metabolic process	118	2553	394	12934	NV10149, NV16210, NV15766, NV14847, NV11054, NV31349, NV16439, NV11867, NV12835, NV25960, NV11636, NV16857, NV17544, NV17545, NV24476, NV11295, NV17337, NV15531, NV18289, NV18420, NV14467, NV16505, NV17683, NV15884, NV10964, NV20863, NV25915, NV16044, NV13613, NV12476, NV11558, NV18501, NV19178, NV16453, NV11051, NV11526, NV13962, NV15355, NV13353, NV30509, NV15012, NV21240, NV17688, NV18955, NV1…
GO:0008483	1.33027e-05	aminotransferase activity	13	2553	17	12934	NV15828, NV10602, NV11220, NV16318, NV14113, NV15415, NV13995, NV14944, NV13853, NV16345, NV14676, NV12218, NV15933
GO:0006096	1.33027e-05	glycolytic process	13	2553	17	12934	NV17380, NV10148, NV10713, NV12083, NV19134, NV15416, NV18700, NV13505, NV15694, NV18136, NV16157, NV16284, NV12651
GO:0015991	1.34952e-05	ATP hydrolysis coupled proton transport	16	2553	24	12934	NV12522, NV14984, NV23750, NV10699, NV20037, NV14793, NV15655, NV10403, NV13458, NV13431, NV14491, NV16729, NV12615, NV10516, NV12316, NV14086
GO:0046390	1.34952e-05	ribose phosphate biosynthetic process	32	2553	70	12934	NV16133, NV14984, NV12158, NV10419, NV18927, NV13434, NV11069, NV11418, NV16081, NV11040, NV15655, NV10463, NV15643, NV11582, NV14491, NV15660, NV15215, NV13669, NV10896, NV11181, NV13202, NV11853, NV14147, NV15300, NV11180, NV13258, NV10918, NV13694, NV13709, NV16713, NV15635, NV16064
GO:0015988	1.34952e-05	energy coupled proton transmembrane transport, against electrochemical gradient	16	2553	24	12934	NV12522, NV14984, NV23750, NV10699, NV20037, NV14793, NV15655, NV10403, NV13458, NV13431, NV14491, NV16729, NV12615, NV10516, NV12316, NV14086
GO:0009260	1.34952e-05	ribonucleotide synthesis	32	2553	70	12934	NV16133, NV14984, NV12158, NV10419, NV18927, NV13434, NV11069, NV11418, NV16081, NV11040, NV15655, NV10463, NV15643, NV11582, NV14491, NV15660, NV15215, NV13669, NV10896, NV11181, NV13202, NV11853, NV14147, NV15300, NV11180, NV13258, NV10918, NV13694, NV13709, NV16713, NV15635, NV16064
GO:0051188	1.34952e-05	cofactor anabolism	32	2553	70	12934	NV12323, NV13576, NV12060, NV15196, NV11097, NV15235, NV17264, NV16619, NV16492, NV10460, NV15234, NV12494, NV11490, NV12168, NV13940, NV30684, NV20527, NV12775, NV15114, NV11764, NV21661, NV14089, NV11853, NV10605, NV11033, NV10057, NV12987, NV12918, NV12816, NV11145, NV21652, NV16064
GO:0022891	1.56847e-05	substrate-specific transmembrane transporter activity	152	2553	539	12934	NV14984, NV16375, NV10821, NV10062, NV15895, NV10699, NV13434, NV10921, NV11730, NV17611, NV13202, NV18235, NV14144, NV11983, NV30102, NV12343, NV10901, NV15635, NV30924, NV10711, NV16993, NV10779, NV14793, NV14318, NV13867, NV13450, NV16900, NV18090, NV11806, NV14412, NV13526, NV14712, NV18895, NV16853, NV10132, NV10403, NV12777, NV17042, NV18551, NV11787, NV16133, NV11516, NV12169, NV11698, NV1…
GO:0008610	1.64372e-05	lipid biosynthetic process	52	2553	139	12934	NV13334, NV10553, NV16179, NV10133, NV17438, NV13333, NV18324, NV12614, NV12494, NV18987, NV17494, NV14986, NV13535, NV18075, NV11780, NV22763, NV11656, NV10452, NV17197, NV10237, NV18186, NV10287, NV10913, NV14293, NV24817, NV18155, NV14455, NV12554, NV14220, NV15251, NV15227, NV16945, NV17486, NV18404, NV10498, NV15229, NV17526, NV15223, NV18311, NV14456, NV14583, NV13593, NV24446, NV17838, NV1…
GO:0030154	1.67665e-05	cell differentiation	426	2553	1772	12934	NV16210, NV15766, NV18001, NV11139, NV11054, NV15860, NV15886, NV11867, NV17593, NV11602, NV15313, NV12043, NV13202, NV12436, NV15241, NV12743, NV16502, NV16488, NV13298, NV18289, NV12414, NV11837, NV15382, NV18307, NV15050, NV16318, NV14120, NV12455, NV18501, NV15113, NV11147, NV11386, NV10438, NV11166, NV15164, NV10400, NV17526, NV13353, NV14156, NV11554, NV18159, NV14758, NV31140, NV12432, NV1…
GO:0030532	1.97305e-05	snRNP	32	2553	71	12934	NV12328, NV17490, NV17560, NV15707, NV13330, NV10157, NV10756, NV18122, NV11800, NV17175, NV12322, NV14887, NV11947, NV31504, NV12062, NV16342, NV13254, NV16315, NV16861, NV18572, NV15397, NV17768, NV13607, NV14970, NV14852, NV17016, NV11362, NV15051, NV18159, NV17781, NV18113, NV17977
GO:0016903	2.12918e-05	oxidoreductase activity, acting on the aldehyde or oxo group of donors	31	2553	68	12934	NV12323, NV12060, NV10293, NV17264, NV10127, NV17034, NV10673, NV30263, NV10125, NV13940, NV15227, NV18526, NV31101, NV16074, NV18732, NV15229, NV26016, NV10128, NV13117, NV19134, NV18700, NV16312, NV13505, NV14562, NV10120, NV15228, NV15140, NV16405, NV18966, NV14561, NV15226
GO:0022804	2.23867e-05	carrier activity	82	2553	254	12934	NV14984, NV16375, NV10699, NV13434, NV10921, NV16578, NV13431, NV10587, NV10357, NV18185, NV12592, NV17611, NV11203, NV13202, NV18235, NV15849, NV10139, NV12343, NV10875, NV13694, NV10901, NV16821, NV15635, NV18007, NV16064, NV30924, NV10034, NV11610, NV12659, NV25650, NV17706, NV14793, NV15655, NV13450, NV10520, NV10279, NV18090, NV13526, NV18895, NV14712, NV10132, NV10403, NV13140, NV17042, NV1…
GO:0051246	2.36143e-05	regulation of protein metabolism	126	2553	433	12934	NV10149, NV16210, NV15766, NV14847, NV11054, NV15607, NV31349, NV16439, NV11867, NV12835, NV25960, NV11636, NV16857, NV17544, NV17545, NV24476, NV11295, NV17337, NV15531, NV18289, NV18420, NV14467, NV16505, NV17683, NV15884, NV10964, NV20863, NV25915, NV16044, NV13613, NV12476, NV11558, NV18501, NV19178, NV16453, NV11051, NV11526, NV13962, NV15355, NV13353, NV30509, NV15012, NV21240, NV17688, NV1…
GO:0006633	2.5144e-05	fatty acid biosynthetic process	22	2553	41	12934	NV14293, NV10553, NV17438, NV18155, NV12494, NV14455, NV14220, NV17494, NV14986, NV17486, NV18075, NV14456, NV11780, NV22763, NV14089, NV12039, NV14292, NV10237, NV10981, NV17493, NV18186, NV10913
GO:0005773	2.53164e-05	vacuole	28	2553	59	12934	NV12522, NV14984, NV17491, NV17046, NV23750, NV10699, NV17251, NV17818, NV17706, NV14793, NV15567, NV13458, NV13431, NV16683, NV13242, NV10516, NV16446, NV12316, NV14183, NV14086, NV11492, NV15531, NV10403, NV18427, NV14752, NV16729, NV12615, NV16640
GO:0016746	2.53164e-05	acyltransferase activity	61	2553	174	12934	NV17815, NV15196, NV11097, NV16179, NV12952, NV22399, NV31494, NV12614, NV31493, NV13524, NV31075, NV13963, NV17494, NV12971, NV14986, NV13901, NV15071, NV15792, NV17124, NV11445, NV10111, NV17876, NV12243, NV18872, NV11844, NV31175, NV11937, NV15887, NV17856, NV18131, NV10335, NV23710, NV14964, NV18567, NV12730, NV13576, NV12323, NV13005, NV13469, NV11490, NV14455, NV10588, NV15251, NV30684, NV1…
GO:0007098	2.55397e-05	centrosome cycle	39	2553	95	12934	NV12141, NV11608, NV13247, NV18217, NV10086, NV15706, NV11741, NV14954, NV11477, NV12000, NV13740, NV13008, NV15549, NV10368, NV21823, NV15062, NV10503, NV16710, NV11113, NV20255, NV10263, NV13510, NV15854, NV15050, NV16503, NV11016, NV13477, NV12451, NV19237, NV11631, NV13603, NV17814, NV11936, NV16999, NV12066, NV11719, NV13353, NV11939, NV13579
GO:0016614	2.62302e-05	oxidoreductase activity, acting on CH-OH group of donors	58	2553	163	12934	NV14630, NV19148, NV14079, NV13026, NV17539, NV16430, NV16308, NV10125, NV16016, NV17544, NV15071, NV15968, NV12997, NV10111, NV16489, NV17554, NV10128, NV17555, NV11796, NV11033, NV10057, NV15278, NV15014, NV12987, NV10288, NV17542, NV16405, NV10120, NV11442, NV21652, NV12996, NV10467, NV10127, NV14099, NV18927, NV10662, NV16157, NV15279, NV18311, NV10824, NV18749, NV13786, NV15099, NV15457, NV1…
GO:0006754	2.68876e-05	ATP synthesis	14	2553	20	12934	NV13669, NV16133, NV14984, NV13202, NV13434, NV13258, NV11069, NV10918, NV16081, NV15655, NV13694, NV14491, NV15635, NV16064
GO:0016471	2.68876e-05	vacuolar proton-transporting V-type ATPase complex	14	2553	20	12934	NV12522, NV14984, NV23750, NV10699, NV17706, NV14793, NV10403, NV13458, NV13431, NV16729, NV12615, NV10516, NV12316, NV14086
GO:0034613	2.73497e-05	cellular protein localisation	91	2553	291	12934	NV11139, NV17377, NV20768, NV10921, NV16578, NV15428, NV14817, NV18660, NV12903, NV13664, NV18747, NV12043, NV13796, NV13587, NV11587, NV25187, NV14345, NV14332, NV16613, NV10901, NV15513, NV16640, NV18645, NV15517, NV16021, NV16205, NV14120, NV12934, NV10279, NV18498, NV10523, NV10132, NV13140, NV15040, NV13022, NV12121, NV15311, NV12141, NV18447, NV10965, NV15712, NV16833, NV13256, NV15870, NV1…
GO:0016769	2.91796e-05	transferase activity, transferring nitrogenous groups	16	2553	25	12934	NV15828, NV13401, NV16318, NV12971, NV14676, NV15933, NV11220, NV10602, NV14113, NV19268, NV15415, NV13995, NV13853, NV14944, NV16345, NV12218
GO:0003012	2.91796e-05	muscle system process	16	2553	25	12934	NV24431, NV13872, NV11782, NV12065, NV15007, NV13603, NV10917, NV11535, NV10929, NV11534, NV17181, NV13618, NV31523, NV12126, NV17736, NV12583
GO:0048869	2.93878e-05	cellular developmental process	436	2553	1828	12934	NV16210, NV15766, NV18001, NV11139, NV11054, NV15860, NV15886, NV11867, NV17593, NV11602, NV15313, NV12043, NV13202, NV12436, NV15241, NV14345, NV12743, NV16502, NV16488, NV13298, NV18289, NV12414, NV11837, NV15382, NV18307, NV15050, NV16318, NV14120, NV12455, NV18501, NV15113, NV11147, NV11386, NV10438, NV11166, NV15164, NV10400, NV17526, NV13353, NV14156, NV11554, NV18159, NV14758, NV31140, NV1…
GO:1901293	2.99013e-05	nucleoside phosphate biosynthesis	40	2553	99	12934	NV16133, NV14984, NV13434, NV11069, NV11040, NV10463, NV15643, NV15660, NV18197, NV13669, NV10896, NV13202, NV21661, NV10605, NV14147, NV10918, NV13694, NV13709, NV17895, NV15635, NV16064, NV12158, NV10419, NV18927, NV16081, NV11418, NV15655, NV16158, NV14491, NV11582, NV14042, NV15215, NV11181, NV11853, NV11180, NV15300, NV13258, NV16395, NV16713, NV15552
GO:0044238	3.01369e-05	primary metabolic process	1275	2553	5926	12934	NV18001, NV13305, NV11563, NV11054, NV13943, NV16435, NV13156, NV13994, NV14673, NV15886, NV14365, NV16016, NV13168, NV11025, NV15313, NV16759, NV19233, NV16019, NV17611, NV12743, NV18289, NV15635, NV11055, NV10913, NV11328, NV14793, NV11147, NV15126, NV14671, NV16414, NV16304, NV15293, NV18528, NV13570, NV11554, NV15117, NV16609, NV16133, NV16833, NV13256, NV11179, NV13000, NV13791, NV13458, NV1…
GO:0009063	3.08513e-05	cellular amino acid catabolism	19	2553	33	12934	NV14079, NV18829, NV18666, NV10662, NV17830, NV18526, NV12819, NV18416, NV12512, NV10602, NV19223, NV30894, NV16940, NV11493, NV11175, NV17106, NV23721, NV14944, NV13212
GO:0016071	3.43212e-05	mRNA metabolic process	102	2553	337	12934	NV16852, NV17490, NV16210, NV17228, NV17560, NV10642, NV15707, NV11563, NV11406, NV13106, NV13330, NV10157, NV14522, NV11568, NV11800, NV11025, NV17175, NV18527, NV12238, NV15698, NV16019, NV17269, NV31504, NV16342, NV16621, NV20179, NV11837, NV18572, NV17768, NV15397, NV13607, NV12815, NV18413, NV10520, NV14184, NV12934, NV11166, NV16015, NV18530, NV13353, NV17682, NV11362, NV11554, NV18159, NV1…
GO:0070727	3.86999e-05	cellular macromolecule localization	104	2553	346	12934	NV11139, NV17377, NV20768, NV10921, NV11568, NV16578, NV15428, NV14817, NV18660, NV12903, NV13664, NV18747, NV12043, NV13796, NV10430, NV13587, NV11587, NV25187, NV14345, NV14332, NV16613, NV10901, NV15513, NV16640, NV11837, NV18645, NV16962, NV12583, NV10171, NV15517, NV16021, NV16205, NV14120, NV12934, NV10279, NV11936, NV18498, NV10523, NV10132, NV13140, NV15040, NV13022, NV12121, NV15311, NV1…
GO:0005750	3.87709e-05	mitochondrial cytochrome bc(1) complex	8	2553	8	12934	NV15537, NV10906, NV10944, NV10574, NV11983, NV15595, NV11136, NV16211
GO:0016667	3.87709e-05	oxidoreductase activity, acting on a sulfur group of donors	21	2553	39	12934	NV11062, NV11233, NV17633, NV16188, NV13914, NV17810, NV13156, NV10123, NV18832, NV12705, NV17215, NV13899, NV11061, NV13058, NV11037, NV12528, NV13756, NV10627, NV15753, NV17106, NV14903
GO:0045275	3.87709e-05	ubiquinol-cytochrome-c reductase complex	8	2553	8	12934	NV15537, NV10906, NV10944, NV10574, NV11983, NV15595, NV11136, NV16211
GO:0006081	3.87709e-05	aldehyde metabolism	17	2553	28	12934	NV10127, NV13524, NV10125, NV16945, NV16074, NV11220, NV15720, NV10128, NV13785, NV11525, NV14562, NV16312, NV12816, NV16405, NV10120, NV14561, NV15822
GO:1901606	3.87709e-05	alpha-amino acid degradation	17	2553	28	12934	NV12512, NV10602, NV14079, NV19223, NV18829, NV30894, NV18666, NV16940, NV11493, NV17830, NV11175, NV12819, NV18416, NV14944, NV23721, NV17106, NV13212
GO:0022857	4.06118e-05	transmembrane transporter activity	172	2553	634	12934	NV14984, NV16375, NV10821, NV10062, NV15895, NV10699, NV13434, NV10921, NV12592, NV11730, NV17611, NV13202, NV18235, NV14144, NV11983, NV30102, NV12343, NV10901, NV15635, NV30924, NV10034, NV10711, NV16993, NV10779, NV25650, NV14793, NV14318, NV13867, NV13450, NV16900, NV18090, NV11806, NV14412, NV13526, NV14712, NV18895, NV16853, NV14189, NV13109, NV10132, NV10403, NV12777, NV17042, NV18551, NV1…
GO:0006839	4.20856e-05	mitochondrial transport	24	2553	48	12934	NV16385, NV30924, NV14079, NV30255, NV17377, NV14099, NV15150, NV10477, NV10921, NV13348, NV13450, NV15491, NV10279, NV14710, NV11806, NV13526, NV18749, NV25187, NV18235, NV11359, NV13642, NV13140, NV10901, NV14101
GO:0033176	4.24073e-05	proton-transporting V-type ATPase complex	15	2553	23	12934	NV12522, NV14984, NV23750, NV10699, NV20037, NV17706, NV14793, NV10403, NV13458, NV13431, NV16729, NV12615, NV10516, NV12316, NV14086
GO:0020037	4.40745e-05	haem binding	50	2553	136	12934	NV10613, NV17463, NV16124, NV14321, NV12368, NV13927, NV17830, NV10680, NV18034, NV18050, NV15951, NV12032, NV17483, NV18706, NV12105, NV12994, NV13219, NV11780, NV16242, NV15155, NV15896, NV10547, NV10614, NV12995, NV10996, NV15332, NV17928, NV13020, NV13220, NV15591, NV15757, NV17183, NV10995, NV15253, NV15625, NV16750, NV13839, NV16224, NV30071, NV12197, NV13778, NV13021, NV18528, NV12045, NV1…
GO:0031672	4.67372e-05	Q disc	12	2553	16	12934	NV10917, NV14079, NV17380, NV14594, NV10148, NV14099, NV10694, NV11782, NV13505, NV14101, NV16284, NV12651
GO:0019843	4.67372e-05	rRNA binding	12	2553	16	12934	NV21823, NV10531, NV17400, NV14954, NV13750, NV15183, NV11016, NV17115, NV13477, NV10427, NV12064, NV19276
GO:0044769	4.67372e-05	ATPase activity, coupled to transmembrane movement of ions, rotational mechanism	12	2553	16	12934	NV16133, NV10699, NV20037, NV13258, NV16081, NV14793, NV10403, NV13458, NV14491, NV16729, NV12615, NV15635
GO:0044085	4.67914e-05	cellular component biogenesis at cellular level	200	2553	758	12934	NV10149, NV10011, NV17560, NV11139, NV13435, NV15922, NV22871, NV11636, NV18192, NV14183, NV11446, NV12043, NV10430, NV13202, NV11947, NV31504, NV11493, NV18289, NV17707, NV16640, NV11837, NV16962, NV12583, NV18120, NV11910, NV15947, NV16942, NV16205, NV12876, NV14120, NV31624, NV11052, NV15684, NV10993, NV13962, NV14154, NV15355, NV12439, NV13353, NV18238, NV12015, NV14594, NV14156, NV12448, NV1…
GO:0006164	5.00745e-05	purine nucleotide biosynthetic process	29	2553	64	12934	NV16133, NV14984, NV12158, NV10419, NV18927, NV13434, NV11069, NV16081, NV11040, NV15655, NV10463, NV15643, NV11582, NV14491, NV14042, NV15215, NV13669, NV10896, NV11181, NV13202, NV11853, NV15300, NV11180, NV13258, NV10918, NV13694, NV16713, NV15635, NV16064
GO:0043603	5.38834e-05	amide metabolism	28	2553	61	12934	NV11447, NV22429, NV15958, NV14988, NV13005, NV13524, NV12841, NV18122, NV12232, NV22428, NV12288, NV19195, NV15205, NV14185, NV17208, NV13373, NV22763, NV12420, NV14196, NV17856, NV17824, NV12870, NV10981, NV12126, NV23721, NV17106, NV15805, NV16609
GO:0046906	5.5276e-05	tetrapyrrole binding	50	2553	137	12934	NV10613, NV17463, NV16124, NV14321, NV12368, NV13927, NV17830, NV10680, NV18034, NV18050, NV15951, NV12032, NV17483, NV18706, NV12105, NV12994, NV13219, NV11780, NV16242, NV15155, NV15896, NV10547, NV10614, NV12995, NV10996, NV15332, NV17928, NV13020, NV13220, NV15591, NV15757, NV17183, NV10995, NV15253, NV15625, NV16750, NV13839, NV16224, NV30071, NV12197, NV13778, NV13021, NV18528, NV12045, NV1…
GO:0046961	5.73383e-05	H+-transporting ATPase activity	11	2553	14	12934	NV16133, NV10699, NV20037, NV13258, NV16081, NV14793, NV10403, NV13458, NV14491, NV16729, NV12615
GO:0043021	5.73383e-05	RNP binding	11	2553	14	12934	NV15766, NV18078, NV10955, NV13750, NV15870, NV13708, NV10520, NV12835, NV13467, NV13664, NV13154
GO:0055085	5.73383e-05	membrane transport	184	2553	690	12934	NV14984, NV16375, NV10821, NV10062, NV15895, NV10699, NV13434, NV10921, NV12592, NV11730, NV25187, NV17611, NV13202, NV18235, NV14144, NV11983, NV30102, NV12343, NV10901, NV15635, NV30924, NV10034, NV10711, NV16993, NV10779, NV25650, NV14793, NV14318, NV13867, NV13450, NV16900, NV18090, NV11806, NV14412, NV13526, NV14712, NV18895, NV16853, NV14189, NV13109, NV10132, NV10403, NV12777, NV17042, NV1…
GO:0006576	5.91743e-05	cellular biogenic amine metabolic process	20	2553	37	12934	NV10904, NV22429, NV16138, NV11109, NV31075, NV17830, NV22428, NV17583, NV15205, NV12082, NV11144, NV19223, NV30894, NV22763, NV17824, NV17197, NV18780, NV11125, NV30204, NV14896
GO:0005506	5.91743e-05	iron binding	51	2553	141	12934	NV13334, NV10613, NV17463, NV13333, NV12368, NV18378, NV13927, NV13011, NV17830, NV18034, NV18050, NV15951, NV11658, NV17483, NV18706, NV13219, NV11780, NV16242, NV10547, NV10614, NV10996, NV15332, NV17928, NV13020, NV13220, NV18253, NV15591, NV10397, NV15757, NV17183, NV18379, NV10995, NV13010, NV15253, NV18416, NV16750, NV13839, NV16224, NV30071, NV12197, NV13778, NV13021, NV12045, NV15592, NV1…
GO:0044106	5.91743e-05	cellular amine metabolic process	20	2553	37	12934	NV10904, NV22429, NV16138, NV11109, NV31075, NV17830, NV22428, NV17583, NV15205, NV12082, NV11144, NV19223, NV30894, NV22763, NV17824, NV17197, NV18780, NV11125, NV30204, NV14896
GO:0009308	5.91743e-05	amine metabolism	20	2553	37	12934	NV10904, NV22429, NV16138, NV11109, NV31075, NV17830, NV22428, NV17583, NV15205, NV12082, NV11144, NV19223, NV30894, NV22763, NV17824, NV17197, NV18780, NV11125, NV30204, NV14896
GO:0030867	5.92984e-05	RER membrane	9	2553	10	12934	NV10965, NV18078, NV20768, NV15870, NV16578, NV10132, NV15311, NV18747, NV13664
GO:0008652	5.92984e-05	cellular amino acid biosynthetic process	26	2553	55	12934	NV11447, NV15828, NV24817, NV16492, NV15080, NV13994, NV13005, NV10673, NV13524, NV11833, NV11658, NV15933, NV13373, NV15114, NV15415, NV13117, NV11033, NV11493, NV13507, NV17542, NV11145, NV13995, NV13853, NV16345, NV16064, NV16609
GO:0005786	5.92984e-05	SRP	9	2553	10	12934	NV10965, NV14103, NV16442, NV13708, NV16343, NV11513, NV14817, NV13794, NV15311
GO:0003995	5.92984e-05	acyl-CoA:(acceptor) 2,3-oxidoreductase activity	9	2553	10	12934	NV19223, NV18020, NV13885, NV30894, NV15060, NV17352, NV12819, NV17893, NV18937
GO:0048500	5.92984e-05	signal recognition particle	9	2553	10	12934	NV10965, NV14103, NV16442, NV13708, NV16343, NV11513, NV14817, NV13794, NV15311
GO:0051297	6.09696e-05	centrosome organization	46	2553	123	12934	NV12141, NV11044, NV11608, NV13247, NV18217, NV10086, NV15706, NV11741, NV14954, NV11477, NV12000, NV13740, NV13008, NV15428, NV17593, NV16598, NV15549, NV10368, NV21823, NV15062, NV10503, NV17514, NV16710, NV11947, NV11113, NV20255, NV10263, NV13510, NV15854, NV15050, NV16503, NV11016, NV13477, NV12451, NV19237, NV11631, NV13603, NV17814, NV11936, NV16999, NV12066, NV11719, NV13353, NV11939, NV2…
GO:0072522	6.43812e-05	purine-containing compound biosynthesis	30	2553	68	12934	NV16133, NV14984, NV12158, NV16492, NV10419, NV18927, NV13434, NV11069, NV16081, NV11040, NV15655, NV10463, NV15643, NV11582, NV14491, NV14042, NV15215, NV13669, NV10896, NV11181, NV13202, NV11853, NV15300, NV11180, NV13258, NV10918, NV13694, NV16713, NV15635, NV16064
GO:0033365	7.29867e-05	protein localization in organelle	48	2553	131	12934	NV12141, NV18447, NV10965, NV15712, NV17377, NV20768, NV10921, NV15870, NV16578, NV16343, NV15428, NV10207, NV14817, NV13794, NV18660, NV13664, NV18747, NV13796, NV25187, NV12229, NV13708, NV10901, NV15513, NV11160, NV12365, NV17372, NV15517, NV16021, NV30255, NV15873, NV18927, NV15150, NV10477, NV15491, NV12934, NV15317, NV11513, NV17839, NV10279, NV15512, NV15632, NV18078, NV14103, NV16442, NV1…
GO:0016747	7.29867e-05	transferase activity, transferring groups other than amino-acyl groups	51	2553	142	12934	NV17815, NV15196, NV11097, NV12952, NV22399, NV31494, NV12614, NV31493, NV31075, NV13963, NV17494, NV12971, NV14986, NV13901, NV15071, NV17124, NV11445, NV10111, NV17876, NV12243, NV18872, NV11844, NV11937, NV15887, NV18131, NV10335, NV23710, NV14964, NV18567, NV12323, NV12730, NV13469, NV11490, NV14455, NV15251, NV10588, NV17486, NV10927, NV17526, NV14456, NV14583, NV18661, NV14285, NV24446, NV1…
GO:0006790	8.13036e-05	sulphur metabolic process	34	2553	82	12934	NV12323, NV11447, NV13576, NV12060, NV15196, NV17264, NV13914, NV16492, NV12494, NV13005, NV11490, NV13940, NV30684, NV12288, NV10462, NV14185, NV12616, NV13373, NV13252, NV12420, NV14089, NV16940, NV17824, NV17856, NV14196, NV12918, NV12870, NV10288, NV13507, NV12126, NV23721, NV17106, NV15805, NV16609
GO:0006414	8.34578e-05	translational elongation	18	2553	32	12934	NV17769, NV16035, NV11718, NV12835, NV19256, NV14848, NV11446, NV14295, NV14357, NV14492, NV16538, NV13182, NV17921, NV18314, NV16270, NV18746, NV13388, NV11428
GO:0042254	9.13483e-05	ribosome biogenesis	30	2553	69	12934	NV10011, NV19058, NV12087, NV17560, NV12876, NV12314, NV15922, NV13108, NV18202, NV14128, NV14599, NV17245, NV10847, NV18963, NV15684, NV11446, NV11267, NV12015, NV14970, NV11621, NV19092, NV11947, NV15242, NV13750, NV13103, NV18289, NV14881, NV17707, NV14691, NV14511
GO:0010876	9.13483e-05	lipid localization	33	2553	79	12934	NV10133, NV10449, NV15511, NV10470, NV11116, NV14943, NV10680, NV13886, NV17329, NV13598, NV21229, NV14861, NV18497, NV31076, NV17138, NV10335, NV15735, NV13102, NV10745, NV14441, NV18818, NV10469, NV13597, NV10572, NV11901, NV16707, NV12055, NV22337, NV13517, NV13289, NV16980, NV18084, NV17031
GO:0015672	9.54519e-05	monovalent inorganic cation transport	68	2553	208	12934	NV14984, NV10699, NV13434, NV11058, NV13431, NV10357, NV10906, NV17611, NV11730, NV13906, NV11203, NV13202, NV18235, NV14144, NV11983, NV15849, NV16211, NV10302, NV16891, NV11731, NV12343, NV13694, NV16821, NV15635, NV18007, NV16064, NV30924, NV10944, NV18130, NV17706, NV14793, NV15655, NV18090, NV13153, NV14712, NV18895, NV10403, NV10803, NV12777, NV17042, NV16729, NV18551, NV11787, NV16133, NV1…
GO:0004553	9.98895e-05	O-glucosyl hydrolase activity	37	2553	93	12934	NV16846, NV14632, NV17799, NV12602, NV16404, NV18339, NV10893, NV12204, NV10253, NV14628, NV18167, NV12203, NV14966, NV10849, NV15884, NV17290, NV10739, NV18541, NV11958, NV16524, NV15567, NV15022, NV13911, NV16011, NV17289, NV15603, NV13888, NV15418, NV11856, NV16403, NV11134, NV18427, NV12221, NV15651, NV15827, NV13882, NV15743
GO:0006812	0.000101329	cation transport	100	2553	337	12934	NV14984, NV12467, NV10062, NV10699, NV13434, NV13011, NV11058, NV13431, NV15428, NV10587, NV10357, NV10906, NV17611, NV11730, NV13906, NV11203, NV13202, NV18235, NV14144, NV11983, NV15849, NV16211, NV10302, NV16891, NV11731, NV12343, NV10875, NV13694, NV14344, NV16821, NV15635, NV18007, NV16064, NV30924, NV10944, NV10711, NV16993, NV18130, NV17706, NV14793, NV15655, NV15744, NV18090, NV13153, NV1…
GO:0009152	0.00010997	purine ribonucleotide formation	28	2553	63	12934	NV16133, NV14984, NV12158, NV10419, NV18927, NV13434, NV11069, NV16081, NV11040, NV15655, NV10463, NV15643, NV11582, NV14491, NV15215, NV13669, NV10896, NV11181, NV13202, NV11853, NV15300, NV11180, NV13258, NV10918, NV13694, NV16713, NV15635, NV16064
GO:0006446	0.000110141	regulation of translational initiation	16	2553	27	12934	NV10149, NV11120, NV12521, NV17558, NV11895, NV18467, NV17317, NV16439, NV10150, NV16857, NV16237, NV13962, NV15355, NV17637, NV13034, NV13467
GO:0009142	0.000110141	nucleoside triphosphate biosynthesis	16	2553	27	12934	NV13669, NV16133, NV14984, NV13202, NV13434, NV13258, NV11069, NV10918, NV16081, NV15655, NV13694, NV14491, NV15635, NV15552, NV15660, NV16064
GO:0016879	0.000113437	ligase activity, forming carbon-nitrogen bonds	36	2553	90	12934	NV14758, NV11447, NV10545, NV11225, NV13000, NV12494, NV13524, NV12362, NV15643, NV19036, NV18346, NV14183, NV15062, NV15313, NV21463, NV13373, NV11493, NV25338, NV10237, NV12829, NV17981, NV12158, NV15352, NV15317, NV18866, NV15900, NV15215, NV15114, NV11751, NV14089, NV11180, NV15300, NV17688, NV17515, NV11145, NV17219
GO:0015077	0.000125351	monovalent inorganic cation transmembrane transporter activity	64	2553	194	12934	NV14984, NV10699, NV13434, NV11058, NV13431, NV10357, NV10906, NV17611, NV11730, NV13906, NV11203, NV13202, NV18235, NV14144, NV11983, NV15849, NV16211, NV16891, NV11731, NV13694, NV16821, NV15635, NV18007, NV16064, NV30924, NV10944, NV18130, NV17706, NV14793, NV15655, NV18090, NV13153, NV14712, NV18895, NV10403, NV10803, NV12777, NV17042, NV16729, NV18551, NV11787, NV16133, NV13458, NV16020, NV1…
GO:0009072	0.00012963	aromatic amino acid family metabolic process	14	2553	22	12934	NV12082, NV19223, NV11109, NV12888, NV22763, NV30894, NV16697, NV18378, NV18379, NV17830, NV18416, NV23721, NV15874, NV13212
GO:0048102	0.000140953	programmed cell death by macroautophagy	29	2553	67	12934	NV10155, NV10468, NV12825, NV13914, NV17251, NV18467, NV13256, NV14982, NV13791, NV11782, NV12835, NV15272, NV10360, NV11487, NV16446, NV18904, NV18570, NV15186, NV12850, NV16488, NV11090, NV13422, NV16538, NV15990, NV18411, NV23733, NV18427, NV13877, NV10739
GO:0035071	0.000140953	autophagic cell death of salivary gland cells	29	2553	67	12934	NV10155, NV10468, NV12825, NV13914, NV17251, NV18467, NV13256, NV14982, NV13791, NV11782, NV12835, NV15272, NV10360, NV11487, NV16446, NV18904, NV18570, NV15186, NV12850, NV16488, NV11090, NV13422, NV16538, NV15990, NV18411, NV23733, NV18427, NV13877, NV10739
GO:0050662	0.00014326	coenzyme binding	56	2553	164	12934	NV15620, NV19148, NV14079, NV17539, NV15060, NV30263, NV16016, NV20527, NV11658, NV17893, NV15968, NV13474, NV15792, NV13885, NV18554, NV30894, NV18111, NV12311, NV11796, NV11033, NV15014, NV13756, NV13505, NV17542, NV15793, NV11358, NV17106, NV11442, NV18937, NV10467, NV15619, NV18020, NV14099, NV11489, NV17403, NV11418, NV10662, NV18303, NV17352, NV12395, NV12819, NV14268, NV18732, NV13520, NV1…
GO:0031023	0.000156241	microtubule organising center organisation	46	2553	127	12934	NV12141, NV11044, NV11608, NV13247, NV18217, NV10086, NV15706, NV11741, NV14954, NV11477, NV12000, NV13740, NV13008, NV15428, NV17593, NV16598, NV15549, NV10368, NV21823, NV15062, NV10503, NV17514, NV16710, NV11947, NV11113, NV20255, NV10263, NV13510, NV15854, NV15050, NV16503, NV11016, NV13477, NV12451, NV19237, NV11631, NV13603, NV17814, NV11936, NV16999, NV12066, NV11719, NV13353, NV11939, NV2…
GO:0005791	0.000163567	RER	11	2553	15	12934	NV10965, NV18078, NV10123, NV20768, NV15870, NV16578, NV10132, NV15311, NV18747, NV13664, NV14183
GO:0015629	0.000168842	actin cytoskeleton	39	2553	102	12934	NV12141, NV10378, NV11139, NV14353, NV11577, NV15886, NV17391, NV23060, NV16526, NV14976, NV12043, NV14368, NV17514, NV10929, NV19173, NV17149, NV19176, NV11113, NV18912, NV16613, NV18317, NV12583, NV11910, NV12348, NV16527, NV11782, NV18280, NV13872, NV11052, NV10438, NV12065, NV13603, NV10917, NV15545, NV18785, NV12582, NV17181, NV12834, NV12799
GO:0009201	0.00016894	ribonucleoside triphosphate biosynthesis	15	2553	25	12934	NV13669, NV16133, NV14984, NV13202, NV13434, NV13258, NV11069, NV10918, NV16081, NV15655, NV13694, NV14491, NV15635, NV15660, NV16064
GO:0016684	0.00016894	oxidoreductase activity, acting on peroxide as acceptor	15	2553	25	12934	NV12105, NV14185, NV31168, NV15155, NV16124, NV14321, NV25673, NV14196, NV23861, NV11537, NV11536, NV17413, NV15081, NV15805, NV14100
GO:0004601	0.00016894	peroxidase activity	15	2553	25	12934	NV12105, NV14185, NV31168, NV15155, NV16124, NV14321, NV25673, NV14196, NV23861, NV11537, NV11536, NV17413, NV15081, NV15805, NV14100
GO:0001676	0.00017359	long-chain fatty acid metabolic process	7	2553	7	12934	NV15196, NV12918, NV14968, NV10903, NV10319, NV14662, NV15124
GO:0004467	0.00017359	long-chain-fatty-acid-CoA ligase activity	7	2553	7	12934	NV15196, NV12918, NV14968, NV10903, NV10319, NV14662, NV15124
GO:0015645	0.00017359	acid:CoA ligase (AMP-forming) activity	7	2553	7	12934	NV15196, NV12918, NV14968, NV10903, NV10319, NV14662, NV15124
GO:0033177	0.000191259	proton-transporting two-sector ATPase complex, proton-transporting domain	13	2553	20	12934	NV13669, NV12522, NV14984, NV13434, NV10918, NV15655, NV13431, NV13694, NV10516, NV18090, NV16064, NV12316, NV14086
GO:0043648	0.000201844	dicarboxylic acid metabolism	16	2553	28	12934	NV14079, NV13117, NV11033, NV11493, NV16898, NV12395, NV16370, NV13995, NV16031, NV14944, NV11658, NV13853, NV17544, NV16345, NV10214, NV10467
GO:0031163	0.000207206	metal-sulfur cluster assembly	10	2553	13	12934	NV12432, NV12400, NV22506, NV10991, NV10397, NV16049, NV13710, NV13507, NV14603, NV10530
GO:0034440	0.000207206	lipid oxidation	10	2553	13	12934	NV13767, NV16021, NV16550, NV12952, NV18054, NV17893, NV18937, NV15071, NV11442, NV13151
GO:0016226	0.000207206	iron-sulphur cluster assembly	10	2553	13	12934	NV12432, NV12400, NV22506, NV10991, NV10397, NV16049, NV13710, NV13507, NV14603, NV10530
GO:0019395	0.000207206	fatty acid oxidation	10	2553	13	12934	NV13767, NV16021, NV16550, NV12952, NV18054, NV17893, NV18937, NV15071, NV11442, NV13151
GO:0044802	0.000223802	single-organism membrane organization	35	2553	89	12934	NV18447, NV20768, NV12614, NV15886, NV15870, NV16578, NV16343, NV10207, NV13980, NV15932, NV21471, NV13794, NV13664, NV18747, NV10408, NV13708, NV16186, NV10901, NV16913, NV12126, NV15636, NV16205, NV14082, NV11513, NV10279, NV12853, NV17526, NV18078, NV14103, NV11330, NV16442, NV10132, NV10229, NV15659, NV15311
GO:0005774	0.000224405	vacuolar membrane	17	2553	31	12934	NV12522, NV14984, NV17491, NV23750, NV10699, NV17818, NV17706, NV14793, NV13458, NV13431, NV16683, NV10516, NV12316, NV14086, NV10403, NV16729, NV12615
GO:0044437	0.000224405	vacuole component	17	2553	31	12934	NV12522, NV14984, NV17491, NV23750, NV10699, NV17818, NV17706, NV14793, NV13458, NV13431, NV16683, NV10516, NV12316, NV14086, NV10403, NV16729, NV12615
GO:0046933	0.000244676	hydrogen ion translocating F-type ATPase activity	9	2553	11	12934	NV16133, NV10699, NV20037, NV13258, NV16081, NV14793, NV14491, NV12615, NV15635
GO:0031430	0.000244676	mesophragma	9	2553	11	12934	NV14079, NV17380, NV14594, NV10148, NV14099, NV13505, NV14101, NV16284, NV12651
GO:0006396	0.000244942	RNA processing	119	2553	424	12934	NV16852, NV17490, NV16210, NV10011, NV17228, NV17560, NV10642, NV15707, NV11563, NV11406, NV13106, NV13330, NV10157, NV14522, NV15183, NV11568, NV10847, NV13895, NV11800, NV11025, NV17175, NV18527, NV12238, NV15698, NV16019, NV17269, NV11947, NV31504, NV16342, NV16621, NV20179, NV11837, NV18572, NV17768, NV15397, NV13607, NV12815, NV18413, NV14184, NV12934, NV16015, NV18530, NV13353, NV12015, NV1…
GO:0016408	0.000244942	C-acyltransferase activity	8	2553	9	12934	NV11445, NV15196, NV12952, NV12039, NV12971, NV10335, NV14052, NV15071
GO:0008121	0.000244942	coenzyme Q-cytochrome c reductase activity	8	2553	9	12934	NV15537, NV10906, NV10944, NV10574, NV11983, NV15595, NV11136, NV16211
GO:0016681	0.000244942	oxidoreductase activity, acting on diphenols and related substances as donors, cytochrome as acceptor	8	2553	9	12934	NV15537, NV10906, NV10944, NV10574, NV11983, NV15595, NV11136, NV16211
GO:0005832	0.000244942	chaperonin-containing T-complex	8	2553	9	12934	NV12940, NV10040, NV14712, NV18778, NV10556, NV16710, NV31367, NV15549
GO:0051287	0.000245315	NAD binding	19	2553	37	12934	NV19148, NV14079, NV14099, NV11489, NV10662, NV18303, NV15968, NV10824, NV13082, NV13246, NV11796, NV11033, NV11525, NV15997, NV13505, NV17542, NV14101, NV16370, NV10467
GO:0055082	0.000246138	cellular chemical homeostasis	20	2553	40	12934	NV18253, NV15620, NV15619, NV10699, NV15198, NV11069, NV17911, NV13011, NV11698, NV13348, NV13010, NV13431, NV14086, NV15545, NV11492, NV16891, NV10164, NV12126, NV12615, NV16640
GO:0005798	0.00025216	Golgi-associated vesicle	14	2553	23	12934	NV15517, NV11267, NV18498, NV11994, NV14345, NV10523, NV11762, NV15040, NV10082, NV11646, NV15513, NV15659, NV12121, NV15847
GO:0015036	0.00025216	disulphide oxidoreductase activity	14	2553	23	12934	NV11233, NV13058, NV17633, NV11037, NV16188, NV13156, NV10123, NV12528, NV18832, NV12705, NV17215, NV13899, NV13756, NV15753
GO:0006886	0.00025347	intracellular protein transport	69	2553	218	12934	NV17377, NV20768, NV10921, NV16578, NV18660, NV13664, NV18747, NV12043, NV13796, NV13587, NV11587, NV25187, NV14345, NV14332, NV10901, NV16640, NV18645, NV16021, NV14120, NV12934, NV10279, NV18498, NV10523, NV10132, NV13140, NV15040, NV12121, NV15311, NV12141, NV16833, NV15870, NV13359, NV16343, NV10207, NV13794, NV13708, NV14356, NV16913, NV11160, NV12365, NV17372, NV15571, NV14429, NV13088, NV3…
GO:0008324	0.000280589	transmembrane cation transporter activity	92	2553	312	12934	NV14984, NV12467, NV10062, NV10699, NV13434, NV11058, NV13431, NV10587, NV10357, NV10906, NV17611, NV11730, NV13906, NV11203, NV13202, NV18235, NV14144, NV11983, NV15849, NV16211, NV16891, NV11731, NV12343, NV10875, NV13694, NV14344, NV16821, NV15635, NV18007, NV16064, NV30924, NV10944, NV10711, NV16993, NV18130, NV17706, NV14793, NV15655, NV18090, NV13153, NV11806, NV13526, NV18895, NV14712, NV1…
GO:0098655	0.000280589	cation transmembrane transport	92	2553	312	12934	NV14984, NV12467, NV10062, NV10699, NV13434, NV11058, NV13431, NV10587, NV10357, NV10906, NV17611, NV11730, NV13906, NV11203, NV13202, NV18235, NV14144, NV11983, NV15849, NV16211, NV16891, NV11731, NV12343, NV10875, NV13694, NV14344, NV16821, NV15635, NV18007, NV16064, NV30924, NV10944, NV10711, NV16993, NV18130, NV17706, NV14793, NV15655, NV18090, NV13153, NV11806, NV13526, NV18895, NV14712, NV1…
GO:0022890	0.000289309	inorganic cation transmembrane transporter activity	79	2553	259	12934	NV14984, NV12467, NV10062, NV10699, NV13434, NV11058, NV13431, NV10357, NV10906, NV17611, NV11730, NV13906, NV11203, NV13202, NV18235, NV14144, NV11983, NV15849, NV16211, NV16891, NV11731, NV10875, NV13694, NV14344, NV16821, NV15635, NV18007, NV16064, NV30924, NV10944, NV16993, NV18130, NV17706, NV14793, NV15655, NV18090, NV13153, NV18895, NV14712, NV11492, NV10403, NV10803, NV12777, NV17042, NV1…
GO:0016271	0.000327482	tissue death	32	2553	80	12934	NV10155, NV10468, NV12825, NV13914, NV17251, NV18467, NV13256, NV14982, NV13791, NV11782, NV12835, NV15272, NV10360, NV11487, NV11803, NV17544, NV16446, NV18904, NV18570, NV15186, NV12850, NV16502, NV16488, NV11090, NV13422, NV16538, NV15990, NV18411, NV23733, NV18427, NV13877, NV10739
GO:0030163	0.000327482	protein breakdown	53	2553	157	12934	NV14758, NV13305, NV11044, NV14829, NV16435, NV18217, NV12180, NV11866, NV17350, NV14207, NV18121, NV11235, NV16823, NV13980, NV12063, NV17945, NV15789, NV16171, NV16446, NV18836, NV10408, NV21062, NV10361, NV13405, NV20255, NV10764, NV14467, NV12493, NV18414, NV10710, NV15940, NV14488, NV17089, NV10748, NV11147, NV12333, NV18950, NV19178, NV17855, NV12758, NV18963, NV18073, NV11526, NV15169, NV1…
GO:0007559	0.000327482	histolysis	32	2553	80	12934	NV10155, NV10468, NV12825, NV13914, NV17251, NV18467, NV13256, NV14982, NV13791, NV11782, NV12835, NV15272, NV10360, NV11487, NV11803, NV17544, NV16446, NV18904, NV18570, NV15186, NV12850, NV16502, NV16488, NV11090, NV13422, NV16538, NV15990, NV18411, NV23733, NV18427, NV13877, NV10739
GO:0098662	0.000339448	inorganic cation membrane transport	77	2553	252	12934	NV14984, NV12467, NV10699, NV13434, NV11058, NV13431, NV10357, NV10906, NV17611, NV11730, NV13906, NV11203, NV13202, NV18235, NV14144, NV11983, NV15849, NV16211, NV16891, NV11731, NV10875, NV13694, NV14344, NV16821, NV15635, NV18007, NV16064, NV30924, NV10944, NV16993, NV18130, NV17706, NV14793, NV15655, NV18090, NV13153, NV18895, NV14712, NV11492, NV10403, NV10803, NV12777, NV17042, NV16729, NV1…
GO:0022008	0.0003654	neurogenesis	283	2553	1160	12934	NV16210, NV15766, NV18001, NV11139, NV11054, NV15860, NV15886, NV11867, NV11602, NV12043, NV13202, NV15241, NV12743, NV16502, NV16488, NV13298, NV18289, NV12414, NV15050, NV16318, NV18501, NV11147, NV15113, NV11386, NV10438, NV15164, NV10400, NV13353, NV14156, NV11554, NV18159, NV14758, NV12432, NV13328, NV13256, NV13791, NV14096, NV12362, NV11344, NV10896, NV19128, NV17876, NV12490, NV16559, NV1…
GO:0030120	0.000385791	vesicle coat	13	2553	21	12934	NV11267, NV18498, NV11587, NV13042, NV11994, NV12353, NV14345, NV10523, NV14332, NV15040, NV10082, NV11646, NV15847
GO:0065008	0.000385941	regulation of biological attribute	234	2553	937	12934	NV14847, NV10222, NV11139, NV12677, NV10699, NV13156, NV18217, NV10123, NV18832, NV12705, NV18658, NV13011, NV10125, NV15886, NV13231, NV12845, NV18192, NV14986, NV14817, NV19103, NV14183, NV13598, NV15313, NV17425, NV12043, NV10430, NV18319, NV13202, NV18497, NV25673, NV12743, NV14144, NV13146, NV14332, NV18289, NV10288, NV10164, NV12545, NV12427, NV17549, NV16640, NV16405, NV10120, NV11837, NV1…
GO:0006873	0.000386652	cellular ion homeostasis	19	2553	38	12934	NV18253, NV15620, NV15619, NV10699, NV15198, NV11069, NV17911, NV13011, NV11698, NV13348, NV13010, NV13431, NV14086, NV15545, NV11492, NV16891, NV12126, NV12615, NV16640
GO:0016765	0.000386652	transferase activity, transferring alkyl or aryl (other than methyl) groups	19	2553	38	12934	NV10904, NV18412, NV16492, NV12288, NV15921, NV14185, NV13535, NV18311, NV11764, NV17980, NV12420, NV11656, NV14196, NV10557, NV10315, NV16538, NV18488, NV23721, NV15805
GO:0035383	0.000391629	thioester metabolic process	11	2553	16	12934	NV12323, NV13576, NV12060, NV15196, NV12616, NV17264, NV11490, NV12918, NV13940, NV10288, NV30684
GO:0006637	0.000391629	acyl-CoA metabolic process	11	2553	16	12934	NV12323, NV13576, NV12060, NV15196, NV12616, NV17264, NV11490, NV12918, NV13940, NV10288, NV30684
GO:0016620	0.000395538	oxidoreductase activity, acting on the aldehyde or oxo group of donors, NAD or NADP as acceptor	25	2553	57	12934	NV10293, NV10127, NV17034, NV10673, NV30263, NV10125, NV15227, NV18526, NV31101, NV16074, NV18732, NV15229, NV26016, NV10128, NV13117, NV16312, NV13505, NV14562, NV10120, NV15228, NV15140, NV16405, NV15226, NV14561, NV18966
GO:0035070	0.000421666	salivary gland histolysis	30	2553	74	12934	NV10155, NV10468, NV12825, NV13914, NV17251, NV18467, NV13256, NV14982, NV13791, NV11782, NV12835, NV15272, NV10360, NV11487, NV17544, NV16446, NV18904, NV18570, NV15186, NV12850, NV16488, NV11090, NV13422, NV16538, NV15990, NV18411, NV23733, NV18427, NV13877, NV10739
GO:0006417	0.000426247	regulation of protein biosynthesis	34	2553	88	12934	NV10149, NV16210, NV15766, NV12521, NV16829, NV18467, NV10955, NV16475, NV13791, NV16439, NV12835, NV10220, NV16857, NV13794, NV14976, NV17637, NV18289, NV17558, NV19058, NV11120, NV18831, NV11895, NV17317, NV10150, NV16237, NV13962, NV15355, NV13034, NV20614, NV17781, NV14708, NV13965, NV13467, NV14097
GO:0006811	0.000432922	ion transport	140	2553	520	12934	NV14984, NV16375, NV10062, NV15895, NV10699, NV13434, NV13011, NV10921, NV11730, NV17611, NV13202, NV18235, NV14144, NV11983, NV30102, NV10302, NV12343, NV15635, NV30924, NV16942, NV10711, NV16993, NV10779, NV14793, NV13450, NV15744, NV18090, NV11806, NV13526, NV14712, NV18895, NV16853, NV10403, NV12777, NV17042, NV18551, NV11787, NV16133, NV11516, NV16629, NV12169, NV11698, NV11116, NV13458, NV1…
GO:0016482	0.000468775	cytoplasmic transport	65	2553	206	12934	NV12141, NV15712, NV17377, NV11962, NV16475, NV20768, NV14522, NV10921, NV15870, NV16578, NV16343, NV11487, NV10207, NV15801, NV12434, NV13794, NV18660, NV13664, NV18747, NV12043, NV13796, NV14887, NV11587, NV25187, NV12743, NV13708, NV10901, NV17707, NV23065, NV14356, NV11160, NV16640, NV11837, NV18645, NV12365, NV17372, NV16021, NV30255, NV14120, NV14082, NV11545, NV15873, NV18927, NV15150, NV1…
GO:0030662	0.000471637	coated vesicle membrane	14	2553	24	12934	NV11267, NV16942, NV18498, NV11587, NV13042, NV11994, NV12353, NV14345, NV10523, NV14332, NV15040, NV10082, NV11646, NV15847
GO:0009145	0.000471637	purine nucleoside triphosphate anabolism	14	2553	24	12934	NV13669, NV16133, NV14984, NV13202, NV13434, NV13258, NV11069, NV10918, NV16081, NV15655, NV13694, NV14491, NV15635, NV16064
GO:0009206	0.000471637	purine ribonucleoside triphosphate anabolism	14	2553	24	12934	NV13669, NV16133, NV14984, NV13202, NV13434, NV13258, NV11069, NV10918, NV16081, NV15655, NV13694, NV14491, NV15635, NV16064
GO:0044092	0.000478609	negative regulation of molecular function	48	2553	140	12934	NV15620, NV14829, NV18766, NV14517, NV25960, NV15428, NV17788, NV17545, NV12082, NV24476, NV11295, NV10678, NV16502, NV10361, NV11090, NV23115, NV14467, NV18414, NV16390, NV16104, NV20863, NV22845, NV15619, NV16044, NV18118, NV13613, NV11558, NV19178, NV16453, NV10520, NV14415, NV18710, NV13603, NV22493, NV13479, NV13353, NV14679, NV21876, NV30509, NV15012, NV13614, NV21240, NV12850, NV15120, NV3…
GO:0016817	0.000509432	hydrolase activity, acting on acid anhydrides	171	2553	658	12934	NV14984, NV20187, NV17491, NV17377, NV14625, NV10699, NV18378, NV13434, NV17593, NV18192, NV10747, NV15789, NV13664, NV14183, NV13373, NV12592, NV10430, NV10929, NV13202, NV12743, NV18289, NV16640, NV15635, NV10034, NV18778, NV25650, NV11718, NV14793, NV31624, NV12333, NV12451, NV10438, NV10400, NV18090, NV13687, NV12853, NV14712, NV14357, NV31367, NV14156, NV13570, NV10403, NV16270, NV16133, NV1…
GO:0007399	0.00052842	nervous system development	315	2553	1314	12934	NV16210, NV15766, NV18001, NV11139, NV30429, NV11054, NV15860, NV15886, NV11867, NV11602, NV12043, NV13202, NV15241, NV12743, NV16502, NV16488, NV13298, NV11493, NV18289, NV12414, NV15050, NV16318, NV18501, NV15113, NV11147, NV11386, NV10438, NV15164, NV10400, NV16999, NV13353, NV14156, NV10950, NV11554, NV18159, NV14758, NV12432, NV13328, NV13256, NV13791, NV14096, NV12362, NV11344, NV10896, NV1…
GO:0016798	0.000540879	hydrolase activity, acting on glycosyl bonds	39	2553	107	12934	NV16846, NV14632, NV17799, NV12602, NV16404, NV18339, NV10893, NV12204, NV10253, NV17832, NV14628, NV12203, NV18167, NV14966, NV18321, NV10849, NV15884, NV17290, NV10739, NV18541, NV11958, NV16524, NV15567, NV15022, NV13911, NV16011, NV17289, NV15603, NV13888, NV15418, NV11856, NV16403, NV11134, NV18427, NV12221, NV15651, NV15827, NV13882, NV15743
GO:0044439	0.000542661	peroxisome component	10	2553	14	12934	NV15632, NV16021, NV16903, NV12474, NV15227, NV13076, NV15132, NV11642, NV12365, NV13151
GO:0017004	0.000542661	cytochrome complex assembly	10	2553	14	12934	NV11566, NV16205, NV11621, NV11764, NV15077, NV16211, NV16891, NV10993, NV21471, NV10607
GO:0044438	0.000542661	microbody part	10	2553	14	12934	NV15632, NV16021, NV16903, NV12474, NV15227, NV13076, NV15132, NV11642, NV12365, NV13151
GO:0009057	0.000597545	macromolecule catabolic process	85	2553	289	12934	NV13305, NV16435, NV18217, NV11866, NV10893, NV17350, NV14207, NV17162, NV16823, NV15789, NV16446, NV11446, NV21062, NV12436, NV17832, NV14467, NV16524, NV11147, NV12333, NV19178, NV12758, NV18963, NV18073, NV11166, NV11526, NV13603, NV15169, NV11430, NV14229, NV17658, NV17682, NV17688, NV15209, NV17166, NV14919, NV20651, NV15827, NV11633, NV14758, NV11044, NV14829, NV18070, NV16475, NV15366, NV1…
GO:0016818	0.000623309	hydrolase activity, acting on acid anhydrides, in phosphorus-containing anhydrides	170	2553	656	12934	NV14984, NV20187, NV17491, NV17377, NV14625, NV10699, NV18378, NV13434, NV17593, NV18192, NV10747, NV15789, NV13664, NV14183, NV13373, NV12592, NV10430, NV10929, NV13202, NV12743, NV18289, NV16640, NV15635, NV10034, NV18778, NV25650, NV11718, NV14793, NV31624, NV12333, NV12451, NV10438, NV10400, NV18090, NV13687, NV12853, NV14712, NV14357, NV31367, NV14156, NV13570, NV10403, NV16270, NV16133, NV1…
GO:0004497	0.000660605	monooxygenase activity	42	2553	119	12934	NV15196, NV10613, NV17463, NV12368, NV18378, NV13927, NV18034, NV18050, NV15951, NV20527, NV17483, NV13474, NV25516, NV13219, NV18554, NV16242, NV10614, NV10996, NV15332, NV13020, NV13220, NV15591, NV15757, NV16697, NV17183, NV18379, NV10995, NV15253, NV18416, NV19195, NV16750, NV16224, NV30071, NV13778, NV12197, NV13021, NV12045, NV15592, NV18292, NV13776, NV14333, NV15333
GO:0006575	0.000671239	modified amino acid metabolism	23	2553	52	12934	NV11447, NV24817, NV16492, NV13005, NV17830, NV12288, NV15933, NV14185, NV19223, NV13373, NV15114, NV12420, NV30894, NV14196, NV17856, NV11033, NV12870, NV12126, NV11145, NV23721, NV15805, NV16064, NV16609
GO:0010608	0.00068321	posttranscriptional regulation of gene expression	54	2553	165	12934	NV14758, NV11942, NV10149, NV16210, NV15766, NV12521, NV16829, NV12825, NV18467, NV10955, NV18217, NV16475, NV13791, NV16439, NV12835, NV10220, NV16857, NV13794, NV16388, NV12082, NV14976, NV17337, NV17637, NV20255, NV18289, NV11212, NV18875, NV11120, NV17558, NV19058, NV18831, NV18163, NV11895, NV19042, NV12161, NV17317, NV11247, NV13955, NV10150, NV12451, NV17535, NV16237, NV13495, NV13962, NV1…
GO:0035384	0.000721307	thioester biosynthesis	9	2553	12	12934	NV12323, NV13576, NV12060, NV15196, NV17264, NV11490, NV12918, NV13940, NV30684
GO:0019840	0.000721307	isoprenoid binding	9	2553	12	12934	NV16525, NV15186, NV16527, NV16976, NV10680, NV16528, NV16529, NV10446, NV16526
GO:0033180	0.000721307	proton-transporting V-type ATPase, V1 domain	9	2553	12	12934	NV23750, NV10699, NV20037, NV17706, NV14793, NV13458, NV10403, NV16729, NV12615
GO:0015926	0.000721307	glucosidase activity	13	2553	22	12934	NV15603, NV14628, NV12203, NV16404, NV14966, NV12204, NV11134, NV16403, NV15022, NV10849, NV10253, NV15884, NV15743
GO:0004312	0.000721307	acyl-CoA:malonyl-CoA C-acyltransferase (decarboxylating, oxoacyl- and enoyl-reducing and thioester-hydrolysing)	9	2553	12	12934	NV17124, NV14456, NV10111, NV22399, NV14455, NV17494, NV14986, NV17486, NV10927
GO:0071616	0.000721307	acyl-CoA formation	9	2553	12	12934	NV12323, NV13576, NV12060, NV15196, NV17264, NV11490, NV12918, NV13940, NV30684
GO:0035639	0.000721307	purine ribonucleoside triphosphate binding	237	2553	960	12934	NV10545, NV18001, NV17491, NV16010, NV11054, NV17377, NV14625, NV16579, NV10699, NV11406, NV18378, NV12122, NV18563, NV15615, NV17593, NV18192, NV15789, NV13664, NV14183, NV21463, NV13373, NV12592, NV10430, NV18497, NV12743, NV12734, NV11493, NV14432, NV18912, NV18289, NV10836, NV18317, NV16861, NV16640, NV13576, NV15947, NV10034, NV18778, NV13552, NV16492, NV12514, NV25650, NV12198, NV11718, NV3…
GO:0036379	0.000721307	striated muscle filament	9	2553	12	12934	NV11910, NV10917, NV15545, NV12582, NV17149, NV11782, NV17391, NV12065, NV12583
GO:0008144	0.000721307	drug binding	9	2553	12	12934	NV12905, NV15620, NV15619, NV16793, NV15532, NV16708, NV22490, NV17964, NV17395
GO:0045261	0.000763161	hydrogen-transporting ATP synthase, F1 sector	6	2553	6	12934	NV16133, NV14491, NV15635, NV16064, NV13258, NV16081
GO:0000275	0.000763161	mitochondrial proton-transporting ATP synthase complex, catalytic core F(1)	6	2553	6	12934	NV16133, NV14491, NV15635, NV16064, NV13258, NV16081
GO:0004774	0.000763161	succinate-CoA ligase activity	6	2553	6	12934	NV13576, NV30684, NV12733, NV12395, NV13707, NV12734
GO:0042171	0.000763161	LPAAT activity	6	2553	6	12934	NV17815, NV14583, NV15251, NV12243, NV24446, NV12833
GO:0005576	0.000768258	extracellular	166	2553	641	12934	NV12602, NV25688, NV16579, NV10123, NV14633, NV13011, NV12350, NV13886, NV15112, NV17425, NV15720, NV19233, NV17964, NV13146, NV10974, NV13727, NV12809, NV16524, NV10976, NV13005, NV24057, NV15113, NV11386, NV12451, NV19195, NV11417, NV14154, NV15172, NV13487, NV14591, NV17135, NV10424, NV15012, NV17794, NV16850, NV16270, NV11106, NV12811, NV14141, NV18293, NV14079, NV18070, NV17788, NV15989, NV1…
GO:0098660	0.000799784	inorganic ion transmembrane transport	82	2553	279	12934	NV14984, NV16375, NV12467, NV10699, NV13434, NV11058, NV13431, NV10357, NV10906, NV17611, NV11730, NV13906, NV11203, NV13202, NV18235, NV14144, NV11983, NV15849, NV16826, NV16211, NV16891, NV11731, NV10875, NV13694, NV14344, NV16821, NV15635, NV10533, NV18007, NV16064, NV30924, NV10944, NV16993, NV18130, NV17706, NV14793, NV15655, NV18090, NV13153, NV18895, NV14712, NV11492, NV10403, NV10803, NV1…
GO:0009628	0.000823246	response to abiotic stimulus	87	2553	300	12934	NV10074, NV12677, NV17377, NV10699, NV15198, NV18378, NV13994, NV14522, NV16976, NV10921, NV18438, NV12845, NV16586, NV17545, NV14183, NV13373, NV17380, NV18235, NV18289, NV13756, NV14344, NV12323, NV30924, NV18803, NV12182, NV18519, NV18379, NV15126, NV12451, NV15013, NV13687, NV10035, NV11806, NV13603, NV18723, NV11936, NV16172, NV10269, NV16395, NV15120, NV11306, NV19129, NV11787, NV16829, NV1…
GO:0031301	0.000830249	integral component of organelle membrane	20	2553	43	12934	NV16385, NV13767, NV10812, NV13334, NV13333, NV11866, NV18652, NV20310, NV18797, NV14710, NV10407, NV16903, NV11359, NV17298, NV10132, NV12474, NV18136, NV15132, NV15311, NV12849
GO:0030258	0.000830249	lipid modification	20	2553	43	12934	NV13767, NV11510, NV16021, NV16550, NV12952, NV30195, NV18054, NV15257, NV13901, NV17893, NV16896, NV15071, NV13151, NV18404, NV15195, NV17828, NV13581, NV18094, NV18937, NV11442
GO:0015450	0.000837082	protein translocase activity	11	2553	17	12934	NV30255, NV13088, NV15150, NV10921, NV23066, NV10132, NV13140, NV16578, NV10901, NV10279, NV14672
GO:0015035	0.000837082	protein disulfide oxidoreductase activity	11	2553	17	12934	NV11233, NV13058, NV17633, NV11037, NV16188, NV13156, NV10123, NV12705, NV17215, NV13899, NV15753
GO:0016878	0.000837082	acid-thiol ligase activity	11	2553	17	12934	NV13576, NV10319, NV12734, NV10449, NV30684, NV12733, NV12395, NV13707, NV13102, NV17329, NV17262
GO:0090599	0.000837082	alpha-glucosidase activity	11	2553	17	12934	NV14628, NV12203, NV16404, NV14966, NV12204, NV11134, NV16403, NV15022, NV10849, NV10253, NV15743
GO:0006122	0.000879733	mitochondrial electron transport, ubiquinol to cytochrome c	8	2553	10	12934	NV15537, NV10906, NV10944, NV10574, NV11983, NV15595, NV11136, NV16211
GO:0045263	0.000879733	proton-transporting ATP synthase complex, coupling factor F(o)	8	2553	10	12934	NV13669, NV14984, NV13434, NV10918, NV15655, NV13694, NV18090, NV16064
GO:0045239	0.000879733	tricarboxylic acid cycle enzyme complex	8	2553	10	12934	NV15170, NV11490, NV19148, NV12733, NV13707, NV17106, NV12734, NV10214
GO:0009081	0.000879733	branched-chain amino acid metabolic process	8	2553	10	12934	NV15828, NV16940, NV10662, NV30263, NV12819, NV11699, NV18346, NV18732
GO:0008541	0.000879733	proteasome regulatory particle, lid subcomplex	8	2553	10	12934	NV14908, NV14096, NV17501, NV10063, NV11103, NV10748, NV10361, NV16539
GO:0006635	0.000879733	fatty acid beta-oxidation	8	2553	10	12934	NV13767, NV16550, NV12952, NV18054, NV17893, NV18937, NV15071, NV11442
GO:0005501	0.000879733	retinoid binding	8	2553	10	12934	NV16525, NV16527, NV16976, NV10680, NV16528, NV16529, NV10446, NV16526
GO:0072594	0.000880523	establishment of protein localisation to organelle	37	2553	102	12934	NV17377, NV20768, NV10921, NV15870, NV16578, NV16343, NV10207, NV13794, NV18660, NV13664, NV18747, NV13796, NV25187, NV13708, NV10901, NV11160, NV12365, NV17372, NV16021, NV30255, NV15873, NV18927, NV15150, NV10477, NV15491, NV15317, NV11513, NV12934, NV17839, NV10279, NV15632, NV18078, NV14103, NV16442, NV13140, NV10132, NV12121
GO:0019773	0.000954217	proteasome core complex, alpha-subunit complex	7	2553	8	12934	NV18836, NV10939, NV12758, NV17855, NV12493, NV12063, NV17945
GO:0071617	0.000954217	lysophospholipid acyltransferase activity	7	2553	8	12934	NV17815, NV14583, NV15251, NV12243, NV24446, NV13901, NV12833
GO:0006890	0.000954217	retrograde vesicle-mediated transport, Golgi to ER	7	2553	8	12934	NV15517, NV11267, NV10082, NV18498, NV15513, NV14345, NV10523
GO:0030126	0.000954217	coatomer	7	2553	8	12934	NV11267, NV10082, NV18498, NV11646, NV14345, NV10523, NV15847
GO:0030663	0.000954217	COPI-coated vesicle membrane	7	2553	8	12934	NV11267, NV10082, NV18498, NV11646, NV14345, NV10523, NV15847
GO:0016830	0.0011995	carbon-carbon lyase activity	20	2553	44	12934	NV30778, NV16138, NV11109, NV14988, NV13994, NV11699, NV14138, NV16284, NV10407, NV11111, NV17655, NV11853, NV11180, NV12919, NV13709, NV18780, NV11125, NV10287, NV30204, NV14896
GO:0043086	0.0012282	negative regulation of catalytic activity	43	2553	126	12934	NV15620, NV14829, NV18766, NV14517, NV25960, NV15428, NV17788, NV17545, NV12082, NV24476, NV11295, NV10678, NV16502, NV10361, NV11090, NV23115, NV14467, NV18414, NV16390, NV16104, NV20863, NV15619, NV16044, NV18118, NV13613, NV11558, NV19178, NV16453, NV10520, NV14415, NV18710, NV22493, NV13479, NV13353, NV21876, NV15012, NV13614, NV30509, NV21240, NV12850, NV18411, NV14919, NV24092
GO:0072593	0.00122858	ROS metabolic process	10	2553	15	12934	NV18319, NV16124, NV25673, NV12236, NV12127, NV14137, NV17413, NV15081, NV12126, NV14100
GO:0006206	0.00122858	pyrimidine nucleobase metabolic process	10	2553	15	12934	NV16235, NV13994, NV30263, NV11418, NV13709, NV16158, NV16233, NV16234, NV18732, NV14183
GO:0019915	0.00127864	lipid storage	13	2553	23	12934	NV13598, NV14441, NV13517, NV18497, NV17138, NV18818, NV15511, NV10470, NV13289, NV10469, NV13597, NV10572, NV18084
GO:0004857	0.00127864	enzyme inhibitor activity	33	2553	89	12934	NV15620, NV18766, NV14517, NV25960, NV15428, NV17788, NV17545, NV12082, NV24476, NV11295, NV10678, NV16502, NV23115, NV16390, NV20863, NV16044, NV15619, NV18118, NV13613, NV19178, NV10520, NV14415, NV22493, NV13479, NV21876, NV13614, NV15012, NV30509, NV12850, NV21240, NV18411, NV14919, NV24092
GO:0016462	0.00127882	pyrophosphatase activity	167	2553	652	12934	NV14984, NV20187, NV17491, NV17377, NV14625, NV10699, NV18378, NV13434, NV17593, NV18192, NV10747, NV15789, NV13664, NV14183, NV13373, NV12592, NV10430, NV10929, NV13202, NV12743, NV18289, NV16640, NV15635, NV10034, NV18778, NV25650, NV11718, NV14793, NV31624, NV12333, NV12451, NV10438, NV10400, NV18090, NV13687, NV12853, NV14712, NV14357, NV31367, NV14156, NV13570, NV10403, NV16270, NV16133, NV1…
GO:0016859	0.00139727	cis-trans isomerase activity	14	2553	26	12934	NV12905, NV18527, NV10155, NV16793, NV14924, NV15532, NV16708, NV22490, NV18182, NV17395, NV16945, NV23721, NV16676, NV12361
GO:0030003	0.00142345	cellular cation homeostasis	17	2553	35	12934	NV18253, NV10699, NV15198, NV11069, NV17911, NV13011, NV11698, NV13348, NV13010, NV13431, NV14086, NV15545, NV11492, NV16891, NV12126, NV16640, NV12615
GO:0032553	0.00151799	ribonucleotide binding	241	2553	990	12934	NV10545, NV18001, NV17491, NV16010, NV11054, NV17377, NV14625, NV16579, NV10699, NV11406, NV18378, NV12122, NV18563, NV15615, NV17593, NV18192, NV15789, NV11658, NV13664, NV14183, NV21463, NV13373, NV12592, NV10430, NV18497, NV12743, NV12734, NV11493, NV14432, NV18912, NV18289, NV10836, NV18317, NV16861, NV16640, NV15947, NV13576, NV10034, NV18778, NV13552, NV16492, NV12514, NV25650, NV12198, NV1…
GO:0071806	0.00156348	protein membrane transport	21	2553	48	12934	NV16021, NV30255, NV13088, NV15873, NV15150, NV10921, NV23066, NV15870, NV16578, NV15491, NV10279, NV17839, NV18747, NV15632, NV25187, NV13140, NV10132, NV10901, NV11160, NV14672, NV12365
GO:0017076	0.00157422	purine nucleotide binding	240	2553	986	12934	NV10545, NV18001, NV17491, NV16010, NV11054, NV17377, NV14625, NV16579, NV10699, NV11406, NV18378, NV12122, NV18563, NV15615, NV17593, NV18192, NV15789, NV13664, NV14183, NV21463, NV13373, NV12592, NV10430, NV18497, NV12743, NV12734, NV11493, NV14432, NV18912, NV18289, NV10836, NV18317, NV16861, NV16640, NV13576, NV15947, NV10034, NV18778, NV13552, NV16492, NV12514, NV25650, NV12198, NV11718, NV3…
GO:0046112	0.00178965	nucleobase biosynthesis	9	2553	13	12934	NV16235, NV11181, NV12158, NV11418, NV13709, NV16158, NV16233, NV16234, NV14183
GO:0030660	0.00178965	Golgi-associated vesicle membrane	9	2553	13	12934	NV11267, NV18498, NV11994, NV14345, NV10523, NV15040, NV10082, NV11646, NV15847
GO:0006518	0.00188088	peptide metabolism	19	2553	42	12934	NV11447, NV15958, NV13005, NV18122, NV12288, NV19195, NV14185, NV17208, NV13373, NV12420, NV22763, NV14196, NV17856, NV10981, NV12870, NV12126, NV23721, NV15805, NV16609
GO:0001883	0.00201067	purine nucleoside binding	237	2553	976	12934	NV10545, NV18001, NV17491, NV16010, NV11054, NV17377, NV14625, NV16579, NV10699, NV11406, NV18378, NV12122, NV18563, NV15615, NV17593, NV18192, NV15789, NV13664, NV14183, NV21463, NV13373, NV12592, NV10430, NV18497, NV12743, NV12734, NV11493, NV14432, NV18912, NV18289, NV10836, NV18317, NV16861, NV16640, NV13576, NV15947, NV10034, NV18778, NV13552, NV16492, NV12514, NV25650, NV12198, NV11718, NV3…
GO:0032550	0.00201067	purine ribonucleoside binding	237	2553	976	12934	NV10545, NV18001, NV17491, NV16010, NV11054, NV17377, NV14625, NV16579, NV10699, NV11406, NV18378, NV12122, NV18563, NV15615, NV17593, NV18192, NV15789, NV13664, NV14183, NV21463, NV13373, NV12592, NV10430, NV18497, NV12743, NV12734, NV11493, NV14432, NV18912, NV18289, NV10836, NV18317, NV16861, NV16640, NV13576, NV15947, NV10034, NV18778, NV13552, NV16492, NV12514, NV25650, NV12198, NV11718, NV3…
GO:0034599	0.00201284	cellular response to oxidative stress	12	2553	21	12934	NV13914, NV15198, NV16124, NV25673, NV12236, NV13348, NV12127, NV14137, NV17413, NV15081, NV12126, NV14100
GO:0046683	0.00201284	response to organophosphorus	12	2553	21	12934	NV13220, NV14441, NV13219, NV12368, NV17138, NV10470, NV13289, NV10469, NV18292, NV15253, NV15951, NV10572
GO:0009416	0.00210328	response to light stimulus	37	2553	106	12934	NV12677, NV15198, NV10460, NV13994, NV16308, NV10105, NV14522, NV16976, NV12845, NV17545, NV14183, NV13373, NV11905, NV17824, NV18289, NV14344, NV12323, NV18803, NV18280, NV12554, NV16945, NV11914, NV17839, NV13687, NV11806, NV13603, NV14086, NV18723, NV12905, NV11485, NV11375, NV13517, NV16172, NV17086, NV11664, NV13236, NV12978
GO:0032555	0.00213311	purine ribonucleotide binding	237	2553	977	12934	NV10545, NV18001, NV17491, NV16010, NV11054, NV17377, NV14625, NV16579, NV10699, NV11406, NV18378, NV12122, NV18563, NV15615, NV17593, NV18192, NV15789, NV13664, NV14183, NV21463, NV13373, NV12592, NV10430, NV18497, NV12743, NV12734, NV11493, NV14432, NV18912, NV18289, NV10836, NV18317, NV16861, NV16640, NV13576, NV15947, NV10034, NV18778, NV13552, NV16492, NV12514, NV25650, NV12198, NV11718, NV3…
GO:0016831	0.0021521	carboxy-lyase activity	17	2553	36	12934	NV30778, NV16138, NV11109, NV14988, NV13994, NV10407, NV11111, NV17655, NV11853, NV11180, NV12919, NV13709, NV18780, NV11125, NV10287, NV30204, NV14896
GO:0097367	0.00220304	carbohydrate derivative binding	262	2553	1093	12934	NV18001, NV17491, NV11054, NV25688, NV14625, NV16579, NV10699, NV11406, NV18378, NV18563, NV17593, NV15789, NV21463, NV12743, NV11493, NV18912, NV18289, NV15947, NV13576, NV10034, NV13552, NV12514, NV25650, NV15323, NV15593, NV15684, NV12853, NV23142, NV17655, NV31367, NV14156, NV18528, NV17515, NV13570, NV16850, NV14758, NV11158, NV16833, NV15281, NV12362, NV16343, NV12261, NV11235, NV15792, NV1…
GO:0030659	0.00229812	cytoplasmic vesicle membrane	15	2553	30	12934	NV11267, NV16942, NV18498, NV11587, NV13042, NV11994, NV12353, NV14345, NV10523, NV14332, NV15040, NV10082, NV18414, NV11646, NV15847
GO:0016860	0.00229812	intramolecular oxidoreductase activity	14	2553	27	12934	NV15223, NV17633, NV15720, NV17380, NV16188, NV13531, NV12018, NV10123, NV12528, NV15802, NV11963, NV14283, NV12372, NV16157
GO:0003746	0.00229812	translation elongation factor activity	14	2553	27	12934	NV17769, NV14357, NV14492, NV16035, NV11718, NV16538, NV12835, NV13182, NV18746, NV16270, NV18314, NV14848, NV14295, NV11428
GO:0044421	0.00229812	extracellular region part	78	2553	271	12934	NV12808, NV12602, NV16579, NV15060, NV10123, NV13886, NV16586, NV17545, NV10387, NV12105, NV17425, NV19233, NV31168, NV10975, NV13146, NV16621, NV10974, NV13613, NV12809, NV16524, NV10976, NV24057, NV23861, NV18294, NV11386, NV12451, NV16041, NV19195, NV13487, NV10067, NV18498, NV17794, NV13147, NV11106, NV16270, NV12811, NV15827, NV18293, NV22776, NV17903, NV18070, NV15989, NV17788, NV14179, NV1…
GO:0008320	0.00229812	protein transmembrane transporter activity	14	2553	27	12934	NV30255, NV13088, NV15873, NV15150, NV10921, NV23066, NV10132, NV13140, NV16578, NV10901, NV10279, NV17839, NV11160, NV14672
GO:0006644	0.00236022	phospholipid metabolic process	32	2553	88	12934	NV11510, NV13334, NV30195, NV13333, NV18324, NV12614, NV18987, NV15205, NV13535, NV17828, NV11861, NV18094, NV17197, NV20777, NV10287, NV22429, NV24817, NV12554, NV15251, NV12428, NV22428, NV11417, NV16896, NV15195, NV18404, NV17526, NV14583, NV11144, NV24446, NV13593, NV13581, NV16172
GO:0030135	0.0024113	coated vesicle	20	2553	46	12934	NV15517, NV16942, NV11994, NV12795, NV18501, NV11646, NV15847, NV11267, NV13587, NV11587, NV18498, NV13042, NV12353, NV14345, NV10523, NV14332, NV15040, NV10082, NV15513, NV15659
GO:0016460	0.00247957	myosin II complex	8	2553	11	12934	NV10917, NV10929, NV19173, NV17181, NV11782, NV13872, NV17391, NV10438
GO:0004602	0.00247957	selenium-glutathione peroxidase activity	8	2553	11	12934	NV14185, NV23861, NV11537, NV11536, NV17413, NV15805, NV14100, NV14196
GO:0000221	0.00247957	vacuolar proton-transporting V-type ATPase, V1 domain	8	2553	11	12934	NV23750, NV10699, NV17706, NV14793, NV13458, NV10403, NV16729, NV12615
GO:0008238	0.00252199	exoprotease activity	33	2553	92	12934	NV18175, NV18310, NV11179, NV17561, NV16136, NV12644, NV12914, NV10408, NV18771, NV15440, NV13317, NV16845, NV16149, NV16875, NV17109, NV18253, NV20575, NV17694, NV12117, NV10445, NV31407, NV15385, NV18176, NV11506, NV20569, NV14037, NV16057, NV15674, NV12289, NV10981, NV14919, NV10290, NV17724
GO:0008374	0.00253873	O-acyltransferase activity	10	2553	16	12934	NV17526, NV14583, NV12243, NV24446, NV12614, NV13469, NV13327, NV15251, NV14964, NV12833
GO:0016405	0.00253873	CoA-ligase activity	10	2553	16	12934	NV13576, NV12734, NV10449, NV30684, NV12733, NV12395, NV13707, NV17329, NV13102, NV17262
GO:0009069	0.00253873	serine family amino acid metabolic process	10	2553	16	12934	NV12512, NV10602, NV18829, NV15415, NV18666, NV13507, NV11175, NV17542, NV11833, NV17106
GO:0031300	0.0026331	intrinsic component of organelle membrane	22	2553	53	12934	NV16385, NV13767, NV10812, NV13334, NV13333, NV11866, NV18652, NV20310, NV18797, NV14710, NV10407, NV12853, NV16903, NV11359, NV17298, NV10132, NV12474, NV18136, NV15132, NV31867, NV15311, NV12849
GO:0006605	0.00264098	protein targeting	38	2553	111	12934	NV17377, NV20768, NV10921, NV15870, NV16578, NV16343, NV10207, NV13794, NV18660, NV13664, NV18747, NV13796, NV25187, NV13708, NV10901, NV11160, NV12365, NV17372, NV16021, NV30255, NV15873, NV18927, NV15150, NV10477, NV15491, NV15317, NV11513, NV12934, NV17839, NV10279, NV15632, NV18078, NV14103, NV16442, NV13140, NV10132, NV15311, NV12121
GO:0031410	0.00279775	cytoplasmic vesicle	50	2553	158	12934	NV17903, NV15958, NV13387, NV11993, NV18364, NV10680, NV11646, NV19103, NV15847, NV21547, NV14183, NV11267, NV13587, NV11587, NV17554, NV12353, NV14345, NV14332, NV18414, NV24673, NV12126, NV15513, NV16640, NV16821, NV18645, NV14293, NV17773, NV15517, NV16942, NV11994, NV14120, NV12795, NV18501, NV11665, NV14086, NV12905, NV11353, NV13593, NV18498, NV13042, NV13107, NV10523, NV18770, NV11762, NV1…
GO:0034220	0.00281821	ion membrane transport	124	2553	471	12934	NV14984, NV16375, NV12467, NV10062, NV15895, NV10699, NV13434, NV10921, NV11058, NV13431, NV14791, NV10587, NV10357, NV10906, NV15598, NV11730, NV17611, NV13906, NV11203, NV13202, NV18235, NV14144, NV11983, NV15849, NV30102, NV16826, NV16211, NV16891, NV11731, NV12343, NV10875, NV13694, NV14344, NV16821, NV15635, NV10533, NV18007, NV16064, NV30924, NV10944, NV10711, NV16993, NV10779, NV18130, NV1…
GO:0017111	0.00281841	unspecific diphosphate phosphohydrolase activity	162	2553	640	12934	NV14984, NV20187, NV17491, NV17377, NV14625, NV10699, NV18378, NV13434, NV17593, NV18192, NV15789, NV13664, NV14183, NV13373, NV12592, NV10430, NV10929, NV13202, NV12743, NV18289, NV16640, NV15635, NV10034, NV18778, NV25650, NV11718, NV14793, NV31624, NV12333, NV12451, NV10438, NV10400, NV18090, NV13687, NV12853, NV14712, NV14357, NV31367, NV14156, NV13570, NV10403, NV16270, NV16133, NV16833, NV1…
GO:0032549	0.00284467	ribonucleoside binding	237	2553	982	12934	NV10545, NV18001, NV17491, NV16010, NV11054, NV17377, NV14625, NV16579, NV10699, NV11406, NV18378, NV12122, NV18563, NV15615, NV17593, NV18192, NV15789, NV13664, NV14183, NV21463, NV13373, NV12592, NV10430, NV18497, NV12743, NV12734, NV11493, NV14432, NV18912, NV18289, NV10836, NV18317, NV16861, NV16640, NV13576, NV15947, NV10034, NV18778, NV13552, NV16492, NV12514, NV25650, NV12198, NV11718, NV3…
GO:1902580	0.00295296	single-organism cellular localization	64	2553	215	12934	NV11139, NV17377, NV20768, NV10921, NV11568, NV16578, NV18660, NV13664, NV18747, NV13598, NV13796, NV10430, NV25187, NV12436, NV10901, NV11837, NV16962, NV12583, NV18120, NV16021, NV16205, NV12934, NV10279, NV13603, NV11936, NV10132, NV13140, NV12121, NV15311, NV12141, NV18447, NV13256, NV16475, NV15870, NV16343, NV10207, NV13980, NV13794, NV21471, NV14976, NV13708, NV30749, NV11160, NV12365, NV1…
GO:0016675	0.00308635	oxidoreductase activity, acting on haem group of donors	11	2553	19	12934	NV11730, NV13906, NV18130, NV11058, NV11731, NV16891, NV16020, NV12777, NV18551, NV13905, NV13153
GO:0016676	0.00308635	oxidoreductase activity, acting on a heme group of donors, oxygen as acceptor	11	2553	19	12934	NV11730, NV13906, NV18130, NV11058, NV11731, NV16891, NV16020, NV12777, NV18551, NV13905, NV13153
GO:0004129	0.00308635	cytochrome c oxidase activity	11	2553	19	12934	NV11730, NV13906, NV18130, NV11058, NV11731, NV16891, NV16020, NV12777, NV18551, NV13905, NV13153
GO:0015002	0.00308635	heme-copper terminal oxidase activity	11	2553	19	12934	NV11730, NV13906, NV18130, NV11058, NV11731, NV16891, NV16020, NV12777, NV18551, NV13905, NV13153
GO:0042417	0.00319471	dopamine metabolism	7	2553	9	12934	NV18379, NV11111, NV11109, NV22763, NV16697, NV18378, NV17824
GO:0098573	0.00319471	intrinsic component of mitochondrial membrane	7	2553	9	12934	NV16385, NV13767, NV20310, NV10812, NV18136, NV11359, NV14710
GO:0030137	0.00319471	COPI-coated vesicle	7	2553	9	12934	NV11267, NV10082, NV18498, NV11646, NV14345, NV10523, NV15847
GO:0044146	0.00319471	negative regulation of growth of symbiont involved in interaction with host	7	2553	9	12934	NV13911, NV11487, NV11492, NV14960, NV16833, NV10840, NV17371
GO:0031369	0.00319471	translation initiation factor binding	7	2553	9	12934	NV11120, NV15766, NV16439, NV18764, NV10955, NV13791, NV15355
GO:0000276	0.00319471	mitochondrial proton-transporting ATP synthase complex, coupling factor F(o)	7	2553	9	12934	NV15655, NV13669, NV13694, NV18090, NV16064, NV13434, NV10918
GO:0032592	0.00319471	integral to mitochondrial membrane	7	2553	9	12934	NV16385, NV13767, NV20310, NV10812, NV18136, NV11359, NV14710
GO:0044126	0.00319471	regulation of growth of symbiont in host	7	2553	9	12934	NV13911, NV11487, NV11492, NV14960, NV16833, NV10840, NV17371
GO:0044130	0.00319471	negative regulation of growth of symbiont in host	7	2553	9	12934	NV13911, NV11487, NV11492, NV14960, NV16833, NV10840, NV17371
GO:0019200	0.00319471	carbohydrate kinase activity	7	2553	9	12934	NV18563, NV13308, NV15615, NV12585, NV10713, NV12198, NV12083
GO:0044144	0.00319471	modulation of growth of symbiont involved in interaction with host	7	2553	9	12934	NV13911, NV11487, NV11492, NV14960, NV16833, NV10840, NV17371
GO:0046364	0.00319471	monosaccharide anabolism	7	2553	9	12934	NV16395, NV17380, NV17655, NV18136, NV18866, NV16157, NV16426
GO:0033218	0.00325754	amide binding	16	2553	34	12934	NV10155, NV15517, NV22845, NV16021, NV10965, NV14924, NV18155, NV16343, NV14817, NV15512, NV12905, NV16442, NV13708, NV10764, NV15513, NV12365
GO:0051213	0.00325754	dioxygenase activity	16	2553	34	12934	NV16412, NV13559, NV13334, NV13333, NV11283, NV17830, NV16945, NV18797, NV15874, NV13151, NV15665, NV16728, NV12785, NV18232, NV15120, NV13212
GO:0003988	0.00328412	beta-ketoadipyl coenzyme A thiolase activity	5	2553	5	12934	NV12952, NV10335, NV14052, NV12039, NV15071
GO:0004300	0.00328412	beta-hydroxyacyl-CoA dehydrase activity	5	2553	5	12934	NV16550, NV12397, NV16396, NV11442, NV18054
GO:0016281	0.00328412	eIF-4F	5	2553	5	12934	NV11568, NV18764, NV17593, NV20614, NV13791
GO:0004448	0.00328412	oxalosuccinate decarboxylase activity	5	2553	5	12934	NV19148, NV10824, NV15997, NV11525, NV15968
GO:0003841	0.00328412	lysophosphatidate acyltransferase activity	5	2553	5	12934	NV14583, NV15251, NV12243, NV24446, NV12833
GO:0005528	0.00328412	FK506 binding	5	2553	5	12934	NV17395, NV16793, NV15532, NV16708, NV22490
GO:0005527	0.00328412	macrolide binding	5	2553	5	12934	NV17395, NV16793, NV15532, NV16708, NV22490
GO:0046164	0.00330911	alcohol catabolic process	12	2553	22	12934	NV22429, NV11510, NV10127, NV10128, NV10125, NV22428, NV14562, NV11893, NV10120, NV16405, NV15205, NV14561
GO:1901616	0.00330911	organic hydroxy compound degradation	12	2553	22	12934	NV22429, NV11510, NV10127, NV10128, NV10125, NV22428, NV14562, NV11893, NV10120, NV16405, NV15205, NV14561
GO:0043901	0.00330911	negative regulation of multi-organism process	12	2553	22	12934	NV23615, NV16554, NV11492, NV12825, NV14960, NV16833, NV11247, NV13911, NV11487, NV10840, NV17371, NV15664
GO:0000302	0.00330911	response to AOS	12	2553	22	12934	NV16124, NV25673, NV12236, NV16211, NV12127, NV14137, NV19193, NV12207, NV17413, NV15081, NV12126, NV14100
GO:0022884	0.00346269	macromolecule transmembrane transporter activity	14	2553	28	12934	NV30255, NV13088, NV15873, NV15150, NV10921, NV23066, NV10132, NV13140, NV16578, NV10901, NV10279, NV17839, NV11160, NV14672
GO:0009306	0.00346269	protein secretion	14	2553	28	12934	NV13087, NV10468, NV13587, NV16086, NV18565, NV12743, NV10523, NV20832, NV10398, NV10557, NV16725, NV13359, NV13681, NV16237
GO:0001882	0.00347339	nucleoside binding	237	2553	986	12934	NV10545, NV18001, NV17491, NV16010, NV11054, NV17377, NV14625, NV16579, NV10699, NV11406, NV18378, NV12122, NV18563, NV15615, NV17593, NV18192, NV15789, NV13664, NV14183, NV21463, NV13373, NV12592, NV10430, NV18497, NV12743, NV12734, NV11493, NV14432, NV18912, NV18289, NV10836, NV18317, NV16861, NV16640, NV13576, NV15947, NV10034, NV18778, NV13552, NV16492, NV12514, NV25650, NV12198, NV11718, NV3…
GO:1902494	0.00349113	catalytic complex	153	2553	603	12934	NV16852, NV11447, NV13943, NV18217, NV10123, NV15698, NV13373, NV12592, NV18319, NV13202, NV17489, NV12734, NV11983, NV18488, NV12414, NV15884, NV13534, NV17692, NV10034, NV24413, NV31624, NV11147, NV15126, NV19108, NV10400, NV13687, NV13353, NV14919, NV14280, NV15999, NV17268, NV14079, NV18829, NV13328, NV13256, NV18324, NV15281, NV31416, NV13386, NV16678, NV12261, NV12207, NV12512, NV17876, NV1…
GO:0016023	0.0035219	cytoplasmic membrane-enclosed vesicle	44	2553	136	12934	NV17903, NV15958, NV13387, NV18364, NV10680, NV11646, NV19103, NV15847, NV21547, NV14183, NV11267, NV13587, NV11587, NV12353, NV14345, NV14332, NV18414, NV24673, NV15513, NV16640, NV16821, NV17773, NV15517, NV16942, NV11994, NV14120, NV18501, NV12795, NV11665, NV14086, NV12905, NV11353, NV13593, NV18498, NV13042, NV13107, NV10523, NV18770, NV11762, NV15040, NV18922, NV10082, NV15659, NV12121
GO:0016679	0.00362042	oxidoreductase activity, acting on diphenols and related substances as donors	9	2553	14	12934	NV15537, NV10906, NV10944, NV16697, NV10574, NV11983, NV15595, NV11136, NV16211
GO:0015075	0.00362042	ion transporter activity	123	2553	470	12934	NV14984, NV16375, NV12467, NV10062, NV15895, NV10699, NV13434, NV10921, NV11058, NV13431, NV14791, NV10587, NV10357, NV10906, NV15598, NV11730, NV17611, NV13906, NV11203, NV13202, NV18235, NV14144, NV11983, NV15849, NV30102, NV16826, NV16211, NV16891, NV11731, NV12343, NV10875, NV13694, NV14344, NV16821, NV15635, NV10533, NV18007, NV16064, NV30924, NV10944, NV10711, NV16993, NV10779, NV18130, NV1…
GO:0005784	0.00362042	Sec61 translocon complex	6	2553	7	12934	NV10132, NV16578, NV10965, NV20768, NV18747, NV15311
GO:0016918	0.00362042	retinal binding	6	2553	7	12934	NV16525, NV16529, NV16528, NV16526, NV10446, NV16527
GO:0031304	0.00362042	intrinsic component of mitochondrial inner membrane	6	2553	7	12934	NV16385, NV13767, NV10812, NV18136, NV11359, NV14710
GO:0044042	0.00362042	glucan metabolism	9	2553	14	12934	NV15603, NV13888, NV11337, NV19166, NV10524, NV18086, NV15884, NV12378, NV13603
GO:0006073	0.00362042	cellular glucan metabolism	9	2553	14	12934	NV15603, NV13888, NV11337, NV19166, NV10524, NV18086, NV15884, NV12378, NV13603
GO:0042743	0.00362042	H2O2 metabolic process	6	2553	7	12934	NV17413, NV12126, NV16124, NV15081, NV25673, NV14100
GO:0005977	0.00362042	glycogen metabolic process	9	2553	14	12934	NV15603, NV13888, NV11337, NV19166, NV10524, NV18086, NV15884, NV12378, NV13603
GO:0005865	0.00362042	striated muscle thin filament	6	2553	7	12934	NV11910, NV15545, NV12582, NV17149, NV12065, NV12583
GO:0008312	0.00362042	7S RNA binding	6	2553	7	12934	NV16442, NV13708, NV16343, NV11513, NV13794, NV14103
GO:0034614	0.00362042	cellular response to active oxygen species	9	2553	14	12934	NV12127, NV14137, NV17413, NV12126, NV16124, NV15081, NV25673, NV12236, NV14100
GO:0071256	0.00362042	translocon complex	6	2553	7	12934	NV10132, NV16578, NV10965, NV20768, NV18747, NV15311
GO:0031305	0.00362042	integral component of mitochondrial inner membrane	6	2553	7	12934	NV16385, NV13767, NV10812, NV18136, NV11359, NV14710
GO:0034622	0.00362042	cellular macromolecular complex assembly	88	2553	318	12934	NV10149, NV11139, NV13435, NV10642, NV22871, NV14128, NV16439, NV14198, NV15428, NV18192, NV16857, NV14153, NV11800, NV17161, NV12043, NV10694, NV31504, NV16211, NV16891, NV16342, NV18645, NV15947, NV25915, NV12447, NV16205, NV13108, NV14120, NV11052, NV19193, NV19237, NV10993, NV13962, NV14154, NV15355, NV11566, NV14594, NV17688, NV18955, NV13750, NV12448, NV13570, NV13034, NV15999, NV18159, NV1…
GO:1901607	0.0038518	alpha-amino acid synthesis	18	2553	41	12934	NV15080, NV10673, NV13524, NV11833, NV11658, NV15933, NV15114, NV15415, NV13117, NV11033, NV11493, NV13507, NV17542, NV13995, NV11145, NV13853, NV16345, NV16064
GO:0016627	0.00387581	oxidoreductase activity, acting on the CH-CH group of donors	23	2553	58	12934	NV17692, NV18020, NV15060, NV18519, NV11418, NV17352, NV15310, NV12395, NV12819, NV16031, NV14140, NV17893, NV15718, NV17456, NV19223, NV10111, NV13885, NV19173, NV30894, NV11303, NV11277, NV17928, NV18937
GO:0030029	0.0041167	actin filament-based process	64	2553	218	12934	NV10378, NV10222, NV11139, NV11577, NV15546, NV15886, NV18192, NV12043, NV10430, NV14368, NV17514, NV10694, NV12743, NV18420, NV17683, NV18567, NV11910, NV12348, NV31624, NV11052, NV11386, NV10438, NV11526, NV10400, NV13603, NV11936, NV12439, NV12055, NV16633, NV18785, NV14594, NV11436, NV16836, NV12244, NV13731, NV16833, NV30195, NV13256, NV10463, NV23060, NV17391, NV17131, NV19173, NV17149, NV1…
GO:0006936	0.00458945	muscle contraction	10	2553	17	12934	NV10917, NV17181, NV24431, NV11782, NV13872, NV12065, NV17736, NV15007, NV13603, NV12583
GO:0016887	0.00483033	ATP monophosphatase activity	89	2553	325	12934	NV14984, NV17377, NV10699, NV13434, NV11568, NV13431, NV10587, NV18580, NV17593, NV15789, NV18185, NV12592, NV13202, NV10139, NV10875, NV13694, NV15635, NV16064, NV10034, NV18778, NV11610, NV12262, NV12659, NV25650, NV17706, NV18519, NV14793, NV15655, NV12333, NV10040, NV10520, NV12451, NV10438, NV18090, NV18723, NV15169, NV14712, NV11936, NV31367, NV10403, NV16729, NV12141, NV16133, NV14829, NV1…
GO:0031982	0.00483798	vesicle	52	2553	170	12934	NV17903, NV15958, NV13387, NV11993, NV18364, NV10680, NV11646, NV19103, NV15847, NV21547, NV14183, NV11267, NV13587, NV11587, NV17554, NV12353, NV14345, NV15531, NV14332, NV18414, NV24673, NV12126, NV15513, NV16640, NV16821, NV18645, NV14293, NV17773, NV15517, NV16942, NV11994, NV14120, NV12795, NV18501, NV11665, NV14086, NV12905, NV11353, NV13593, NV18498, NV13042, NV13107, NV10523, NV14037, NV1…
GO:0016028	0.00497503	rhabdomere	15	2553	32	12934	NV12905, NV11485, NV12677, NV10430, NV17670, NV18863, NV13236, NV18280, NV11914, NV14344, NV12845, NV18192, NV13687, NV13603, NV14183
GO:0016810	0.0052433	hydrolase activity, acting on carbon-nitrogen (but not peptide) bonds	32	2553	92	12934	NV10074, NV10436, NV13565, NV18957, NV17162, NV16234, NV17167, NV14183, NV16146, NV16845, NV11033, NV10072, NV16233, NV12829, NV10988, NV16235, NV13566, NV17046, NV17164, NV12232, NV11582, NV10073, NV14042, NV15900, NV10035, NV15114, NV15099, NV15293, NV17166, NV17165, NV22925, NV16582
GO:0006026	0.00525141	aminoglycan catabolism	14	2553	29	12934	NV18541, NV13566, NV17164, NV18167, NV16524, NV13565, NV10893, NV17166, NV17165, NV17162, NV12221, NV17167, NV15827, NV16011
GO:0006200	0.00530629	ATP catabolism	89	2553	326	12934	NV14984, NV17377, NV10699, NV13434, NV11568, NV13431, NV10587, NV18580, NV17593, NV15789, NV18185, NV12592, NV13202, NV10139, NV10875, NV13694, NV15635, NV16064, NV10034, NV18778, NV11610, NV12262, NV12659, NV25650, NV17706, NV18519, NV14793, NV15655, NV12333, NV10040, NV10520, NV12451, NV10438, NV18090, NV18723, NV15169, NV14712, NV11936, NV31367, NV10403, NV16729, NV12141, NV16133, NV14829, NV1…
GO:0009158	0.00530629	ribonucleoside monophosphate catabolism	89	2553	326	12934	NV14984, NV17377, NV10699, NV13434, NV11568, NV13431, NV10587, NV18580, NV17593, NV15789, NV18185, NV12592, NV13202, NV10139, NV10875, NV13694, NV15635, NV16064, NV10034, NV18778, NV11610, NV12262, NV12659, NV25650, NV17706, NV18519, NV14793, NV15655, NV12333, NV10040, NV10520, NV12451, NV10438, NV18090, NV18723, NV15169, NV14712, NV11936, NV31367, NV10403, NV16729, NV12141, NV16133, NV14829, NV1…
GO:0009125	0.00530629	nucleoside monophosphate breakdown	89	2553	326	12934	NV14984, NV17377, NV10699, NV13434, NV11568, NV13431, NV10587, NV18580, NV17593, NV15789, NV18185, NV12592, NV13202, NV10139, NV10875, NV13694, NV15635, NV16064, NV10034, NV18778, NV11610, NV12262, NV12659, NV25650, NV17706, NV18519, NV14793, NV15655, NV12333, NV10040, NV10520, NV12451, NV10438, NV18090, NV18723, NV15169, NV14712, NV11936, NV31367, NV10403, NV16729, NV12141, NV16133, NV14829, NV1…
GO:0009169	0.00530629	purine ribonucleoside monophosphate catabolism	89	2553	326	12934	NV14984, NV17377, NV10699, NV13434, NV11568, NV13431, NV10587, NV18580, NV17593, NV15789, NV18185, NV12592, NV13202, NV10139, NV10875, NV13694, NV15635, NV16064, NV10034, NV18778, NV11610, NV12262, NV12659, NV25650, NV17706, NV18519, NV14793, NV15655, NV12333, NV10040, NV10520, NV12451, NV10438, NV18090, NV18723, NV15169, NV14712, NV11936, NV31367, NV10403, NV16729, NV12141, NV16133, NV14829, NV1…
GO:0009128	0.00530629	purine nucleoside monophosphate catabolism	89	2553	326	12934	NV14984, NV17377, NV10699, NV13434, NV11568, NV13431, NV10587, NV18580, NV17593, NV15789, NV18185, NV12592, NV13202, NV10139, NV10875, NV13694, NV15635, NV16064, NV10034, NV18778, NV11610, NV12262, NV12659, NV25650, NV17706, NV18519, NV14793, NV15655, NV12333, NV10040, NV10520, NV12451, NV10438, NV18090, NV18723, NV15169, NV14712, NV11936, NV31367, NV10403, NV16729, NV12141, NV16133, NV14829, NV1…
GO:0022607	0.00533757	cell structure assembly	172	2553	695	12934	NV10149, NV11139, NV13435, NV22871, NV11636, NV18192, NV14183, NV12043, NV10430, NV13202, NV31504, NV11493, NV18289, NV16640, NV11837, NV16962, NV12583, NV18120, NV11910, NV15947, NV16942, NV16205, NV14120, NV31624, NV11052, NV10993, NV13962, NV14154, NV15355, NV12439, NV13353, NV18238, NV14594, NV14156, NV12448, NV13570, NV13507, NV13034, NV15999, NV18159, NV12432, NV18467, NV13256, NV18586, NV1…
GO:0030133	0.00536096	transport vesicle	12	2553	23	12934	NV15517, NV17773, NV16942, NV13587, NV11587, NV13042, NV11994, NV13107, NV18501, NV15040, NV15513, NV15659
GO:0004558	0.00539924	glucosidosucrase activity	8	2553	12	12934	NV14628, NV12203, NV16404, NV12204, NV16403, NV11134, NV10253, NV10849
GO:1990267	0.00539924	response to transition metal nanoparticle	8	2553	12	12934	NV10868, NV13220, NV18292, NV15253, NV13219, NV12126, NV15951, NV12368
GO:0048024	0.00540884	regulation of nuclear mRNA splicing, via spliceosome	26	2553	70	12934	NV19078, NV22790, NV10642, NV18831, NV10468, NV15397, NV16475, NV13607, NV11168, NV14665, NV12934, NV15801, NV17593, NV11025, NV16388, NV16015, NV14664, NV11353, NV14887, NV11362, NV16442, NV13254, NV16315, NV14097, NV11099, NV19170
GO:0030036	0.00558093	actin cytoskeleton organisation	61	2553	208	12934	NV10378, NV10222, NV11139, NV13731, NV30195, NV16833, NV13256, NV11577, NV15546, NV15886, NV10463, NV17391, NV23060, NV18192, NV17131, NV12043, NV10430, NV14368, NV17514, NV10694, NV17149, NV12743, NV19176, NV12245, NV18094, NV18420, NV23065, NV19262, NV17683, NV14356, NV18567, NV14108, NV11910, NV16001, NV13706, NV12348, NV14960, NV11840, NV19099, NV31624, NV11782, NV11052, NV11386, NV11526, NV1…
GO:0044257	0.0055902	cellular protein degradation	43	2553	135	12934	NV14758, NV13305, NV11044, NV14829, NV16435, NV18217, NV12180, NV11866, NV14207, NV18121, NV16823, NV13980, NV12063, NV17945, NV16171, NV18836, NV10408, NV21062, NV20255, NV10361, NV14467, NV12493, NV18414, NV10710, NV14488, NV10748, NV11147, NV12333, NV18950, NV17855, NV12758, NV18073, NV18963, NV11526, NV11430, NV15169, NV14229, NV16391, NV17688, NV14919, NV10939, NV20651, NV11633
GO:0051603	0.0055902	proteolysis involved in cellular protein catabolic process	43	2553	135	12934	NV14758, NV13305, NV11044, NV14829, NV16435, NV18217, NV12180, NV11866, NV14207, NV18121, NV16823, NV13980, NV12063, NV17945, NV16171, NV18836, NV10408, NV21062, NV20255, NV10361, NV14467, NV12493, NV18414, NV10710, NV14488, NV10748, NV11147, NV12333, NV18950, NV17855, NV12758, NV18073, NV18963, NV11526, NV11430, NV15169, NV14229, NV16391, NV17688, NV14919, NV10939, NV20651, NV11633
GO:0016811	0.00572369	hydrolase activity, acting on carbon-nitrogen (but not peptide) bonds, in linear amides	20	2553	49	12934	NV10074, NV16235, NV17046, NV13566, NV17164, NV13565, NV17162, NV16234, NV17167, NV10073, NV15900, NV10035, NV16845, NV10072, NV17166, NV17165, NV16233, NV10988, NV16582, NV12829
GO:0030246	0.00572369	carbohydrate binding	30	2553	85	12934	NV16846, NV15079, NV22405, NV17786, NV13334, NV17196, NV13170, NV12407, NV13333, NV18324, NV10893, NV15567, NV15257, NV19007, NV17420, NV14223, NV14676, NV10908, NV10351, NV14637, NV14628, NV17464, NV14222, NV15120, NV15674, NV15093, NV10677, NV17874, NV21726, NV15822
GO:0031032	0.00580119	actomyosin structure organization	22	2553	56	12934	NV11910, NV11139, NV13731, NV11840, NV11782, NV11052, NV17391, NV11526, NV17131, NV10917, NV12439, NV12055, NV12043, NV14594, NV15545, NV17514, NV16633, NV10694, NV17149, NV12245, NV16753, NV19262
GO:0045169	0.00593602	fusome	17	2553	39	12934	NV12131, NV14984, NV10123, NV13011, NV15886, NV15870, NV16578, NV13980, NV18710, NV16446, NV12850, NV19176, NV18909, NV11336, NV14752, NV15659, NV14672
GO:0050801	0.0065761	ion homeostasis	23	2553	60	12934	NV18253, NV15620, NV10553, NV15619, NV16993, NV10699, NV15198, NV16629, NV11069, NV17911, NV13011, NV11698, NV13348, NV13010, NV13431, NV14086, NV15545, NV11492, NV16891, NV17432, NV12126, NV12615, NV16640
GO:0006720	0.0065761	isoprenoid metabolism	16	2553	36	12934	NV13535, NV15223, NV16179, NV13267, NV10127, NV11656, NV17838, NV10128, NV18324, NV10452, NV10125, NV16945, NV14562, NV10120, NV16405, NV14561
GO:0006144	0.00706453	purine nucleobase metabolic process	9	2553	15	12934	NV11181, NV12158, NV10436, NV14988, NV15293, NV11418, NV12841, NV11582, NV22925
GO:0006662	0.00706453	glycerol ether metabolic process	9	2553	15	12934	NV11233, NV18311, NV17633, NV13899, NV15227, NV16188, NV15753, NV13156, NV10123
GO:0051087	0.00706453	chaperone binding	9	2553	15	12934	NV12745, NV22506, NV14131, NV10477, NV11867, NV25428, NV11212, NV12126, NV18307
GO:0010883	0.00706453	regulation of lipid storage	9	2553	15	12934	NV22845, NV18498, NV14345, NV16172, NV10523, NV13597, NV18390, NV15847, NV15124
GO:0018904	0.00706453	organic ether metabolism	9	2553	15	12934	NV11233, NV18311, NV17633, NV13899, NV15227, NV16188, NV15753, NV13156, NV10123
GO:0042592	0.00710557	homeostatic process	79	2553	286	12934	NV14847, NV10553, NV12677, NV10468, NV10699, NV13156, NV15198, NV10123, NV18832, NV12705, NV13011, NV13431, NV12845, NV15313, NV25673, NV16891, NV13756, NV10164, NV12427, NV16640, NV17106, NV11910, NV11233, NV16993, NV12182, NV16401, NV14720, NV17215, NV17413, NV13603, NV13487, NV13058, NV11037, NV11492, NV10148, NV18546, NV11436, NV15120, NV18084, NV15620, NV12141, NV10133, NV16629, NV11069, NV1…
GO:0042277	0.00715194	peptide binding	15	2553	33	12934	NV12905, NV10155, NV15517, NV22845, NV16021, NV10965, NV14924, NV16442, NV13708, NV10764, NV16343, NV14817, NV15513, NV15512, NV12365
GO:0009266	0.00768187	response to thermal stimulus	32	2553	94	12934	NV10074, NV12521, NV11109, NV17377, NV18378, NV18957, NV16586, NV14183, NV17637, NV10072, NV11212, NV12126, NV16001, NV11955, NV16396, NV18519, NV15102, NV18379, NV15126, NV12451, NV17844, NV15588, NV10073, NV13687, NV14823, NV10035, NV11936, NV16172, NV10269, NV12919, NV11306, NV11657
GO:0031988	0.00768653	membrane-enclosed vesicle	44	2553	141	12934	NV17903, NV15958, NV13387, NV18364, NV10680, NV11646, NV19103, NV15847, NV21547, NV14183, NV11267, NV13587, NV11587, NV12353, NV14345, NV14332, NV18414, NV24673, NV15513, NV16640, NV16821, NV17773, NV15517, NV16942, NV11994, NV14120, NV18501, NV12795, NV11665, NV14086, NV12905, NV11353, NV13593, NV18498, NV13042, NV13107, NV10523, NV18770, NV11762, NV15040, NV18922, NV10082, NV15659, NV12121
GO:0007254	0.00771689	JNK cascade	14	2553	30	12934	NV16554, NV10430, NV15646, NV14593, NV11053, NV12245, NV23733, NV18586, NV15740, NV18414, NV18192, NV16376, NV12244, NV30286
GO:0006207	0.00780707	'de novo' pyrimidine nucleobase biosynthetic process	7	2553	10	12934	NV16235, NV13709, NV16158, NV16233, NV16234, NV11418, NV14183
GO:0008535	0.00780707	respiratory chain complex IV assembly	7	2553	10	12934	NV16891, NV16205, NV11621, NV11764, NV21471, NV10993, NV10607
GO:0016272	0.00780707	prefoldin complex	7	2553	10	12934	NV22829, NV21876, NV10537, NV11933, NV16868, NV16598, NV18307
GO:0005885	0.00780707	Arp2/3 protein complex	7	2553	10	12934	NV10378, NV12043, NV23060, NV18785, NV12348, NV16526, NV16527
GO:0046835	0.00780707	carbohydrate phosphorylation	7	2553	10	12934	NV18563, NV13308, NV15615, NV12585, NV10713, NV12198, NV12083
GO:0019856	0.00780707	pyrimidine base biosynthetic process	7	2553	10	12934	NV16235, NV13709, NV16158, NV16233, NV16234, NV11418, NV14183
GO:0033554	0.0078267	cellular response to stress	132	2553	520	12934	NV16852, NV11447, NV13943, NV16435, NV17377, NV10699, NV13156, NV18217, NV10921, NV17593, NV18192, NV15789, NV11446, NV21463, NV13373, NV10430, NV18235, NV25673, NV15531, NV12127, NV12414, NV30286, NV11233, NV30924, NV10711, NV12333, NV11147, NV15126, NV14154, NV16015, NV18238, NV17682, NV14969, NV16395, NV18084, NV15117, NV14758, NV12521, NV12180, NV12236, NV10743, NV18586, NV18121, NV15081, NV1…
GO:0004022	0.00794629	alcohol:NAD+ oxidoreductase	10	2553	18	12934	NV12997, NV10127, NV10128, NV16308, NV10125, NV14562, NV10120, NV16405, NV12996, NV14561
GO:0006112	0.00794629	energy reserve metabolic process	10	2553	18	12934	NV15603, NV13888, NV16942, NV11337, NV19166, NV10524, NV18086, NV15884, NV12378, NV13603
GO:0043903	0.00794629	regulation of symbiosis, encompassing mutualism through parasitism	10	2553	18	12934	NV16852, NV11492, NV12825, NV14960, NV16833, NV11247, NV13911, NV11487, NV10840, NV17371
GO:0006749	0.00807527	glutathione metabolism	13	2553	27	12934	NV14185, NV11447, NV13373, NV12420, NV13005, NV17856, NV14196, NV12870, NV12126, NV12288, NV23721, NV15805, NV16609
GO:0000413	0.0083376	protein proline isomerization	12	2553	24	12934	NV12905, NV18527, NV10155, NV16793, NV14924, NV15532, NV16708, NV22490, NV18182, NV17395, NV16676, NV12361
GO:0005048	0.0083376	signal sequence binding	11	2553	21	12934	NV15517, NV22845, NV16021, NV10965, NV16442, NV13708, NV16343, NV14817, NV15513, NV15512, NV12365
GO:0003755	0.0083376	peptide bond isomerase activity	12	2553	24	12934	NV12905, NV18527, NV10155, NV16793, NV14924, NV15532, NV16708, NV22490, NV18182, NV17395, NV16676, NV12361
GO:0051248	0.00850703	down regulation of protein metabolic process	49	2553	162	12934	NV15766, NV14829, NV18766, NV10955, NV16475, NV13791, NV14517, NV13665, NV25960, NV17788, NV10220, NV13794, NV17545, NV24476, NV12082, NV11295, NV10678, NV13997, NV17824, NV10361, NV23115, NV18414, NV14467, NV10964, NV16390, NV20863, NV11120, NV16044, NV18831, NV13613, NV19042, NV11558, NV19178, NV16453, NV14415, NV18710, NV13479, NV13353, NV30509, NV13614, NV15012, NV21240, NV12850, NV13570, NV1…
GO:0032269	0.00850703	downregulation of cellular protein metabolic process	49	2553	162	12934	NV15766, NV14829, NV18766, NV10955, NV16475, NV13791, NV14517, NV13665, NV25960, NV17788, NV10220, NV13794, NV17545, NV24476, NV12082, NV11295, NV10678, NV13997, NV17824, NV10361, NV23115, NV18414, NV14467, NV10964, NV16390, NV20863, NV11120, NV16044, NV18831, NV13613, NV19042, NV11558, NV19178, NV16453, NV14415, NV18710, NV13479, NV13353, NV30509, NV13614, NV15012, NV21240, NV12850, NV13570, NV1…
GO:0000381	0.00910259	regulation of alternative nuclear mRNA splicing, via spliceosome	24	2553	65	12934	NV19078, NV22790, NV10642, NV10468, NV15397, NV16475, NV13607, NV11168, NV14665, NV12934, NV15801, NV17593, NV11025, NV16388, NV16015, NV11353, NV14887, NV11362, NV16442, NV13254, NV16315, NV14097, NV11099, NV19170
GO:0009064	0.00910259	glutamine family amino acid metabolic process	16	2553	37	12934	NV14079, NV15080, NV17561, NV10673, NV17609, NV10357, NV11658, NV14183, NV17611, NV15300, NV13117, NV15849, NV11493, NV13853, NV14944, NV16345
GO:0035220	0.00987797	wing disc development	117	2553	456	12934	NV14984, NV16010, NV11054, NV18378, NV11577, NV12835, NV13963, NV11487, NV15615, NV18192, NV18050, NV11646, NV14085, NV12903, NV17545, NV13598, NV13535, NV13553, NV13373, NV10430, NV10694, NV18787, NV14144, NV16502, NV12561, NV10614, NV10996, NV16258, NV15332, NV18645, NV13020, NV14441, NV13727, NV16492, NV14241, NV25523, NV17183, NV10469, NV11558, NV31624, NV10995, NV18379, NV11052, NV11386, NV1…
GO:0000287	0.00994479	magnesium binding	20	2553	51	12934	NV19148, NV14740, NV11328, NV14593, NV11558, NV15416, NV11833, NV15968, NV15215, NV10824, NV11033, NV10524, NV14884, NV13432, NV11525, NV10764, NV15997, NV17895, NV15694, NV10913
GO:0012506	0.0101155	vesicle membrane	15	2553	34	12934	NV11267, NV16942, NV18498, NV11587, NV13042, NV11994, NV12353, NV14345, NV10523, NV14332, NV15040, NV10082, NV18414, NV11646, NV15847
GO:0000235	0.0108766	astral microtubule	6	2553	8	12934	NV13570, NV13665, NV30749, NV13997, NV18077, NV17824
GO:0009881	0.0108766	photoreceptor activity	6	2553	8	12934	NV11485, NV16247, NV11914, NV10460, NV14183, NV14086
GO:0048079	0.0108766	regulation of cuticle pigmentation	8	2553	13	12934	NV13587, NV11587, NV11109, NV22763, NV18378, NV18379, NV16376, NV13730
GO:0006546	0.0108766	glycine catabolic process	6	2553	8	12934	NV12512, NV10602, NV18829, NV11175, NV17106, NV18666
GO:0009071	0.0108766	serine family amino acid breakdown	6	2553	8	12934	NV12512, NV10602, NV18829, NV11175, NV17106, NV18666
GO:0006376	0.0108766	mRNA splice site selection	6	2553	8	12934	NV16442, NV22790, NV10642, NV16315, NV12490, NV17977
GO:0005859	0.0108766	muscle myosin complex	6	2553	8	12934	NV13872, NV11782, NV10917, NV17391, NV10929, NV17181
GO:0019319	0.0108766	hexose synthesis	6	2553	8	12934	NV16395, NV17380, NV17655, NV18136, NV18866, NV16157
GO:0043484	0.0110755	regulation of RNA splicing	27	2553	77	12934	NV19078, NV22790, NV10642, NV18831, NV10468, NV15397, NV16475, NV13607, NV11168, NV14665, NV12934, NV19256, NV15801, NV17593, NV11025, NV16388, NV16015, NV14664, NV11353, NV14887, NV11362, NV16442, NV13254, NV16315, NV14097, NV11099, NV19170
GO:0010623	0.0112358	developmental programmed cell death	33	2553	100	12934	NV10468, NV12825, NV10788, NV18467, NV13256, NV13791, NV12835, NV15272, NV11487, NV11803, NV16446, NV18570, NV15186, NV16488, NV11090, NV16538, NV23733, NV13877, NV10739, NV10155, NV13914, NV17251, NV14982, NV11782, NV10360, NV18904, NV11353, NV12850, NV13422, NV12978, NV18411, NV15990, NV18427
GO:0007093	0.011451	mitotic cell cycle checkpoint	34	2553	104	12934	NV11942, NV12141, NV13943, NV14829, NV15733, NV18217, NV19042, NV11147, NV13955, NV18764, NV13665, NV13543, NV15317, NV17839, NV18984, NV17535, NV16284, NV17545, NV14499, NV13885, NV17682, NV13551, NV12490, NV16859, NV13997, NV15531, NV17824, NV20255, NV10361, NV13570, NV11327, NV18414, NV12414, NV10964
GO:0045930	0.0117699	down regulation of progression through mitotic cell cycle	36	2553	112	12934	NV11942, NV12141, NV13943, NV14829, NV18217, NV13359, NV18764, NV13665, NV18984, NV17545, NV13885, NV12490, NV16859, NV13997, NV15531, NV17824, NV20255, NV10361, NV18414, NV12414, NV10964, NV15733, NV19042, NV11147, NV13955, NV13543, NV15317, NV17535, NV17839, NV16284, NV14499, NV13551, NV17682, NV13570, NV10593, NV11327
GO:0007031	0.0125784	peroxisome organisation	9	2553	16	12934	NV15632, NV16021, NV16903, NV17314, NV12474, NV10147, NV15132, NV11642, NV12365
GO:0010035	0.0129173	response to inorganic substance	20	2553	52	12934	NV13220, NV16124, NV12368, NV12236, NV15253, NV17413, NV15081, NV15951, NV13687, NV13603, NV14100, NV13219, NV25673, NV10868, NV13327, NV12127, NV18292, NV14137, NV12126, NV16264
GO:0007005	0.0132147	mitochondria organization	32	2553	97	12934	NV17377, NV16902, NV10921, NV20310, NV10357, NV19036, NV17611, NV25187, NV12436, NV10480, NV13117, NV15849, NV14409, NV16211, NV10065, NV11493, NV10901, NV15636, NV19058, NV30255, NV15150, NV10477, NV17609, NV15491, NV19193, NV10279, NV15669, NV11806, NV17526, NV15545, NV13140, NV18136
GO:0016607	0.0132489	nuclear speckle	10	2553	19	12934	NV22790, NV10642, NV14887, NV18766, NV16475, NV11625, NV11168, NV10764, NV15801, NV14097
GO:0042398	0.0132489	amino acid derivative biosynthetic process	10	2553	19	12934	NV11447, NV13373, NV15114, NV24817, NV16492, NV13005, NV11033, NV11145, NV16064, NV16609
GO:0043178	0.0132489	alcohol binding	10	2553	19	12934	NV16550, NV10133, NV18324, NV14165, NV10680, NV10335, NV17031, NV16707, NV12032, NV15735
GO:0009713	0.0137827	catechol-containing compound biosynthetic process	4	2553	4	12934	NV18379, NV11109, NV18378, NV17824
GO:0043022	0.0137827	ribosome binding	5	2553	6	12934	NV15766, NV12835, NV10955, NV13467, NV13154
GO:0008020	0.0137827	G protein coupled photoreceptor activity	4	2553	4	12934	NV11485, NV11914, NV10460, NV14183
GO:0005047	0.0137827	signal recognition particle binding	4	2553	4	12934	NV15870, NV13708, NV18078, NV13664
GO:0005853	0.0137827	eukaryotic translation elongation factor 1 complex	5	2553	6	12934	NV16538, NV13182, NV17769, NV18746, NV16035
GO:0051036	0.0137827	regulation of endosome size	4	2553	4	12934	NV13924, NV14960, NV18663, NV13711
GO:0046912	0.0137827	transferase activity, transferring acyl groups, acyl groups converted into alkyl on transfer	5	2553	6	12934	NV13576, NV16179, NV30684, NV12546, NV13524
GO:0048038	0.0137827	quinone binding	5	2553	6	12934	NV17692, NV13767, NV18303, NV19193, NV11983
GO:0042416	0.0137827	dopamine synthesis	4	2553	4	12934	NV18379, NV11109, NV18378, NV17824
GO:0004449	0.0137827	nicotinamide adenine dinucleotide isocitrate dehydrogenase activity	4	2553	4	12934	NV19148, NV10824, NV15997, NV15968
GO:0004579	0.0137827	dolichyldiphosphooligosaccharide-protein oligosaccharyltransferase activity	4	2553	4	12934	NV15365, NV18354, NV18456, NV12354
GO:0042423	0.0137827	catecholamine synthesis	4	2553	4	12934	NV18379, NV11109, NV18378, NV17824
GO:0019203	0.0137827	carbohydrate phosphatase activity	4	2553	4	12934	NV15615, NV13394, NV11497, NV12198
GO:0016411	0.0137827	acylglycerol O-acyltransferase activity	5	2553	6	12934	NV14583, NV15251, NV12243, NV24446, NV12833
GO:0006551	0.0137827	leucine metabolism	4	2553	4	12934	NV12819, NV11699, NV18346, NV16940
GO:0046040	0.0137827	IMP metabolism	5	2553	6	12934	NV11181, NV12158, NV15643, NV11582, NV11180
GO:0006127	0.0137827	glycerophosphate shuttle	4	2553	4	12934	NV14079, NV18749, NV14099, NV14101
GO:0008970	0.0137827	phosphatidylcholine 1-acylhydrolase activity	5	2553	6	12934	NV15112, NV15113, NV10424, NV12652, NV10423
GO:0004775	0.0137827	succinyl-CoA synthetase (ADP-forming) activity	4	2553	4	12934	NV13576, NV30684, NV12733, NV12734
GO:0006208	0.0137827	pyrimidine base catabolism	5	2553	6	12934	NV16235, NV16233, NV16234, NV13994, NV11418
GO:0042744	0.0137827	hydrogen peroxide catabolism	5	2553	6	12934	NV17413, NV16124, NV15081, NV25673, NV14100
GO:0003857	0.0137827	L-3-hydroxyacyl CoA dehydrogenase activity	4	2553	4	12934	NV10288, NV11442, NV15071, NV13246
GO:0008250	0.0137827	oligosaccharyl transferase complex	4	2553	4	12934	NV15365, NV18354, NV18456, NV15224
GO:0006188	0.0137827	IMP synthesis	5	2553	6	12934	NV11181, NV12158, NV15643, NV11582, NV11180
GO:0065003	0.0140178	macromolecular complex assembly	104	2553	403	12934	NV10149, NV11139, NV13435, NV10642, NV22871, NV14128, NV10765, NV16439, NV14198, NV15428, NV18192, NV16857, NV14153, NV11800, NV17161, NV12043, NV10694, NV31504, NV16211, NV16891, NV16342, NV18645, NV18120, NV15947, NV25915, NV16942, NV12447, NV16205, NV13108, NV14120, NV11052, NV19193, NV19237, NV18073, NV10993, NV13962, NV14154, NV15355, NV11566, NV13353, NV14594, NV17688, NV18955, NV13750, NV1…
GO:0030239	0.0153135	myofibril assembly	14	2553	32	12934	NV11910, NV10917, NV12439, NV16633, NV17514, NV15545, NV14594, NV11840, NV10694, NV17149, NV12245, NV11782, NV17391, NV17131
GO:0010256	0.0153135	endomembrane system organization	32	2553	98	12934	NV18447, NV10699, NV12614, NV10398, NV18651, NV15886, NV11058, NV13359, NV13980, NV10408, NV13587, NV11587, NV15278, NV16186, NV17683, NV12126, NV12354, NV13087, NV14082, NV19099, NV12795, NV16119, NV16707, NV16237, NV15279, NV13924, NV15282, NV14357, NV17381, NV11762, NV13790, NV10229
GO:0046486	0.0155237	glycerolipid metabolism	26	2553	75	12934	NV11120, NV14079, NV11510, NV13334, NV24817, NV30195, NV14099, NV13333, NV18324, NV12428, NV18987, NV16896, NV18404, NV15195, NV10498, NV17828, NV17526, NV11144, NV13593, NV13581, NV16172, NV18094, NV17197, NV12918, NV20777, NV14101
GO:0035251	0.0162256	UDP-glucosyltransferase activity	7	2553	11	12934	NV13373, NV18086, NV17494, NV11504, NV13394, NV23740, NV19166
GO:0006536	0.0162256	glutamate metabolic process	7	2553	11	12934	NV11493, NV14079, NV14944, NV13853, NV11658, NV16345, NV13117
GO:0031903	0.0162256	microbody membrane	7	2553	11	12934	NV15632, NV12474, NV16021, NV16903, NV13076, NV15132, NV11642
GO:0005778	0.0162256	peroxisome membrane	7	2553	11	12934	NV15632, NV12474, NV16021, NV16903, NV13076, NV15132, NV11642
GO:0004177	0.0165428	aminopeptidase activity	16	2553	39	12934	NV17109, NV18310, NV20575, NV11179, NV17694, NV16136, NV12644, NV31407, NV18771, NV15440, NV11506, NV20569, NV16057, NV12289, NV10981, NV17724
GO:0044773	0.0166912	mitotic DNA damage checkpoint	28	2553	83	12934	NV11942, NV13943, NV14829, NV15733, NV18217, NV19042, NV11147, NV13955, NV18764, NV13543, NV15317, NV17839, NV18984, NV17535, NV16284, NV17545, NV14499, NV13885, NV17682, NV13551, NV12490, NV16859, NV15531, NV20255, NV10361, NV11327, NV18414, NV12414
GO:0009584	0.0168334	detection of visible light	13	2553	29	12934	NV12905, NV12323, NV11485, NV10460, NV16172, NV13236, NV18280, NV16945, NV12845, NV11914, NV13687, NV13603, NV14183
GO:0043900	0.0183351	regulation of multi-organism process	40	2553	131	12934	NV22776, NV16852, NV23615, NV30429, NV12825, NV16833, NV17162, NV11487, NV13980, NV11646, NV15313, NV17425, NV11366, NV12753, NV13146, NV10875, NV11837, NV30286, NV16962, NV15664, NV10171, NV14593, NV14960, NV13613, NV15873, NV18501, NV11247, NV15622, NV13911, NV17371, NV16554, NV11492, NV15939, NV13614, NV17086, NV17165, NV13790, NV13147, NV15659, NV10840
GO:0098589	0.018394	membrane region	49	2553	168	12934	NV13334, NV10553, NV10965, NV13333, NV20768, NV18324, NV11866, NV11577, NV15511, NV11069, NV15886, NV15870, NV16578, NV14207, NV13664, NV18747, NV10407, NV11344, NV17208, NV18456, NV10452, NV18354, NV14964, NV16640, NV11089, NV12354, NV15365, NV10513, NV17706, NV16683, NV16119, NV18797, NV10438, NV11841, NV12853, NV11144, NV11795, NV13593, NV18078, NV17086, NV15224, NV17298, NV10132, NV17165, NV1…
GO:0006733	0.018394	oxidoreduction coenzyme metabolism	12	2553	26	12934	NV12775, NV12241, NV14079, NV17380, NV21661, NV10605, NV16426, NV10662, NV12168, NV16016, NV20527, NV15822
GO:1901988	0.0184386	down-regulation of cell cycle transition	34	2553	107	12934	NV11942, NV12141, NV13943, NV14829, NV15733, NV18217, NV19042, NV11147, NV13955, NV18764, NV13665, NV13543, NV15317, NV17839, NV18984, NV17535, NV16284, NV17545, NV14499, NV13885, NV17682, NV13551, NV12490, NV16859, NV13997, NV15531, NV17824, NV20255, NV10361, NV13570, NV11327, NV18414, NV12414, NV10964
GO:1901991	0.0184386	downregulation of mitotic cell cycle phase transition	34	2553	107	12934	NV11942, NV12141, NV13943, NV14829, NV15733, NV18217, NV19042, NV11147, NV13955, NV18764, NV13665, NV13543, NV15317, NV17839, NV18984, NV17535, NV16284, NV17545, NV14499, NV13885, NV17682, NV13551, NV12490, NV16859, NV13997, NV15531, NV17824, NV20255, NV10361, NV13570, NV11327, NV18414, NV12414, NV10964
GO:0003779	0.0185065	actin binding	37	2553	119	12934	NV10378, NV10222, NV11139, NV13731, NV14353, NV11577, NV15886, NV12154, NV23060, NV12903, NV17131, NV12043, NV19176, NV16067, NV10263, NV18912, NV17549, NV19262, NV12583, NV10641, NV11910, NV13706, NV13170, NV14241, NV11840, NV12348, NV11782, NV15713, NV11052, NV12065, NV12439, NV18785, NV12582, NV12834, NV11436, NV16836, NV18288
GO:1901137	0.0185494	carbohydrate derivative formation	54	2553	189	12934	NV18560, NV16133, NV14984, NV13334, NV13333, NV18324, NV13434, NV11069, NV11040, NV10463, NV18987, NV15428, NV15643, NV17596, NV15660, NV13669, NV10896, NV13202, NV14147, NV10918, NV10452, NV13694, NV13709, NV18354, NV15635, NV16064, NV12354, NV15365, NV12158, NV24817, NV16492, NV10419, NV18927, NV18652, NV16081, NV11418, NV15655, NV14491, NV18390, NV11582, NV13687, NV15215, NV11181, NV13593, NV1…
GO:0042623	0.0188004	ATPase activity, coupled	78	2553	292	12934	NV14984, NV17377, NV10699, NV13434, NV11568, NV13431, NV10587, NV17593, NV15789, NV18185, NV12592, NV13202, NV10139, NV10875, NV13694, NV15635, NV16064, NV10034, NV18778, NV11610, NV12262, NV12659, NV25650, NV17706, NV14793, NV15655, NV10040, NV10520, NV10438, NV18090, NV18723, NV14712, NV11936, NV31367, NV10403, NV16729, NV16133, NV12141, NV14829, NV16833, NV13256, NV11069, NV13458, NV12261, NV1…
GO:1903311	0.0188004	regulation of mRNA metabolism	26	2553	76	12934	NV19078, NV22790, NV10642, NV18831, NV10468, NV15397, NV16475, NV13607, NV11168, NV14665, NV12934, NV15801, NV17593, NV11025, NV16388, NV16015, NV14664, NV11353, NV14887, NV11362, NV16442, NV13254, NV16315, NV14097, NV11099, NV19170
GO:0050684	0.0188004	regulation of mRNA processing	26	2553	76	12934	NV19078, NV22790, NV10642, NV18831, NV10468, NV15397, NV16475, NV13607, NV11168, NV14665, NV12934, NV15801, NV17593, NV11025, NV16388, NV16015, NV14664, NV11353, NV14887, NV11362, NV16442, NV13254, NV16315, NV14097, NV11099, NV19170
GO:0009253	0.0190266	peptidoglycan catabolism	8	2553	14	12934	NV13566, NV17164, NV13565, NV17166, NV10893, NV17165, NV17162, NV17167
GO:0016835	0.0190266	carbon-oxygen lyase activity	17	2553	43	12934	NV16550, NV15235, NV10392, NV16396, NV15234, NV18054, NV12397, NV11300, NV10214, NV11446, NV10417, NV10111, NV17832, NV18321, NV15694, NV16486, NV11442
GO:0008774	0.0190266	acetaldehyde:NAD+ oxidoreductase (CoA-acetylating)	8	2553	14	12934	NV10127, NV10128, NV10125, NV14562, NV16312, NV10120, NV16405, NV14561
GO:0006027	0.0190266	glycosaminoglycan catabolism	8	2553	14	12934	NV13566, NV17164, NV13565, NV17166, NV10893, NV17165, NV17162, NV17167
GO:0005665	0.0190266	DNA-directed RNA polymerase II, core complex	8	2553	14	12934	NV18737, NV16852, NV13943, NV15733, NV13551, NV11147, NV15126, NV18984
GO:0007602	0.0190266	phototransduction	17	2553	43	12934	NV12677, NV10460, NV10105, NV18280, NV16976, NV12554, NV16945, NV12845, NV11914, NV13687, NV11806, NV13603, NV14183, NV12905, NV11485, NV16172, NV13236
GO:0006069	0.0190266	ethanol oxidation	8	2553	14	12934	NV10127, NV10128, NV16308, NV10125, NV14562, NV10120, NV16405, NV14561
GO:0006067	0.0190266	ethanol metabolic process	8	2553	14	12934	NV10127, NV10128, NV16308, NV10125, NV14562, NV10120, NV16405, NV14561
GO:0006117	0.0190266	acetaldehyde metabolic process	8	2553	14	12934	NV10127, NV10128, NV10125, NV14562, NV16312, NV10120, NV16405, NV14561
GO:0000270	0.0190266	peptidoglycan metabolism	8	2553	14	12934	NV13566, NV17164, NV13565, NV17166, NV10893, NV17165, NV17162, NV17167
GO:0072524	0.0193239	pyridine and derivative metabolic process	11	2553	23	12934	NV12241, NV14079, NV17380, NV21661, NV15415, NV10605, NV16426, NV10662, NV16016, NV12816, NV15822
GO:0002764	0.020157	immune response-regulating signalling pathway	9	2553	17	12934	NV22845, NV16554, NV17164, NV10893, NV17166, NV17165, NV17162, NV18414, NV17167
GO:0002757	0.020157	immune response-activating signal transduction	9	2553	17	12934	NV22845, NV16554, NV17164, NV10893, NV17166, NV17165, NV17162, NV18414, NV17167
GO:0002221	0.020157	pathogen receptor signaling pathway	9	2553	17	12934	NV22845, NV16554, NV17164, NV10893, NV17166, NV17165, NV17162, NV18414, NV17167
GO:0002758	0.020157	innate immune response-activating signal transduction	9	2553	17	12934	NV22845, NV16554, NV17164, NV10893, NV17166, NV17165, NV17162, NV18414, NV17167
GO:0019867	0.020157	outer membrane	10	2553	20	12934	NV30255, NV13088, NV17980, NV12614, NV10921, NV13140, NV17162, NV10064, NV11806, NV15636
GO:0004812	0.0213114	aminoacyl-tRNA ligase activity	18	2553	47	12934	NV10221, NV18001, NV11158, NV13552, NV11406, NV10765, NV15593, NV11312, NV12853, NV16908, NV13466, NV10065, NV14432, NV10836, NV17936, NV16861, NV15635, NV13921
GO:0044774	0.0238571	mitotic cell cycle G2/M transition decatenation checkpoint	28	2553	85	12934	NV11942, NV13943, NV14829, NV15733, NV18217, NV19042, NV11147, NV13955, NV18764, NV13543, NV15317, NV17839, NV18984, NV17535, NV16284, NV17545, NV14499, NV13885, NV17682, NV13551, NV12490, NV16859, NV15531, NV20255, NV10361, NV11327, NV18414, NV12414
GO:0007435	0.0243124	salivary gland morphogenesis	38	2553	125	12934	NV10468, NV12825, NV18467, NV13256, NV13791, NV14867, NV12835, NV15272, NV11487, NV17544, NV16446, NV15313, NV10430, NV18570, NV15186, NV12245, NV16488, NV11090, NV16538, NV23733, NV13877, NV10739, NV10155, NV13914, NV17251, NV14982, NV11782, NV10360, NV15013, NV18904, NV12850, NV10523, NV13422, NV18411, NV15990, NV18922, NV18427, NV12244
GO:0031033	0.0243124	myosin filament organization	6	2553	9	12934	NV16001, NV11782, NV10917, NV14594, NV10694, NV17149
GO:0000220	0.0243124	vacuolar proton-transporting V-type ATPase, V0 domain	6	2553	9	12934	NV12522, NV14984, NV13431, NV10516, NV12316, NV14086
GO:0046689	0.0243124	response to mercury ion	6	2553	9	12934	NV13220, NV18292, NV15253, NV13219, NV15951, NV12368
GO:0006544	0.0243124	glycine metabolic process	6	2553	9	12934	NV12512, NV10602, NV18829, NV11175, NV17106, NV18666
GO:0048082	0.0243124	regulation of adult chitin-containing cuticle pigmentation	6	2553	9	12934	NV18379, NV11109, NV22763, NV16376, NV18378, NV13730
GO:0006596	0.0243124	polyamine biosynthetic process	6	2553	9	12934	NV10904, NV16138, NV18780, NV11125, NV30204, NV14896
GO:0031034	0.0243124	myosin filament assembly	6	2553	9	12934	NV16001, NV11782, NV10917, NV14594, NV10694, NV17149
GO:0044272	0.0246402	sulfur compound synthesis	17	2553	44	12934	NV12323, NV11447, NV13576, NV12060, NV15196, NV13373, NV17264, NV16492, NV14089, NV12494, NV13005, NV17824, NV11490, NV13940, NV12918, NV30684, NV16609
GO:0005794	0.0250861	Golgi complex	55	2553	196	12934	NV14847, NV31349, NV12292, NV13011, NV15886, NV13359, NV15428, NV17596, NV11646, NV15847, NV11029, NV11267, NV21229, NV19233, NV13587, NV11587, NV14861, NV14345, NV12245, NV12753, NV15513, NV16640, NV15737, NV15517, NV16895, NV16942, NV11994, NV18833, NV17729, NV18652, NV23861, NV13010, NV16683, NV11536, NV16707, NV18390, NV16237, NV11526, NV12853, NV18498, NV18949, NV13581, NV10523, NV16287, NV1…
GO:0051346	0.0254826	downregulation of hydrolase activity	24	2553	70	12934	NV20863, NV16044, NV13613, NV14517, NV19178, NV16453, NV25960, NV15428, NV14415, NV17788, NV24476, NV15012, NV13614, NV30509, NV10678, NV21240, NV12850, NV11090, NV18411, NV14919, NV14467, NV24092, NV16390, NV16104
GO:0018208	0.0258601	peptidyl-proline modification	12	2553	27	12934	NV12905, NV18527, NV10155, NV16793, NV14924, NV15532, NV16708, NV22490, NV18182, NV17395, NV16676, NV12361
GO:0033227	0.0258601	dsRNA transport	12	2553	27	12934	NV14984, NV11149, NV12825, NV18280, NV14332, NV13458, NV14752, NV11487, NV11513, NV16149, NV15737, NV12914
GO:0006875	0.0258601	cellular metal ion homeostasis	12	2553	27	12934	NV18253, NV11492, NV15545, NV15198, NV11069, NV16891, NV17911, NV11698, NV13011, NV13348, NV13010, NV12126
GO:0005730	0.0263924	nucleolus	42	2553	142	12934	NV10011, NV17560, NV11563, NV14829, NV15198, NV12314, NV10538, NV18202, NV13330, NV11267, NV14976, NV18771, NV11621, NV16708, NV11947, NV13103, NV16574, NV13769, NV10429, NV17095, NV12126, NV14691, NV15815, NV15247, NV17011, NV17372, NV18483, NV13354, NV13108, NV17818, NV17245, NV12934, NV19256, NV15684, NV18367, NV17016, NV12015, NV10830, NV10981, NV14881, NV11099, NV15089
GO:0070482	0.02706	response to oxygen levels	21	2553	59	12934	NV11787, NV30924, NV16829, NV12182, NV10699, NV15198, NV21722, NV10743, NV10921, NV18438, NV18957, NV10193, NV11096, NV15013, NV18235, NV15120, NV16395, NV11657, NV13756, NV19129, NV14344
GO:0036293	0.02706	response to lowered oxygen levels	21	2553	59	12934	NV11787, NV30924, NV16829, NV12182, NV10699, NV15198, NV21722, NV10743, NV10921, NV18438, NV18957, NV10193, NV11096, NV15013, NV18235, NV15120, NV16395, NV11657, NV13756, NV19129, NV14344
GO:0016876	0.0271568	ligase activity, forming aminoacyl-tRNA and related compounds	18	2553	48	12934	NV10221, NV18001, NV11158, NV13552, NV11406, NV10765, NV15593, NV11312, NV12853, NV16908, NV13466, NV10065, NV14432, NV10836, NV17936, NV16861, NV15635, NV13921
GO:0016875	0.0271568	ligase activity, forming carbon-oxygen bonds	18	2553	48	12934	NV10221, NV18001, NV11158, NV13552, NV11406, NV10765, NV15593, NV11312, NV12853, NV16908, NV13466, NV10065, NV14432, NV10836, NV17936, NV16861, NV15635, NV13921
GO:0009583	0.0271568	detection of light stimulus	18	2553	48	12934	NV12323, NV12677, NV10460, NV10105, NV18280, NV16976, NV12554, NV16945, NV11914, NV12845, NV13687, NV11806, NV13603, NV14183, NV12905, NV11485, NV16172, NV13236
GO:0005764	0.0281324	lysosome	14	2553	34	12934	NV17491, NV17046, NV11492, NV17251, NV17818, NV15531, NV15567, NV18427, NV16683, NV14752, NV13242, NV16640, NV16446, NV14183
GO:0051403	0.0281324	stress-activated MAPK signalling pathway	14	2553	34	12934	NV16554, NV10430, NV15646, NV14593, NV11053, NV12245, NV23733, NV18586, NV15740, NV18414, NV18192, NV16376, NV12244, NV30286
GO:0000323	0.0281324	lytic vacuole	14	2553	34	12934	NV17491, NV17046, NV11492, NV17251, NV17818, NV15531, NV15567, NV18427, NV16683, NV14752, NV13242, NV16640, NV16446, NV14183
GO:0048878	0.0283359	chemical homeostasis	29	2553	90	12934	NV18253, NV15620, NV10553, NV15619, NV16993, NV10699, NV10133, NV15198, NV16629, NV21619, NV11069, NV17911, NV13011, NV11698, NV13348, NV13010, NV13431, NV14086, NV13487, NV15545, NV11492, NV16891, NV15120, NV10164, NV18084, NV17432, NV12126, NV12615, NV16640
GO:1901615	0.0287872	organic hydroxy compound metabolism	44	2553	151	12934	NV11510, NV16179, NV17539, NV11109, NV15198, NV18324, NV18378, NV16308, NV31075, NV10125, NV17583, NV18192, NV15205, NV12082, NV10430, NV11111, NV22763, NV15415, NV10128, NV12245, NV17824, NV15014, NV17197, NV10288, NV12816, NV16405, NV10120, NV18120, NV22429, NV10127, NV16697, NV18379, NV22428, NV11353, NV11144, NV18749, NV15457, NV17838, NV17874, NV14562, NV15750, NV11893, NV12244, NV14561
GO:0061134	0.0296861	peptidase regulator activity	23	2553	67	12934	NV20863, NV25915, NV15958, NV16044, NV13613, NV14517, NV19178, NV25960, NV14415, NV17788, NV24476, NV15012, NV13614, NV30509, NV10678, NV21240, NV15300, NV12850, NV18955, NV18411, NV14919, NV24092, NV16390
GO:0046664	0.0297234	dorsal closure, amnioserosa morphology change	7	2553	12	12934	NV11782, NV10430, NV15659, NV15932, NV18927, NV16896, NV12245
GO:0009309	0.0297234	amine formation	7	2553	12	12934	NV10904, NV16138, NV18780, NV11125, NV30204, NV14896, NV17824
GO:0046189	0.0297234	phenol-containing compound synthesis	7	2553	12	12934	NV12082, NV18379, NV11109, NV22763, NV16697, NV18378, NV17824
GO:0005355	0.0297234	glucose transmembrane transporter activity	7	2553	12	12934	NV13591, NV12343, NV10821, NV10240, NV10820, NV16946, NV17456
GO:0015758	0.0297234	glucose transport	7	2553	12	12934	NV13591, NV12343, NV10821, NV10240, NV10820, NV16946, NV17456
GO:0008745	0.0297234	murein hydrolase activity	7	2553	12	12934	NV17166, NV17165, NV13566, NV17162, NV17164, NV17167, NV13565
GO:0042401	0.0297234	cellular biogenic amine biosynthetic process	7	2553	12	12934	NV10904, NV16138, NV18780, NV11125, NV30204, NV14896, NV17824
GO:0006626	0.0300539	protein import into mitochondrion	10	2553	21	12934	NV30255, NV25187, NV17377, NV15150, NV10477, NV10921, NV13140, NV15491, NV10901, NV10279
GO:0072655	0.0300539	establishment of protein localization in mitochondrion	10	2553	21	12934	NV30255, NV25187, NV17377, NV15150, NV10477, NV10921, NV13140, NV15491, NV10901, NV10279
GO:0000245	0.0300539	spliceosomal complex assembly	10	2553	21	12934	NV22790, NV10642, NV14887, NV12490, NV16442, NV16342, NV16315, NV11099, NV17781, NV17977
GO:0006721	0.0300539	terpenoid metabolic process	10	2553	21	12934	NV13535, NV13267, NV10127, NV10128, NV10125, NV16945, NV14562, NV10120, NV16405, NV14561
GO:0070585	0.0300539	protein localisation in mitochondrion	10	2553	21	12934	NV30255, NV25187, NV17377, NV15150, NV10477, NV10921, NV13140, NV15491, NV10901, NV10279
GO:0055080	0.03116	cation homeostasis	20	2553	56	12934	NV18253, NV16993, NV10699, NV15198, NV16629, NV11069, NV17911, NV13011, NV11698, NV13348, NV13010, NV13431, NV14086, NV15545, NV11492, NV16891, NV12126, NV17432, NV12615, NV16640
GO:0006869	0.03116	lipid transport	20	2553	56	12934	NV10133, NV10449, NV14943, NV11116, NV10680, NV13886, NV16707, NV11901, NV17329, NV12055, NV21229, NV22337, NV14861, NV31076, NV16980, NV10335, NV17031, NV15735, NV13102, NV10745
GO:0007095	0.0311703	mitotic cell cycle G2/M transition DNA damage checkpoint	25	2553	75	12934	NV11942, NV13943, NV15733, NV18217, NV19042, NV11147, NV13955, NV18764, NV13543, NV15317, NV17839, NV18984, NV17535, NV16284, NV17545, NV14499, NV13885, NV13551, NV12490, NV17682, NV16859, NV15531, NV20255, NV11327, NV12414
GO:0008154	0.031581	actin polymerization or depolymerization	8	2553	15	12934	NV12439, NV10222, NV11139, NV12043, NV11436, NV18599, NV11052, NV18192
GO:0034308	0.031581	monohydric alcohol metabolic process	8	2553	15	12934	NV10127, NV10128, NV16308, NV10125, NV14562, NV10120, NV16405, NV14561
GO:0042574	0.031581	retinal metabolism	8	2553	15	12934	NV10125, NV16945, NV10127, NV14562, NV16405, NV10128, NV10120, NV14561
GO:1903317	0.0326974	regulation of protein maturation	28	2553	87	12934	NV20863, NV16044, NV13613, NV19042, NV14517, NV19178, NV16453, NV13665, NV25960, NV14415, NV17788, NV24476, NV14302, NV30509, NV15012, NV13614, NV10678, NV21240, NV13997, NV12850, NV17824, NV13570, NV18411, NV14919, NV14467, NV24092, NV10964, NV16390
GO:0070613	0.0326974	regulation of protein processing	28	2553	87	12934	NV20863, NV16044, NV13613, NV19042, NV14517, NV19178, NV16453, NV13665, NV25960, NV14415, NV17788, NV24476, NV14302, NV30509, NV15012, NV13614, NV10678, NV21240, NV13997, NV12850, NV17824, NV13570, NV18411, NV14919, NV14467, NV24092, NV10964, NV16390
GO:0008565	0.0327649	protein transporter activity	21	2553	60	12934	NV30255, NV13088, NV16205, NV11994, NV20768, NV15873, NV15150, NV12795, NV10921, NV23066, NV15870, NV16578, NV10279, NV17839, NV18747, NV14332, NV10132, NV13140, NV10901, NV11160, NV14672
GO:0016757	0.0348525	glycosyltransferase activity	40	2553	136	12934	NV18324, NV11970, NV15257, NV18987, NV17494, NV14382, NV17596, NV13373, NV18456, NV22221, NV10452, NV13298, NV13709, NV18354, NV17753, NV12354, NV15365, NV10532, NV18591, NV11504, NV11337, NV18652, NV12749, NV11181, NV13888, NV10106, NV17705, NV13593, NV13394, NV15224, NV12050, NV13109, NV19166, NV18964, NV13689, NV18086, NV17995, NV11579, NV30874, NV23740
GO:0000339	0.0351431	RNA cap binding	5	2553	7	12934	NV11247, NV18764, NV17593, NV20614, NV13791
GO:0004465	0.0351431	postheparin lipase activity	5	2553	7	12934	NV15112, NV15113, NV10424, NV10423, NV14555
GO:0016635	0.0351431	oxidoreductase activity, acting on the CH-CH group of donors, quinone or related compound as acceptor	5	2553	7	12934	NV17692, NV12395, NV16031, NV17928, NV11418
GO:0070301	0.0351431	cellular response to hydrogen peroxide	5	2553	7	12934	NV17413, NV16124, NV15081, NV25673, NV14100
GO:0033119	0.0351431	negative regulation of RNA splicing	5	2553	7	12934	NV14664, NV13254, NV19256, NV14097, NV16475
GO:0004576	0.0351431	oligosaccharide transferase activity	5	2553	7	12934	NV15365, NV18354, NV18456, NV15224, NV12354
GO:0030062	0.0351431	mitochondrial tricarboxylic acid cycle enzyme complex	5	2553	7	12934	NV15170, NV11490, NV19148, NV13707, NV17106
GO:0004687	0.0351431	MLCkase activity	5	2553	7	12934	NV15546, NV17142, NV23142, NV17133, NV17131
GO:0072529	0.0351431	pyrimidine-containing compound catabolic process	5	2553	7	12934	NV16235, NV16233, NV16234, NV13994, NV11418
GO:0006094	0.0351431	glucose biosynthetic process	5	2553	7	12934	NV17380, NV17655, NV18136, NV18866, NV16157
GO:0048042	0.0351431	regulation of oviposition, post-mating	5	2553	7	12934	NV18501, NV15622, NV13790, NV11646, NV12753
GO:0022612	0.0356184	gland morphogenesis	38	2553	128	12934	NV10468, NV12825, NV18467, NV13256, NV13791, NV14867, NV12835, NV15272, NV11487, NV17544, NV16446, NV15313, NV10430, NV18570, NV15186, NV12245, NV16488, NV11090, NV16538, NV23733, NV13877, NV10739, NV10155, NV13914, NV17251, NV14982, NV11782, NV10360, NV15013, NV18904, NV12850, NV10523, NV13422, NV18411, NV15990, NV18922, NV18427, NV12244
GO:1901990	0.0366576	regulation of mitotic cell cycle phase transition	36	2553	120	12934	NV11942, NV12141, NV13943, NV14829, NV18217, NV18764, NV13665, NV18984, NV17545, NV13885, NV12490, NV16859, NV13997, NV15531, NV17824, NV20255, NV10361, NV16621, NV18414, NV12414, NV10964, NV10710, NV15733, NV19042, NV11147, NV13955, NV13543, NV15317, NV17535, NV17839, NV16284, NV14499, NV13551, NV17682, NV13570, NV11327
GO:1901987	0.0366576	regulation of cell cycle phase transition	36	2553	120	12934	NV11942, NV12141, NV13943, NV14829, NV18217, NV18764, NV13665, NV18984, NV17545, NV13885, NV12490, NV16859, NV13997, NV15531, NV17824, NV20255, NV10361, NV16621, NV18414, NV12414, NV10964, NV10710, NV15733, NV19042, NV11147, NV13955, NV13543, NV15317, NV17535, NV17839, NV16284, NV14499, NV13551, NV17682, NV13570, NV11327
GO:0007030	0.0380732	Golgi organization	20	2553	57	12934	NV13087, NV14082, NV10398, NV19099, NV18651, NV11058, NV13359, NV13980, NV16707, NV16237, NV15279, NV15282, NV14357, NV11587, NV17381, NV15278, NV11762, NV13790, NV17683, NV12354
GO:0048190	0.0380732	wing disc dorsal-ventral pattern formation	20	2553	57	12934	NV11787, NV13727, NV14241, NV11487, NV17545, NV16330, NV11344, NV13924, NV11353, NV16502, NV16753, NV17809, NV11436, NV16067, NV16912, NV23733, NV15990, NV15230, NV23774, NV13022
GO:0004620	0.0380732	phospholipase activity	20	2553	57	12934	NV22429, NV12652, NV15113, NV22428, NV12428, NV16177, NV18192, NV11417, NV15205, NV14183, NV15112, NV10424, NV11144, NV15908, NV10423, NV11861, NV18289, NV17874, NV16640, NV14672
GO:0005770	0.0394104	prevacuolar compartment	11	2553	25	12934	NV17491, NV11795, NV13581, NV14120, NV21619, NV15531, NV18922, NV16683, NV16258, NV11487, NV14183
GO:0009895	0.042322	negative regulation of degradation	13	2553	32	12934	NV10498, NV16708, NV13997, NV19042, NV17824, NV11090, NV13570, NV16578, NV10132, NV13665, NV15428, NV10964, NV18747
GO:0030162	0.042322	regulation of peptidolysis	47	2553	167	12934	NV15958, NV11054, NV14517, NV14908, NV13665, NV25960, NV13980, NV17788, NV17544, NV24476, NV17337, NV10678, NV13997, NV17824, NV10764, NV14467, NV16505, NV10964, NV10710, NV16390, NV20863, NV25915, NV16044, NV13613, NV19042, NV19178, NV16453, NV31333, NV14415, NV11526, NV18710, NV15575, NV30509, NV13614, NV15012, NV14989, NV21240, NV15300, NV12850, NV18955, NV13570, NV12978, NV18411, NV14919, NV2…
GO:0010948	0.0427941	negative regulation of cell cycle process	35	2553	117	12934	NV11942, NV12141, NV13943, NV14829, NV18217, NV18764, NV13665, NV18984, NV17545, NV13885, NV12490, NV16859, NV13997, NV15531, NV17824, NV20255, NV10361, NV18414, NV12414, NV10964, NV15733, NV19042, NV11147, NV13955, NV13543, NV15317, NV17535, NV17839, NV16284, NV14499, NV13551, NV17682, NV13570, NV10593, NV11327
GO:0005768	0.0441759	endosome	25	2553	77	12934	NV14758, NV17491, NV15668, NV14120, NV21619, NV16683, NV11487, NV15932, NV12434, NV14086, NV14183, NV11795, NV13581, NV12450, NV15531, NV17835, NV18922, NV13681, NV18414, NV16258, NV16913, NV15659, NV12615, NV30749, NV16640
GO:0044818	0.0441759	mitotic G2/M transition checkpoint	25	2553	77	12934	NV11942, NV13943, NV15733, NV18217, NV19042, NV11147, NV13955, NV18764, NV13543, NV15317, NV17839, NV18984, NV17535, NV16284, NV17545, NV14499, NV13885, NV13551, NV12490, NV17682, NV16859, NV15531, NV20255, NV11327, NV12414
GO:0048513	0.0449821	organogenesis	275	2553	1219	12934	NV14984, NV11139, NV11054, NV10699, NV18378, NV13231, NV17593, NV15313, NV12043, NV14345, NV16502, NV16488, NV18289, NV15332, NV14241, NV17183, NV10469, NV11386, NV10572, NV10438, NV16750, NV10400, NV30071, NV18895, NV16172, NV31367, NV11106, NV14758, NV11109, NV13256, NV15281, NV13791, NV13927, NV13518, NV11344, NV17876, NV11366, NV17138, NV17824, NV16538, NV12126, NV12047, NV14108, NV18541, NV1…
GO:0055002	0.046021	striated muscle cell development	16	2553	43	12934	NV11910, NV15646, NV11840, NV11782, NV17391, NV17131, NV10917, NV12439, NV10430, NV14594, NV15545, NV17514, NV16633, NV17149, NV10694, NV12245
GO:0042542	0.0461054	response to hydrogen peroxide	6	2553	10	12934	NV17413, NV12126, NV16124, NV15081, NV25673, NV14100
GO:0007564	0.0461054	regulation of chitin-based cuticle tanning	6	2553	10	12934	NV18379, NV11109, NV22763, NV16376, NV18378, NV13730
GO:0006098	0.0461054	hexose monophosphate pathway	6	2553	10	12934	NV12241, NV17380, NV16016, NV16426, NV10662, NV15822
GO:1902743	0.0461054	regulation of lamellipodium organization	6	2553	10	12934	NV11052, NV10222, NV10430, NV11577, NV12834, NV12583
GO:0006740	0.0461054	NADP (reduced) regeneration	6	2553	10	12934	NV12241, NV17380, NV16016, NV16426, NV10662, NV15822
GO:0042834	0.0461054	peptidoglycan binding	6	2553	10	12934	NV10893, NV17166, NV17165, NV17162, NV17164, NV17167
GO:0046680	0.0461054	response to DDT	6	2553	10	12934	NV13220, NV18292, NV15253, NV13219, NV15951, NV12368
GO:0045298	0.0461054	tubulin complex	6	2553	10	12934	NV13570, NV13665, NV19237, NV11375, NV13997, NV17824
GO:0010591	0.0461054	regulation of lamellipodium assembly	6	2553	10	12934	NV11052, NV10222, NV10430, NV11577, NV12834, NV12583
GO:0019941	0.0461054	modification-initiated protein catabolic process	38	2553	130	12934	NV14758, NV13305, NV11044, NV14829, NV18217, NV12180, NV11866, NV14207, NV18121, NV16823, NV13980, NV12063, NV17945, NV16171, NV18836, NV10408, NV21062, NV20255, NV10361, NV14467, NV12493, NV18414, NV10710, NV14488, NV10748, NV11147, NV12333, NV17855, NV12758, NV18963, NV11526, NV15169, NV14229, NV16391, NV17688, NV10939, NV14919, NV11633
GO:0006595	0.0461054	polyamine metabolic process	6	2553	10	12934	NV10904, NV16138, NV18780, NV11125, NV30204, NV14896
GO:0006511	0.046813	ubiquitin-dependent protein catabolic process	37	2553	126	12934	NV14758, NV13305, NV11044, NV14829, NV18217, NV12180, NV11866, NV14207, NV18121, NV16823, NV13980, NV12063, NV17945, NV16171, NV18836, NV21062, NV20255, NV10361, NV14467, NV12493, NV18414, NV10710, NV14488, NV10748, NV11147, NV12333, NV17855, NV12758, NV18963, NV11526, NV15169, NV14229, NV16391, NV17688, NV10939, NV14919, NV11633
GO:0043604	0.0468935	amide biosynthetic process	9	2553	19	12934	NV11447, NV13373, NV14988, NV22763, NV13005, NV17824, NV13524, NV12841, NV16609
GO:0019430	0.0475932	removal of oxygen free radicals	4	2553	5	12934	NV12127, NV14137, NV12126, NV12236
GO:0072350	0.0475932	tricarboxylic acid metabolic process	4	2553	5	12934	NV13576, NV11525, NV30684, NV12546
GO:0005960	0.0475932	glycine dehydrogenase (decarboxylating) complex	4	2553	5	12934	NV12512, NV10602, NV18829, NV17106
GO:0016868	0.0475932	phosphotransferase activity, with regeneration of donors, apparently catalyzing intramolecular transfers	4	2553	5	12934	NV16395, NV10524, NV11328, NV12651
GO:0016721	0.0475932	oxidoreductase activity, acting on superoxide radicals as acceptor	4	2553	5	12934	NV12127, NV14137, NV12126, NV12236
GO:0071451	0.0475932	cellular response to superoxide	4	2553	5	12934	NV12127, NV14137, NV12126, NV12236
GO:0045273	0.0475932	respiratory chain complex II	4	2553	5	12934	NV17692, NV12395, NV16031, NV17928
GO:0046949	0.0475932	fatty-acyl-CoA synthesis	4	2553	5	12934	NV11490, NV12060, NV15196, NV17264
GO:0035337	0.0475932	fatty-acyl-CoA metabolic process	4	2553	5	12934	NV11490, NV12060, NV15196, NV17264
GO:0009631	0.0475932	cold acclimation	4	2553	5	12934	NV11936, NV16586, NV16396, NV10269
GO:0046716	0.0475932	muscle cell cellular homeostasis	12	2553	29	12934	NV13734, NV11910, NV12141, NV15545, NV10148, NV15198, NV11436, NV17395, NV13348, NV12427, NV12126, NV13603
GO:0040016	0.0475932	embryonic cleavage	4	2553	5	12934	NV11181, NV18160, NV11113, NV17824
GO:1901700	0.0475932	response to oxygen molecular entity	53	2553	194	12934	NV12521, NV18495, NV15198, NV16124, NV12180, NV12236, NV10125, NV14791, NV15272, NV12207, NV11833, NV15081, NV18058, NV14100, NV13105, NV13373, NV15186, NV10128, NV25673, NV12245, NV17637, NV16211, NV23115, NV12127, NV10164, NV16312, NV12126, NV16405, NV10120, NV16942, NV10127, NV12182, NV14593, NV21619, NV23861, NV11782, NV13496, NV16683, NV19193, NV17413, NV11536, NV10937, NV13687, NV14583, NV1…
GO:0065002	0.0475932	intracellular membrane translocation of a protein	12	2553	29	12934	NV15632, NV16021, NV25187, NV15870, NV13140, NV16578, NV10132, NV15491, NV10901, NV10279, NV18747, NV12365
GO:0016836	0.0475932	hydro-lyase activity	14	2553	36	12934	NV10417, NV10111, NV16550, NV15235, NV10392, NV16396, NV15234, NV18054, NV12397, NV15694, NV16486, NV11442, NV11300, NV10214
GO:0005749	0.0475932	mitochondrial fumarate reductase complex	4	2553	5	12934	NV17692, NV12395, NV16031, NV17928
GO:0045281	0.0475932	succinate dehydrogenase complex	4	2553	5	12934	NV17692, NV12395, NV16031, NV17928
GO:0004784	0.0475932	superoxide dismutase activity	4	2553	5	12934	NV12127, NV14137, NV12126, NV12236
GO:0000104	0.0475932	succinic acid dehydrogenase activity	4	2553	5	12934	NV17692, NV12395, NV16031, NV17928
GO:0045283	0.0475932	fumarate reductase complex	4	2553	5	12934	NV17692, NV12395, NV16031, NV17928
GO:0006189	0.0475932	'de novo' IMP formation	4	2553	5	12934	NV11181, NV12158, NV15643, NV11180
GO:0061356	0.0475932	regulation of Wnt protein secretion	4	2553	5	12934	NV18501, NV13790, NV13681, NV11646
GO:0008379	0.0475932	TPx activity	4	2553	5	12934	NV17413, NV15081, NV25673, NV14100
GO:0006012	0.0475932	galactose metabolic process	4	2553	5	12934	NV18563, NV13308, NV16608, NV11358
GO:0061357	0.0475932	positive regulation of Wnt protein secretion	4	2553	5	12934	NV18501, NV13790, NV13681, NV11646
GO:0016885	0.0475932	ligase activity, forming carbon-carbon bonds	4	2553	5	12934	NV10237, NV18866, NV18346, NV16940
GO:0005742	0.0475932	mitochondrial outer membrane translocase complex	4	2553	5	12934	NV10921, NV13140, NV30255, NV13088
GO:0008177	0.0475932	quinol:fumarate oxidoreductase activity	4	2553	5	12934	NV17692, NV12395, NV16031, NV17928
GO:0045257	0.0475932	succinate dehydrogenase complex (ubiquinone)	4	2553	5	12934	NV17692, NV12395, NV16031, NV17928
GO:0051920	0.0475932	PRDX activity	4	2553	5	12934	NV17413, NV15081, NV25673, NV14100
GO:0071450	0.0475932	cellular response to oxygen radical	4	2553	5	12934	NV12127, NV14137, NV12126, NV12236
GO:0019842	0.0475932	vitamin binding	12	2553	29	12934	NV13334, NV16525, NV18155, NV13333, NV16527, NV16976, NV15120, NV10680, NV16529, NV16528, NV16526, NV10446
GO:0006573	0.0475932	valine metabolic process	4	2553	5	12934	NV18732, NV16940, NV10662, NV30263
GO:0051205	0.0475932	protein-membrane insertion	4	2553	5	12934	NV18447, NV10229, NV16205, NV21471
GO:0016101	0.0476097	diterpenoid metabolic process	8	2553	16	12934	NV10125, NV16945, NV10127, NV14562, NV16405, NV10128, NV10120, NV14561
GO:0046527	0.0476097	glucosyltransferase activity	8	2553	16	12934	NV13373, NV11504, NV13394, NV10452, NV19166, NV17494, NV18086, NV23740
GO:0042559	0.0476097	pteridine-containing compound formation	8	2553	16	12934	NV11033, NV10057, NV15235, NV15114, NV11145, NV15234, NV21652, NV16064
GO:0001523	0.0476097	retinoid metabolism	8	2553	16	12934	NV10125, NV16945, NV10127, NV14562, NV16405, NV10128, NV10120, NV14561
GO:0015149	0.0478451	hexose transmembrane transporter activity	7	2553	13	12934	NV13591, NV12343, NV10821, NV10240, NV10820, NV16946, NV17456
GO:0035428	0.0478451	hexose membrane transport	7	2553	13	12934	NV13591, NV12343, NV10821, NV10240, NV10820, NV16946, NV17456
GO:0009084	0.0478451	glutamine family amino acid biosynthetic process	7	2553	13	12934	NV11493, NV13853, NV15080, NV11658, NV16345, NV13117, NV10673
GO:0043632	0.0499277	modification-dependent macromolecule catabolic process	38	2553	131	12934	NV14758, NV13305, NV11044, NV14829, NV18217, NV12180, NV11866, NV14207, NV18121, NV16823, NV13980, NV12063, NV17945, NV16171, NV18836, NV10408, NV21062, NV20255, NV10361, NV14467, NV12493, NV18414, NV10710, NV14488, NV10748, NV11147, NV12333, NV17855, NV12758, NV18963, NV11526, NV15169, NV14229, NV16391, NV17688, NV10939, NV14919, NV11633
GO:1903318	0.0499277	down regulation of protein maturation	27	2553	86	12934	NV20863, NV16044, NV13613, NV19042, NV14517, NV19178, NV16453, NV13665, NV25960, NV14415, NV17788, NV24476, NV30509, NV15012, NV13614, NV10678, NV21240, NV13997, NV12850, NV17824, NV13570, NV18411, NV14919, NV14467, NV24092, NV10964, NV16390
GO:0045861	0.0499277	down regulation of proteolysis	27	2553	86	12934	NV20863, NV16044, NV13613, NV19042, NV14517, NV19178, NV16453, NV13665, NV25960, NV14415, NV17788, NV24476, NV30509, NV15012, NV13614, NV10678, NV21240, NV13997, NV12850, NV17824, NV13570, NV18411, NV14919, NV14467, NV24092, NV10964, NV16390
GO:0010955	0.0499277	negative regulation of protein processing	27	2553	86	12934	NV20863, NV16044, NV13613, NV19042, NV14517, NV19178, NV16453, NV13665, NV25960, NV14415, NV17788, NV24476, NV30509, NV15012, NV13614, NV10678, NV21240, NV13997, NV12850, NV17824, NV13570, NV18411, NV14919, NV14467, NV24092, NV10964, NV16390
All overrepresented PFAM domains
Label	Q-value	Description	# in cluster	Annotated genes in cluster	# in genome	Annotated genes in genome	Gene list
PF00227.21	3.69166e-06	Proteasome subunit	13	2553	13	11808	NV11430, NV13305, NV11044, NV16435, NV18950, NV17855, NV12758, NV10939, NV18121, NV12493, NV12063, NV17945, NV20651
PF00106.20	7.59896e-05	short chain dehydrogenase	35	2553	69	11808	NV14630, NV14799, NV13189, NV18399, NV10125, NV12584, NV12492, NV12997, NV17554, NV16489, NV10753, NV10128, NV17555, NV10057, NV15278, NV10288, NV16405, NV10120, NV21652, NV12996, NV15599, NV16550, NV10127, NV14455, NV15279, NV18398, NV18453, NV12324, NV10862, NV14827, NV14165, NV17556, NV14562, NV14020, NV14561
PF00118.19	0.00108784	TCP-1/cpn60 chaperonin family	10	2553	11	11808	NV12940, NV14712, NV18778, NV10556, NV16710, NV17377, NV31367, NV20551, NV10040, NV15549
PF00501.23	0.00111491	AMP-binding enzyme	16	2553	24	11808	NV15196, NV10903, NV22763, NV14861, NV10319, NV14662, NV10449, NV16971, NV12918, NV11116, NV14968, NV13102, NV11115, NV17329, NV17262, NV15124
PF00226.26	0.00546324	DnaJ domain	17	2553	29	11808	NV11955, NV12159, NV15535, NV15102, NV15870, NV13903, NV12894, NV14682, NV17844, NV14823, NV15618, NV11602, NV15676, NV13479, NV22506, NV11306, NV12329
PF02771.11	0.00612973	Acyl-CoA dehydrogenase, N-terminal domain	7	2553	7	11808	NV17352, NV18020, NV13885, NV12819, NV30894, NV15060, NV17893
PF00128.19	0.00671504	Alpha amylase, catalytic domain	10	2553	13	11808	NV13888, NV12203, NV16404, NV14966, NV12204, NV16403, NV11134, NV15022, NV15744, NV15743
PF13193.1	0.00671504	AMP-binding enzyme C-terminal domain	13	2553	20	11808	NV15196, NV22763, NV14861, NV10319, NV14662, NV10449, NV16971, NV12918, NV11116, NV13102, NV17329, NV11115, NV17262
PF02770.14	0.00671504	Acyl-CoA dehydrogenase, middle domain	8	2553	9	11808	NV17352, NV19223, NV18020, NV13885, NV12819, NV15060, NV17893, NV18937
PF01423.17	0.0084585	LSM domain	12	2553	18	11808	NV18572, NV22740, NV12328, NV14970, NV15051, NV12062, NV10756, NV16342, NV11800, NV17781, NV18113, NV17175
PF00085.15	0.0115648	Thioredoxin	13	2553	21	11808	NV11233, NV13058, NV17633, NV16188, NV16401, NV13156, NV10123, NV12528, NV11963, NV13899, NV15753, NV14283, NV11032
PF00171.17	0.0164532	Aldehyde dehydrogenase family	9	2553	12	11808	NV13117, NV10673, NV30263, NV18526, NV16312, NV15140, NV16074, NV18966, NV18732
PF00441.19	0.0166301	Acyl-CoA dehydrogenase, C-terminal domain	7	2553	8	11808	NV17352, NV19223, NV18020, NV13885, NV12819, NV15060, NV17893
PF00650.15	0.0166301	CRAL/TRIO domain	13	2553	22	11808	NV16525, NV12543, NV16527, NV14856, NV16976, NV14857, NV11732, NV16529, NV14858, NV16528, NV14855, NV10446, NV16526
PF03357.16	0.0166301	Snf7	7	2553	8	11808	NV11200, NV10772, NV12830, NV10840, NV15653, NV14041, NV10943
PF01399.22	0.0233884	PCI domain	10	2553	15	11808	NV11942, NV11103, NV10361, NV17317, NV16439, NV14096, NV17535, NV10063, NV16237, NV13962
PF02958.15	0.0328928	Ecdysteroid kinase	21	2553	47	11808	NV15882, NV15878, NV15809, NV17622, NV15804, NV16349, NV15810, NV11560, NV11020, NV11878, NV15362, NV15816, NV17320, NV15880, NV11879, NV11084, NV16879, NV13585, NV15812, NV13596, NV15807
PF00402.13	0.0328928	Calponin family repeat	5	2553	5	11808	NV15713, NV13731, NV19262, NV12065, NV13730
PF00180.15	0.0328928	Isocitrate/isopropylmalate dehydrogenase	5	2553	5	11808	NV19148, NV10824, NV15997, NV11525, NV15968
PF01105.19	0.0328928	emp24/gp25L/p24 family/GOLD	5	2553	5	11808	NV18501, NV15622, NV13790, NV11646, NV12753
PF08659.5	0.0328928	KR domain	5	2553	5	11808	NV17124, NV14456, NV10111, NV22399, NV10927
PF02803.13	0.0328928	Thiolase, C-terminal domain	5	2553	5	11808	NV12952, NV10335, NV14052, NV12039, NV15071
PF00549.14	0.0328928	CoA-ligase	5	2553	5	11808	NV13576, NV30684, NV12733, NV13707, NV12734
PF00108.18	0.0328928	Thiolase, N-terminal domain	5	2553	5	11808	NV12952, NV10335, NV14052, NV12039, NV15071
PF10584.4	0.0347238	Proteasome subunit A N-terminal signature	6	2553	7	11808	NV10939, NV12758, NV17855, NV12493, NV12063, NV17945
PF00698.16	0.0347238	Acyl transferase domain	6	2553	7	11808	NV17124, NV14455, NV14456, NV10111, NV22399, NV10927
PF03143.12	0.0347238	Elongation factor Tu C-terminal domain	7	2553	9	11808	NV13589, NV13182, NV14357, NV14492, NV16035, NV18623, NV11718
PF00364.17	0.0347238	Biotin-requiring enzyme	6	2553	7	11808	NV15170, NV12323, NV11490, NV10237, NV18866, NV18346
PF00067.17	0.0351417	Cytochrome P450	33	2553	89	11808	NV13220, NV15591, NV10613, NV17463, NV15757, NV12368, NV17183, NV13927, NV10995, NV15253, NV18034, NV18050, NV15951, NV16750, NV17483, NV16224, NV18706, NV30071, NV12197, NV13778, NV13219, NV16242, NV13021, NV12045, NV15592, NV18292, NV10614, NV10996, NV13776, NV14333, NV15332, NV15333, NV13020
PF00240.18	0.0409331	Ubiquitin family	12	2553	22	11808	NV10230, NV15135, NV10814, NV16800, NV17337, NV15242, NV11147, NV11303, NV18414, NV18963, NV18924, NV17500
