# Supplementary material for: Identification of Genes Uniquely Expressed in the Germ-Line Tissues of the Jewel Wasp Nasonia vitripennis
Source: G3 (Bethesda). 2015 Oct 9;5(12):2647–53. doi: 10.1534/g3.115.021386 (PMC4683638; doi:10.1534/g3.115.021386)
Supplement: Supporting Information [file supp_g3.115.021386_Ferree_TableS8.xlsx]

## Sheet: Sheet1
Nvit2-Gene-ID	gene_id	Transcript ID	Description	Dmel Orthologue	Gene Biotype	GO Term Accession	GO Term Evidence Code	GO Term Name	GO domain	locus	12853_FPKM (WT testes)	14400_FPKM (Female Carcass)	14401_FPKM (Female Ovaries)	14406_FPKM (Male Carcass lacking testes)
Nasvi2EG014645	NV31252	NV31252-RA	Unknown		protein_coding					gnl|Nvit_2.0|Chr3.Scaffold44:1047382-1049237	9384.34	0	0	0
Nasvi2EG004133	NV21361	NV21361-RA	Unknown (63%A)	FBgn0026386, FBgn0030204, FBgn0033404, FBgn0039582, FBgn0041621	protein_coding					gnl|Nvit_2.0|Chr3.Scaffold6:432670-433878	2802.71	0	0	0
Nasvi2EG001995	NV30911	NV30911-RA	Unknown		protein_coding					gnl|Nvit_2.0|Chr5.Scaffold2:5353218-5361084	1628.21	0	0	0
Nasvi2EG010600	NV14931	NV14931-RA	Unknown		protein_coding	GO:0003677	IEA	DNA binding	molecular_function	gnl|Nvit_2.0|Chr2.Scaffold21:2454824-2455732	882.544	0	0	0
#N/A	XLOC_000003	TCONS_00000014								gnl|Nvit_2.0|Chr1.Scaffold1:174887-198950	850.189	0	0	0
Nasvi2EG002503	NV23062	NV23062-RA	Unknown (48%A)	FBgn0050093, FBgn0036830, FBgn0034877	protein_coding	GO:0004129	IEA	cytochrome-c oxidase activity	molecular_function	gnl|Nvit_2.0|Chr2.Scaffold3:1084408-1085892	736.487	0	0	0
Nasvi2EG003533	NV23681	NV23681-RA	Unknown		protein_coding					gnl|Nvit_2.0|Chr4.Scaffold4:4913287-4917077	598.368	0	0	0
#N/A	XLOC_015616	TCONS_00033183								gnl|Nvit_2.0|ChrUn.Scaffold264:170778-170907	581.941	0	0	0
Nasvi2EG007074	NV13264	NV13264-RA	Unknown (54%A)		protein_coding	GO:0003677	IEA	DNA binding	molecular_function	gnl|Nvit_2.0|Chr1.Scaffold12:636830-638079	576.092	0	0	0
Nasvi2EG014956	NV21181	NV21181-RA	Unknown (36%A)		protein_coding					gnl|Nvit_2.0|Chr1.Scaffold47:572076-573960	568.663	0	0	0
Nasvi2EG002600	NV11110	NV11110-RA	spermine oxidase, putative (82%a)	FBgn0000422	protein_coding	GO:0016491	IEA	oxidoreductase activity	molecular_function	gnl|Nvit_2.0|Chr2.Scaffold3:1889591-1890064	521.409	0	0	0
Nasvi2EG013747	NV16399	NV16399-RA	Unknown (38%U)	FBgn0032833, FBgn0033020	protein_coding	GO:0004129	IEA	cytochrome-c oxidase activity	molecular_function	gnl|Nvit_2.0|Chr5.Scaffold38:1404492-1405715	408.219	0	0	0
Nasvi2EG013662	NV24100	NV24100-RA	Unknown		protein_coding					gnl|Nvit_2.0|Chr5.Scaffold38:466340-466756	404.178	0	0	0
Nasvi2EG006013	NV31868	NV31868-RA	Unknown		protein_coding					gnl|Nvit_2.0|Chr4.Scaffold9:2968073-2969058	403.973	0	0	0
#N/A	NV24460	NV24460-RA			protein_coding					gnl|Nvit_2.0|Chr2.Scaffold5:717544-718030	385.924	0	0	0
Nasvi2EG014806	NV16796	NV16796-RA	ATPase family AAA domain-containing protein 2 (87%U)		protein_coding	GO:0000166	IEA	nucleotide binding	molecular_function	gnl|Nvit_2.0|Chr4.Scaffold46:193931-196787	363.029	0	0	0
Nasvi2EG015652	NV17026	NV17026-RA	Unknown (41%A)		protein_coding					gnl|Nvit_2.0|Chr4.Scaffold52:564517-566591	356.987	0	0	0
Nasvi2EG012277	NV22869	NV22869-RA	Cytochrome C oxidase subunit 6C-1 (41%A)	FBgn0051644, FBgn0015031	protein_coding	GO:0004129	IEA	cytochrome-c oxidase activity	molecular_function	gnl|Nvit_2.0|Chr4.Scaffold29:76337-76644	331.064	0	0	0
#N/A	XLOC_015993	TCONS_00033635								gnl|Nvit_2.0|ChrUn.Scaffold3044:1764-1931	327.5	0	0	0
Nasvi2EG008099	NV13772	NV13772-RA	Sjoegren Syndrome nuclear autoantigen 1 (49%A)		protein_coding					gnl|Nvit_2.0|Chr2.Scaffold15:463224-463979	322.726	0	0	0
Nasvi2EG000661	NV10305	NV10305-RA	Unknown		protein_coding					gnl|Nvit_2.0|Chr1.Scaffold1:4812137-4813046	322.591	0	0	0
Nasvi2EG006009	NV25622	NV25622-RA	Unknown (25%A)		protein_coding	GO:0005515	IEA	protein binding	molecular_function	gnl|Nvit_2.0|Chr4.Scaffold9:2908686-2967194	300.311	0	0	0
Nasvi2EG005626	NV12597	NV12597-RA	Unknown (32%A)		protein_coding					gnl|Nvit_2.0|Chr4.Scaffold9:333332-334862	275.874	0	0	0
Nasvi2EG014874	NV21170	NV21170-RA	Unknown		protein_coding					gnl|Nvit_2.0|Chr1.Scaffold47:154210-154449	256.364	0	0	0
Nasvi2EG014603	NV16768	NV16768-RA	Outer dense fiber protein (40%A)	FBgn0039104	protein_coding					gnl|Nvit_2.0|Chr3.Scaffold44:715321-716253	253.476	0	0	0
Nasvi2EG003279	NV23692	NV23692-RA	Unknown (38%A)		protein_coding					gnl|Nvit_2.0|Chr4.Scaffold4:3006574-3007124	247.737	0	0	0
Nasvi2EG011136	NV15174	NV15174-RA	Unknown		protein_coding	GO:0004129	IEA	cytochrome-c oxidase activity	molecular_function	gnl|Nvit_2.0|Chr4.Scaffold23:1930608-1931201	245.534	0	0	0
Nasvi2EG022828	NV18372	NV18372-RA	Unknown (49%A)		protein_coding					gnl|Nvit_2.0|Chr2.Scaffold179:221319-223776	213.421	0	0	0
Nasvi2EG003129	NV23698	NV23698-RA	Unknown (45%A)		protein_coding					gnl|Nvit_2.0|Chr4.Scaffold4:1394720-1398121	203.264	0	0	0
Nasvi2EG002061	NV22264	NV22264-RA	Unknown		protein_coding					gnl|Nvit_2.0|Chr5.Scaffold2:5821669-5828410	192.765	0	0	0
#N/A	XLOC_007158	TCONS_00016440								gnl|Nvit_2.0|Chr3.Scaffold292:7764-9158	189.693	0	0	0
#N/A	XLOC_014579	TCONS_00031987								gnl|Nvit_2.0|ChrUn.Scaffold1823:3489-3653	183.268	0	0	0
Nasvi2EG009244	NV21999	NV21999-RA	Unknown (49%A)		protein_coding					gnl|Nvit_2.0|Chr3.Scaffold17:1982976-1988383	181.331	0	0	0
Nasvi2EG012089	NV21961	NV21961-RA	Unknown	FBgn0029084, FBgn0040793	protein_coding					gnl|Nvit_2.0|Chr3.Scaffold28:1041612-1042055	176.328	0	0	0
Nasvi2EG019085	NV17675	NV17675-RA	Unknown (41%A)		protein_coding	GO:0008080	IEA	N-acetyltransferase activity	molecular_function	gnl|Nvit_2.0|Chr1.Scaffold102:210041-211017	172.082	0	0	0
Nasvi2EG003108	NV23700	NV23700-RA	Unknown (24%A)		protein_coding	GO:0005515	IEA	protein binding	molecular_function	gnl|Nvit_2.0|Chr4.Scaffold4:1229055-1230026	170.088	0	0	0
Nasvi2EG012755	NV20300	NV20300-RA	Unknown		protein_coding					gnl|Nvit_2.0|Chr2.Scaffold31:1786726-1790134	160.498	0	0	0
Nasvi2EG000073	NV30586	NV30586-RA	Unknown		protein_coding					gnl|Nvit_2.0|Chr1.Scaffold1:745442-745887	154.68	0	0	0
Nasvi2EG009040	NV22011	NV22011-RA	Acyl-CoA Delta(11) desaturase (30%U)		protein_coding					gnl|Nvit_2.0|Chr3.Scaffold17:595072-597007	152.16	0	0	0
Nasvi2EG006779	NV13119	NV13119-RA	Tubulin glycylase 3A (44%A)		protein_coding	GO:0004835	IEA	tubulin-tyrosine ligase activity	molecular_function	gnl|Nvit_2.0|Chr2.Scaffold11:790453-792907	144.959	0	0	0
Nasvi2EG005011	NV20732	NV20732-RA	Unknown (31%A)		protein_coding	GO:0005515	IEA	protein binding	molecular_function	gnl|Nvit_2.0|Chr5.Scaffold7:1995990-1998142	139.191	0	0	0
Nasvi2EG002364	NV11009	NV11009-RA	Kelch protein 26, putative (39%U)		protein_coding	GO:0005515	IEA	protein binding	molecular_function	gnl|Nvit_2.0|Chr2.Scaffold3:236567-249704	137.735	0	0	0
#N/A	NV23374	NV23374-RA			protein_coding					gnl|Nvit_2.0|Chr1.Scaffold57:600091-600522	136.295	0	0	0
Nasvi2EG013114	NV22673	NV22673-RA	Unknown		protein_coding					gnl|Nvit_2.0|Chr4.Scaffold34:986121-988200	135.484	0	0	0
#N/A	XLOC_017019	TCONS_00034831								gnl|Nvit_2.0|ChrUn.Scaffold426:133849-134007	131.329	0	0	0
Nasvi2EG013402	NV16243	NV16243-RA	cytochrome c, testis-specific, putative (67%a)		protein_coding	GO:0005506	IEA	iron ion binding	molecular_function	gnl|Nvit_2.0|Chr1.Scaffold36:470145-470547	127.341	0	0	0
#N/A	XLOC_006244	TCONS_00014145								gnl|Nvit_2.0|Chr3.Scaffold17:598920-599544	123.483	0	0	0
Nasvi2EG014873	NV16815	NV16815-RA	l-lactate dehydrogenase A 6A-like, putative (58%a)		protein_coding	GO:0016491	IEA	oxidoreductase activity	molecular_function	gnl|Nvit_2.0|Chr1.Scaffold47:129600-132677	119.642	0	0	0
Nasvi2EG003885	NV24472	NV24472-RA	Unknown (Fragment) (19%U)	FBgn0003545	protein_coding	GO:0003777	IEA	microtubule motor activity	molecular_function	gnl|Nvit_2.0|Chr2.Scaffold5:2738038-2742372	117.05	0	0	0
Nasvi2EG010794	NV15023	NV15023-RA	malate dehydrogenase, mitochondrial, putative, putative (44%a)	FBgn0036327, FBgn0036328, FBgn0262559	protein_coding	GO:0016491	IEA	oxidoreductase activity	molecular_function	gnl|Nvit_2.0|Chr3.Scaffold22:1265484-1268775	115.119	0	0	0
Nasvi2EG034550	NV30558	NV30558-RA	Unknown (95%A)		protein_coding					gnl|Nvit_2.0|ChrUn.Scaffold1996:4135-8293	113.611	0	0	0
Nasvi2EG007502	NV13451	NV13451-RA			protein_coding					gnl|Nvit_2.0|Chr2.Scaffold13:1782450-1783678	110.791	0	0	0
Nasvi2EG004307	NV21385	NV21385-RA	Unknown (24%A)	FBgn0031476	protein_coding					gnl|Nvit_2.0|Chr3.Scaffold6:2058647-2059536	110.131	0	0	0
Nasvi2EG016483	NV23327	NV23327-RA	Unknown		protein_coding					gnl|Nvit_2.0|Chr1.Scaffold62:166985-168061	103.207	0	0	0
Nasvi2EG004088	NV21368	NV21368-RA			protein_coding					gnl|Nvit_2.0|Chr3.Scaffold6:54797-55690	94.9984	0	0	0
#N/A	XLOC_003001	TCONS_00006668								gnl|Nvit_2.0|Chr1.Scaffold63:265336-265887	92.0463	0	0	0
Nasvi2EG002197	NV10935	NV10935-RA	UPF0468 protein CG5343 (37%U)	FBgn0032291, FBgn0032248	protein_coding					gnl|Nvit_2.0|Chr5.Scaffold2:6670580-6674342	89.2474	0	0	0
#N/A	XLOC_011267	TCONS_00026092								gnl|Nvit_2.0|Chr5.Scaffold10:988426-988639	82.875	0	0	0
Nasvi2EG010421	NV30685	NV30685-RA	Unknown (56%A)		protein_coding					gnl|Nvit_2.0|Chr2.Scaffold21:855600-856062	74.4008	0	0	0
Nasvi2EG017382	NV17359	NV17359-RA	NADH dehydrogenase iron-sulfur protein (64%A)	FBgn0039909, FBgn0039331	protein_coding	GO:0016651	IEA	oxidoreductase activity, acting on NADH or NADPH	molecular_function	gnl|Nvit_2.0|Chr1.Scaffold73:408857-410774	69.9213	0	0	0
Nasvi2EG011051	NV21881	NV21881-RA	Unknown		protein_coding					gnl|Nvit_2.0|Chr4.Scaffold23:808356-808995	63.5199	0	0	0
Nasvi2EG020560	NV18018	NV18018-RA	Unknown		protein_coding	GO:0004672	IEA	protein kinase activity	molecular_function	gnl|Nvit_2.0|Chr1.Scaffold127:261662-263701	62.3495	0	0	0
Nasvi2EG009352	NV30483	NV30483-RA	Unknown		protein_coding					gnl|Nvit_2.0|Chr3.Scaffold18:147964-148463	61.6555	0	0	0
#N/A	XLOC_009916	TCONS_00022979								gnl|Nvit_2.0|Chr4.Scaffold43:404143-404388	57.6908	0	0	0
#N/A	XLOC_003000	TCONS_00006666								gnl|Nvit_2.0|Chr1.Scaffold63:261969-265124	57.5294	0	0	0
Nasvi2EG012733	NV20284	NV20284-RA	E3 ubiquitin-protein ligase MARCH2 (43%A)	FBgn0034546	protein_coding					gnl|Nvit_2.0|Chr2.Scaffold31:1607766-1611197	56.2101	0	0	0
Nasvi2EG007346	NV21242	NV21242-RA	Unknown (46%A)		protein_coding					gnl|Nvit_2.0|Chr2.Scaffold13:211929-215940	54.1825	0	0	0
Nasvi2EG000339	NV10167	NV10167-RA	Brain protein 44 (68%U)	FBgn0037714, FBgn0037715, FBgn0052832	protein_coding					gnl|Nvit_2.0|Chr1.Scaffold1:2342432-2342994	53.914	0	0	0
Nasvi2EG001430	NV10687	NV10687-RA	Armadillo repeat-containing protein 3 (30%A)	FBgn0033794	protein_coding					gnl|Nvit_2.0|Chr5.Scaffold2:1722387-1727485	53.3038	0	0	0
#N/A	NV24810	NV24810-RA			protein_coding					gnl|Nvit_2.0|Chr4.Scaffold35:833725-834070	51.2144	0	0	0
Nasvi2EG022900	NV22100	NV22100-RA	Unknown		protein_coding					gnl|Nvit_2.0|Chr1.Scaffold181:237222-239088	50.6298	0	0	0
#N/A	NV25115	NV25115-RA			protein_coding					gnl|Nvit_2.0|Chr1.Scaffold237:93488-93748	50.626	0	0	0
#N/A	XLOC_017034	TCONS_00034853								gnl|Nvit_2.0|ChrUn.Scaffold429:104474-105034	46.1216	0	0	0
#N/A	NV25119	NV25119-RA			protein_coding	GO:0005515	IEA	protein binding	molecular_function	gnl|Nvit_2.0|Chr1.Scaffold237:159588-160055	43.3234	0	0	0
Nasvi2EG011716	NV15436	NV15436-RA	Radial spokehead protein 1, putative (45%U)	FBgn0034957	protein_coding					gnl|Nvit_2.0|Chr4.Scaffold26:1299652-1309483	42.4681	0	0	0
Nasvi2EG005776	NV25692	NV25692-RA	Unknown		protein_coding					gnl|Nvit_2.0|Chr4.Scaffold9:1637032-1637450	42.4606	0	0	0
Nasvi2EG002082	NV22263	NV22263-RA	Unknown		protein_coding					gnl|Nvit_2.0|Chr5.Scaffold2:5979662-5981175	41.2132	0	0	0
Nasvi2EG002597	NV23055	NV23055-RA	Unknown (60%A)		protein_coding	GO:0003676	IEA	nucleic acid binding	molecular_function	gnl|Nvit_2.0|Chr2.Scaffold3:1875144-1877364	38.2838	0	0	0
Nasvi2EG013224	NV16152	NV16152-RA	WD repeat-containing protein 96 (35%A)	FBgn0036348	protein_coding					gnl|Nvit_2.0|Chr4.Scaffold35:835061-840511	38.0416	0	0	0
Nasvi2EG020551	NV22631	NV22631-RA	T-complex-associated testis-expressed protein (35%A)	FBgn0038531	protein_coding					gnl|Nvit_2.0|Chr1.Scaffold127:179493-181241	35.6488	0	0	0
Nasvi2EG003068	NV11324	NV11324-RA	Unknown (27%A)		protein_coding					gnl|Nvit_2.0|Chr4.Scaffold4:1016957-1019501	34.1716	0	0	0
Nasvi2EG001714	NV22383	NV22383-RA	Unknown		protein_coding					gnl|Nvit_2.0|Chr5.Scaffold2:4069839-4076089	34.0597	0	0	0
Nasvi2EG002989	NV23707	NV23707-RA	Unknown		protein_coding					gnl|Nvit_2.0|Chr4.Scaffold4:243363-243934	33.6212	0	0	0
#N/A	XLOC_011120	TCONS_00025752								gnl|Nvit_2.0|Chr5.Scaffold10:3120006-3122569	32.0802	0	0	0
#N/A	XLOC_002691	TCONS_00006062								gnl|Nvit_2.0|Chr1.Scaffold58:346945-347915	31.8175	0	0	0
Nasvi2EG006303	NV12890	NV12890-RA	Coiled-coil domain-containing protein 113 (28%A)		protein_coding					gnl|Nvit_2.0|Chr5.Scaffold10:579822-582062	30.374	0	0	0
#N/A	XLOC_011771	TCONS_00027276								gnl|Nvit_2.0|Chr5.Scaffold186:175806-176020	29.8666	0	0	0
Nasvi2EG016064	NV31502	NV31502-RA	Unknown		protein_coding					gnl|Nvit_2.0|Chr1.Scaffold57:767668-769589	29.3788	0	0	0
#N/A	XLOC_013981	TCONS_00031282								gnl|Nvit_2.0|ChrUn.Scaffold1392:7683-8357	27.0651	0	0	0
Nasvi2EG002313	NV30912	NV30912-RA	Unknown		protein_coding					gnl|Nvit_2.0|Chr5.Scaffold2:7365051-7365305	26.9943	0	0	0
#N/A	XLOC_008598	TCONS_00019686								gnl|Nvit_2.0|Chr4.Scaffold187:44420-46206	26.7508	0	0	0
#N/A	XLOC_007600	TCONS_00017442								gnl|Nvit_2.0|Chr3.Scaffold55:622628-623170	26.2533	0	0	0
Nasvi2EG008855	NV22838	NV22838-RA	Unknown (43%A)		protein_coding					gnl|Nvit_2.0|Chr1.Scaffold16:3176532-3177747	25.9733	0	0	0
Nasvi2EG010789	NV15020	NV15020-RA	Cytochrome B5 domain-containing protein 1 (34%A)	FBgn0031596	protein_coding	GO:0020037	IEA	heme binding	molecular_function	gnl|Nvit_2.0|Chr3.Scaffold22:1253134-1254108	25.7907	0	0	0
Nasvi2EG015052	NV16915	NV16915-RA	ADP,ATP carrier protein, putative (78%a)		protein_coding					gnl|Nvit_2.0|Chr1.Scaffold47:1322017-1323252	25.1416	0	0	0
#N/A	XLOC_019062	TCONS_00037233								gnl|Nvit_2.0|ChrUn.Scaffold882:16166-16330	24.9911	0	0	0
#N/A	XLOC_005799	TCONS_00013123								gnl|Nvit_2.0|Chr2.Scaffold76:3380-8173	24.5088	0	0	0
#N/A	XLOC_015754	TCONS_00033341								gnl|Nvit_2.0|ChrUn.Scaffold279:176055-178092	23.7897	0	0	0
Nasvi2EG003882	NV24471	NV24471-RA	Unknown		protein_coding					gnl|Nvit_2.0|Chr2.Scaffold5:2681606-2681972	22.9419	0	0	0
Nasvi2EG013018	NV16047	NV16047-RA	WD repeat-containing protein 63 (35%U)	FBgn0035799	protein_coding	GO:0005515	IEA	protein binding	molecular_function	gnl|Nvit_2.0|Chr4.Scaffold34:89168-95442	21.5304	0	0	0
Nasvi2EG001418	NV10679	NV10679-RA	Transmembrane protein 86A (30%A)		protein_coding	GO:0005515	IEA	protein binding	molecular_function	gnl|Nvit_2.0|Chr5.Scaffold2:1640592-1642670	20.4576	0	0	0
Nasvi2EG014931	NV21179	NV21179-RA	Unknown		protein_coding					gnl|Nvit_2.0|Chr1.Scaffold47:470998-471397	20.3712	0	0	0
Nasvi2EG011472	NV15347	NV15347-RA	Sperm-associated antigen 1 (47%U)	FBgn0039463	protein_coding	GO:0005515	IEA	protein binding	molecular_function	gnl|Nvit_2.0|Chr1.Scaffold24:314185-316172	20.3481	0	0	0
Nasvi2EG026138	NV18631	NV18631-RA	Glycolipid transfer protein (44%U)	FBgn0030641	protein_coding	GO:0017089	IEA	glycolipid transporter activity	molecular_function	gnl|Nvit_2.0|Chr3.Scaffold292:39356-40386	19.3724	0	0	0
#N/A	XLOC_009075	TCONS_00020819								gnl|Nvit_2.0|Chr4.Scaffold34:968899-982846	19.36	0	0	0
#N/A	XLOC_003797	TCONS_00008497								gnl|Nvit_2.0|Chr2.Scaffold13:1442370-1442695	19.3112	0	0	0
#N/A	XLOC_002667	TCONS_00005984								gnl|Nvit_2.0|Chr1.Scaffold58:535310-535786	18.8497	0	0	0
#N/A	XLOC_017458	TCONS_00035342								gnl|Nvit_2.0|ChrUn.Scaffold492:2941-11247	18.6198	0	0	0
#N/A	XLOC_014339	TCONS_00031707								gnl|Nvit_2.0|ChrUn.Scaffold1648:4453-4864	17.6304	0	0	0
#N/A	XLOC_007251	TCONS_00016663								gnl|Nvit_2.0|Chr3.Scaffold30:986720-987116	17.2156	0	0	0
Nasvi2EG016483	NV31557	NV31557-RA			protein_coding					gnl|Nvit_2.0|Chr1.Scaffold62:168310-168545	17.1824	0	0	0
Nasvi2EG009932	NV30582	NV30582-RA	tetratricopeptide repeat protein 18, putative (36%a)		protein_coding	GO:0005515	IEA	protein binding	molecular_function	gnl|Nvit_2.0|Chr2.Scaffold19:1911722-1916044	16.8823	0	0	0
#N/A	XLOC_003798	TCONS_00008498								gnl|Nvit_2.0|Chr2.Scaffold13:1547876-1548169	16.5627	0	0	0
Nasvi2EG034884	NV19180	NV19180-RA	NADH dehydrogenase subunit 5 (68%U)	FBgn0013684	non_coding_cds					gnl|Nvit_2.0|ChrUn.Scaffold2194:15-3725	15.4584	0	0	0
#N/A	NV26041	NV26041-RA			protein_coding	GO:0003676	IEA	nucleic acid binding	molecular_function	gnl|Nvit_2.0|Chr3.Scaffold20:1104921-1105630	15.0792	0	0	0
#N/A	XLOC_005340	TCONS_00012019								gnl|Nvit_2.0|Chr2.Scaffold474:36742-36995	14.4545	0	0	0
#N/A	XLOC_011892	TCONS_00027578								gnl|Nvit_2.0|Chr5.Scaffold2:2830934-2864157	13.5069	0	0	0
#N/A	XLOC_011767	TCONS_00027272								gnl|Nvit_2.0|Chr5.Scaffold186:172726-173020	13.467	0	0	0
Nasvi2EG007041	NV25460	NV25460-RA			protein_coding					gnl|Nvit_2.0|Chr1.Scaffold12:282697-283177	13.118	0	0	0
Nasvi2EG020581	NV22635	NV22635-RA	Unknown (52%A)		protein_coding					gnl|Nvit_2.0|Chr1.Scaffold127:343083-343667	12.912	0	0	0
#N/A	XLOC_010910	TCONS_00025208								gnl|Nvit_2.0|Chr5.Scaffold1:1554421-1555606	12.8312	0	0	0
Nasvi2EG022825	NV24417	NV24417-RA	Unknown (26%A)		protein_coding					gnl|Nvit_2.0|Chr2.Scaffold179:183734-192325	12.7189	0	0	0
#N/A	XLOC_006851	TCONS_00015628								gnl|Nvit_2.0|Chr3.Scaffold22:790845-791991	12.5282	0	0	0
#N/A	XLOC_002584	TCONS_00005770								gnl|Nvit_2.0|Chr1.Scaffold53:593379-605136	12.2891	0	0	0
Nasvi2EG008069	NV13755	NV13755-RA	WD repeat-containing protein 66 (41%A)		protein_coding	GO:0005515	IEA	protein binding	molecular_function	gnl|Nvit_2.0|Chr2.Scaffold15:164670-169409	12.2714	0	0	0
#N/A	XLOC_002643	TCONS_00005940								gnl|Nvit_2.0|Chr1.Scaffold57:815480-816192	12.2579	0	0	0
#N/A	XLOC_008441	TCONS_00019352								gnl|Nvit_2.0|Chr4.Scaffold130:13230-16278	11.8791	0	0	0
#N/A	XLOC_005798	TCONS_00013121								gnl|Nvit_2.0|Chr2.Scaffold710:4148-4445	11.7284	0	0	0
#N/A	XLOC_008421	TCONS_00019309								gnl|Nvit_2.0|Chr4.Scaffold123:399209-399655	11.7205	0	0	0
Nasvi2EG014242	NV16600	NV16600-RA	cAMP-dependent protein kinase catalytic subunit (58%A)	FBgn0000273, FBgn0000274, FBgn0000489, FBgn0039796	protein_coding	GO:0004672	IEA	protein kinase activity	molecular_function	gnl|Nvit_2.0|Chr3.Scaffold42:165825-167104	11.1105	0	0	0
#N/A	XLOC_017798	TCONS_00035743								gnl|Nvit_2.0|ChrUn.Scaffold5349:138-7633	11.053	0	0	0
#N/A	NV50250	NV50250-RA								gnl|Nvit_2.0|Chr1.Scaffold25:1345523-1407690	10.8005	0	0	0
Nasvi2EG014038	NV20169	NV20169-RA	Unknown (49%A)		protein_coding					gnl|Nvit_2.0|Chr4.Scaffold40:1243483-1244109	10.5622	0	0	0
Nasvi2EG019622	NV24134	NV24134-RA	Unknown		protein_coding					gnl|Nvit_2.0|Chr5.Scaffold112:106561-107306	10.241	0	0	0
#N/A	XLOC_003164	TCONS_00007011								gnl|Nvit_2.0|Chr1.Scaffold74:581479-581799	10.0387	0	0	0
Nasvi2EG019572	NV24660	NV24660-RA	Unknown (Fragment) (27%U)		protein_coding					gnl|Nvit_2.0|Chr5.Scaffold110:221834-222552	9.64228	0	0	0
#N/A	XLOC_001593	TCONS_00003708								gnl|Nvit_2.0|Chr1.Scaffold16:1044964-1045185	9.64222	0	0	0
Nasvi2EG016623	NV23980	NV23980-RA	Unknown (53%A)		protein_coding	GO:0022857	IEA	transmembrane transporter activity	molecular_function	gnl|Nvit_2.0|Chr1.Scaffold63:44150-52461	9.44876	0	0	0
#N/A	XLOC_008852	TCONS_00020274								gnl|Nvit_2.0|Chr4.Scaffold26:1263113-1265097	9.36438	0	0	0
Nasvi2EG010861	NV50243	NV50243-RA	Unknown							gnl|Nvit_2.0|Chr3.Scaffold22:1755469-1756639	8.61249	0	0	0
Nasvi2EG027513	NV31042	NV31042-RA	Unknown		non_coding_cds	GO:0055114	IEA	oxidation-reduction process	biological_process	gnl|Nvit_2.0|ChrUn.Scaffold360:6-6107	8.25662	0	0	0
#N/A	XLOC_011769	TCONS_00027274								gnl|Nvit_2.0|Chr5.Scaffold186:174172-174566	8.23083	0	0	0
#N/A	XLOC_012933	TCONS_00029925								gnl|Nvit_2.0|Chr5.Scaffold7:1488545-1490098	8.21981	0	0	0
#N/A	XLOC_005644	TCONS_00012816								gnl|Nvit_2.0|Chr2.Scaffold5:2564228-2565458	8.12164	0	0	0
#N/A	XLOC_008853	TCONS_00020276								gnl|Nvit_2.0|Chr4.Scaffold26:1267569-1269108	8.05966	0	0	0
Nasvi2EG006218	NV25740	NV25740-RA	Potassium/sodium hyperpolarization-activated cyclic nucleotide-gated channel (48%A)		protein_coding					gnl|Nvit_2.0|Chr4.Scaffold9:4332929-4337767	7.81459	0	0	0
#N/A	XLOC_005833	TCONS_00013208								gnl|Nvit_2.0|Chr2.Scaffold79:532334-533037	7.58073	0	0	0
#N/A	XLOC_004822	TCONS_00010782								gnl|Nvit_2.0|Chr2.Scaffold3:1370940-1371352	7.3613	0	0	0
#N/A	XLOC_008775	TCONS_00020130								gnl|Nvit_2.0|Chr4.Scaffold23:424299-425301	7.18253	0	0	0
#N/A	NV22323	NV22323-RA			protein_coding					gnl|Nvit_2.0|Chr5.Scaffold2:1637872-1640262	7.04519	0	0	0
#N/A	XLOC_011234	TCONS_00026009								gnl|Nvit_2.0|Chr5.Scaffold10:2555395-2571591	7.02723	0	0	0
#N/A	XLOC_011291	TCONS_00026116								gnl|Nvit_2.0|Chr5.Scaffold10:3118540-3119213	6.71217	0	0	0
Nasvi2EG010966	NV21477	NV21477-RA	Sodium/potassium/calcium exchanger 6 (56%U)		protein_coding	GO:0055085	IEA	transmembrane transport	biological_process	gnl|Nvit_2.0|Chr3.Scaffold22:2571359-2574279	6.44001	0	0	0
#N/A	XLOC_006136	TCONS_00013845								gnl|Nvit_2.0|Chr3.Scaffold155:281501-281838	6.36162	0	0	0
#N/A	NV25714	NV25714-RA			protein_coding					gnl|Nvit_2.0|Chr4.Scaffold9:2373947-2374177	6.20304	0	0	0
#N/A	XLOC_005725	TCONS_00013000								gnl|Nvit_2.0|Chr2.Scaffold5:52432-52731	6.18339	0	0	0
#N/A	XLOC_000474	TCONS_00001157								gnl|Nvit_2.0|Chr1.Scaffold1:5092682-5094156	6.15033	0	0	0
Nasvi2EG008974	NV22719	NV22719-RA	Unknown (27%A)	FBgn0259194, FBgn0259193, FBgn0050464, FBgn0039079, FBgn0036010, FBgn0034458, FBgn0034272	protein_coding					gnl|Nvit_2.0|Chr1.Scaffold16:3845019-3849064	6.11956	0	0	0
#N/A	XLOC_008776	TCONS_00020131								gnl|Nvit_2.0|Chr4.Scaffold23:425456-427823	5.98068	0	0	0
Nasvi2EG035729	NV19216	NV19216-RA	GLEAN_20306 (33%A)		protein_coding					gnl|Nvit_2.0|ChrUn.Scaffold3716:1875-3097	5.97529	0	0	0
#N/A	XLOC_011312	TCONS_00026145								gnl|Nvit_2.0|Chr5.Scaffold110:313330-313883	5.84872	0	0	0
#N/A	XLOC_011764	TCONS_00027267								gnl|Nvit_2.0|Chr5.Scaffold186:167512-168156	5.78661	0	0	0
Nasvi2EG023730	NV21485	NV21485-RA	TE:120.7 kDa protein in NOF-FB Transposable element (98%A)		protein_coding					gnl|Nvit_2.0|Chr4.Scaffold204:357-2294	5.69501	0	0	0
#N/A	XLOC_005646	TCONS_00012819								gnl|Nvit_2.0|Chr2.Scaffold5:2986836-2990649	5.48117	0	0	0
#N/A	XLOC_005834	TCONS_00013209								gnl|Nvit_2.0|Chr2.Scaffold79:558789-565842	5.46136	0	0	0
#N/A	XLOC_011319	TCONS_00026155								gnl|Nvit_2.0|Chr5.Scaffold112:81845-91967	5.35087	0	0	0
#N/A	XLOC_006768	TCONS_00015393								gnl|Nvit_2.0|Chr3.Scaffold22:604293-607158	5.257	0	0	0
Nasvi2EG017751	NV23841	NV23841-RA	Unknown		protein_coding	GO:0005515	IEA	protein binding	molecular_function	gnl|Nvit_2.0|Chr2.Scaffold81:53092-53673	5.19001	0	0	0
Nasvi2EG005562	NV50113	NV50113-RA	Unknown (56%A)							gnl|Nvit_2.0|Chr3.Scaffold8:2445538-2448070	5.18705	0	0	0
Nasvi2EG023316	NV20595	NV20595-RA	Unknown (45%A)		protein_coding					gnl|Nvit_2.0|ChrUn.Scaffold192:50176-50448	5.18537	0	0	0
#N/A	XLOC_008417	TCONS_00019301								gnl|Nvit_2.0|Chr4.Scaffold123:226678-229917	5.01716	0	0	0
#N/A	XLOC_002722	TCONS_00006125								gnl|Nvit_2.0|Chr1.Scaffold58:346203-346797	4.99845	0	0	0
#N/A	XLOC_011765	TCONS_00027268								gnl|Nvit_2.0|Chr5.Scaffold186:168461-171947	4.97463	0	0	0
#N/A	XLOC_005395	TCONS_00012127								gnl|Nvit_2.0|Chr2.Scaffold48:615680-616013	4.89719	0	0	0
#N/A	XLOC_002812	TCONS_00006264								gnl|Nvit_2.0|Chr1.Scaffold61:662523-663896	4.65133	0	0	0
#N/A	XLOC_010140	TCONS_00023463								gnl|Nvit_2.0|Chr4.Scaffold65:551124-551436	4.65133	0	0	0
#N/A	XLOC_003445	TCONS_00007653								gnl|Nvit_2.0|Chr2.Scaffold11:1848182-1850898	4.41688	0	0	0
Nasvi2EG037068	NV12711	NV12711-RA	gustatory receptor 45, sym:Gr45 (100%e)		protein_coding	GO:0050909	IEA	sensory perception of taste	biological_process	gnl|Nvit_2.0|Chr4.Scaffold9:2333009-2336110	4.40324	0	0	0
#N/A	XLOC_018354	TCONS_00036375								gnl|Nvit_2.0|ChrUn.Scaffold657:8583-9299	4.23302	0	0	0
Nasvi2EG014601	NV23871	NV23871-RA	Unknown		protein_coding	GO:0005272	IEA	sodium channel activity	molecular_function	gnl|Nvit_2.0|Chr3.Scaffold44:713044-715142	4.15933	0	0	0
#N/A	XLOC_006881	TCONS_00015715								gnl|Nvit_2.0|Chr3.Scaffold22:1752679-1753382	4.15571	0	0	0
Nasvi2EG002849	NV23097	NV23097-RA	Unknown (27%A)		protein_coding					gnl|Nvit_2.0|Chr2.Scaffold3:4702093-4704669	4.11997	0	0	0
Nasvi2EG006521	NV24050	NV24050-RA	Unknown	FBgn0015907	protein_coding	GO:0003723	IEA	RNA binding	molecular_function	gnl|Nvit_2.0|Chr5.Scaffold10:2081841-2087376	4.11323	0	0	0
Nasvi2EG017526	NV24947	NV24947-RA	Unknown (Fragment) (56%U)		protein_coding					gnl|Nvit_2.0|Chr2.Scaffold76:78079-78690	4.06699	0	0	0
Nasvi2EG006814	NV13137	NV13137-RA	Larval cuticle protein A3A (53%A)	FBgn0250833, FBgn0085491, FBgn0051876, FBgn0038714, FBgn0036880, FBgn0036879, FBgn0035875, FBgn0035873, FBgn0035513, FBgn0035511, FBgn0035510, FBgn0029811, FBgn0035280, FBgn0035281, FBgn0005664, FBgn0004783, FBgn0004782, FBgn0004781, FBgn0004780, FBgn0004779, FBgn0004778, FBgn0004777	protein_coding	GO:0042302	IEA	structural constituent of cuticle	molecular_function	gnl|Nvit_2.0|Chr2.Scaffold11:1224438-1225238	4.04902	0	0	0
#N/A	XLOC_008129	TCONS_00018704								gnl|Nvit_2.0|Chr3.Scaffold8:2736745-2737417	3.95343	0	0	0
#N/A	XLOC_009834	TCONS_00022753								gnl|Nvit_2.0|Chr4.Scaffold40:1692305-1693255	3.95088	0	0	0
Nasvi2EG007681	NV50148	NV50148-RA	Histone H2A.X (90%A)							gnl|Nvit_2.0|Chr5.Scaffold14:158351-158834	3.95076	0	0	0
#N/A	XLOC_012821	TCONS_00029661								gnl|Nvit_2.0|Chr5.Scaffold7:2362861-2364893	3.93396	0	0	0
#N/A	XLOC_008789	TCONS_00020144								gnl|Nvit_2.0|Chr4.Scaffold23:1049759-1050100	3.90388	0	0	0
#N/A	XLOC_011766	TCONS_00027271								gnl|Nvit_2.0|Chr5.Scaffold186:172146-172534	3.87605	0	0	0
#N/A	XLOC_004284	TCONS_00009613								gnl|Nvit_2.0|Chr2.Scaffold19:2173450-2173895	3.81743	0	0	0
Nasvi2EG000876	NV30607	NV30607-RA	Unknown		protein_coding					gnl|Nvit_2.0|Chr5.Scaffold1:1157759-1158302	3.7863	0	0	0
#N/A	XLOC_010191	TCONS_00023595								gnl|Nvit_2.0|Chr4.Scaffold77:382391-383794	3.78419	0	0	0
Nasvi2EG012012	NV15577	NV15577-RA	Unknown		protein_coding					gnl|Nvit_2.0|Chr3.Scaffold28:552316-552914	3.72722	0	0	0
Nasvi2EG000482	NV21610	NV21610-RA	Unknown (38%A)		protein_coding					gnl|Nvit_2.0|Chr1.Scaffold1:3467257-3469292	3.6789	0	0	0
#N/A	XLOC_014465	TCONS_00031864								gnl|Nvit_2.0|ChrUn.Scaffold1741:553-943	3.62257	0	0	0
#N/A	XLOC_006712	TCONS_00015276								gnl|Nvit_2.0|Chr3.Scaffold20:585682-586031	3.61385	0	0	0
#N/A	XLOC_008138	TCONS_00018713								gnl|Nvit_2.0|Chr3.Scaffold8:2514616-2515175	3.57455	0	0	0
#N/A	XLOC_012648	TCONS_00029268								gnl|Nvit_2.0|Chr5.Scaffold38:877630-878553	3.56068	0	0	0
Nasvi2EG015736	NV25969	NV25969-RA	Unknown		protein_coding					gnl|Nvit_2.0|Chr1.Scaffold53:730409-735093	3.4874	0	0	0
#N/A	XLOC_009689	TCONS_00022393								gnl|Nvit_2.0|Chr4.Scaffold40:134723-136031	3.47162	0	0	0
#N/A	XLOC_000475	TCONS_00001158								gnl|Nvit_2.0|Chr1.Scaffold1:5100958-5101315	3.36378	0	0	0
#N/A	XLOC_005701	TCONS_00012943								gnl|Nvit_2.0|Chr2.Scaffold5:4069766-4071222	3.2647	0	0	0
Nasvi2EG017389	NV31686	NV31686-RA	Insulin growth factor 2 mRNA-binding protein 3-A (76%A)		protein_coding	GO:0003676	IEA	nucleic acid binding	molecular_function	gnl|Nvit_2.0|Chr1.Scaffold74:33421-50696	3.22925	0	0	0
Nasvi2EG037275	NV23128	NV23128-RA	odorant receptor 266, sym:Or266 (100%e)		protein_coding	GO:0004984	IEA	olfactory receptor activity	molecular_function	gnl|Nvit_2.0|Chr3.Scaffold89:417110-419057	3.19392	0	0	0
#N/A	XLOC_000936	TCONS_00002203								gnl|Nvit_2.0|Chr1.Scaffold127:138545-138918	3.1819	0	0	0
Nasvi2EG000652	NV30602	NV30602-RA	ORF1p (23%U)		protein_coding					gnl|Nvit_2.0|Chr1.Scaffold1:4736168-4736951	3.14331	0	0	0
#N/A	XLOC_005064	TCONS_00011428								gnl|Nvit_2.0|Chr2.Scaffold3:4390346-4392831	3.10136	0	0	0
Nasvi2EG008213	NV30327	NV30327-RA	Unknown		protein_coding					gnl|Nvit_2.0|Chr2.Scaffold15:1662475-1671556	3.08777	0	0	0
#N/A	XLOC_001720	TCONS_00003914								gnl|Nvit_2.0|Chr1.Scaffold175:23701-27427	2.99652	0	0	0
Nasvi2EG005758	NV12657	NV12657-RA	Serine protease H4 (22%U)		protein_coding	GO:0004252	IEA	serine-type endopeptidase activity	molecular_function	gnl|Nvit_2.0|Chr4.Scaffold9:1354392-1355833	2.94575	0	0	0
#N/A	XLOC_006341	TCONS_00014381								gnl|Nvit_2.0|Chr3.Scaffold17:1808553-1808968	2.92801	0	0	0
#N/A	XLOC_002105	TCONS_00004678								gnl|Nvit_2.0|Chr1.Scaffold32:873175-873580	2.92446	0	0	0
#N/A	XLOC_011770	TCONS_00027275								gnl|Nvit_2.0|Chr5.Scaffold186:174834-175333	2.9002	0	0	0
#N/A	XLOC_003497	TCONS_00007767								gnl|Nvit_2.0|Chr2.Scaffold11:1310038-1310841	2.87103	0	0	0
#N/A	XLOC_000381	TCONS_00000934								gnl|Nvit_2.0|Chr1.Scaffold1:3475527-3476600	2.85957	0	0	0
Nasvi2EG019651	NV24139	NV24139-RA		FBgn0265140	protein_coding					gnl|Nvit_2.0|Chr5.Scaffold112:280290-281065	2.81756	0	0	0
#N/A	XLOC_012399	TCONS_00028749								gnl|Nvit_2.0|Chr5.Scaffold2:4927362-4927731	2.8129	0	0	0
#N/A	XLOC_017462	TCONS_00035346								gnl|Nvit_2.0|ChrUn.Scaffold492:9968-10284	2.80311	0	0	0
#N/A	XLOC_002328	TCONS_00005210								gnl|Nvit_2.0|Chr1.Scaffold39:699961-764704	2.79874	0	0	0
#N/A	XLOC_008435	TCONS_00019344								gnl|Nvit_2.0|Chr4.Scaffold123:92728-93142	2.77176	0	0	0
#N/A	XLOC_016877	TCONS_00034666								gnl|Nvit_2.0|ChrUn.Scaffold4079:5770-6021	2.74552	0	0	0
Nasvi2EG015027	NV21187	NV21187-RA	TPPP family protein CG4893 (51%A)		protein_coding					gnl|Nvit_2.0|Chr1.Scaffold47:1207993-1208419	2.7045	0	0	0
#N/A	XLOC_008066	TCONS_00018525								gnl|Nvit_2.0|Chr3.Scaffold8:2517503-2528372	2.69423	0	0	0
Nasvi2EG004000	NV24428	NV24428-RA	Unknown	FBgn0261526	protein_coding					gnl|Nvit_2.0|Chr2.Scaffold5:3832664-3834192	2.59844	0	0	0
Nasvi2EG017733	NV24772	NV24772-RA	Unknown		protein_coding					gnl|Nvit_2.0|Chr2.Scaffold80:179223-205812	2.55262	0	0	0
Nasvi2EG007696	NV13549	NV13549-RA	histone H2B.3, putative (62%a)		protein_coding	GO:0003677	IEA	DNA binding	molecular_function	gnl|Nvit_2.0|Chr5.Scaffold14:223793-224188	2.53103	0	0	0
#N/A	XLOC_012553	TCONS_00029045								gnl|Nvit_2.0|Chr5.Scaffold27:690948-691680	2.49561	0	0	0
#N/A	XLOC_001602	TCONS_00003717								gnl|Nvit_2.0|Chr1.Scaffold16:3093446-3093720	2.48455	0	0	0
#N/A	XLOC_005130	TCONS_00011554								gnl|Nvit_2.0|Chr2.Scaffold3:4238936-4240162	2.45556	0	0	0
#N/A	XLOC_000623	TCONS_00001493								gnl|Nvit_2.0|Chr1.Scaffold12:1919263-1919959	2.4021	0	0	0
#N/A	XLOC_007509	TCONS_00017272								gnl|Nvit_2.0|Chr3.Scaffold44:1172366-1172991	2.39541	0	0	0
Nasvi2EG021293	NV30241	NV30241-RA	Unknown		protein_coding					gnl|Nvit_2.0|Chr2.Scaffold141:194233-194708	2.32569	0	0	0
#N/A	XLOC_019176	TCONS_00037377								gnl|Nvit_2.0|ChrUn.Scaffold941:33026-33730	2.30556	0	0	0
#N/A	XLOC_001613	TCONS_00003728								gnl|Nvit_2.0|Chr1.Scaffold161:22747-24178	2.27422	0	0	0
#N/A	XLOC_009756	TCONS_00022548								gnl|Nvit_2.0|Chr4.Scaffold40:1708478-1711246	2.25223	0	0	0
#N/A	XLOC_006043	TCONS_00013676								gnl|Nvit_2.0|Chr2.Scaffold93:291233-295067	2.2336	0	0	0
#N/A	XLOC_015599	TCONS_00033164								gnl|Nvit_2.0|ChrUn.Scaffold263:30758-31053	2.20566	0	0	0
#N/A	XLOC_009684	TCONS_00022380								gnl|Nvit_2.0|Chr4.Scaffold4:4505697-4506187	2.16385	0	0	0
#N/A	XLOC_013029	TCONS_00030167								gnl|Nvit_2.0|Chr5.Scaffold7:3344081-3400913	2.09679	0	0	0
#N/A	XLOC_008437	TCONS_00019346								gnl|Nvit_2.0|Chr4.Scaffold123:222681-223327	2.06697	0	0	0
#N/A	XLOC_017863	TCONS_00035822								gnl|Nvit_2.0|ChrUn.Scaffold5471:4-1129	2.06073	0	0	0
Nasvi2EG012368	NV15763	NV15763-RA	GI10787 (36%A)		protein_coding	GO:0005515	IEA	protein binding	molecular_function	gnl|Nvit_2.0|Chr4.Scaffold29:842706-919499	2.04521	0	0	0
Nasvi2EG032869	NV51271	NV51271-RA	Polyprotein (24%U)							gnl|Nvit_2.0|ChrUn.Scaffold1213:3170-7166	2.0421	0	0	0
#N/A	XLOC_009849	TCONS_00022789								gnl|Nvit_2.0|Chr4.Scaffold40:136742-139421	2.01991	0	0	0
Nasvi2EG033707	NV24412	NV24412-RA	Unknown (83%A)		protein_coding					gnl|Nvit_2.0|ChrUn.Scaffold1532:21137-21439	1.96326	0	0	0
#N/A	XLOC_005353	TCONS_00012032								gnl|Nvit_2.0|Chr2.Scaffold48:184806-193040	1.94221	0	0	0
#N/A	XLOC_015256	TCONS_00032763								gnl|Nvit_2.0|ChrUn.Scaffold2248:3400-4615	1.93147	0	0	0
#N/A	XLOC_000952	TCONS_00002245								gnl|Nvit_2.0|Chr1.Scaffold129:331971-361793	1.88696	0	0	0
#N/A	XLOC_002432	TCONS_00005415								gnl|Nvit_2.0|Chr1.Scaffold47:622731-627733	1.88096	0	0	0
Nasvi2EG015517	NV31393	NV31393-RA	Unknown (30%A)	FBgn0033727, FBgn0036009, FBgn0037590, FBgn0037591,FBgn0037594,FBgn0037685	protein_coding	GO:0004984	IEA	olfactory receptor activity	molecular_function	gnl|Nvit_2.0|Chr4.Scaffold51:775377-775799	1.82106	0	0	0
Nasvi2EG002012	NV22389	NV22389-RA	Unknown		protein_coding					gnl|Nvit_2.0|Chr5.Scaffold2:5461803-5462592	1.81547	0	0	0
#N/A	XLOC_009529	TCONS_00021986								gnl|Nvit_2.0|Chr4.Scaffold4:1724958-1805682	1.81104	0	0	0
#N/A	XLOC_009139	TCONS_00020976								gnl|Nvit_2.0|Chr4.Scaffold34:520295-520720	1.79126	0	0	0
#N/A	XLOC_002106	TCONS_00004679								gnl|Nvit_2.0|Chr1.Scaffold32:873758-874710	1.76451	0	0	0
#N/A	XLOC_007476	TCONS_00017187								gnl|Nvit_2.0|Chr3.Scaffold42:1171704-1172117	1.74246	0	0	0
#N/A	XLOC_011316	TCONS_00026149								gnl|Nvit_2.0|Chr5.Scaffold112:20062-20742	1.7396	0	0	0
#N/A	XLOC_018963	TCONS_00037115								gnl|Nvit_2.0|ChrUn.Scaffold846:15434-15908	1.67043	0	0	0
Nasvi2EG005695	NV12635	NV12635-RA	Unknown (58%A)	FBgn0037416	protein_coding					gnl|Nvit_2.0|Chr4.Scaffold9:656954-658374	1.66835	0	0	0
#N/A	XLOC_001259	TCONS_00002922								gnl|Nvit_2.0|Chr1.Scaffold16:2252477-2252971	1.65631	0	0	0
#N/A	XLOC_000477	TCONS_00001160								gnl|Nvit_2.0|Chr1.Scaffold1:5142677-5143191	1.64425	0	0	0
#N/A	XLOC_013538	TCONS_00030758								gnl|Nvit_2.0|ChrUn.Scaffold119:142695-152024	1.62829	0	0	0
#N/A	XLOC_002605	TCONS_00005837								gnl|Nvit_2.0|Chr1.Scaffold57:662171-681466	1.62489	0	0	0
#N/A	XLOC_002605	TCONS_00005837								gnl|Nvit_2.0|Chr1.Scaffold57:700691-702191	1.62489	0	0	0
#N/A	XLOC_010082	TCONS_00023324								gnl|Nvit_2.0|Chr4.Scaffold52:46417-46959	1.6022	0	0	0
Nasvi2EG015876	NV21268	NV21268-RA	Unknown		protein_coding	GO:0005515	IEA	protein binding	molecular_function	gnl|Nvit_2.0|Chr3.Scaffold55:527341-592969	1.59726	0	0	0
#N/A	XLOC_011354	TCONS_00026246								gnl|Nvit_2.0|Chr5.Scaffold112:722814-723996	1.5956	0	0	0
#N/A	XLOC_014734	TCONS_00032159								gnl|Nvit_2.0|ChrUn.Scaffold194:445-989	1.57977	0	0	0
#N/A	XLOC_007331	TCONS_00016853								gnl|Nvit_2.0|Chr3.Scaffold37:146489-147128	1.57755	0	0	0
#N/A	XLOC_001603	TCONS_00003718								gnl|Nvit_2.0|Chr1.Scaffold16:3183314-3183745	1.57682	0	0	0
#N/A	XLOC_019175	TCONS_00037376								gnl|Nvit_2.0|ChrUn.Scaffold941:32259-32917	1.56278	0	0	0
#N/A	XLOC_006107	TCONS_00013809								gnl|Nvit_2.0|Chr3.Scaffold140:408744-409216	1.55533	0	0	0
#N/A	XLOC_019071	TCONS_00037242								gnl|Nvit_2.0|ChrUn.Scaffold889:77853-78430	1.54029	0	0	0
#N/A	XLOC_008847	TCONS_00020261								gnl|Nvit_2.0|Chr4.Scaffold26:819148-821064	1.52953	0	0	0
#N/A	XLOC_004493	TCONS_00010053								gnl|Nvit_2.0|Chr2.Scaffold21:1210195-1217113	1.51209	0	0	0
#N/A	XLOC_016576	TCONS_00034321								gnl|Nvit_2.0|ChrUn.Scaffold3682:470-1122	1.51053	0	0	0
Nasvi2EG007505	NV50144	NV50144-RA	TE:Transposon Ty3-G Gag-Pol Polyprotein (52%A)							gnl|Nvit_2.0|Chr2.Scaffold13:1827147-1830833	1.502	0	0	0
#N/A	XLOC_002971	TCONS_00006614								gnl|Nvit_2.0|Chr1.Scaffold62:583517-583978	1.49724	0	0	0
#N/A	XLOC_006340	TCONS_00014380								gnl|Nvit_2.0|Chr3.Scaffold17:1420851-1421397	1.4713	0	0	0
#N/A	XLOC_005726	TCONS_00013001								gnl|Nvit_2.0|Chr2.Scaffold5:534373-534863	1.44256	0	0	0
#N/A	XLOC_008418	TCONS_00019304								gnl|Nvit_2.0|Chr4.Scaffold123:262244-266348	1.42941	0	0	0
#N/A	XLOC_003492	TCONS_00007762								gnl|Nvit_2.0|Chr2.Scaffold11:769838-770873	1.4294	0	0	0
#N/A	XLOC_005852	TCONS_00013252								gnl|Nvit_2.0|Chr2.Scaffold79:664626-670461	1.41625	0	0	0
#N/A	XLOC_007923	TCONS_00018291								gnl|Nvit_2.0|Chr3.Scaffold6:903594-904047	1.41266	0	0	0
#N/A	XLOC_011772	TCONS_00027277								gnl|Nvit_2.0|Chr5.Scaffold186:176266-176719	1.41266	0	0	0
Nasvi2EG037158	NV14995	NV14995-RA	odorant receptor 58, sym:Or58 (100%e)		protein_coding	GO:0004984	IEA	olfactory receptor activity	molecular_function	gnl|Nvit_2.0|Chr3.Scaffold22:166793-168373	1.40901	0	0	0
#N/A	XLOC_014297	TCONS_00031663								gnl|Nvit_2.0|ChrUn.Scaffold1614:25370-27775	1.38392	0	0	0
Nasvi2EG022107	NV30324	NV30324-RA	Unknown (73%A)		protein_coding					gnl|Nvit_2.0|Chr1.Scaffold159:262359-262610	1.37276	0	0	0
#N/A	XLOC_016603	TCONS_00034360								gnl|Nvit_2.0|ChrUn.Scaffold3744:2-984	1.37052	0	0	0
Nasvi2EG035991	NV22971	NV22971-RA	Unknown		protein_coding	GO:0004185	IEA	serine-type carboxypeptidase activity	molecular_function	gnl|Nvit_2.0|ChrUn.Scaffold4240:7292-7821	1.36337	0	0	0
Nasvi2EG015060	NV16922	NV16922-RA	Membrane metallo-endopeptidase 1, putative (29%U)		protein_coding	GO:0008237	IEA	metallopeptidase activity	molecular_function	gnl|Nvit_2.0|Chr1.Scaffold47:1348739-1351305	1.34387	0	0	0
Nasvi2EG023654	NV22584	NV22584-RA	Unknown (75%A)		protein_coding					gnl|Nvit_2.0|ChrUn.Scaffold202:7889-8200	1.34009	0	0	0
#N/A	XLOC_011686	TCONS_00027090								gnl|Nvit_2.0|Chr5.Scaffold163:153133-154226	1.33828	0	0	0
#N/A	XLOC_010127	TCONS_00023436								gnl|Nvit_2.0|Chr4.Scaffold52:348894-349406	1.32513	0	0	0
Nasvi2EG027977	NV31115	NV31115-RA	Unknown (75%A)		protein_coding					gnl|Nvit_2.0|Chr1.Scaffold390:31695-32117	1.32441	0	0	0
#N/A	XLOC_016230	TCONS_00033914								gnl|Nvit_2.0|ChrUn.Scaffold3343:7-1016	1.32228	0	0	0
#N/A	XLOC_008111	TCONS_00018651								gnl|Nvit_2.0|Chr3.Scaffold8:1707752-1709223	1.32098	0	0	0
Nasvi2EG012988	NV16040	NV16040-RA	roadkill protein, putative (20%a)		protein_coding	GO:0005515	IEA	protein binding	molecular_function	gnl|Nvit_2.0|Chr1.Scaffold33:1260535-1275006	1.31092	0	0	0
#N/A	XLOC_018416	TCONS_00036454								gnl|Nvit_2.0|ChrUn.Scaffold670:2493-3327	1.30998	0	0	0
#N/A	XLOC_010223	TCONS_00023662								gnl|Nvit_2.0|Chr4.Scaffold82:56400-56841	1.30416	0	0	0
#N/A	NV20315	NV20315-RA			protein_coding					gnl|Nvit_2.0|ChrUn.Scaffold1659:128-382	1.28544	0	0	0
Nasvi2EG025211	NV20902	NV20902-RA	Unknown (76%A)		protein_coding					gnl|Nvit_2.0|Chr3.Scaffold254:25305-131972	1.27327	0	0	0
#N/A	NV20646	NV20646-RA			protein_coding					gnl|Nvit_2.0|Chr2.Scaffold21:241314-241696	1.24068	0	0	0
Nasvi2EG005697	NV25683	NV25683-RA	Unknown (52%A)		protein_coding					gnl|Nvit_2.0|Chr4.Scaffold9:666435-668342	1.22169	0	0	0
#N/A	XLOC_006721	TCONS_00015285								gnl|Nvit_2.0|Chr3.Scaffold20:1877838-1878426	1.20663	0	0	0
#N/A	XLOC_018093	TCONS_00036079								gnl|Nvit_2.0|ChrUn.Scaffold584:141456-142123	1.19296	0	0	0
#N/A	XLOC_003558	TCONS_00007921								gnl|Nvit_2.0|Chr2.Scaffold116:196303-196821	1.18832	0	0	0
Nasvi2EG001575	NV10740	NV10740-RA	Unknown (39%A)		protein_coding					gnl|Nvit_2.0|Chr5.Scaffold2:2758401-2759042	1.17846	0	0	0
#N/A	XLOC_004278	TCONS_00009607								gnl|Nvit_2.0|Chr2.Scaffold19:1195308-1196031	1.17813	0	0	0
#N/A	XLOC_012864	TCONS_00029755								gnl|Nvit_2.0|Chr5.Scaffold7:3301638-3302530	1.15204	0	0	0
#N/A	XLOC_010152	TCONS_00023491								gnl|Nvit_2.0|Chr4.Scaffold66:358304-359311	1.14779	0	0	0
Nasvi2EG030307	NV21740	NV21740-RA	Unknown		protein_coding					gnl|Nvit_2.0|ChrUn.Scaffold615:23669-23962	1.14225	0	0	0
#N/A	XLOC_009852	TCONS_00022792								gnl|Nvit_2.0|Chr4.Scaffold40:1660083-1661955	1.13473	0	0	0
#N/A	XLOC_012049	TCONS_00027975								gnl|Nvit_2.0|Chr5.Scaffold2:6973145-6975524	1.13195	0	0	0
#N/A	XLOC_009144	TCONS_00020981								gnl|Nvit_2.0|Chr4.Scaffold34:1284872-1285801	1.12888	0	0	0
#N/A	XLOC_005974	TCONS_00013546								gnl|Nvit_2.0|Chr2.Scaffold8:784369-786016	1.12534	0	0	0
#N/A	XLOC_000201	TCONS_00000507								gnl|Nvit_2.0|Chr1.Scaffold1:5390564-5391783	1.11753	0	0	0
Nasvi2EG016317	NV17186	NV17186-RA	Unknown (82%A)		protein_coding					gnl|Nvit_2.0|Chr1.Scaffold60:454140-457857	1.11456	0	0	0
#N/A	XLOC_016784	TCONS_00034563								gnl|Nvit_2.0|ChrUn.Scaffold399:109138-109730	1.10764	0	0	0
#N/A	XLOC_011279	TCONS_00026104								gnl|Nvit_2.0|Chr5.Scaffold10:1892674-1894051	1.10389	0	0	0
#N/A	XLOC_002644	TCONS_00005941								gnl|Nvit_2.0|Chr1.Scaffold57:187061-187576	1.09215	0	0	0
#N/A	NV31110	NV31110-RA			protein_coding					gnl|Nvit_2.0|Chr5.Scaffold38:1081575-1098735	1.08577	0	0	0
#N/A	XLOC_009912	TCONS_00022975								gnl|Nvit_2.0|Chr4.Scaffold43:166243-166792	1.06842	0	0	0
Nasvi2EG022269	NV22224	NV22224-RA	Nicotinic acetylcholine receptor subunit beta 2 (Fragment) (98%U)		protein_coding	GO:0005230	IEA	extracellular ligand-gated ion channel activity	molecular_function	gnl|Nvit_2.0|Chr1.Scaffold164:6464-11905	1.06815	0	0	0
#N/A	XLOC_011282	TCONS_00026107								gnl|Nvit_2.0|Chr5.Scaffold10:1897525-1898521	1.06815	0	0	0
Nasvi2EG019649	NV24137	NV24137-RA	Unknown		protein_coding					gnl|Nvit_2.0|Chr5.Scaffold112:220881-221765	1.06411	0	0	0
#N/A	XLOC_001591	TCONS_00003706								gnl|Nvit_2.0|Chr1.Scaffold16:394438-395101	1.06261	0	0	0
#N/A	XLOC_011268	TCONS_00026093								gnl|Nvit_2.0|Chr5.Scaffold10:1008131-1008687	1.04462	0	0	0
#N/A	XLOC_002078	TCONS_00004607								gnl|Nvit_2.0|Chr1.Scaffold32:66103-69579	1.03857	0	0	0
#N/A	XLOC_012551	TCONS_00029043								gnl|Nvit_2.0|Chr5.Scaffold27:86536-87037	1.03602	0	0	0
#N/A	XLOC_018594	TCONS_00036690								gnl|Nvit_2.0|ChrUn.Scaffold703:18673-19001	1.03582	0	0	0
#N/A	XLOC_009348	TCONS_00021492								gnl|Nvit_2.0|Chr4.Scaffold4:1804573-1996355	1.03436	0	0	0
#N/A	XLOC_006344	TCONS_00014384								gnl|Nvit_2.0|Chr3.Scaffold17:2359012-2359602	1.02831	0	0	0
#N/A	XLOC_000545	TCONS_00001281								gnl|Nvit_2.0|Chr1.Scaffold102:79498-79972	1.02796	0	0	0
#N/A	XLOC_018494	TCONS_00036542								gnl|Nvit_2.0|ChrUn.Scaffold69:382132-390964	1.02115	0	0	0
#N/A	XLOC_009141	TCONS_00020978								gnl|Nvit_2.0|Chr4.Scaffold34:973253-973788	1.01766	0	0	0
#N/A	XLOC_003496	TCONS_00007766								gnl|Nvit_2.0|Chr2.Scaffold11:1308106-1309028	1.0089	0	0	0
