# Supplementary material for: Identification of Genes Uniquely Expressed in the Germ-Line Tissues of the Jewel Wasp Nasonia vitripennis
Source: G3 (Bethesda). 2015 Oct 9;5(12):2647–53. doi: 10.1534/g3.115.021386 (PMC4683638; doi:10.1534/g3.115.021386)
Supplement: Supporting Information [file supp_g3.115.021386_Ferree_TableS9.xlsx]

## Sheet: Sheet1
gene_id	Transcript ID	Description	Gene Biotype	GO Term Accession	GO Term Evidence Code	GO Term Name	GO domain	locus	12853_FPKM (WT testes)	14400_FPKM (Female Carcass)	14401_FPKM (Female Ovaries)	14406_FPKM (Male Carcass lacking testes)
NV21579	NV21579-RA	Unknown	protein_coding					gnl|Nvit_2.0|Chr5.Scaffold1:815058-815844	0	0	81.6479	0
NV25484	NV25484-RA	Unknown	protein_coding					gnl|Nvit_2.0|Chr1.Scaffold12:2938797-2939077	0	0	44.2354	0
NV16651	NV16651-RA	yellow protein (59%a)	protein_coding					gnl|Nvit_2.0|Chr3.Scaffold42:990771-992037	0	0	38.405	0
NV24713	NV24713-RA	Unknown (88%A)	protein_coding					gnl|Nvit_2.0|Chr5.Scaffold27:311601-312586	0	0	34.0806	0
NV17468	NV17468-RA	roadkill protein, putative (21%a)	protein_coding	GO:0005515	IEA	protein binding	molecular_function	gnl|Nvit_2.0|Chr1.Scaffold83:354440-355504	0	0	13.9896	0
NV18954	NV18954-RA	Unknown	protein_coding	GO:0003677	IEA	DNA binding	molecular_function	gnl|Nvit_2.0|ChrUn.Scaffold726:34256-34660	0	0	8.66667	0
NV22285	NV22285-RA		protein_coding	GO:0008270	IEA	zinc ion binding	molecular_function	gnl|Nvit_2.0|Chr5.Scaffold2:4405441-4405698	0	0	8.37807	0
NV15358	NV15358-RA	nuclear cap-binding protein subunit 2, putative (72%a)	protein_coding	GO:0003676	IEA	nucleic acid binding	molecular_function	gnl|Nvit_2.0|Chr1.Scaffold25:70252-70940	0	0	7.21846	0
NV22498	NV22498-RA	Unknown	protein_coding					gnl|Nvit_2.0|Chr3.Scaffold42:114095-114368	0	0	7.03434	0
NV21690	NV21690-RA	Unknown	protein_coding	GO:0003700	IEA	sequence-specific DNA binding transcription factor activity	molecular_function	gnl|Nvit_2.0|Chr1.Scaffold1:4746625-4747008	0	0	6.86991	0
NV15147	NV15147-RA	Homeobox protein Hox-A3 (64%A)	protein_coding	GO:0003700	IEA	sequence-specific DNA binding transcription factor activity	molecular_function	gnl|Nvit_2.0|Chr4.Scaffold23:1684602-1686992	0	0	3.60202	0
NV24661	NV24661-RA	Unknown	protein_coding					gnl|Nvit_2.0|Chr5.Scaffold110:471430-471797	0	0	2.88023	0
NV30938	NV30938-RA	TE:Retrovirus-related Pol Polyprotein from Transposon TNT 1-94 (76%A)	non_coding_cds					gnl|Nvit_2.0|Chr4.Scaffold185:227490-227670	0	0	2.86093	0
NV50290	NV50290-RA	zinc finger matrin-type protein 2, putative (84%a)						gnl|Nvit_2.0|Chr1.Scaffold36:190751-191351	0	0	2.673	0
NV23596	NV23596-RA	low-density lipoprotein receptor-related protein 2, putative (14%a)	protein_coding					gnl|Nvit_2.0|ChrUn.Scaffold69:56642-57878	0	0	2.04333	0
NV25353	NV25353-RA	Unknown (59%A)	protein_coding					gnl|Nvit_2.0|Chr2.Scaffold48:165929-166249	0	0	1.79155	0
NV18606	NV18606-RA	ORF (40%A)	protein_coding	GO:0004190	IEA	aspartic-type endopeptidase activity	molecular_function	gnl|Nvit_2.0|Chr4.Scaffold280:51402-53171	0	0	1.48046	0
NV30926	NV30926-RA	Integrase core domain-containing protein (71%U)	protein_coding	GO:0005634	IEA	nucleus	cellular_component	gnl|Nvit_2.0|ChrUn.Scaffold308:286901-287116	0	0	1.45141	0
NV21227	NV21227-RA	Unknown	protein_coding					gnl|Nvit_2.0|Chr2.Scaffold13:2054556-2056965	0	0	1.38639	0
NV11119	NV11119-RA	Unknown (88%A)	protein_coding					gnl|Nvit_2.0|Chr2.Scaffold3:2135700-2135921	0	0	1.3237	0
NV30554	NV30554-RA	Unknown	protein_coding					gnl|Nvit_2.0|ChrUn.Scaffold198:148439-148839	0	0	1.0378	0
NV30795	NV30795-RA	Unknown (36%U)	protein_coding					gnl|Nvit_2.0|ChrUn.Scaffold2636:31-269	0	0	1.02974	0

## Sheet: with male g
gene_id	Transcript ID	Description	Gene Biotype	GO Term Accession	GO Term Evidence Code	GO Term Name	GO domain	locus	12853_FPKM (WT testes)	14400_FPKM (Female Carcass)	14401_FPKM (Female Ovaries)	14406_FPKM (Male Carcass lacking testes)
NV11388	NV11388-RA	Nuclear distribution protein nudE 1-A, putative (25%U)	protein_coding					gnl|Nvit_2.0|Chr4.Scaffold4:2409408-2410808	2.75661	0	130.448	0
NV22730	NV22730-RA	Unknown (42%A)	protein_coding					gnl|Nvit_2.0|Chr1.Scaffold16:2922431-2923163	0.088488	0	87.4379	0
NV21579	NV21579-RA	Unknown	protein_coding					gnl|Nvit_2.0|Chr5.Scaffold1:815058-815844	0	0	81.6479	0
NV30568	NV30568-RA	Unknown (59%A)	protein_coding					gnl|Nvit_2.0|Chr2.Scaffold19:542531-542986	0.139941	0	72.2657	0
NV13223	NV13223-RA	GA26631 (29%U)	protein_coding					gnl|Nvit_2.0|Chr2.Scaffold11:2967678-2968486	4.39738	0	48.5249	0
NV25484	NV25484-RA	Unknown	protein_coding					gnl|Nvit_2.0|Chr1.Scaffold12:2938797-2939077	0	0	44.2354	0
NV31643	NV31643-RA	Unknown (71%A)	protein_coding	GO:0005515	IEA	protein binding	molecular_function	gnl|Nvit_2.0|Chr3.Scaffold6:3367841-3368562	0.0958806	0	43.2329	0
NV16651	NV16651-RA	yellow protein (59%a)	protein_coding					gnl|Nvit_2.0|Chr3.Scaffold42:990771-992037	0	0	38.405	0
NV18258	NV18258-RA	Nanos protein, putative (100%U)	protein_coding	GO:0003723	IEA	RNA binding	molecular_function	gnl|Nvit_2.0|Chr1.Scaffold161:308320-311454	1.89714	0	34.2319	0
NV24713	NV24713-RA	Unknown (88%A)	protein_coding					gnl|Nvit_2.0|Chr5.Scaffold27:311601-312586	0	0	34.0806	0
NV14801	NV14801-RA	Glucose dehydrogenase (46%A)	protein_coding	GO:0016614	IEA	oxidoreductase activity, acting on CH-OH group of donors	molecular_function	gnl|Nvit_2.0|Chr2.Scaffold21:334328-337144	0.070568	0	34.05	0
NV19215	NV19215-RA	Histone H2A.J (96%A)	protein_coding	GO:0003677	IEA	DNA binding	molecular_function	gnl|Nvit_2.0|ChrUn.Scaffold3681:355-735	4.68295	0	29.2357	0
NV15011	NV15011-RA	EF-hand calcium-binding domain-containing protein 1 (55%A)	protein_coding					gnl|Nvit_2.0|Chr3.Scaffold22:932514-959832	6.36425	0	23.7913	0
NV22851	NV22851-RA	Unknown	protein_coding					gnl|Nvit_2.0|Chr1.Scaffold16:3882741-3885730	4.61763	0	21.1592	0
XLOC_003422	TCONS_00007604							gnl|Nvit_2.0|Chr2.Scaffold11:1078738-1105350	16.3105	0	21.1589	0
NV30983	NV30983-RA		protein_coding					gnl|Nvit_2.0|Chr1.Scaffold33:314144-353842	109.122	0	20.6549	0
NV23117	NV23117-RA	Unknown	protein_coding					gnl|Nvit_2.0|Chr3.Scaffold89:307313-307775	1.37778	0	18.1966	0
NV14192	NV14192-RA	SAGA-associated factor 29 homolog (69%a)	protein_coding					gnl|Nvit_2.0|Chr1.Scaffold16:3853494-3854515	1.46845	0	16.8935	0
NV17468	NV17468-RA	roadkill protein, putative (21%a)	protein_coding	GO:0005515	IEA	protein binding	molecular_function	gnl|Nvit_2.0|Chr1.Scaffold83:354440-355504	0	0	13.9896	0
NV31137	NV31137-RA		protein_coding					gnl|Nvit_2.0|Chr2.Scaffold3:4612909-4613100	37.8084	0	13.4047	0
NV21979	NV21979-RA	Unknown	protein_coding	GO:0008270	IEA	zinc ion binding	molecular_function	gnl|Nvit_2.0|Chr3.Scaffold28:513540-515757	1.21353	0	12.4488	0
NV17417	NV17417-RA	Unknown (45%A)	protein_coding					gnl|Nvit_2.0|Chr4.Scaffold77:403090-417454	3.71127	0	11.1231	0
NV24814	NV24814-RA	Unknown (34%A)	protein_coding					gnl|Nvit_2.0|Chr4.Scaffold35:1086830-1087274	10.7165	0	10.9535	0
NV23593	NV23593-RA	Unknown (40%A)	protein_coding					gnl|Nvit_2.0|ChrUn.Scaffold69:104948-106000	0.0368265	0	10.4723	0
NV22850	NV22850-RA	Unknown (37%A)	protein_coding	GO:0005515	IEA	protein binding	molecular_function	gnl|Nvit_2.0|Chr1.Scaffold16:3879600-3882104	0.104007	0	10.0977	0
NV23127	NV23127-RA	Unknown (34%A)	protein_coding	GO:0003676	IEA	nucleic acid binding	molecular_function	gnl|Nvit_2.0|Chr3.Scaffold89:321361-322216	12.3105	0	10.0078	0
NV14650	NV14650-RA	Endocuticle structural glycoprotein SgAbd-1 (59%U)	protein_coding	GO:0042302	IEA	structural constituent of cuticle	molecular_function	gnl|Nvit_2.0|Chr2.Scaffold19:2429009-2429856	1.45789	0	9.23754	0
NV18954	NV18954-RA	Unknown	protein_coding	GO:0003677	IEA	DNA binding	molecular_function	gnl|Nvit_2.0|ChrUn.Scaffold726:34256-34660	0	0	8.66667	0
NV20057	NV20057-RA	E3 ubiquitin-protein ligase RNF14 (41%A)	protein_coding	GO:0005515	IEA	protein binding	molecular_function	gnl|Nvit_2.0|Chr2.Scaffold8:732812-734389	0.276449	0	8.66325	0
NV22285	NV22285-RA		protein_coding	GO:0008270	IEA	zinc ion binding	molecular_function	gnl|Nvit_2.0|Chr5.Scaffold2:4405441-4405698	0	0	8.37807	0
NV14901	NV14901-RA	26S proteasome non-ATPase regulatory subunit 14 (78%a)	protein_coding	GO:0005515	IEA	protein binding	molecular_function	gnl|Nvit_2.0|Chr2.Scaffold21:1973599-1974983	0.0416602	0	8.23058	0
NV13314	NV13314-RA	Speckle-type POZ protein (37%A)	protein_coding	GO:0005515	IEA	protein binding	molecular_function	gnl|Nvit_2.0|Chr1.Scaffold12:2672666-2673712	0.0371013	0	8.16638	0
NV15358	NV15358-RA	nuclear cap-binding protein subunit 2, putative (72%a)	protein_coding	GO:0003676	IEA	nucleic acid binding	molecular_function	gnl|Nvit_2.0|Chr1.Scaffold25:70252-70940	0	0	7.21846	0
NV22308	NV22308-RA	Unknown (100%A)	protein_coding					gnl|Nvit_2.0|Chr5.Scaffold2:2782801-2784240	0.0299805	0	7.15395	0
NV20051	NV20051-RA	Unknown	protein_coding					gnl|Nvit_2.0|Chr3.Scaffold8:1433265-1433827	0.134882	0	7.0655	0
NV22498	NV22498-RA	Unknown	protein_coding					gnl|Nvit_2.0|Chr3.Scaffold42:114095-114368	0	0	7.03434	0
NV21690	NV21690-RA	Unknown	protein_coding	GO:0003700	IEA	sequence-specific DNA binding transcription factor activity	molecular_function	gnl|Nvit_2.0|Chr1.Scaffold1:4746625-4747008	0	0	6.86991	0
NV30823	NV30823-RA	UPF0536 protein C12orf66 protein, putative (86%U)	protein_coding					gnl|Nvit_2.0|ChrUn.Scaffold2746:398-697	9.98159	0	6.75249	0
NV17531	NV17531-RA	checkpoint protein HUS1, putative (52%a)	protein_coding					gnl|Nvit_2.0|Chr3.Scaffold89:229653-230613	1.09696	0	6.45693	0
XLOC_011310	TCONS_00026143							gnl|Nvit_2.0|Chr5.Scaffold110:11335-13592	1.31769	0	5.92441	0
XLOC_006715	TCONS_00015279							gnl|Nvit_2.0|Chr3.Scaffold20:628291-628905	1.12234	0	5.75965	0
NV21882	NV21882-RA	Unknown	protein_coding					gnl|Nvit_2.0|Chr4.Scaffold23:1744062-1744864	3.39811	0	5.2345	0
NV30069	NV30069-RA	Unknown	protein_coding					gnl|Nvit_2.0|Chr5.Scaffold176:221066-221272	6.25759	0	5.04843	0
XLOC_014143	TCONS_00031469							gnl|Nvit_2.0|ChrUn.Scaffold1507:17-178	36.6059	0	4.90668	0
NV10505	NV10505-RA	Unknown (37%A)	protein_coding					gnl|Nvit_2.0|Chr5.Scaffold1:2783810-2784856	1.08804	0	4.8928	0
XLOC_011715	TCONS_00027160							gnl|Nvit_2.0|Chr5.Scaffold163:141413-141979	1.10443	0	4.88339	0
NV17991	NV17991-RA	Lipase (52%A)	protein_coding	GO:0006629	IEA	lipid metabolic process	biological_process	gnl|Nvit_2.0|Chr1.Scaffold126:596155-597979	0.0841097	0	4.79183	0
NV30067	NV30067-RA		protein_coding					gnl|Nvit_2.0|Chr5.Scaffold10:1926725-1926913	8.96407	0	4.76194	0
NV16924	NV16924-RA	twisted gastrulation protein (67%A)	protein_coding					gnl|Nvit_2.0|Chr2.Scaffold48:111018-140196	0.165355	0	4.53749	0
XLOC_012318	TCONS_00028624							gnl|Nvit_2.0|Chr5.Scaffold2:6561175-6565272	1.37312	0	4.42792	0
NV25438	NV25438-RA	Histone-lysine N-methyltransferase, H4 lysine-20 specific, putative (19%U)	protein_coding	GO:0005515	IEA	protein binding	molecular_function	gnl|Nvit_2.0|Chr1.Scaffold12:2599629-2600960	0.280323	0	4.20094	0
NV31304	NV31304-RA	kinesin 8 (60%a)	protein_coding					gnl|Nvit_2.0|Chr1.Scaffold47:399864-400267	20.3192	0	4.1963	0
NV30207	NV30207-RA	Unknown (79%A)	protein_coding					gnl|Nvit_2.0|ChrUn.Scaffold1358:8992-9246	7.31275	0	3.99712	0
NV30593	NV30593-RA	Unknown (52%A)	protein_coding	GO:0005515	IEA	protein binding	molecular_function	gnl|Nvit_2.0|Chr1.Scaffold1:2088223-2088588	13.552	0	3.90131	0
NV15147	NV15147-RA	Homeobox protein Hox-A3 (64%A)	protein_coding	GO:0003700	IEA	sequence-specific DNA binding transcription factor activity	molecular_function	gnl|Nvit_2.0|Chr4.Scaffold23:1684602-1686992	0	0	3.60202	0
XLOC_012319	TCONS_00028625							gnl|Nvit_2.0|Chr5.Scaffold2:6562168-6563125	0.281395	0	3.44398	0
NV50324	NV50324-RA	TE:Retrovirus-related Pol Polyprotein from Transposon TNT 1-94 (51%A)						gnl|Nvit_2.0|Chr3.Scaffold44:1017032-1018653	0.0460722	0	3.13084	0
NV25465	NV25465-RA		protein_coding					gnl|Nvit_2.0|Chr1.Scaffold12:554138-554479	12.6125	0	3.09618	0
NV24661	NV24661-RA	Unknown	protein_coding					gnl|Nvit_2.0|Chr5.Scaffold110:471430-471797	0	0	2.88023	0
NV30938	NV30938-RA	TE:Retrovirus-related Pol Polyprotein from Transposon TNT 1-94 (76%A)	non_coding_cds					gnl|Nvit_2.0|Chr4.Scaffold185:227490-227670	0	0	2.86093	0
NV23119	NV23119-RA	Unknown	protein_coding	GO:0005515	IEA	protein binding	molecular_function	gnl|Nvit_2.0|Chr3.Scaffold89:217742-218423	1.06215	0	2.69206	0
NV50290	NV50290-RA	zinc finger matrin-type protein 2, putative (84%a)						gnl|Nvit_2.0|Chr1.Scaffold36:190751-191351	0	0	2.673	0
NV50017	NV50017-RA	puff-specific protein Bx42 (58%a)						gnl|Nvit_2.0|Chr5.Scaffold1:699227-700951	0.597494	0	2.51605	0
NV21705	NV21705-RA		protein_coding					gnl|Nvit_2.0|Chr5.Scaffold1:1186733-1187233	0.883006	0	2.39788	0
NV25644	NV25644-RA	Unknown	protein_coding	GO:0003725	IEA	double-stranded RNA binding	molecular_function	gnl|Nvit_2.0|Chr4.Scaffold9:2052158-2053488	0.0456784	0	2.3021	0
NV25381	NV25381-RA	Unknown (67%A)	protein_coding					gnl|Nvit_2.0|Chr1.Scaffold61:582785-583706	8.91931	0	2.24348	0
NV25798	NV25798-RA	Unknown	protein_coding					gnl|Nvit_2.0|Chr2.Scaffold11:176092-177107	0.33895	0	2.23165	0
NV11935	NV11935-RA	F30A10.1, protein (58%A)	protein_coding	GO:0005509	IEA	calcium ion binding	molecular_function	gnl|Nvit_2.0|Chr3.Scaffold6:1783372-1784761	0.657229	0	2.22073	0
NV23596	NV23596-RA	low-density lipoprotein receptor-related protein 2, putative (14%a)	protein_coding					gnl|Nvit_2.0|ChrUn.Scaffold69:56642-57878	0	0	2.04333	0
XLOC_002639	TCONS_00005928							gnl|Nvit_2.0|Chr1.Scaffold57:753410-754125	13.4308	0	2.03588	0
NV10349	NV10349-RA	histone H2B.3, putative (69%a)	protein_coding	GO:0003677	IEA	DNA binding	molecular_function	gnl|Nvit_2.0|Chr5.Scaffold1:218577-218975	14.8949	0	2.03043	0
NV17127	NV17127-RA	3-chlorobenzoate-3,4-dioxygenase oxygenase subunit (45%A)	protein_coding	GO:0016491	IEA	oxidoreductase activity	molecular_function	gnl|Nvit_2.0|Chr1.Scaffold57:812371-814647	0.531088	0	1.90102	0
NV25353	NV25353-RA	Unknown (59%A)	protein_coding					gnl|Nvit_2.0|Chr2.Scaffold48:165929-166249	0	0	1.79155	0
NV30626	NV30626-RA	Ankyrin (27%A)	protein_coding	GO:0005515	IEA	protein binding	molecular_function	gnl|Nvit_2.0|Chr4.Scaffold204:49295-51742	3.96424	0	1.72755	0
NV14039	NV14039-RA	low-density lipoprotein receptor-related protein 2, putative (11%a)	protein_coding	GO:0005515	IEA	protein binding	molecular_function	gnl|Nvit_2.0|Chr1.Scaffold16:2414472-2417405	0.0266607	0	1.64468	0
XLOC_012406	TCONS_00028756							gnl|Nvit_2.0|Chr5.Scaffold2:7333915-7335351	0.899439	0	1.58941	0
NV30610	NV30610-RA	Unknown	protein_coding	GO:0003723	IEA	RNA binding	molecular_function	gnl|Nvit_2.0|Chr5.Scaffold1:2785130-2785894	0.457106	0	1.55636	0
NV12177	NV12177-RA	Embryonic polarity protein dorsal (22%U)	protein_coding	GO:0003700	IEA	sequence-specific DNA binding transcription factor activity	molecular_function	gnl|Nvit_2.0|Chr5.Scaffold7:758568-761095	0.295785	0	1.49113	0
NV18606	NV18606-RA	ORF (40%A)	protein_coding	GO:0004190	IEA	aspartic-type endopeptidase activity	molecular_function	gnl|Nvit_2.0|Chr4.Scaffold280:51402-53171	0	0	1.48046	0
NV30926	NV30926-RA	Integrase core domain-containing protein (71%U)	protein_coding	GO:0005634	IEA	nucleus	cellular_component	gnl|Nvit_2.0|ChrUn.Scaffold308:286901-287116	0	0	1.45141	0
NV21326	NV21326-RA	F-box/LRR-repeat protein (36%A)	protein_coding	GO:0005515	IEA	protein binding	molecular_function	gnl|Nvit_2.0|Chr3.Scaffold6:4316494-4318142	11.0709	0	1.42915	0
NV23284	NV23284-RA	peptide XP_001950702 similar hypothetical protein (35%A)	protein_coding					gnl|Nvit_2.0|Chr4.Scaffold187:33277-34122	6.71023	0	1.3888	0
NV21227	NV21227-RA	Unknown	protein_coding					gnl|Nvit_2.0|Chr2.Scaffold13:2054556-2056965	0	0	1.38639	0
NV50228	NV50228-RA	Glucose dehydrogenase [acceptor] (41%U)						gnl|Nvit_2.0|Chr2.Scaffold21:299777-301659	0.0642008	0	1.36291	0
NV24129	NV24129-RA	Ankyrin 2,3/unc44 (34%A)	protein_coding	GO:0005515	IEA	protein binding	molecular_function	gnl|Nvit_2.0|Chr5.Scaffold112:438275-440027	0.0218869	0	1.35603	0
NV11119	NV11119-RA	Unknown (88%A)	protein_coding					gnl|Nvit_2.0|Chr2.Scaffold3:2135700-2135921	0	0	1.3237	0
NV25734	NV25734-RA	Unknown	protein_coding					gnl|Nvit_2.0|Chr4.Scaffold9:3791868-3792456	0.536054	0	1.28685	0
NV21549	NV21549-RA	Unknown	protein_coding	GO:0015074	IEA	DNA integration	biological_process	gnl|Nvit_2.0|Chr4.Scaffold113:197527-200551	1.59471	0	1.15364	0
XLOC_003803	TCONS_00008503							gnl|Nvit_2.0|Chr2.Scaffold13:2952441-2953531	0.422119	0	1.11538	0
NV13222	NV13222-RA	RNA-binding protein MEX3B, putative (69%a)	protein_coding	GO:0005515	IEA	protein binding	molecular_function	gnl|Nvit_2.0|Chr2.Scaffold11:2909479-2951899	0.727583	0	1.1056	0
NV23855	NV23855-RA	Unknown (29%A)	protein_coding					gnl|Nvit_2.0|Chr3.Scaffold44:1027284-1028267	0.281785	0	1.06774	0
NV30554	NV30554-RA	Unknown	protein_coding					gnl|Nvit_2.0|ChrUn.Scaffold198:148439-148839	0	0	1.0378	0
NV30795	NV30795-RA	Unknown (36%U)	protein_coding					gnl|Nvit_2.0|ChrUn.Scaffold2636:31-269	0	0	1.02974	0
XLOC_004275	TCONS_00009604							gnl|Nvit_2.0|Chr2.Scaffold19:854425-855699	0.317964	0	1.0176	0
NV17365	NV17365-RA	BMP-binding endothelial regulator protein (58%A)	protein_coding	GO:0005515	IEA	protein binding	molecular_function	gnl|Nvit_2.0|Chr1.Scaffold74:109266-114721	1.97471	0	1.01286	0
