# Supplementary material for: Identification of Genes Uniquely Expressed in the Germ-Line Tissues of the Jewel Wasp Nasonia vitripennis
Source: G3 (Bethesda). 2015 Oct 9;5(12):2647–53. doi: 10.1534/g3.115.021386 (PMC4683638; doi:10.1534/g3.115.021386)
Supplement: Supporting Information [file supp_g3.115.021386_Ferree_TableS10.xlsx]

## Sheet: Sheet1
gene_id	Transcript ID	Nvit2-Gene-ID	Nvit2-Transcript-ID	Description	Gene Biotype	GO Term Accession	GO Term Evidence Code	GO Term Name	GO domain	locus		12853_FPKM (WT testes)	12853_FPKM_conf_lo (WT testes)	12853_FPKM_conf_hi (WT testes)		14400_FPKM (Female Carcass)	14400 FPKM_conf_lo (Female Carcass)	14400_FPKM_conf_hi (Female Carcass)		14401_FPKM (Female Ovaries)	14401 FPKM_conf_lo (Female Ovaries)	14401_FPKM_conf_hi (Female Ovaries)		14406_FPKM (Male Carcass lacking testes)	14406 FPKM_conf_lo (Male Carcass lacking testes)	14406_FPKM_conf_hi (Male Carcass lacking testes)			Wt testes to male carcass fold Enrichment	ovaries to female carcass fold Enrichment	Wt testes to female carcass fold Enrichment	ovaries to male carcass fold Enrichment
NV25465	NV25465-RA	Nasvi2EG007070	Nasvi2EG007070t1		protein_coding					gnl|Nvit_2.0|Chr1.Scaffold12:554138-554479		12.6125	8.72022	16.5048		0	0	0		3.09618	1.37873	4.81364		0	0	0			inf	inf	inf	inf
NV30983	NV30983-RA	Nasvi2EG012904	Nasvi2EG012904t1		protein_coding					gnl|Nvit_2.0|Chr1.Scaffold33:314144-353842		109.122	0	235.126		0	0	0		20.6549	0	61.9647		0	0	0			inf	inf	inf	inf
NV30067	NV30067-RA	#N/A	#N/A		protein_coding					gnl|Nvit_2.0|Chr5.Scaffold10:1926725-1926913		8.96407	0	21.6412		0	0	0		4.76194	0	11.5057		0	0	0			inf	inf	inf	inf
XLOC_002639	TCONS_00005928	#N/A	#N/A							gnl|Nvit_2.0|Chr1.Scaffold57:753410-754125		13.4308	11.5903	15.2713		0	0	0		2.03588	1.37228	2.69947		0	0	0			inf	inf	inf	inf
XLOC_003422	TCONS_00007604	#N/A	#N/A							gnl|Nvit_2.0|Chr2.Scaffold11:1078738-1105350		16.3105	14.9876	17.6335		0	0	0		21.1589	19.7468	22.571		0	0	0			inf	inf	inf	inf
XLOC_006715	TCONS_00015279	#N/A	#N/A							gnl|Nvit_2.0|Chr3.Scaffold20:628291-628905		1.12234	0.522424	1.72226		0	0	0		5.75965	4.50266	7.01665		0	0	0			inf	inf	inf	inf
XLOC_011310	TCONS_00026143	#N/A	#N/A							gnl|Nvit_2.0|Chr5.Scaffold110:11335-13592		1.31769	1.03834	1.59704		0	0	0		5.92441	5.37182	6.477		0	0	0			inf	inf	inf	inf
XLOC_011715	TCONS_00027160	#N/A	#N/A							gnl|Nvit_2.0|Chr5.Scaffold163:141413-141979		1.10443	0.466789	1.74208		0	0	0		4.88339	3.62512	6.14166		0	0	0			inf	inf	inf	inf
XLOC_012318	TCONS_00028624	#N/A	#N/A							gnl|Nvit_2.0|Chr5.Scaffold2:6561175-6565272		1.37312	0.692017	2.05422		0	0	0		4.42792	3.54341	5.31244		0	0	0			inf	inf	inf	inf
XLOC_014143	TCONS_00031469	#N/A	#N/A							gnl|Nvit_2.0|ChrUn.Scaffold1507:17-178		36.6059	7.10543e-15	73.2119		0	0	0		4.90668	0	14.72		0	0	0			inf	inf	inf	inf
NV19215	NV19215-RA	Nasvi2EG035716	Nasvi2EG035716t1	Histone H2A.J (96%A)	protein_coding	GO:0003677	IEA	DNA binding	molecular_function	gnl|Nvit_2.0|ChrUn.Scaffold3681:355-735		4.68295	2.61316	6.75274		0	0	0		29.2357	24.7008	33.7706		0	0	0			inf	inf	inf	inf
NV30823	NV30823-RA	Nasvi2EG035266	Nasvi2EG035266t1	UPF0536 protein C12orf66 protein, putative (86%U)	protein_coding					gnl|Nvit_2.0|ChrUn.Scaffold2746:398-697		9.98159	1.05378	18.9094		0	0	0		6.75249	1.23911	12.2659		0	0	0			inf	inf	inf	inf
NV30207	NV30207-RA	Nasvi2EG033351	Nasvi2EG033351t1	Unknown (79%A)	protein_coding					gnl|Nvit_2.0|ChrUn.Scaffold1358:8992-9246		7.31275	0.510818	14.1147		0	0	0		3.99712	0.421987	7.57225		0	0	0			inf	inf	inf	inf
NV30626	NV30626-RA	Nasvi2EG023741	Nasvi2EG023741t1	Ankyrin (27%A)	protein_coding	GO:0005515	IEA	protein binding	molecular_function	gnl|Nvit_2.0|Chr4.Scaffold204:49295-51742		3.96424	3.50105	4.42743		0	0	0		1.72755	1.44354	2.01156		0	0	0			inf	inf	inf	inf
NV23284	NV23284-RA	Nasvi2EG023116	Nasvi2EG023116t1	peptide XP_001950702 similar hypothetical protein (35%A)	protein_coding					gnl|Nvit_2.0|Chr4.Scaffold187:33277-34122		6.71023	5.29559	8.12487		0	0	0		1.3888	0.796611	1.98098		0	0	0			inf	inf	inf	inf
NV18258	NV18258-RA	Nasvi2EG022188	Nasvi2EG022188t1	Nanos protein, putative (100%U)	protein_coding	GO:0003723	IEA	RNA binding	molecular_function	gnl|Nvit_2.0|Chr1.Scaffold161:308320-311454		1.89714	1.13828	2.65599		0	0	0		34.2319	31.2375	37.2264		0	0	0			inf	inf	inf	inf
NV21549	NV21549-RA	Nasvi2EG019746	Nasvi2EG019746t1	Unknown	protein_coding	GO:0015074	IEA	DNA integration	biological_process	gnl|Nvit_2.0|Chr4.Scaffold113:197527-200551		1.59471	1.1481	2.04131		0	0	0		1.15364	0.799207	1.50806		0	0	0			inf	inf	inf	inf
NV23127	NV23127-RA	Nasvi2EG018251	Nasvi2EG018251t1	Unknown (34%A)	protein_coding	GO:0003676	IEA	nucleic acid binding	molecular_function	gnl|Nvit_2.0|Chr3.Scaffold89:321361-322216		12.3105	10.7626	13.8585		0	0	0		10.0078	8.6931	11.3224		0	0	0			inf	inf	inf	inf
NV23117	NV23117-RA	Nasvi2EG018249	Nasvi2EG018249t1	Unknown	protein_coding					gnl|Nvit_2.0|Chr3.Scaffold89:307313-307775		1.37778	0	3.32625		0	0	0		18.1966	12.1518	24.2415		0	0	0			inf	inf	inf	inf
NV17531	NV17531-RA	Nasvi2EG018240	Nasvi2EG018240t1	checkpoint protein HUS1, putative (52%a)	protein_coding					gnl|Nvit_2.0|Chr3.Scaffold89:229653-230613		1.09696	0.618209	1.57572		0	0	0		6.45693	5.38449	7.52937		0	0	0			inf	inf	inf	inf
NV23119	NV23119-RA	Nasvi2EG018238	Nasvi2EG018238t1	Unknown	protein_coding	GO:0005515	IEA	protein binding	molecular_function	gnl|Nvit_2.0|Chr3.Scaffold89:217742-218423		1.06215	0.472974	1.65132		0	0	0		2.69206	1.82896	3.55517		0	0	0			inf	inf	inf	inf
NV17417	NV17417-RA	Nasvi2EG017610	Nasvi2EG017610t1	Unknown (45%A)	protein_coding					gnl|Nvit_2.0|Chr4.Scaffold77:403090-417454		3.71127	3.22604	4.1965		0	0	0		11.1231	10.3376	11.9086		0	0	0			inf	inf	inf	inf
NV17365	NV17365-RA	Nasvi2EG017398	Nasvi2EG017398t1	BMP-binding endothelial regulator protein (58%A)	protein_coding	GO:0005515	IEA	protein binding	molecular_function	gnl|Nvit_2.0|Chr1.Scaffold74:109266-114721		1.97471	1.61567	2.33375		0	0	0		1.01286	0.770077	1.25565		0	0	0			inf	inf	inf	inf
NV25381	NV25381-RA	Nasvi2EG016396	Nasvi2EG016396t1	Unknown (67%A)	protein_coding					gnl|Nvit_2.0|Chr1.Scaffold61:582785-583706		8.91931	6.83146	11.0072		0	0	0		2.24348	1.28686	3.2001		0	0	0			inf	inf	inf	inf
NV31304	NV31304-RA	Nasvi2EG014906	Nasvi2EG014906t1	kinesin 8 (60%a)	protein_coding					gnl|Nvit_2.0|Chr1.Scaffold47:399864-400267		20.3192	11.6675	28.9708		0	0	0		4.1963	1.02419	7.3684		0	0	0			inf	inf	inf	inf
NV24814	NV24814-RA	Nasvi2EG013253	Nasvi2EG013253t1	Unknown (34%A)	protein_coding					gnl|Nvit_2.0|Chr4.Scaffold35:1086830-1087274		10.7165	7.52143	13.9115		0	0	0		10.9535	8.02991	13.8771		0	0	0			inf	inf	inf	inf
NV21979	NV21979-RA	Nasvi2EG012010	Nasvi2EG012010t1	Unknown	protein_coding	GO:0008270	IEA	zinc ion binding	molecular_function	gnl|Nvit_2.0|Chr3.Scaffold28:513540-515757		1.21353	0.927502	1.49957		0	0	0		12.4488	11.5917	13.306		0	0	0			inf	inf	inf	inf
NV21882	NV21882-RA	Nasvi2EG011093	Nasvi2EG011093t1	Unknown	protein_coding					gnl|Nvit_2.0|Chr4.Scaffold23:1744062-1744864		3.39811	2.17747	4.61875		0	0	0		5.2345	3.83736	6.63164		0	0	0			inf	inf	inf	inf
NV15011	NV15011-RA	Nasvi2EG010763	Nasvi2EG010763t1	EF-hand calcium-binding domain-containing protein 1 (55%A)	protein_coding					gnl|Nvit_2.0|Chr3.Scaffold22:932514-959832		6.36425	5.48799	7.24052		0	0	0		23.7913	22.2048	25.3779		0	0	0			inf	inf	inf	inf
NV14650	NV14650-RA	Nasvi2EG010008	Nasvi2EG010008t1	Endocuticle structural glycoprotein SgAbd-1 (59%U)	protein_coding	GO:0042302	IEA	structural constituent of cuticle	molecular_function	gnl|Nvit_2.0|Chr2.Scaffold19:2429009-2429856		1.45789	0.355828	2.55995		0	0	0		9.23754	6.70576	11.7693		0	0	0			inf	inf	inf	inf
NV22851	NV22851-RA	Nasvi2EG008984	Nasvi2EG008984t1	Unknown	protein_coding					gnl|Nvit_2.0|Chr1.Scaffold16:3882741-3885730		4.61763	3.96784	5.26743		0	0	0		21.1592	19.8653	22.4532		0	0	0			inf	inf	inf	inf
NV14192	NV14192-RA	Nasvi2EG008976	Nasvi2EG008976t1	SAGA-associated factor 29 homolog (69%a)	protein_coding					gnl|Nvit_2.0|Chr1.Scaffold16:3853494-3854515		1.46845	0.949278	1.98763		0	0	0		16.8935	15.2607	18.5264		0	0	0			inf	inf	inf	inf
NV13223	NV13223-RA	Nasvi2EG006983	Nasvi2EG006983t1	GA26631 (29%U)	protein_coding					gnl|Nvit_2.0|Chr2.Scaffold11:2967678-2968486		4.39738	3.21149	5.58326		0	0	0		48.5249	44.8925	52.1574		0	0	0			inf	inf	inf	inf
NV30069	NV30069-RA	Nasvi2EG006528	Nasvi2EG006528t1	Unknown	protein_coding					gnl|Nvit_2.0|Chr5.Scaffold176:221066-221272		6.25759	0	15.1071		0	0	0		5.04843	0	10.8779		0	0	0			inf	inf	inf	inf
NV21326	NV21326-RA	Nasvi2EG004617	Nasvi2EG004617t1	F-box/LRR-repeat protein (36%A)	protein_coding	GO:0005515	IEA	protein binding	molecular_function	gnl|Nvit_2.0|Chr3.Scaffold6:4316494-4318142		11.0709	9.71071	12.431		0	0	0		1.42915	0.974554	1.88374		0	0	0			inf	inf	inf	inf
NV11388	NV11388-RA	Nasvi2EG003219	Nasvi2EG003219t1	Nuclear distribution protein nudE 1-A, putative (25%U)	protein_coding					gnl|Nvit_2.0|Chr4.Scaffold4:2409408-2410808		2.75661	1.97692	3.53629		0	0	0		130.448	125.498	135.398		0	0	0			inf	inf	inf	inf
NV31137	NV31137-RA	Nasvi2EG002832	Nasvi2EG002832t2		protein_coding					gnl|Nvit_2.0|Chr2.Scaffold3:4612909-4613100		37.8084	12.6028	63.0139		0	0	0		13.4047	2.45981	24.3496		0	0	0			inf	inf	inf	inf
NV10505	NV10505-RA	Nasvi2EG001067	Nasvi2EG001067t1	Unknown (37%A)	protein_coding					gnl|Nvit_2.0|Chr5.Scaffold1:2783810-2784856		1.08804	0.560262	1.61581		0	0	0		4.8928	3.84945	5.93615		0	0	0			inf	inf	inf	inf
NV10349	NV10349-RA	Nasvi2EG000771	Nasvi2EG000771t1	histone H2B.3, putative (69%a)	protein_coding	GO:0003677	IEA	DNA binding	molecular_function	gnl|Nvit_2.0|Chr5.Scaffold1:218577-218975		14.8949	11.5219	18.2679		0	0	0		2.03043	0.904152	3.15672		0	0	0			inf	inf	inf	inf
NV30593	NV30593-RA	Nasvi2EG000278	Nasvi2EG000278t1	Unknown (52%A)	protein_coding	GO:0005515	IEA	protein binding	molecular_function	gnl|Nvit_2.0|Chr1.Scaffold1:2088223-2088588		13.552	9.93004	17.1739		0	0	0		3.90131	2.15659	5.64603		0	0	0			inf	inf	inf	inf
