# Supplementary material for: Identification of Genes Uniquely Expressed in the Germ-Line Tissues of the Jewel Wasp Nasonia vitripennis
Source: G3 (Bethesda). 2015 Oct 9;5(12):2647–53. doi: 10.1534/g3.115.021386 (PMC4683638; doi:10.1534/g3.115.021386)
Supplement: Supporting Information [file supp_g3.115.021386_Ferree_TableS11.xlsx]

## Sheet: Sheet1
fly gene number	Nvit2-Transcript-ID	Nvit2-Gene-ID	gene	description of function in flies	ID	Description	locus		12853_FPKM (WT testes)	12853_FPKM_conf_lo (WT testes)	12853_FPKM_conf_hi (WT testes)		14400_FPKM (Female Carcass)	14400 FPKM_conf_lo (Female Carcass)	14400_FPKM_conf_hi (Female Carcass)		14401_FPKM (Female Ovaries)	14401 FPKM_conf_lo (Female Ovaries)	14401_FPKM_conf_hi (Female Ovaries)		14406_FPKM (Male Carcass lacking testes)	14406 FPKM_conf_lo (Male Carcass lacking testes)	14406_FPKM_conf_hi (Male Carcass lacking testes)
FBgn0004367	Nasvi2EG002481t1	Nasvi2EG002481	mei-41	DNA damage, dsbreak repair, recombination	NV11067	Serine/threonine-protein kinase ATR (56%U)	gnl|Nvit_2.0|Chr2.Scaffold3:950325-960349		2.65273	2.44169	2.86377		0.0869471	0.051212	0.051212		2.31341	2.12849	2.49832		0.192717	0.132777	0.252658
FBgn0026206	Nasvi2EG001095t1	Nasvi2EG001095	mei-P26	germ cell, meiotic nuclear division	NV10527	Brain tumor protein (61%A)	gnl|Nvit_2.0|Chr5.Scaffold1:2892602-2896817		17.9829	17.1617	18.8041		0.137546	0.0708264	0.0708264		1.09341	0.905195	1.28162		0.183649	0.0970187	0.270279
FBgn0002707	Nasvi2EG011643t3	Nasvi2EG011643	mei-9	DNA damage, repair, meiotic recombination	NV15404	DNA repair endonuclease XPF (65%U)	gnl|Nvit_2.0|Chr4.Scaffold26:228380-233002		8.41009	7.78237	9.03782		1.93046	1.64688	1.64688		4.80276	4.36014	5.24539		1.28472	1.02789	1.54154
FBgn0002716	Nasvi2EG023760t1	Nasvi2EG002376	mei-W68	female meiotic recombination	NV23068	meiotic recombination protein SPO11 (37%A)	gnl|Nvit_2.0|Chr4.Scaffold204:230871-232365		1.01396	0.649737	1.37819		0.394835	0.183787	0.183787		0.336619	0.141535	0.531703		0.174372	0.018409	0.330335
FBgn0003545	Nasvi2EG018241t2	Nasvi2EG003885	subito	meiosis, mitosis, spindle organization	NV24472	Unknown (Fragment) (19%U)	gnl|Nvit_2.0|Chr2.Scaffold5:2738038-2742372		117.05	115.138	118.961		0	0	0		0	0	0		0	0	0
FBgn0003545	Nasvi2EG018241t2	Nasvi2EG018241	subito	meiosis, mitosis, spindle organization	NV17532	M-phase phosphoprotein 1 (30%U)	gnl|Nvit_2.0|Chr3.Scaffold89:231059-236626		3.86136	3.51494	4.20777		0.0201149	0	0		9.79699	9.28378	10.3102		0	0	0
FBgn0011606	Nasvi2EG002860t2	Nasvi2EG002860	Klp3A	chrom. Seg, spindle org., male meiosis	NV11229	Chromosome-associated kinesin KIF4 (47%U)	gnl|Nvit_2.0|Chr2.Scaffold3:4764178-4777130		8.33423	7.78349	8.88497		0.0314067	0	0		12.3251	11.5166	13.1336		0.0990333	0.033342	0.164725
FBgn0039139	Nasvi2EG007810t1	Nasvi2EG007810	Ime4	cyst encapsulation	NV13609	N6-adenosine-methyltransferase 70 kDa subunit (78%U)	gnl|Nvit_2.0|Chr5.Scaffold14:1384416-1386248		4.37534	3.75346	4.99723		2.89722	2.42723	2.42723		5.55203	4.8968	6.20725		4.42295	3.7655	5.08041
FBgn0267033	Nasvi2EG010248t1	Nasvi2EG010248	mamo	Zinc finger and BTB domain-containing protein (83%A)	NV14749	protein binding	gnl|Nvit_2.0|Chr3.Scaffold20:1790916-1798111		3.60429	3.08808	4.12051		0.685649	0.474999	0.474999		0.461734	0.29025	0.633218		0.458922	0.266583	0.651261
FBgn0267033	Nasvi2EG010250t1	Nasvi2EG010250	mamo	GLEAN_29735 (78%A)	NV14750	DNA binding	gnl|Nvit_2.0|Chr3.Scaffold20:1799390-1822871		0.345041	0.136973	0.553108		0.297522	0.118109	0.118109		0.0269125	0	0.0807376		0.30135	0.10045	0.50225
FBgn0000063	Nasvi2EG005277t1	Nasvi2EG005277	ald	centrosomes, spindle, female meiosis	NV12442	Dual specificity protein kinase TTK (45%A)	gnl|Nvit_2.0|Chr2.Scaffold8:393184-397528		5.79195	5.36085	6.22306		3.86998	3.53805	3.53805		20.7568	19.9981	21.5154		4.44867	4.05048	4.84686
FBgn0032104	Nasvi2EG005294t1	Nasvi2EG005294	aust	male meiosis chromatid segregation	NV12456	borealin (36%A)	gnl|Nvit_2.0|Chr2.Scaffold8:453876-454700		51.8131	48.554	55.0721		4.32768	3.44948	3.44948		189.363	183.589	195.136		6.50741	5.32259	7.69223
FBgn0004373	Nasvi2EG012283t1	Nasvi2EG012283	fwd	male meiosis, cytokinesis, spermatocyte division	NV15725	Phosphatidylinositol 4-kinase beta (69%U)	gnl|Nvit_2.0|Chr4.Scaffold29:182108-186812		35.187	34.096	36.278		5.18868	4.79759	4.79759		6.65678	6.21086	7.10269		5.82969	5.36324	6.29614
FBgn0261787	Nasvi2EG012448t1	Nasvi2EG012448	bru	contr. Rings, male meiosis, spermatocyte division	NV15799	NIK-and IKBKB-binding protein (81%U)	gnl|Nvit_2.0|Chr3.Scaffold30:71727-76162		4.74879	4.33389	5.16369		1.63452	1.4068	1.4068		5.73115	5.30651	6.1558		1.68684	1.42749	1.94619
FBgn0260780	Nasvi2EG001569t2	Nasvi2EG001569	wisp	Belongs to the DNA polymerase type-B-like family	NV10736	Poly RNA polymerase gld-2 A (48%A)	gnl|Nvit_2.0|Chr5.Scaffold2:2712914-2716148		10.6799	9.93312	11.4268		0.135185	0.0568399	0.0568399		21.7878	20.7969	22.7786		0.113293	0.0331826	0.193402
FBgn0267975	Nasvi2EG004583t1	Nasvi2EG004583	vib	contractile ring, male meiosis cytokinesis	NV12055	phosphatidylinositol transfer protein alpha isoform (93%a)	gnl|Nvit_2.0|Chr3.Scaffold6:4028895-4031674		18.2168	16.8819	19.5516		58.0916	55.8775	55.8775		97.994	95.111	100.877		56.2727	53.8415	58.7039
FBgn0260991	Nasvi2EG033204t1	Nasvi2EG012315	Incenp	lots	NV22871	Unknown (48%A)	gnl|Nvit_2.0|Chr4.Scaffold29:408576-478015		8.40338	7.89983	8.90693		38.1229	37.1212	37.1212		16.1829	15.5332	16.8325		1.58684	1.35528	1.81841
FBgn0031399	Nasvi2EG009223t1	Nasvi2EG009223	mio	dsbrepair, oocyte fate, regulation of meiosis	NV14323	WD repeat-containing protein mio-B (82%a)	gnl|Nvit_2.0|Chr3.Scaffold17:1773832-1777519		1.99444	1.68669	2.30219		1.63901	1.36799	1.36799		4.36538	3.90164	4.82912		1.57261	1.27754	1.86768
FBgn0031613	Nasvi2EG000123	Nasvi2EG000123	HP6	chromobox protein homolog 1, putative (75%a)	NV10055	chromobox protein homolog 1, putative (75%a)	gnl|Nvit_2.0|Chr1.Scaffold1:1139104-1141619		74.6324	72.1343	77.1306		16.374	15.2748	15.2748		358.074	352.926	363.222		18.3536	17.0591	19.6482
