# Supplementary material for: Identification of Genes Uniquely Expressed in the Germ-Line Tissues of the Jewel Wasp Nasonia vitripennis
Source: G3 (Bethesda). 2015 Oct 9;5(12):2647–53. doi: 10.1534/g3.115.021386 (PMC4683638; doi:10.1534/g3.115.021386)
Supplement: Supporting Information [file supp_g3.115.021386_Ferree_TableS12.xlsx]

## Sheet: Sheet1
gene_id	Nasonia Ortholog	FBGN	Centrosomal proteins – Drosophila	locus	12853_FPKM (WT testes)	12853_FPKM_conf_lo (WT testes)	12853_FPKM_conf_hi (WT testes)		14406_FPKM (Male Carcass lacking testes)	14406 FPKM_conf_lo (Male Carcass lacking testes)	14406_FPKM_conf_hi (Male Carcass lacking testes)		14400_FPKM (Female Carcass)	14400 FPKM_conf_lo (Female Carcass)	14400_FPKM_conf_hi (Female Carcass)		14401_FPKM (Female Ovaries)	14401 FPKM_conf_lo (Female Ovaries)	14401_FPKM_conf_hi (Female Ovaries)
NV10012	Nasvi2EG000040	FBgn0262699	rap	gnl|Nvit_2.0|Chr1.Scaffold1:534014-536848	32.6313	30.8564	34.4062		2.35928	1.85888	2.85967		1.62372	1.25131	1.25131		15.5034	14.365	16.6417
NV10086	Nasvi2EG000176	FBgn0035422	RpL28	gnl|Nvit_2.0|Chr1.Scaffold1:1404014-1404989	216	205.463	226.536		256.224	244.836	267.612		1258.74	1234.81	1234.81		2032.32	2002.44	2062.2
NV10139	Nasvi2EG000289	FBgn0030672	CG9281	gnl|Nvit_2.0|Chr1.Scaffold1:2131027-2134597	41.4623	39.8828	43.0419		21.5512	20.3598	22.7425		26.4273	25.2559	25.2559		89.0998	86.9228	91.2768
NV10257	Nasvi2EG000499	FBgn0027537	CG11092	gnl|Nvit_2.0|Chr1.Scaffold1:3559430-3562377	9.89752	9.18554	10.6095		1.70861	1.38942	2.02781		2.12121	1.79949	1.79949		53.9078	51.1927	56.6229
NV10257	Nasvi2EG000499	FBgn0038274	CG7262	gnl|Nvit_2.0|Chr1.Scaffold1:3559430-3562377	9.89752	9.18554	10.6095		1.70861	1.38942	2.02781		2.12121	1.79949	1.79949		53.9078	51.1927	56.6229
NV10263	Nasvi2EG000509	FBgn0003279	RpL4	gnl|Nvit_2.0|Chr1.Scaffold1:3589838-3593391	100.169	97.0795	103.259		68.2286	65.5852	70.872		224.111	219.753	219.753		583.807	576.843	590.771
NV21604	Nasvi2EG000586	FBgn0261004	asl	gnl|Nvit_2.0|Chr1.Scaffold1:4123052-4125925	4.7058	4.2438	5.1678		0.221723	0.117133	0.326313		0.3816	0.259255	0.259255		4.33671	3.9228	4.75063
NV21604	Nasvi2EG000586	FBgn0261004	asl	gnl|Nvit_2.0|Chr1.Scaffold1:4123052-4125925	4.7058	4.2438	5.1678		0.221723	0.117133	0.326313		0.3816	0.259255	0.259255		4.33671	3.9228	4.75063
NV10289	Nasvi2EG000604	FBgn0035107	mri	gnl|Nvit_2.0|Chr1.Scaffold1:4209748-4212660	17.3813	16.0125	18.75		10.5109	9.39968	11.6221		6.73963	5.94127	5.94127		9.2377	8.31278	10.1626
NV10291	Nasvi2EG000606	FBgn0039757	RpS7	gnl|Nvit_2.0|Chr1.Scaffold1:4217792-4219664	173.195	166.096	180.294		69.5636	64.9557	74.1715		461.775	450.849	450.849		1215.93	1198.39	1233.47
NV10296	Nasvi2EG000631	FBgn0266053	Patr-1	gnl|Nvit_2.0|Chr1.Scaffold1:4547979-4551646	15.0131	13.985	16.0412		1.25495	0.939887	1.57002		0.971768	0.723189	0.723189		5.77795	5.18417	6.37173
NV10368	Nasvi2EG000806	FBgn0032987	RpL21	gnl|Nvit_2.0|Chr5.Scaffold1:660357-661413	518.825	504.651	533		407.153	394.48	419.827		1371.86	1350.19	1350.19		2506.37	2477.56	2535.19
NV10407	Nasvi2EG000873	FBgn0010591	Sply	gnl|Nvit_2.0|Chr5.Scaffold1:1139200-1147887	4.12395	3.56533	4.68256		6.67521	5.92981	7.4206		11.7335	10.8552	10.8552		50.5578	48.7426	52.373
NV10427	Nasvi2EG000944	FBgn0010408	RpS9	gnl|Nvit_2.0|Chr5.Scaffold1:1875144-1877202	58.0144	54.2637	61.7651		43.736	40.3918	47.0802		193.102	186.741	186.741		540.767	530.049	551.484
NV10504	Nasvi2EG001066	FBgn0034451	TBCB	gnl|Nvit_2.0|Chr5.Scaffold1:2778627-2779708	162.078	157.083	167.074		28.1753	26.0196	30.331		17.3864	15.857	15.857		30.8417	28.8043	32.8791
NV10555	Nasvi2EG001148	FBgn0023512	eIF2B-epsilon	gnl|Nvit_2.0|Chr5.Scaffold1:3225348-3227503	8.09026	7.36373	8.81678		4.81611	4.22582	5.4064		6.23398	5.63899	5.63899		18.0951	17.0827	19.1075
NV10574	Nasvi2EG001172	FBgn0250814	CG4169	gnl|Nvit_2.0|Chr5.Scaffold1:3324335-3326457	40.9319	38.986	42.8777		106.587	103.325	109.85		305	299.996	299.996		73.8579	71.4331	76.2827
NV10595	Nasvi2EG001210	FBgn0032340	Ge-1	gnl|Nvit_2.0|Chr5.Scaffold2:73978-78133	10.6223	9.88974	11.3549		2.76842	2.37584	3.16101		3.17142	2.79664	2.79664		22.3447	21.3577	23.3317
NV10616	Nasvi2EG001287	FBgn0003732	Top2	gnl|Nvit_2.0|Chr5.Scaffold2:800910-807221	6.57858	6.15282	7.00433		1.90068	1.65783	2.14353		1.32575	1.14526	1.14526		7.94433	7.50671	8.38196
NV10632	Nasvi2EG001318	FBgn0020496	CtBP	gnl|Nvit_2.0|Chr5.Scaffold2:1012765-1016182	19.5306	18.2491	20.8122		7.34811	6.52556	8.17066		7.47147	6.73529	6.73529		32.4812	30.9479	34.0145
NV10667	Nasvi2EG001392	FBgn0260799	p120ctn	gnl|Nvit_2.0|Chr5.Scaffold2:1398180-1404120	17.9476	16.8388	19.0564		1.62881	1.27871	1.9789		1.49222	1.19391	1.19391		3.33537	2.88372	3.78702
NV10680	Nasvi2EG001419	FBgn0087002	RfaBp	gnl|Nvit_2.0|Chr5.Scaffold2:1643168-1657873	1.32044	1.19717	1.4437		131.779	130.482	133.077		69.4225	68.5859	68.5859		1.37206	1.25357	1.49055
NV50027	Nasvi2EG001434	FBgn0003124	polo	gnl|Nvit_2.0|Chr5.Scaffold2:1765867-1768617	24.6785	23.2797	26.0773		0.149611	0.0365158	0.262707		0.0341984	0	0		21.7273	20.5079	22.9467
NV10699	Nasvi2EG001459	FBgn0263598	Vha68-2	gnl|Nvit_2.0|Chr5.Scaffold2:1907754-1910621	13.842	12.8817	14.8024		18.8207	17.6459	19.9955		19.3284	18.2679	18.2679		25.1672	23.9647	26.3696
NV10743	Nasvi2EG001595	FBgn0002031	l(2)37Cc	gnl|Nvit_2.0|Chr5.Scaffold2:3092581-3094197	24.8414	22.7093	26.9735		32.2683	29.7515	34.7851		49.4819	46.6794	46.6794		130.128	125.618	134.638
NV10777	Nasvi2EG001696	FBgn0033897	Rcd1	gnl|Nvit_2.0|Chr5.Scaffold2:3894228-3899455	6.68585	6.16614	7.20556		3.92097	3.50348	4.33847		2.78885	2.47548	2.47548		13.86	13.1641	14.5558
NV10823	Nasvi2EG001985	FBgn0263594	growl	gnl|Nvit_2.0|Chr5.Scaffold2:5322673-5325118	83.5646	81.0589	86.0702		2.34025	1.90379	2.7767		2.91528	2.47284	2.47284		8.95867	8.1861	9.73124
NV10864	Nasvi2EG002051	FBgn0001108	Gl	gnl|Nvit_2.0|Chr5.Scaffold2:5741524-5750613	5.43342	5.00914	5.8577		3.77112	3.40222	4.14002		3.6454	3.31946	3.31946		4.96723	4.58762	5.34683
NV10946	Nasvi2EG002214	FBgn0004889	tws	gnl|Nvit_2.0|Chr5.Scaffold2:6772956-6788355	10.6975	9.69882	11.6961		3.50744	2.91457	4.10031		3.94	3.36923	3.36923		59.8372	57.6468	62.0276
NV11016	Nasvi2EG002390	FBgn0011284	RpS4	gnl|Nvit_2.0|Chr2.Scaffold3:559366-561048	170.022	164.288	175.756		134.362	129.134	139.59		353.985	346.156	346.156		965.792	953.029	978.555
NV11053	Nasvi2EG002460	FBgn0044323	Cka	gnl|Nvit_2.0|Chr2.Scaffold3:839356-846485	14.0884	13.2505	14.9262		17.0736	16.11	18.0373		15.8	14.9758	14.9758		35.2071	33.9767	36.4375
NV11055	Nasvi2EG002462	FBgn0010412	RpS19a	gnl|Nvit_2.0|Chr2.Scaffold3:850622-851649	152.738	145.084	160.391		214.806	205.68	223.932		508.957	495.86	495.86		1048.32	1029.65	1066.99
NV11065	Nasvi2EG002473	FBgn0029733	CG6927	gnl|Nvit_2.0|Chr2.Scaffold3:918875-924495	2.15024	1.70902	2.59146		0.535594	0.307216	0.763972		0.370938	0.2005	0.2005		0.467331	0.275259	0.659404
NV11113	Nasvi2EG002605	FBgn0013765	cnn	gnl|Nvit_2.0|Chr2.Scaffold3:1943960-1966338	86.8383	85.2121	88.4644		28.8155	27.8376	29.7934		30.0242	29.1313	29.1313		7.2444	6.80586	7.68294
NV11205	Nasvi2EG002816	FBgn0020503	CLIP-190	gnl|Nvit_2.0|Chr2.Scaffold3:4403704-4415513	0.476908	0.189321	0.764494		9.02343	7.72198	10.3249		8.33316	7.19872	7.19872		0.481788	0.21454	0.749036
NV11244	Nasvi2EG002881	FBgn0022213	Cas	gnl|Nvit_2.0|Chr2.Scaffold3:4958801-4963060	8.37825	7.76883	8.98768		0.433496	0.286301	0.580691		0.506838	0.367242	0.367242		20.7729	19.8813	21.6646
NV11303	Nasvi2EG003021	FBgn0035471	Sc2	gnl|Nvit_2.0|Chr4.Scaffold4:516890-518626	18.4954	16.9541	20.0367		111.12	107.218	115.022		136.83	132.929	132.929		99.6245	96.3115	102.938
NV11314	Nasvi2EG003042	FBgn0040208	katanin-60	gnl|Nvit_2.0|Chr4.Scaffold4:664410-666545	12.6212	11.5657	13.6766		3.41925	2.84938	3.98913		2.93101	2.45863	2.45863		9.34104	8.49465	10.1874
NV11314	Nasvi2EG003042	FBgn0040208	Kat60	gnl|Nvit_2.0|Chr4.Scaffold4:664410-666545	12.6212	11.5657	13.6766		3.41925	2.84938	3.98913		2.93101	2.45863	2.45863		9.34104	8.49465	10.1874
NV11333	Nasvi2EG003078	FBgn0020497	emb	gnl|Nvit_2.0|Chr4.Scaffold4:1078333-1082531	13.4639	12.7281	14.1998		1.7278	1.45289	2.00271		2.30808	2.02192	2.02192		14.0599	13.3598	14.76
NV11377	Nasvi2EG003197	FBgn0264848	vih	gnl|Nvit_2.0|Chr4.Scaffold4:2256095-2257056	29.4405	26.1017	32.7793		5.26897	3.83316	6.70479		5.13107	3.80898	3.80898		48.5951	44.6161	52.5742
NV11429	Nasvi2EG003280	FBgn0003187	qua	gnl|Nvit_2.0|Chr4.Scaffold4:3009945-3013230	0.984382	0.757049	1.21172		1.11037	0.855695	1.36504		0.736116	0.550117	0.550117		0.135898	0.0571399	0.214657
NV11442	Nasvi2EG003309	FBgn0028479	CG4389	gnl|Nvit_2.0|Chr4.Scaffold4:3203459-3207097	24.817	23.697	25.9369		20.7856	19.7144	21.8568		36.067	34.8129	34.8129		59.2875	57.67	60.905
NV11446	Nasvi2EG003313	FBgn0000100	RpLP0	gnl|Nvit_2.0|Chr4.Scaffold4:3242109-3244073	586.158	577.243	595.073		157.383	152.603	162.162		610.662	602.103	602.103		1565.44	1551.84	1579.05
NV11477	Nasvi2EG003365	FBgn0017579	RpL14	gnl|Nvit_2.0|Chr4.Scaffold4:3563709-3565206	203.956	196.005	211.907		149.404	142.51	156.297		733.929	719.722	719.722		1438.26	1418.64	1457.89
NV11490	Nasvi2EG003385	FBgn0030612	CG5599	gnl|Nvit_2.0|Chr4.Scaffold4:3650303-3653206	67.8401	65.1112	70.5691		18.6362	17.1473	20.1251		35.7848	33.9413	33.9413		16.8793	15.6142	18.1445
NV11512	Nasvi2EG003427	FBgn0032847	Taf13	gnl|Nvit_2.0|Chr4.Scaffold4:3836137-3836964	19.7703	17.2073	22.3333		12.9854	10.8858	15.085		9.29468	7.66429	7.66429		50.9298	47.1389	54.7207
NV11592	Nasvi2EG003587	FBgn0034657	LBR	gnl|Nvit_2.0|Chr4.Scaffold4:5190480-5192695	5.78894	5.12049	6.45739		4.30888	3.70541	4.91235		3.79531	3.28554	3.28554		35.6787	34.1387	37.2187
NV11608	Nasvi2EG003616	FBgn0020910	RpL3	gnl|Nvit_2.0|Chr2.Scaffold5:159278-162028	62.1225	59.5014	64.7436		24.1596	22.4561	25.863		167.136	163.087	163.087		557.264	549.913	564.614
NV11631	Nasvi2EG003675	FBgn0029785	RpL35	gnl|Nvit_2.0|Chr2.Scaffold5:802571-803476	526.972	508.741	545.203		322.159	308.175	336.142		902.84	880.461	880.461		1917.99	1885.95	1950.03
NV11641	Nasvi2EG003691	FBgn0000182	BicC	gnl|Nvit_2.0|Chr2.Scaffold5:879924-888142	1.09618	0.862471	1.32988		0.500178	0.334022	0.666334		0.419183	0.284788	0.284788		19.0817	18.1759	19.9875
NV11703	Nasvi2EG003818	FBgn0000140	asp	gnl|Nvit_2.0|Chr2.Scaffold5:2156668-2164174	6.6636	6.31385	7.01334		0	0	0		0.023766	0.00436114	0.00436114		7.49994	7.15482	7.84507
NV11741	Nasvi2EG003871	FBgn0013325	RpL11	gnl|Nvit_2.0|Chr2.Scaffold5:2408664-2410175	243.56	235.183	251.938		141.133	134.657	147.608		679.631	666.449	666.449		1490.11	1470.85	1509.37
NV11746	Nasvi2EG003878	FBgn0026207	mbo	gnl|Nvit_2.0|Chr2.Scaffold5:2512701-2524414	9.53106	8.74761	10.3145		1.89836	1.5347	2.26202		1.65292	1.34987	1.34987		10.5617	9.79093	11.3325
NV11755	Nasvi2EG003901	FBgn0266111	Ana3	gnl|Nvit_2.0|Chr2.Scaffold5:3215256-3224780	25.0821	24.3846	25.7796		0.439772	0.342576	0.536968		0.272068	0.203323	0.203323		0.826457	0.707257	0.945657
NV11792	Nasvi2EG003957	FBgn0034087	CG8443	gnl|Nvit_2.0|Chr2.Scaffold5:3596500-3606989	16.2767	15.5695	16.9839		1.47334	1.24762	1.69907		1.58434	1.37571	1.37571		3.16679	2.87538	3.45821
NV11806	Nasvi2EG003981	FBgn0004363	porin	gnl|Nvit_2.0|Chr2.Scaffold5:3716446-3719060	57.1876	54.9119	59.4633		82.8172	78.395	87.2393		112.293	106.823	106.823		283.379	270.786	295.973
NV11899	Nasvi2EG004164	FBgn0041188	Atx2	gnl|Nvit_2.0|Chr3.Scaffold6:958045-962461	50.703	49.0446	52.3614		4.35184	3.84116	4.86251		2.93681	2.55996	2.55996		37.3082	35.9869	38.6296
NV11947	Nasvi2EG004275	FBgn0003062	Fib	gnl|Nvit_2.0|Chr3.Scaffold6:1871463-1874466	5.36877	4.65922	6.07832		3.61318	2.9864	4.23997		22.0059	20.3832	20.3832		160.276	152.739	167.812
NV11973	Nasvi2EG004333	FBgn0002525	Lam	gnl|Nvit_2.0|Chr3.Scaffold6:2179389-2189092	49.0803	47.1575	51.0032		6.5649	5.82852	7.30128		7.73361	7.02162	7.02162		57.5219	55.59	59.4538
NV11981	Nasvi2EG004347	FBgn0001086	fzy	gnl|Nvit_2.0|Chr3.Scaffold6:2260048-2262127	37.3393	35.5286	39.15		0.708746	0.449949	0.967544		0.41656	0.238938	0.238938		53.7007	51.6864	55.715
NV12011	Nasvi2EG004412	FBgn0004167	kst	gnl|Nvit_2.0|Chr3.Scaffold6:2639446-2664088	7.88834	7.61506	8.16161		1.84515	1.70586	1.98444		1.84678	1.72252	1.72252		2.45671	2.31427	2.59915
NV12036	Nasvi2EG004513	FBgn0010300	brat	gnl|Nvit_2.0|Chr3.Scaffold6:3516269-3518971	3.54121	3.12675	3.95568		0.0658248	0.00694931	0.1247		0.0209288	0	0		1.03626	0.827394	1.24513
NV12066	Nasvi2EG004598	FBgn0037351	RpL13A	gnl|Nvit_2.0|Chr3.Scaffold6:4079772-4081735	25.2228	22.7345	27.7111		57.2731	53.4123	61.1339		111.378	106.525	106.525		178.995	172.883	185.107
NV12140	Nasvi2EG004752	FBgn0019686	lok	gnl|Nvit_2.0|Chr5.Scaffold7:281324-283200	14.0299	12.8708	15.1891		0.565893	0.324596	0.807191		0.309751	0.148327	0.148327		25.3655	23.9178	26.8132
NV12141	Nasvi2EG004755	FBgn0015754	Lis-1	gnl|Nvit_2.0|Chr5.Scaffold7:290620-300657	53.9212	51.3884	56.4539		12.5262	11.2641	13.7884		12.926	11.7666	11.7666		40.4655	38.4302	42.5009
NV12146	Nasvi2EG004763	FBgn0010217	ATPsyn-beta	gnl|Nvit_2.0|Chr5.Scaffold7:329718-332901	145.755	142.61	148.899		300.385	295.626	305.145		753.962	747.272	747.272		565.333	559.531	571.135
NV12167	Nasvi2EG004808	FBgn0039857	RpL6	gnl|Nvit_2.0|Chr5.Scaffold7:607755-609347	187.651	181.87	193.431		267.453	260.318	274.588		792.811	781.639	781.639		1571.42	1555.84	1586.99
NV20741	Nasvi2EG004889	FBgn0021760	chb	gnl|Nvit_2.0|Chr5.Scaffold7:1340698-1349540	9.49497	8.14542	10.8445		0.555106	0.220365	0.889848		0.0413258	0	0		0.532143	0.236963	0.827324
NV12258	Nasvi2EG004963	FBgn0086356	tum	gnl|Nvit_2.0|Chr5.Scaffold7:1710627-1713957	60.203	58.1593	62.2467		0.318619	0.164066	0.473172		0.08978	0.0164749	0.0164749		17.711	16.6793	18.7428
NV12412	Nasvi2EG005237	FBgn0010078	RpL23	gnl|Nvit_2.0|Chr2.Scaffold8:182875-184646	80.5379	75.6613	85.4145		267.689	258.668	276.711		458.061	447.1	447.1		925.243	909.82	940.665
NV12442	Nasvi2EG005277	FBgn0000063	ald	gnl|Nvit_2.0|Chr2.Scaffold8:393184-397528	5.79195	5.36085	6.22306		4.44867	4.05048	4.84686		3.86998	3.53805	3.53805		20.7568	19.9981	21.5154
NV12451	Nasvi2EG005290	FBgn0001218	Hsc70-3	gnl|Nvit_2.0|Chr2.Scaffold8:438744-442484	134.833	132.353	137.313		456.619	437.189	476.049		195.483	186.95	186.95		392.484	375.822	409.147
NV12501	Nasvi2EG005384	FBgn0028646	aralar1	gnl|Nvit_2.0|Chr3.Scaffold8:233443-253638	2.5837	2.17645	2.99094		10.6595	9.79029	11.5287		8.73635	8.03656	8.03656		5.61666	5.05916	6.17416
NV12700	Nasvi2EG005871	FBgn0022772	Orc1	gnl|Nvit_2.0|Chr4.Scaffold9:2167544-2170543	1.73954	1.42195	2.05714		0.314072	0.173614	0.454529		1.65096	1.36356	1.36356		20.2854	19.2752	21.2957
NV12737	Nasvi2EG005963	FBgn0011704	RnrS	gnl|Nvit_2.0|Chr4.Scaffold9:2612605-2616830	76.2823	73.3125	79.2522		2.10267	1.57791	2.62743		3.41501	2.80851	2.80851		41.4484	38.7799	44.1169
NV12776	Nasvi2EG006040	FBgn0005427	ewg	gnl|Nvit_2.0|Chr4.Scaffold9:3099214-3104793	3.85674	3.25806	4.45543		2.69748	2.17835	3.21661		1.76348	1.38443	1.38443		9.59231	8.7116	10.473
NV12777	Nasvi2EG006041	FBgn0019624	CoVa	gnl|Nvit_2.0|Chr4.Scaffold9:3106901-3108033	215.572	208.206	222.938		652.163	638.887	665.44		1191.39	1175.14	1175.14		341.747	333.108	350.387
NV12985	Nasvi2EG006496	FBgn0264492	CK2	gnl|Nvit_2.0|Chr5.Scaffold10:1954194-1956732	42.6279	40.3726	44.8833		16.0384	14.5986	17.4781		20.1417	18.6942	18.6942		91.9646	88.8953	95.0339
NV13008	Nasvi2EG006548	FBgn0011272	RpL13	gnl|Nvit_2.0|Chr5.Scaffold10:2181826-2183485	147.674	142.022	153.325		119.319	112.153	126.484		354.379	337.808	337.808		793.513	759.361	827.666
NV50131	Nasvi2EG006612	FBgn0263832	Rcd5	gnl|Nvit_2.0|Chr5.Scaffold10:2750924-2752705	24.0285	22.4363	25.6207		7.04109	6.13381	7.94838		4.48125	3.83492	3.83492		13.9843	12.8465	15.1221
NV13069	Nasvi2EG006687	FBgn0044324	Chro	gnl|Nvit_2.0|Chr2.Scaffold11:93594-97973	22.1818	21.2927	23.0708		5.78969	5.31018	6.26919		4.46651	4.08995	4.08995		19.9726	19.1883	20.7569
NV13247	Nasvi2EG007035	FBgn0032518	RpL24	gnl|Nvit_2.0|Chr1.Scaffold12:231473-233080	88.5765	82.9744	94.1786		33.9319	30.1304	37.7335		182.832	172.171	172.171		346.096	328.517	363.675
NV13256	Nasvi2EG007052	FBgn0011760	ctp	gnl|Nvit_2.0|Chr1.Scaffold12:325286-327198	927.434	919.056	935.811		65.9764	63.6553	68.2974		66.5821	64.4897	64.4897		352.455	347.604	357.305
NV13324	Nasvi2EG007254	FBgn0061200	Nup153	gnl|Nvit_2.0|Chr1.Scaffold12:2757633-2763619	18.0003	17.3134	18.6871		1.25097	1.05927	1.44267		1.04057	0.884809	0.884809		4.3851	4.06774	4.70245
NV13344	Nasvi2EG007287	FBgn0036480	Cep135	gnl|Nvit_2.0|Chr1.Scaffold12:3011959-3016152	12.3269	11.5624	13.0914		0.14157	0.0561999	0.226939		0.0613653	0.0112607	0.0112607		0.480864	0.340146	0.621582
NV13353	Nasvi2EG007322	FBgn0260439	PP2A-29B	gnl|Nvit_2.0|Chr2.Scaffold13:11224-17221	23.709	22.564	24.854		30.8237	29.4645	32.183		33.9949	32.7213	32.7213		56.7546	55.1035	58.4057
NV13369	Nasvi2EG007353	FBgn0004419	me31B	gnl|Nvit_2.0|Chr2.Scaffold13:282815-284871	22.978	21.4063	24.5497		0.748797	0.453985	1.04361		0.927094	0.632197	0.632197		57.3096	55.0089	59.6103
NV13371	Nasvi2EG007358	FBgn0004649	yl	gnl|Nvit_2.0|Chr2.Scaffold13:289931-301826	0.505951	0.400453	0.611449		1.69942	1.49588	1.90296		2.16913	1.96478	1.96478		31.7682	30.981	32.5554
NV13407	Nasvi2EG007413	FBgn0039713	RpS8	gnl|Nvit_2.0|Chr2.Scaffold13:662841-664699	198.52	191.45	205.59		162.273	155.758	168.787		570.195	558.904	558.904		1259.31	1242.73	1275.89
NV13477	Nasvi2EG007554	FBgn0261602	RpL8	gnl|Nvit_2.0|Chr2.Scaffold13:2228219-2230146	222.944	216.51	229.378		123.036	115.945	130.126		465.739	445.673	445.673		1129.25	1083.3	1175.2
NV13546	Nasvi2EG007692	FBgn0040237	bor	gnl|Nvit_2.0|Chr5.Scaffold14:215096-218342	11.5923	10.8094	12.3752		7.46864	6.81	8.12728		13.2185	12.4386	12.4386		44.6499	43.2192	46.0805
NV13560	Nasvi2EG007719	FBgn0021761	Nup154	gnl|Nvit_2.0|Chr5.Scaffold14:280997-286705	2.51701	2.23247	2.80155		0.306637	0.201742	0.411532		0.215135	0.137856	0.137856		5.42761	5.03728	5.81793
NV13676	Nasvi2EG007925	FBgn0036710	CG6479	gnl|Nvit_2.0|Chr5.Scaffold14:2507968-2510059	1.33315	0.991764	1.67453		2.82276	2.3074	3.33813		1.69663	1.33483	1.33483		23.4891	22.1574	24.8207
NV13740	Nasvi2EG008045	FBgn0033912	RpS23	gnl|Nvit_2.0|Chr2.Scaffold15:64303-65233	276.586	265.323	287.85		259.52	248.634	270.407		757.678	740.129	740.129		1689.29	1663.4	1715.18
NV13753	Nasvi2EG008067	FBgn0033029	l(2)NC136	gnl|Nvit_2.0|Chr2.Scaffold15:148254-152721	14.514	13.7295	15.2985		5.99269	5.46394	6.52144		6.15699	5.67788	5.67788		32.5916	31.4991	33.684
NV13953	Nasvi2EG008482	FBgn0026432	Grip163	gnl|Nvit_2.0|Chr1.Scaffold16:1038086-1043936	11.4796	10.9444	12.0148		1.63391	1.41894	1.84889		1.05536	0.902475	0.902475		4.32657	4.01876	4.63439
NV13962	Nasvi2EG008496	FBgn0037249	eIF3-S10	gnl|Nvit_2.0|Chr1.Scaffold16:1088686-1093020	64.3709	62.8021	65.9398		40.2808	38.9854	41.5762		54.0063	52.6552	52.6552		186.636	184.129	189.143
NV13985	Nasvi2EG008538	FBgn0011725	twin	gnl|Nvit_2.0|Chr1.Scaffold16:1254022-1533126	2.05032	1.64025	2.46038		0.508168	0.295189	0.721146		0.0707453	0	0		1.25319	0.950856	1.55552
NV14031	Nasvi2EG008683	FBgn0005654	lat	gnl|Nvit_2.0|Chr1.Scaffold16:2266757-2269738	0.574356	0.377354	0.771358		0.109568	0.0201061	0.19903		0.0291477	0	0		3.69793	3.22592	4.16994
NV14046	Nasvi2EG008716	FBgn0050122	CG30122	gnl|Nvit_2.0|Chr1.Scaffold16:2439565-2446974	41.7819	40.5593	43.0046		3.85524	3.46778	4.24271		4.06716	3.70967	3.70967		27.8308	26.9032	28.7583
NV14064	Nasvi2EG008765	FBgn0026418	Hsc70Cb	gnl|Nvit_2.0|Chr1.Scaffold16:2692953-2699928	66.1325	64.2584	68.0066		10.9427	10.1434	11.7419		6.33507	5.7876	5.7876		30.5629	29.3795	31.7463
NV14128	Nasvi2EG008863	FBgn0003517	sta	gnl|Nvit_2.0|Chr1.Scaffold16:3251186-3253258	257.926	251.844	264.008		78.7247	75.2599	82.1896		248.612	242.976	242.976		591.883	583.228	600.539
NV14271	Nasvi2EG009129	FBgn0026430	Grip84	gnl|Nvit_2.0|Chr3.Scaffold17:1244032-1248877	5.56356	5.05726	6.06987		1.50131	1.22721	1.77541		1.42134	1.18362	1.18362		9.26765	8.65416	9.88113
NV22001	Nasvi2EG009229	FBgn0027500	spd-2	gnl|Nvit_2.0|Chr3.Scaffold17:1784186-1789529	1.26621	1.06725	1.46518		0.204412	0.120399	0.288425		0.0539628	0.0158053	0.0158053		5.02589	4.65547	5.39631
NV22001	Nasvi2EG009229	FBgn0027500	D-Spd2	gnl|Nvit_2.0|Chr3.Scaffold17:1784186-1789529	1.26621	1.06725	1.46518		0.204412	0.120399	0.288425		0.0539628	0.0158053	0.0158053		5.02589	4.65547	5.39631
NV22001	Nasvi2EG009229	FBgn0027500	spd-2	gnl|Nvit_2.0|Chr3.Scaffold17:1784186-1789529	1.26621	1.06725	1.46518		0.204412	0.120399	0.288425		0.0539628	0.0158053	0.0158053		5.02589	4.65547	5.39631
NV14397	Nasvi2EG009396	FBgn0034310	Nup75	gnl|Nvit_2.0|Chr3.Scaffold18:476376-479553	1.52706	1.23586	1.81826		0.647011	0.448232	0.845791		0.87439	0.667624	0.667624		21.1367	20.1305	22.1429
NV14438	Nasvi2EG009490	FBgn0033264	CG2158	gnl|Nvit_2.0|Chr3.Scaffold18:1366837-1368713	8.49093	7.61282	9.36904		2.78363	2.26221	3.30505		3.74024	3.19081	3.19081		36.562	34.8719	38.2521
NV14445	Nasvi2EG009514	FBgn0000377	crn	gnl|Nvit_2.0|Chr3.Scaffold18:1662615-1665014	8.53065	7.78461	9.27669		4.16338	3.61219	4.71456		4.82676	4.30223	4.30223		30.51	29.2	31.8199
NV14491	Nasvi2EG009612	FBgn0011211	blw	gnl|Nvit_2.0|Chr3.Scaffold18:2635106-2638832	132.347	129.519	135.174		237.276	226.846	247.705		564.685	547.368	547.368		450.173	435.957	464.388
NV14615	Nasvi2EG009943	FBgn0030871	CG8142	gnl|Nvit_2.0|Chr2.Scaffold19:1974827-1977051	16.9047	15.3615	18.4479		1.31141	0.8628	1.76002		1.39673	0.984148	0.984148		40.9549	38.7161	43.1937
NV14621	Nasvi2EG009956	FBgn0034968	RpL12	gnl|Nvit_2.0|Chr2.Scaffold19:2090617-2092031	67.3694	63.0002	71.7386		53.6694	49.691	57.6479		291.452	282.993	282.993		701.835	688.665	715.006
NV14673	Nasvi2EG010059	FBgn0261596	RpS24	gnl|Nvit_2.0|Chr2.Scaffold19:2924274-2926606	108.439	102.98	113.899		163.713	156.892	170.534		371.689	362.211	362.211		857.056	842.727	871.385
NV26037	Nasvi2EG010081	FBgn0036451	CG9425	gnl|Nvit_2.0|Chr3.Scaffold20:158611-162332	22.2525	21.2329	23.2722		8.70222	8.03295	9.37149		8.44658	7.85734	7.85734		46.2327	44.8602	47.6053
NV14689	Nasvi2EG010108	FBgn0034921	Dcp1	gnl|Nvit_2.0|Chr3.Scaffold20:377749-379647	31.796	30.0397	33.5523		5.99148	5.1909	6.79206		7.17501	6.39529	6.39529		23.8368	22.4219	25.2518
NV14742	Nasvi2EG010236	FBgn0004867	sop	gnl|Nvit_2.0|Chr3.Scaffold20:1598900-1600447	417.216	409.725	424.708		151.842	147.164	156.519		487.979	480.338	480.338		1683.1	1669.06	1697.14
NV14781	Nasvi2EG010310	FBgn0026371	Plk4	gnl|Nvit_2.0|Chr2.Scaffold21:220056-223501	22.372	21.3162	23.4278		0.32444	0.191095	0.457784		0.451427	0.311021	0.311021		8.1917	7.59361	8.78979
NV14781	Nasvi2EG010310	FBgn0026371	SAK	gnl|Nvit_2.0|Chr2.Scaffold21:220056-223501	22.372	21.3162	23.4278		0.32444	0.191095	0.457784		0.451427	0.311021	0.311021		8.1917	7.59361	8.78979
NV14816	Nasvi2EG010373	FBgn0266580	gp210	gnl|Nvit_2.0|Chr2.Scaffold21:546430-553694	6.37911	6.00612	6.7521		0.321499	0.232981	0.410017		0.324692	0.245359	0.245359		7.0829	6.71648	7.44933
NV14817	Nasvi2EG010374	FBgn0011016	SsRbeta	gnl|Nvit_2.0|Chr2.Scaffold21:554514-555974	43.2953	40.0683	46.5223		33.2556	30.3377	36.1734		143.532	138.079	138.079		195.091	188.762	201.42
NV14833	Nasvi2EG010405	FBgn0034646	Rae1	gnl|Nvit_2.0|Chr2.Scaffold21:686526-694284	12.7875	11.5747	14.0004		5.52416	4.66047	6.38784		5.2192	4.46082	4.46082		32.241	30.003	34.4789
NV14848	Nasvi2EG010431	FBgn0000559	Ef2b	gnl|Nvit_2.0|Chr2.Scaffold21:908391-914425	148.922	146.495	151.349		144.713	138.236	151.19		203.116	194.329	194.329		558.04	534.612	581.467
NV14877	Nasvi2EG010487	FBgn0030241	feo	gnl|Nvit_2.0|Chr2.Scaffold21:1373274-1411631	8.63509	7.9155	9.35468		0.308428	0.166712	0.450145		0.129344	0.0458282	0.0458282		17.6076	16.6459	18.5694
NV14922	Nasvi2EG010573	FBgn0023216	Parg	gnl|Nvit_2.0|Chr2.Scaffold21:2223905-2226946	24.5626	23.3812	25.7441		2.90936	2.48085	3.33787		2.26759	1.92943	1.92943		10.5443	9.81863	11.2699
NV14954	Nasvi2EG010649	FBgn0005593	RpL7	gnl|Nvit_2.0|Chr2.Scaffold21:2816897-2819040	84.2816	80.5048	88.0583		101.873	97.6034	106.143		266.114	259.784	259.784		632.912	623.18	642.643
NV14982	Nasvi2EG010687	FBgn0010488	Nat1	gnl|Nvit_2.0|Chr3.Scaffold22:55517-58833	200.321	197.313	203.329		39.8314	38.4334	41.2295		25.831	24.8277	24.8277		105.336	103.28	107.392
NV15050	Nasvi2EG010806	FBgn0036213	RpL10Ab	gnl|Nvit_2.0|Chr3.Scaffold22:1466932-1469030	87.2022	82.8529	91.5514		62.4974	58.7141	66.2807		203.388	197.206	197.206		522.961	512.981	532.941
NV15035	Nasvi2EG010811	FBgn0031519	CG3326	gnl|Nvit_2.0|Chr3.Scaffold22:1361431-1363600	1.2614	0.935706	1.58709		0.724621	0.467921	0.981321		0.435231	0.256352	0.256352		12.8296	11.8583	13.801
NV15043	Nasvi2EG010823	FBgn0040228	dyn-p25	gnl|Nvit_2.0|Chr3.Scaffold22:1438241-1439368	11.6799	10.2054	13.1543		7.15813	5.97331	8.34295		8.8628	7.65365	7.65365		21.6972	19.8187	23.5757
NV15043	Nasvi2EG010823	FBgn0040228	dyn-p25	gnl|Nvit_2.0|Chr3.Scaffold22:1438241-1439368	11.6799	10.2054	13.1543		7.15813	5.97331	8.34295		8.8628	7.65365	7.65365		21.6972	19.8187	23.5757
NV15062	Nasvi2EG010847	FBgn0004436	UbcD6	gnl|Nvit_2.0|Chr3.Scaffold22:1547806-1550327	29.2681	27.0217	31.5145		33.8887	31.0151	36.7623		35.7781	33.0208	33.0208		42.8557	39.7621	45.9493
NV15083	Nasvi2EG010913	FBgn0265574	CG6905	gnl|Nvit_2.0|Chr3.Scaffold22:2145845-2149229	11.1751	10.3799	11.9702		2.48323	2.09303	2.87343		3.11837	2.72078	2.72078		23.8785	22.7989	24.958
NV15091	Nasvi2EG010931	FBgn0038965	mats	gnl|Nvit_2.0|Chr3.Scaffold22:2237316-2239508	3.99993	2.94032	5.05953		1.66685	0.968254	2.36544		2.0545	1.34332	1.34332		1.78484	1.13311	2.43657
NV15102	Nasvi2EG010956	FBgn0038145	Droj2	gnl|Nvit_2.0|Chr3.Scaffold22:2396260-2398989	161.526	157.051	166.002		44.1085	41.3667	46.8502		46.8935	44.2043	44.2043		141.758	135.74	147.777
NV15248	Nasvi2EG011288	FBgn0263197	Patronin	gnl|Nvit_2.0|Chr2.Scaffold24:438776-484649	5.42847	5.02664	5.8303		0.924078	0.750982	1.09717		1.32203	1.13634	1.13634		7.5268	7.08596	7.96764
NV15295	Nasvi2EG011381	FBgn0261456	hpo	gnl|Nvit_2.0|Chr2.Scaffold24:1514021-1516863	4.66123	4.01792	5.30454		0.955336	0.651455	1.25922		1.3402	1.01501	1.01501		8.04029	7.25657	8.82401
NV15382	Nasvi2EG011575	FBgn0017545	RpS3A	gnl|Nvit_2.0|Chr1.Scaffold25:894746-897526	134.786	129.876	139.696		115.287	110.622	119.952		401.886	393.888	393.888		1059.82	1047	1072.65
NV15398	Nasvi2EG011628	FBgn0039141	spas	gnl|Nvit_2.0|Chr4.Scaffold26:6434-13007	4.79093	4.26024	5.32162		0.764033	0.54235	0.985717		0.672023	0.486931	0.486931		3.39669	2.97739	3.81599
NV15472	Nasvi2EG011793	FBgn0039731	DSas-6	gnl|Nvit_2.0|Chr5.Scaffold27:342219-344711	9.64832	8.8443	10.4524		0.905492	0.647688	1.1633		1.185	0.92033	0.92033		4.60534	4.08775	5.12293
NV15472	Nasvi2EG011793	FBgn0039731	sas-6	gnl|Nvit_2.0|Chr5.Scaffold27:342219-344711	9.64832	8.8443	10.4524		0.905492	0.647688	1.1633		1.185	0.92033	0.92033		4.60534	4.08775	5.12293
NV15498	Nasvi2EG011876	FBgn0015270	Orc2	gnl|Nvit_2.0|Chr5.Scaffold27:1349805-1352075	3.01799	2.4886	3.54738		0.499153	0.275925	0.722381		1.04124	0.75226	0.75226		5.17185	4.52116	5.82254
NV15549	Nasvi2EG011966	FBgn0030086	CG7033	gnl|Nvit_2.0|Chr3.Scaffold28:300793-303179	130.108	127.134	133.082		11.7778	10.8423	12.7133		17.8915	16.8643	16.8643		131.948	129.115	134.782
NV15618	Nasvi2EG012105	FBgn0034091	mrj	gnl|Nvit_2.0|Chr3.Scaffold28:1123077-1130227	81.1465	79.2125	83.0805		79.287	77.2727	81.3013		53.0373	51.5788	51.5788		80.1184	78.305	81.9318
NV15650	Nasvi2EG012152	FBgn0026015	Top3beta	gnl|Nvit_2.0|Chr3.Scaffold28:1328348-1331831	3.69572	3.26168	4.12976		1.49328	1.20589	1.78066		1.80336	1.52112	1.52112		4.81679	4.35407	5.27951
NV15659	Nasvi2EG012165	FBgn0015790	Rab11	gnl|Nvit_2.0|Chr3.Scaffold28:1388581-1390947	18.4355	16.4405	20.4306		20.3823	18.059	22.7055		22.1985	19.9553	19.9553		38.6228	35.4958	41.7497
NV15686	Nasvi2EG012218	FBgn0010438	mtSSB	gnl|Nvit_2.0|Chr3.Scaffold28:1652576-1653526	2.8913	1.91386	3.86874		3.20849	2.16268	4.2543		5.1194	3.89227	3.89227		33.7699	30.6784	36.8615
NV15690	Nasvi2EG012225	FBgn0002924	ncd	gnl|Nvit_2.0|Chr3.Scaffold28:1700154-1703264	45.8764	44.0421	47.7107		0.15837	0.0463856	0.270355		0.173998	0.0690733	0.0690733		32.4279	30.9966	33.8593
NV15706	Nasvi2EG012247	FBgn0261606	RpL27A	gnl|Nvit_2.0|Chr3.Scaffold28:1800971-1802843	34.8068	32.1333	37.4803		29.5739	27.0181	32.1297		112.492	108.03	108.03		230.308	223.933	236.683
NV15730	Nasvi2EG012292	FBgn0004378	Klp61F	gnl|Nvit_2.0|Chr4.Scaffold29:241938-246821	6.48563	5.98637	6.9849		0.0522678	0.00551806	0.0990175		0.132664	0.066332	0.066332		7.73518	7.22314	8.24721
NV15800	Nasvi2EG012450	FBgn0011020	D-Sas4	gnl|Nvit_2.0|Chr3.Scaffold30:79735-83627	9.88777	9.27543	10.5001		0.0722065	0.0176235	0.12679		0.122713	0.0587624	0.0587624		26.025	25.1017	26.9483
NV15800	Nasvi2EG012450	FBgn0011020	Sas-4	gnl|Nvit_2.0|Chr3.Scaffold30:79735-83627	9.88777	9.27543	10.5001		0.0722065	0.0176235	0.12679		0.122713	0.0587624	0.0587624		26.025	25.1017	26.9483
NV20291	Nasvi2EG012586	FBgn0034313	CG5726	gnl|Nvit_2.0|Chr2.Scaffold31:106907-108395	3.76402	2.9834	4.54465		3.55784	2.7715	4.34417		2.96549	2.31829	2.31829		6.47541	5.514	7.43683
NV15854	Nasvi2EG012587	FBgn0039359	RpL27	gnl|Nvit_2.0|Chr2.Scaffold31:109523-111180	161.809	152.63	170.988		161.939	152.815	171.062		498.132	483.138	483.138		1113.48	1091.17	1135.8
NV15863	Nasvi2EG012602	FBgn0015288	RpL22	gnl|Nvit_2.0|Chr2.Scaffold31:227287-228973	31.5252	28.8069	34.2435		47.7868	44.3512	51.2225		124.378	119.367	119.367		290.06	282.403	297.717
NV15886	Nasvi2EG012639	FBgn0250789	alpha-Spec	gnl|Nvit_2.0|Chr2.Scaffold31:564707-573253	29.1624	28.4771	29.8478		20.6154	20.0111	21.2197		18.8042	18.2905	18.2905		17.2767	16.7848	17.7685
NV15905	Nasvi2EG012671	FBgn0038805	TFAM	gnl|Nvit_2.0|Chr2.Scaffold31:959398-960598	18.7141	16.9007	20.5275		9.41684	8.02519	10.8085		9.95793	8.6507	8.6507		35.6678	32.9058	38.4299
NV21823	Nasvi2EG012924	FBgn0015756	RpL9	gnl|Nvit_2.0|Chr1.Scaffold33:558390-561983	120.162	116.775	123.548		52.4375	50.1184	54.7567		192.646	188.595	188.595		339.602	334.251	344.953
NV16082	Nasvi2EG013088	FBgn0260639	gammaTub23C	gnl|Nvit_2.0|Chr4.Scaffold34:766432-768647	22.8229	21.4169	24.2288		2.25901	1.79838	2.71964		1.922	1.54293	1.54293		37.1309	35.4679	38.794
NV16082	Nasvi2EG013088	FBgn0010097	gammaTub37C	gnl|Nvit_2.0|Chr4.Scaffold34:766432-768647	22.8229	21.4169	24.2288		2.25901	1.79838	2.71964		1.922	1.54293	1.54293		37.1309	35.4679	38.794
NV16174	Nasvi2EG013261	FBgn0026431	Grip75	gnl|Nvit_2.0|Chr4.Scaffold35:1114541-1117197	6.37684	5.71648	7.03721		2.12495	1.72864	2.52125		1.47491	1.17985	1.17985		8.58936	7.8683	9.31043
NV16199	Nasvi2EG013321	FBgn0026433	Grip128	gnl|Nvit_2.0|Chr4.Scaffold35:1482170-1486006	3.08914	2.72943	3.44885		1.22949	0.992873	1.4661		0.713862	0.551735	0.551735		4.51238	4.10468	4.92007
NV16237	Nasvi2EG013384	FBgn0033902	Tango7	gnl|Nvit_2.0|Chr1.Scaffold36:296840-299309	50.1795	48.2474	52.1116		12.4669	11.4597	13.4741		19.398	18.2772	18.2772		87.7285	85.3477	90.1093
NV16365	Nasvi2EG013697	FBgn0028734	Fmr1	gnl|Nvit_2.0|Chr5.Scaffold38:963897-970655	68.9579	66.6373	71.2785		1.7056	1.32206	2.08914		3.06525	2.60419	2.60419		21.2173	20.0198	22.4149
NV16380	Nasvi2EG013718	FBgn0051716	CG31716	gnl|Nvit_2.0|Chr5.Scaffold38:1284002-1290330	49.9029	48.3536	51.4522		3.7206	3.27699	4.1642		3.11276	2.74998	2.74998		9.36189	8.73063	9.99315
NV16380	Nasvi2EG013718	FBgn0051716	Cnot4	gnl|Nvit_2.0|Chr5.Scaffold38:1284002-1290330	49.9029	48.3536	51.4522		3.7206	3.27699	4.1642		3.11276	2.74998	2.74998		9.36189	8.73063	9.99315
NV16538	Nasvi2EG014035	FBgn0029176	Ef1gamma	gnl|Nvit_2.0|Chr4.Scaffold40:1228257-1231169	92.9431	90.1305	95.7557		34.7603	32.457	37.0636		100.086	95.1337	95.1337		423.147	404.816	441.478
NV50310	Nasvi2EG014128	FBgn0017581	Lk6	gnl|Nvit_2.0|Chr1.Scaffold41:163397-172862	34.9325	33.2269	36.638		20.6106	19.2362	21.985		10.5052	9.6245	9.6245		14.4791	13.4553	15.503
NV16710	Nasvi2EG014437	FBgn0027329	Rcd3	gnl|Nvit_2.0|Chr3.Scaffold42:1871756-1875241	91.8214	89.7194	93.9233		14.2558	13.2035	15.308		18.1474	16.9947	16.9947		116.391	111.103	121.678
NV16753	Nasvi2EG014545	FBgn0013718	nuf	gnl|Nvit_2.0|Chr3.Scaffold44:59896-71513	282.801	277.722	287.881		21.4862	20.019	22.9534		20.6361	19.3494	19.3494		40.4367	38.6553	42.2181
NV31304	Nasvi2EG014906	FBgn0004379	Klp67A	gnl|Nvit_2.0|Chr1.Scaffold47:399864-400267	20.3192	11.6675	28.9708		0	0	0		0	0	0		4.1963	1.02419	7.3684
NV16885	Nasvi2EG015003	FBgn0003346	RanGap	gnl|Nvit_2.0|Chr1.Scaffold47:1056475-1058983	72.2605	69.8865	74.6344		9.25311	8.36692	10.1393		4.59187	4.02907	4.02907		44.7638	43.0297	46.498
NV16889	Nasvi2EG015007	FBgn0031052	CG14215	gnl|Nvit_2.0|Chr1.Scaffold47:1069284-1078418	34.423	33.6863	35.1597		3.28854	3.04886	3.52823		2.58226	2.39396	2.39396		19.7042	19.1825	20.226
NV16988	Nasvi2EG015580	FBgn0000117	arm	gnl|Nvit_2.0|Chr4.Scaffold51:1124089-1129958	16.1968	15.2624	17.1311		6.31165	5.70048	6.92282		7.87113	7.26092	7.26092		7.71925	7.11548	8.32302
NV16990	Nasvi2EG015583	FBgn0086690	Cp309	gnl|Nvit_2.0|Chr4.Scaffold51:1143968-1160487	32.0779	31.3758	32.7799		1.45319	1.29604	1.61035		1.04092	0.922772	0.922772		6.36124	6.07044	6.65205
NV17185	Nasvi2EG016312	FBgn0011224	heph	gnl|Nvit_2.0|Chr1.Scaffold60:188230-438015	1.29792	0.975947	1.6199		0.107638	0.0113637	0.203913		0.120575	0.0294289	0.0294289		0.206312	0.086746	0.325878
NV23341	Nasvi2EG016563	FBgn0051992	gw	gnl|Nvit_2.0|Chr1.Scaffold62:675698-686126	2.62537	2.39794	2.85281		0.231391	0.160302	0.302481		0.144544	0.094509	0.094509		0.813834	0.694284	0.933384
NV17363	Nasvi2EG017390	FBgn0262735	Imp	gnl|Nvit_2.0|Chr1.Scaffold74:58058-78642	13.6518	12.6328	14.6707		0.0410316	0	0.0991401		0.0492068	0	0		0.687783	0.473863	0.901702
NV17374	Nasvi2EG017415	FBgn0265101	Sgt1	gnl|Nvit_2.0|Chr1.Scaffold74:214143-215435	23.628	21.4366	25.8194		6.56108	5.37527	7.74688		6.83041	5.73667	5.73667		47.453	44.5715	50.3344
NV17497	Nasvi2EG018124	FBgn0014026	RpL7A	gnl|Nvit_2.0|Chr1.Scaffold87:327545-329734	232.164	225.641	238.687		223.7	217.103	230.297		685.99	675.41	675.41		1556.37	1540.62	1572.13
NV17509	Nasvi2EG018139	FBgn0026761	Trap1	gnl|Nvit_2.0|Chr1.Scaffold87:383362-386894	3.7622	3.29193	4.23248		4.24994	3.72354	4.77633		7.6712	7.03912	7.03912		18.2635	17.2998	19.2273
NV17529	Nasvi2EG018237	FBgn0002914	Myb	gnl|Nvit_2.0|Chr3.Scaffold89:189661-209746	2.41502	2.00085	2.82919		4.16239	3.58817	4.73662		3.92175	3.42248	3.42248		15.9884	14.9904	16.9864
NV17532	Nasvi2EG018241	FBgn0003545	sub	gnl|Nvit_2.0|Chr3.Scaffold89:231059-236626	3.86136	3.51494	4.20777		0	0	0		0.0201149	0	0		9.79699	9.28378	10.3102
NV17545	Nasvi2EG018274	FBgn0020238	14-3-3epsilon	gnl|Nvit_2.0|Chr3.Scaffold89:491639-498500	310.629	307.293	313.965		83.5181	81.6792	85.3571		89.2485	87.561	87.561		317.747	314.583	320.911
NV17627	Nasvi2EG018615	FBgn0036735	Edc3	gnl|Nvit_2.0|Chr3.Scaffold94:274461-276215	7.81234	6.91472	8.70995		4.01018	3.34412	4.67623		3.53566	2.97487	2.97487		22.7359	21.307	24.1648
NV17800	Nasvi2EG019699	FBgn0021875	Zfrp8	gnl|Nvit_2.0|Chr5.Scaffold112:529963-531174	7.21627	6.2008	8.23174		5.50864	4.59371	6.42358		4.89711	4.12038	4.12038		19.2533	17.7076	20.7989
NV17832	Nasvi2EG019891	FBgn0002622	RpS3	gnl|Nvit_2.0|Chr1.Scaffold115:463362-465613	115.355	110.488	120.222		132.786	127.437	138.135		353.754	345.718	345.718		725.288	713.868	736.707
NV17903	Nasvi2EG020128	FBgn0029687	Vap-33-1	gnl|Nvit_2.0|Chr1.Scaffold120:122885-126094	38.339	35.7972	40.8809		7.35197	6.20423	8.49971		12.3833	11.0343	11.0343		26.7684	24.7946	28.7423
NV17906	Nasvi2EG020143	FBgn0035121	Tudor-SN	gnl|Nvit_2.0|Chr1.Scaffold120:238042-246760	14.6069	13.8362	15.3775		21.5324	20.5567	22.5081		49.2085	47.8886	47.8886		63.277	61.7631	64.7909
NV17942	Nasvi2EG020288	FBgn0031148	cbs	gnl|Nvit_2.0|Chr4.Scaffold123:172415-176908	73.3637	71.0714	75.6561		7.52333	6.76036	8.2863		2.05458	1.69827	1.69827		17.711	16.6623	18.7597
NV17999	Nasvi2EG020518	FBgn0032723	ssp3	gnl|Nvit_2.0|Chr1.Scaffold127:5521-24168	4.44816	4.11191	4.78441		1.61549	1.40012	1.83085		0.778764	0.648059	0.648059		4.97801	4.64346	5.31256
NV18012	Nasvi2EG020543	FBgn0028577	pUf68	gnl|Nvit_2.0|Chr1.Scaffold127:154732-163567	22.0561	20.9442	23.168		43.3419	41.7193	44.9645		36.4646	35.1367	35.1367		30.3154	29.1047	31.526
NV18077	Nasvi2EG020754	FBgn0026620	tacc	gnl|Nvit_2.0|Chr4.Scaffold130:101311-111719	17.2717	16.4493	18.0942		44.1476	42.771	45.5242		47.6539	46.3781	46.3781		22.1405	21.275	23.0061
NV18100	Nasvi2EG020999	FBgn0015527	Pen	gnl|Nvit_2.0|Chr1.Scaffold135:62958-64937	17.6557	16.5544	18.7571		3.73089	3.20041	4.26137		9.5866	8.82728	8.82728		68.7633	66.7395	70.787
NV18119	Nasvi2EG021040	FBgn0259682	CG42351	gnl|Nvit_2.0|Chr5.Scaffold136:8899-12730	6.03256	5.27702	6.78811		6.915	6.06757	7.76243		8.24348	7.42322	7.42322		96.4389	93.6249	99.2529
NV18148	Nasvi2EG021234	FBgn0039936	CG11148	gnl|Nvit_2.0|Chr1.Scaffold139:360845-374150	7.82703	7.39219	8.26186		1.67422	1.46052	1.88792		1.65231	1.46602	1.46602		11.8708	11.3728	12.3688
NV18160	Nasvi2EG021284	FBgn0032876	CG1962	gnl|Nvit_2.0|Chr2.Scaffold141:155271-161025	4.70457	4.18973	5.21942		12.8678	11.9736	13.7619		11.6427	10.8832	10.8832		52.0018	50.4067	53.597
NV18160	Nasvi2EG021284	FBgn0032876	Cen	gnl|Nvit_2.0|Chr2.Scaffold141:155271-161025	4.70457	4.18973	5.21942		12.8678	11.9736	13.7619		11.6427	10.8832	10.8832		52.0018	50.4067	53.597
NV18213	Nasvi2EG021671	FBgn0262743	Fs(2)Ket	gnl|Nvit_2.0|ChrUn.Scaffold150:77302-183858	30.2236	29.177	31.2701		4.45743	4.03589	4.87896		7.48212	6.99393	6.99393		55.9323	54.5898	57.2748
NV18267	Nasvi2EG022230	FBgn0027868	Nup107	gnl|Nvit_2.0|Chr5.Scaffold163:89479-92604	6.84159	6.25167	7.43152		1.60051	1.3033	1.89772		1.75562	1.47804	1.47804		11.7311	11.0093	12.4529
NV18407	Nasvi2EG023147	FBgn0005533	RpS17	gnl|Nvit_2.0|Chr2.Scaffold188:35572-37023	330.838	318.2	343.477		263.353	252.129	274.578		808.972	790.353	790.353		2010.73	1981.88	2039.59
NV18477	Nasvi2EG023762	FBgn0001612	l(1)dd4	gnl|Nvit_2.0|Chr4.Scaffold204:235701-239607	11.0539	10.3627	11.7451		2.13732	1.81583	2.4588		1.36132	1.13599	1.13599		9.526	8.92601	10.126
NV18477	Nasvi2EG023762	FBgn0001612	l(1)dd4	gnl|Nvit_2.0|Chr4.Scaffold204:235701-239607	11.0539	10.3627	11.7451		2.13732	1.81583	2.4588		1.36132	1.13599	1.13599		9.526	8.92601	10.126
NV50744	Nasvi2EG024159	FBgn0035229	CG7852	gnl|Nvit_2.0|Chr3.Scaffold218:50540-78238	1.42837	1.20181	1.65492		1.12459	0.914857	1.33433		1.6125	1.38719	1.38719		1.49793	1.27933	1.71652
NV18593	Nasvi2EG025552	FBgn0038277	RpS5b	gnl|Nvit_2.0|ChrUn.Scaffold269:78301-84572	187.588	181.344	193.832		143.544	137.95	149.137		414.34	405.561	405.561		1270.61	1255.48	1285.74
NV18710	Nasvi2EG027316	FBgn0003371	sgg	gnl|Nvit_2.0|Chr4.Scaffold350:10507-20519	34.4438	32.5954	36.2921		6.36262	5.52479	7.20045		11.7845	10.7668	10.7668		12.7914	11.7345	13.8484
NV18949	Nasvi2EG030937	FBgn0259483	Mob4	gnl|Nvit_2.0|Chr2.Scaffold710:1266-2617	14.6383	13.1184	16.1583		44.209	41.466	46.952		38.7404	36.4362	36.4362		50.2136	47.5986	52.8285
NV18986	Nasvi2EG031468	FBgn0031078	CG11943	gnl|Nvit_2.0|Chr1.Scaffold820:1557-8532	20.6404	19.9156	21.3652		2.7283	2.45305	3.00355		3.0202	2.75935	2.75935		14.6835	14.1151	15.252
NV18986	Nasvi2EG031468	FBgn0031078	Nup205	gnl|Nvit_2.0|Chr1.Scaffold820:1557-8532	20.6404	19.9156	21.3652		2.7283	2.45305	3.00355		3.0202	2.75935	2.75935		14.6835	14.1151	15.252
NV23437	Nasvi2EG037181	FBgn0015268	Nap1	gnl|Nvit_2.0|ChrUn.Scaffold4655:1-1960	0	0	0		0.00678232	0	0.0610408		0	0	0		0	0	0
NV18319	Nasvi2EG037309	FBgn0017566	ND75	gnl|Nvit_2.0|ChrUn.Scaffold167:3733-215612	29.4149	27.9839	30.846		63.9246	61.7317	66.1175		117.588	114.888	114.888		44.6942	43.0567	46.3316
NV31367	Nasvi2EG037340	FBgn0015019	Cctgamma	gnl|Nvit_2.0|ChrUn.Scaffold509:143312-144382	217.153	205.86	228.446		120.698	110.95	130.447		201.384	188.245	188.245		858.845	817.852	899.838
NV50008	Nasvi2EG000229	FBgn0002542	lds	gnl|Nvit_2.0|Chr1.Scaffold1:1818443-1821936	0.14829	0.0588678	0.237712		0	0	0		0.0697904	0.0128068	0.0128068		0.0814143	0.0198709	0.142958
NV10693	Nasvi2EG001441	FBgn0003134	Pp1alpha-96A	gnl|Nvit_2.0|Chr5.Scaffold2:1809776-1814430	6.49313	5.48215	7.50411		5.71542	4.73882	6.69202		7.42915	6.40781	6.40781		17.5475	16	19.0949
NV11905	Nasvi2EG004180	FBgn0003134	Pp1alpha-96A	gnl|Nvit_2.0|Chr3.Scaffold6:1010454-1012483	73.6732	70.4108	76.9356		27.4715	25.1602	29.7829		36.6149	34.1399	34.1399		64.7853	61.363	68.2076
NV22380	Nasvi2EG001684	FBgn0038611	CG14309	gnl|Nvit_2.0|Chr5.Scaffold2:3803238-3812666	0.129055	0.0802768	0.177833		0.246802	0.176035	0.31757		0.123322	0.0790234	0.0790234		81.181	80.0284	82.3336
NV16207	Nasvi2EG013331	FBgn0038611	CG14309	gnl|Nvit_2.0|Chr4.Scaffold35:1514042-1515825	13.6481	12.6201	14.6762		3.19498	2.67838	3.71158		3.49032	3.00404	3.00404		17.8052	16.7086	18.9018
NV11027	Nasvi2EG002418	FBgn0026372	RpL23A	gnl|Nvit_2.0|Chr2.Scaffold3:653265-656273	18.3415	17.3225	19.3604		0.245372	0.122686	0.368058		0.0976862	0.0286116	0.0286116		0.0122073	0	0.036622
NV13579	Nasvi2EG007746	FBgn0026372	RpL23A	gnl|Nvit_2.0|Chr5.Scaffold14:370440-372062	114.503	109.74	119.267		147.305	141.766	152.844		381.958	373.724	373.724		898.428	885.964	910.891
NV11326	Nasvi2EG003070	FBgn0261385	scra	gnl|Nvit_2.0|Chr4.Scaffold4:1023150-1027311	1.83136	1.5576	2.10513		0.0556248	0.00587246	0.105377		0.00882869	0	0		46.2816	44.9975	47.5657
NV13165	Nasvi2EG006868	FBgn0261385	scra	gnl|Nvit_2.0|Chr2.Scaffold11:1856334-1863168	3.45109	3.10468	3.7975		0.0662567	0.0161713	0.116342		0.0225053	0	0		4.13102	3.77423	4.4878
NV11568	Nasvi2EG003545	FBgn0001942	eIF-4a	gnl|Nvit_2.0|Chr4.Scaffold4:4944603-4946415	53.3452	50.8298	55.8607		35.4408	33.3106	37.5709		41.0407	38.9869	38.9869		71.5282	68.8295	74.2269
NV17593	Nasvi2EG018524	FBgn0001942	eIF-4a	gnl|Nvit_2.0|Chr2.Scaffold93:8878-15953	233.478	228.715	238.241		157.644	153.557	161.732		159.071	155.365	155.365		528.057	521.351	534.763
NV11709	Nasvi2EG003824	FBgn0011474	pr-set7	gnl|Nvit_2.0|Chr2.Scaffold5:2179859-2180900	10.6217	9.11204	12.1315		3.42697	2.5339	4.32003		5.73135	4.70076	4.70076		10.2852	8.89093	11.6794
NV11710	Nasvi2EG003825	FBgn0011474	pr-set7	gnl|Nvit_2.0|Chr2.Scaffold5:2182860-2184322	1.57339	1.12385	2.02293		0.685082	0.378704	0.99146		0.498368	0.26328	0.26328		27.5572	25.7996	29.3148
NV11765	Nasvi2EG003915	FBgn0000212	brm	gnl|Nvit_2.0|Chr2.Scaffold5:3321903-3329757	23.75	23.0862	24.4138		10.9468	10.4757	11.4179		9.57884	9.18721	9.18721		15.8965	15.3898	16.4031
NV11766	Nasvi2EG003920	FBgn0000212	brm	gnl|Nvit_2.0|Chr2.Scaffold5:3331096-3336338	19.5117	18.7943	20.2291		8.83029	8.32487	9.33572		7.51514	7.09916	7.09916		41.0572	40.0751	42.0393
NV11863	Nasvi2EG004086	FBgn0004106	cdc2	gnl|Nvit_2.0|Chr3.Scaffold6:45112-46618	29.3746	27.3464	31.4029		0.26079	0.0636512	0.457928		0.150929	0.015934	0.015934		57.0251	54.4086	59.6416
NV13875	Nasvi2EG008313	FBgn0004106	cdc2	gnl|Nvit_2.0|Chr1.Scaffold16:80112-81813	4.55087	3.71652	5.38523		1.01452	0.598288	1.43075		0.428581	0.181585	0.181585		4.78859	3.96287	5.61431
NV11939	Nasvi2EG004259	FBgn0010409	RpL18A	gnl|Nvit_2.0|Chr3.Scaffold6:1803140-1804352	187.385	179.9	194.87		93.2767	87.9005	98.6529		284.049	275.463	275.463		745.521	731.558	759.484
NV12000	Nasvi2EG004384	FBgn0010409	RpL18A	gnl|Nvit_2.0|Chr3.Scaffold6:2515864-2517114	75.6662	70.7667	80.5658		100.473	94.7545	106.192		283.207	274.379	274.379		491.062	479.391	502.733
NV12529	Nasvi2EG005448	FBgn0000253	Cam	gnl|Nvit_2.0|Chr3.Scaffold8:882107-899198	0.0546274	0	0.163882		0.228643	0	0.457396		0	0	0		0	0	0
NV13603	Nasvi2EG007799	FBgn0000253	Cam	gnl|Nvit_2.0|Chr5.Scaffold14:1294952-1307111	137.276	135.099	139.454		264.772	261.592	267.952		248.174	245.429	245.429		244.861	242.137	247.585
NV12534	Nasvi2EG005462	FBgn0002926	ndl	gnl|Nvit_2.0|Chr3.Scaffold8:1117123-1178954	2.67358	2.51838	2.82879		0.0739962	0.0469766	0.101016		0.0855449	0.0595859	0.0595859		1.60098	1.48866	1.7133
NV12733	Nasvi2EG005956	FBgn0037643	skap	gnl|Nvit_2.0|Chr4.Scaffold9:2552815-2555218	96.8847	93.6748	100.095		8.8062	7.7966	9.8158		11.1668	10.1476	10.1476		0.708202	0.453808	0.962595
NV12734	Nasvi2EG005957	FBgn0037643	skap	gnl|Nvit_2.0|Chr4.Scaffold9:2556848-2560452	41.7063	39.6197	43.7929		86.0332	82.9298	89.1367		139.263	135.685	135.685		35.2359	33.456	37.0158
NV12999	Nasvi2EG006537	FBgn0035600	CG4769	gnl|Nvit_2.0|Chr5.Scaffold10:2146189-2150354	12.1415	11.3526	12.9303		45.2184	42.841	47.5957		99.9014	95.371	95.371		58.7712	55.8907	61.6517
NV13082	Nasvi2EG006703	FBgn0029897	RpL17	gnl|Nvit_2.0|Chr2.Scaffold11:158212-161305	19.273	18.0763	20.4696		13.3609	12.1875	14.5343		10.496	9.56807	9.56807		14.4749	13.3415	15.6083
NV13510	Nasvi2EG007632	FBgn0029897	RpL17	gnl|Nvit_2.0|Chr2.Scaffold13:2918845-2920362	78.3046	73.4599	83.1492		63.9752	59.4913	68.4592		304.824	295.925	295.925		698.758	685.238	712.278
NV13478	Nasvi2EG007555	FBgn0263231	bel	gnl|Nvit_2.0|Chr2.Scaffold13:2232411-2237035	28.6415	27.3013	29.9816		3.69835	3.1897	4.207		2.2452	1.89591	1.89591		10.2585	9.5105	11.0066
NV16961	Nasvi2EG015483	FBgn0263231	bel	gnl|Nvit_2.0|Chr4.Scaffold51:465945-469679	20.7094	19.5908	21.828		0.343449	0.193556	0.493342		0.208521	0.10426	0.10426		148.725	145.899	151.55
NV13670	Nasvi2EG007918	FBgn0027948	msps	gnl|Nvit_2.0|Chr5.Scaffold14:2474273-2482371	11.2619	10.7629	11.7608		1.39984	1.21301	1.58667		1.62156	1.44454	1.44454		9.74499	9.31336	10.1766
NV14780	Nasvi2EG010309	FBgn0027948	msps	gnl|Nvit_2.0|Chr2.Scaffold21:214082-219540	17.2074	16.2004	18.2144		111.326	108.625	114.027		135.088	132.429	132.429		326.884	322.771	330.996
NV13672	Nasvi2EG007921	FBgn0261592	RpS6	gnl|Nvit_2.0|Chr5.Scaffold14:2485033-2486940	1.61136	1.23673	1.98599		3.00017	2.46981	3.53053		2.19757	1.79124	1.79124		2.77324	2.31732	3.22916
NV17814	Nasvi2EG019818	FBgn0261592	RpS6	gnl|Nvit_2.0|ChrUn.Scaffold114:54549-63597	137.088	132.665	141.511		134.862	130.338	139.387		413.727	406.481	406.481		973.968	962.979	984.958
NV13906	Nasvi2EG008363	FBgn0031066	CG14235	gnl|Nvit_2.0|Chr1.Scaffold16:362060-362914	20.7623	18.7504	22.7742		19.3741	17.369	21.3793		18.9418	17.1477	17.1477		41.9671	39.3055	44.6288
NV13905	Nasvi2EG008364	FBgn0031066	CG14235	gnl|Nvit_2.0|Chr1.Scaffold16:360852-364775	42.227	38.5019	45.9521		208.994	200.614	217.374		304.063	294.759	294.759		103.403	98.0296	108.776
NV14353	Nasvi2EG009293	FBgn0265935	coro	gnl|Nvit_2.0|Chr3.Scaffold17:2507735-2510735	18.2576	16.9535	19.5618		15.446	14.1892	16.7027		17.0533	15.8734	15.8734		27.0811	25.6004	28.5619
NV14668	Nasvi2EG010044	FBgn0265935	coro	gnl|Nvit_2.0|Chr2.Scaffold19:2814042-2823786	5.69343	5.10226	6.28461		2.65792	2.23766	3.07817		2.79369	2.40411	2.40411		4.1946	3.72169	4.66752
NV15760	Nasvi2EG012364	FBgn0011692	pav	gnl|Nvit_2.0|Chr4.Scaffold29:806635-809931	8.5611	7.89259	9.22961		1.11828	0.864305	1.37226		0.427899	0.288425	0.288425		10.9117	10.2038	11.6196
NV16210	Nasvi2EG013335	FBgn0265297	pAbp	gnl|Nvit_2.0|Chr4.Scaffold35:1521505-1526071	879.204	872.453	885.955		645.271	618.26	672.282		683.554	655.469	655.469		850.444	815.45	885.438
NV16371	Nasvi2EG013705	FBgn0263599	CG5931	gnl|Nvit_2.0|Chr5.Scaffold38:1223679-1231894	7.8078	7.41729	8.19831		1.24299	1.07728	1.4087		1.34862	1.19708	1.19708		4.35706	4.0833	4.63082
NV18250	Nasvi2EG022168	FBgn0263599	CG5931	gnl|Nvit_2.0|Chr1.Scaffold161:75360-83395	10.3716	9.92394	10.8193		5.47852	5.13534	5.8217		5.66204	5.35273	5.35273		17.1963	16.658	17.7346
NV16502	Nasvi2EG013971	FBgn0015903	apt	gnl|Nvit_2.0|Chr4.Scaffold40:847690-848798	42.3655	38.8502	45.8807		259.208	250.382	268.034		230.351	222.746	222.746		169.989	163.507	176.472
NV17180	Nasvi2EG016273	FBgn0000283	Cp190	gnl|Nvit_2.0|Chr1.Scaffold59:506072-663534	19.9295	18.8248	21.0341		1.98839	1.62536	2.35142		2.90539	2.50678	2.50678		8.03783	7.37922	8.69643
NV17518	Nasvi2EG018209	FBgn0023213	eIF4G	gnl|Nvit_2.0|Chr3.Scaffold89:45804-48797	14.4449	13.522	15.3677		0.52681	0.342452	0.711167		0.7376	0.540542	0.540542		5.60582	5.06959	6.14205
NV23109	Nasvi2EG037316	FBgn0023213	eIF4G	gnl|Nvit_2.0|ChrUn.Scaffold2020:2429-8648	44.0222	40.1869	47.8575		22.7789	19.9575	25.6002		72.7595	68.1561	68.1561		126.609	120.632	132.585
NV23179	Nasvi2EG018649	FBgn0013756	Mtor	gnl|Nvit_2.0|ChrUn.Scaffold95:232828-254541	25.9194	25.0921	26.7468		2.11735	1.86852	2.36617		2.78622	2.53285	2.53285		24.5902	23.8374	25.3431
NV18120	Nasvi2EG021042	FBgn0034403	GC18190	gnl|Nvit_2.0|Chr5.Scaffold136:15996-20910	78.4495	75.275	81.624		15.1947	13.7327	16.6567		15.5731	14.1914	14.1914		106.13	101.542	110.718
NV18329	Nasvi2EG022632	FBgn0013733	shot	gnl|Nvit_2.0|Chr3.Scaffold172:37495-195590	5.35407	5.15352	5.55462		2.9562	2.8	3.1124		3.0913	2.94973	2.94973		1.16751	1.08012	1.25491
NV25165	Nasvi2EG028719	FBgn0039350	jigr1	gnl|Nvit_2.0|ChrUn.Scaffold440:39275-40646	0	0	0		0	0	0		0	0	0		0.0463678	0	0.139103
NV25892	Nasvi2EG034795	FBgn0039350	jigr1	gnl|Nvit_2.0|ChrUn.Scaffold2128:1617-2578	0.446669	5.55112e-17	0.893338		0	0	0		0	0	0		0	0	0
